# Supplementary material for: Expression plasticity regulates intraspecific variation in the acclimatization potential of a reef-building coral
Source: Nat Commun. 2022 Aug 15;13:4790. doi: 10.1038/s41467-022-32452-4 (PMC9378650; doi:10.1038/s41467-022-32452-4)
Supplement: Supplementary file 4 — Source Data [file 41467_2022_32452_MOESM4_ESM.zip]

Archive with 20 entries (19 files):
- source_data/
- source_data/f3b.txt
- source_data/f3a.txt
- source_data/f2a.txt
- source_data/f2b.txt
- source_data/f2c.txt
- source_data/f4d.txt
- source_data/f5a.txt
- source_data/f5c.txt
- source_data/f5b.txt
- source_data/f4b.txt
- __MACOSX/source_data/._f4b.txt
- source_data/f4c.txt
- source_data/f4a.txt
- source_data/f1cd.txt
- __MACOSX/source_data/._f1cd.txt
- source_data/f1b.txt
- __MACOSX/source_data/._f1b.txt
- source_data/fs1.txt
- source_data/fs2.txt
