# Supplementary material for: Expression plasticity regulates intraspecific variation in the acclimatization potential of a reef-building coral
Source: Nat Commun. 2022 Aug 15;13:4790. doi: 10.1038/s41467-022-32452-4 (PMC9378650; doi:10.1038/s41467-022-32452-4)
Supplement: Supplementary file 4 — Source Data [file 41467_2022_32452_MOESM4_ESM.zip › source_data/f3b.txt]

colony	constant	control	diff	phenotype
11	3.78154465820005	5.30955693856397	-1.52801228036392	B
12	6.17793975954321	4.91048619439551	1.2674535651477	NB
19	3.93060693137172	2.43731705907889	1.49328987229282	B
20	5.51393208541726	4.76896598130811	0.744966104109147	NB
201	3.70759217741719	2.25585884385759	1.4517333335596	B
202	6.66012370693347	4.71057443132954	1.94954927560392	NB
203	6.43789951115896	4.60510169881371	1.83279781234525	B
211	3.16651580472222	4.85323211712168	-1.68671631239947	B
214	6.32947782746162	5.66474914651973	0.66472868094189	NB
222	5.11422135914126	5.19634009137128	-0.0821187322300245	NB
