# Supplementary material for: Expression plasticity regulates intraspecific variation in the acclimatization potential of a reef-building coral
Source: Nat Commun. 2022 Aug 15;13:4790. doi: 10.1038/s41467-022-32452-4 (PMC9378650; doi:10.1038/s41467-022-32452-4)
Supplement: Supplementary file 4 — Source Data [file 41467_2022_32452_MOESM4_ESM.zip › source_data/f3a.txt]

colony	diff	phenotype
11	-2.20676719082788	B
11	-1.8019576013243	B
11	-1.96376466436777	B
11	-2.47032320860778	B
11	-3.08528555364976	B
11	-1.84142133209862	B
11	-1.21380136166633	B
11	-1.72677213465837	B
11	-1.68501291957084	B
11	-2.67418535591908	B
11	-2.08663453985486	B
11	-2.10183693499618	B
11	-0.728387944853439	B
11	-1.66549940769223	B
11	-2.02699723605202	B
11	-2.95334546872964	B
11	-0.587648409804623	B
11	-0.427884166436019	B
11	-1.64659944388472	B
11	-1.76057787018053	B
11	-2.98356268039458	B
11	-1.0045644320422	B
11	-1.68656425365269	B
11	-2.12387683290655	B
11	-0.264391876433018	B
11	-1.67533290072891	B
11	-0.0799190312950513	B
11	-1.79562248407076	B
11	-1.31074747614942	B
11	-1.86650722740764	B
11	-0.679927401007874	B
11	-1.325646656871	B
11	-2.10969395028488	B
11	-1.59411578840992	B
11	-0.264640492531157	B
11	-2.38203069803115	B
11	-2.050633115862	B
11	-1.17006187549151	B
11	0.510117705635968	B
11	-1.5057960597482	B
11	-0.596043318058528	B
11	-0.128717449825015	B
11	-1.69686273484798	B
11	-2.53192554966459	B
11	-1.19090561613084	B
11	-2.61696696032406	B
11	-0.674933350853858	B
11	-1.42905526326331	B
11	-1.79746097435537	B
11	-1.22076217971087	B
12	1.74916569454218	NB
12	1.46187246637859	NB
12	1.57670688405737	NB
12	1.93621131083496	NB
12	2.37264987821874	NB
12	1.48987986270395	NB
12	1.04445818288026	NB
12	1.40851336622504	NB
12	1.37887686546234	NB
12	2.0808922075332	NB
12	1.6639075929537	NB
12	1.67469672762149	NB
12	0.699960445855043	NB
12	1.3650281327105	NB
12	1.62158301870263	NB
12	2.27901204476879	NB
12	0.600077645637785	NB
12	0.486693016388352	NB
12	1.35161483481631	NB
12	1.43250528524187	NB
12	2.30045718962311	NB
12	0.89596280500033	NB
12	1.37997784673326	NB
12	1.69033843568189	NB
12	0.370662593708843	NB
12	1.37200695937836	NB
12	0.239742278176796	NB
12	1.45737643581569	NB
12	1.11326080739792	NB
12	1.5076833140835	NB
12	0.665568014349089	NB
12	1.12383475089502	NB
12	1.68027284870298	NB
12	1.31436720235368	NB
12	0.370839036469242	NB
12	1.87355014607023	NB
12	1.63835739457505	NB
12	1.01341628439957	NB
12	-0.179006593597448	NB
12	1.2516867209232	NB
12	0.606035509173971	NB
12	0.274374499231497	NB
12	1.38728667533933	NB
12	1.97993047135769	NB
12	1.02820908005103	NB
12	2.04028433161556	NB
12	0.66202373865118	NB
12	1.19722380372545	NB
12	1.45868121174617	NB
12	1.049398273082	NB
19	1.77989345875381	B
19	1.6089630118474	B
19	1.67728588342895	B
19	1.89117972536434	B
19	2.15084696446692	B
19	1.62562653295153	B
19	1.36061462410585	B
19	1.57721602325992	B
19	1.55958323618556	B
19	1.97726031448762	B
19	1.72916756625692	B
19	1.73558676249864	B
19	1.15564929121454	B
19	1.5513436751855	B
19	1.70398577398808	B
19	2.09513539471897	B
19	1.09622216239381	B
19	1.02876186939001	B
19	1.54336318424877	B
19	1.59149046149121	B
19	2.10789458231748	B
19	1.27226453849193	B
19	1.56023828546005	B
19	1.74489308749013	B
19	0.959727412399412	B
19	1.55549585784865	B
19	0.881833936851568	B
19	1.60628801488234	B
19	1.40155002461046	B
19	1.63621902731778	B
19	1.13518687473125	B
19	1.40784118886475	B
19	1.73890437939673	B
19	1.52120201287783	B
19	0.959832390299801	B
19	1.8538983005101	B
19	1.71396600075074	B
19	1.3421456695327	B
19	0.632691511005135	B
19	1.48390909521421	B
19	1.09976690406196	B
19	0.902439020584593	B
19	1.56458680891111	B
19	1.917191252661	B
19	1.35094691830512	B
19	1.95309990380585	B
19	1.13307814201633	B
19	1.45150537015621	B
19	1.60706431557809	B
19	1.36355382260816	B
20	0.653192078526875	NB
20	0.707926129139719	NB
20	0.68604829766592	NB
20	0.617556834722066	NB
20	0.534408161886037	NB
20	0.702590262861891	NB
20	0.78745036528535	NB
20	0.718091908915069	NB
20	0.723738146186661	NB
20	0.58999276169044	NB
20	0.669435138891813	NB
20	0.667379632582978	NB
20	0.85308280881657	NB
20	0.726376555884682	NB
20	0.677498661321607	NB
20	0.552247697986792	NB
20	0.872112113048311	NB
20	0.893713736155568	NB
20	0.72893200813296	NB
20	0.71352105662537	NB
20	0.548162047756331	NB
20	0.815741159261271	NB
20	0.723528391278787	NB
20	0.664399631814697	NB
20	0.915819426109227	NB
20	0.725046975460882	NB
20	0.940761883759152	NB
20	0.708782696368816	NB
20	0.774342341971616	NB
20	0.699198414696446	NB
20	0.859635128545017	NB
20	0.772327833094232	NB
20	0.666317290475408	NB
20	0.736028290260633	NB
20	0.915785810882583	NB
20	0.629494809681017	NB
20	0.674302868842025	NB
20	0.793364353768203	NB
20	1.02054038076122	NB
20	0.74796994535979	NB
20	0.870977042770399	NB
20	0.934163880206614	NB
20	0.722135940097802	NB
20	0.609227620838058	NB
20	0.790546084674051	NB
20	0.597729225059116	NB
20	0.860310370932996	NB
20	0.758346020304124	NB
20	0.708534115250933	NB
20	0.786509197444875	NB
201	1.61942954610322	B
201	1.51941548518882	B
201	1.55939225915669	B
201	1.6845448701965	B
201	1.83648020728304	B
201	1.52916557035457	B
201	1.37410298393985	B
201	1.50083982878645	B
201	1.49052261103817	B
201	1.73491196067066	B
201	1.58974903807238	B
201	1.59350500955411	B
201	1.25417458229965	B
201	1.48570151584604	B
201	1.57501478006574	B
201	1.80388250201021	B
201	1.21940284566985	B
201	1.17993077983315	B
201	1.48103200657418	B
201	1.50919202443457	B
201	1.81134810096459	B
201	1.32240797579878	B
201	1.49090589054879	B
201	1.59895028493619	B
201	1.13953764618371	B
201	1.4881310224513	B
201	1.09396096309845	B
201	1.51785030289244	B
201	1.39805492295201	B
201	1.53536340342618	B
201	1.24220170440894	B
201	1.40173598092815	B
201	1.59544619876026	B
201	1.46806516079836	B
201	1.13959907038469	B
201	1.6627309291238	B
201	1.58085436584724	B
201	1.36329651159314	B
201	0.94818385781416	B
201	1.44624449510428	B
201	1.2214769291087	B
201	1.10601731781417	B
201	1.49345027920039	B
201	1.69976461906283	B
201	1.36844625903006	B
201	1.7207753289039	B
201	1.24096785212563	B
201	1.42728457198667	B
201	1.51830452849402	B
201	1.37582275466162	B
202	2.41898789688632	NB
202	2.13901459187029	NB
202	2.25092315182009	NB
202	2.60126779160222	NB
202	3.02658637264905	NB
202	2.16630838979316	NB
202	1.73223557637125	NB
202	2.08701502432683	NB
202	2.05813362979942	NB
202	2.74226237431554	NB
202	2.33590208023238	NB
202	2.34641631932709	NB
202	1.39651527199089	NB
202	2.04463774789647	NB
202	2.294655890713	NB
202	2.93533433070883	NB
202	1.29917737833487	NB
202	1.18868166776106	NB
202	2.03156620643827	NB
202	2.11039565499381	NB
202	2.95623307628592	NB
202	1.58752370136326	NB
202	2.05920655924907	NB
202	2.36165949345187	NB
202	1.07560757573446	NB
202	2.05143876155009	NB
202	0.948022969346251	NB
202	2.13463311534126	NB
202	1.79928518385109	NB
202	2.18365822833716	NB
202	1.36299912273179	NB
202	1.80958971461522	NB
202	2.35185036682739	NB
202	1.99526760367883	NB
202	1.07577952292267	NB
202	2.54020316607145	NB
202	2.31100287348946	NB
202	1.70198459215152	NB
202	0.539943369448364	NB
202	1.93418415365023	NB
202	1.30498344190178	NB
202	0.981772798573724	NB
202	2.06632916674566	NB
202	2.64387303483164	NB
202	1.71640048324453	NB
202	2.70268914349832	NB
202	1.35954515137516	NB
202	1.8811088931363	NB
202	2.13590464698124	NB
202	1.73704979837605	NB
203	1.9240856642962	B
203	1.86964156775232	B
203	1.89140350123968	B
203	1.95953213011318	B
203	2.04224032219275	B
203	1.87494916723606	B
203	1.79053861188093	B
203	1.85952964127629	B
203	1.8539133149916	B
203	1.98695018224843	B
203	1.90792865167289	B
203	1.90997326892068	B
203	1.72525385674195	B
203	1.85128888228996	B
203	1.89990784581737	B
203	2.02449529117654	B
203	1.70632536040091	B
203	1.68483817206408	B
203	1.84874696757032	B
203	1.86407627943958	B
203	2.02855929764237	B
203	1.76239768861138	B
203	1.85412195872118	B
203	1.91293748311116	B
203	1.66284958717898	B
203	1.85261141925088	B
203	1.63803926239707	B
203	1.86878953819494	B
203	1.80357719533678	B
203	1.87832304705884	B
203	1.71873624797944	B
203	1.80558103233734	B
203	1.91102998326248	B
203	1.84168827805373	B
203	1.66288302432869	B
203	1.94765739667164	B
203	1.90308670856085	B
203	1.78465595279916	B
203	1.55868339261815	B
203	1.82980988396755	B
203	1.70745441763499	B
203	1.64460231297325	B
203	1.85550703338095	B
203	1.96781721992032	B
203	1.78745929209034	B
203	1.97925470285606	B
203	1.71806458269339	B
203	1.81948877636286	B
203	1.86903680245238	B
203	1.79147479387728	B
211	-1.19945783080942	B
211	-1.49005890473724	B
211	-1.37390230294527	B
211	-1.01025860284425	B
211	-0.568794955420488	B
211	-1.46172903597529	B
211	-1.91227922588019	B
211	-1.54403237256856	B
211	-1.57401010300152	B
211	-0.863911874708332	B
211	-1.285697579797	B
211	-1.27478422085271	B
211	-2.26074345173457	B
211	-1.58801828772605	B
211	-1.32850947205607	B
211	-0.663510919088578	B
211	-2.36177628566383	B
211	-2.47646640640705	B
211	-1.60158602406945	B
211	-1.51976421464348	B
211	-0.641818858454085	B
211	-2.06248435449064	B
211	-1.57289644521798	B
211	-1.25896241680438	B
211	-2.59383278379957	B
211	-1.58095910802523	B
211	-2.72626049375909	B
211	-1.49460670183758	B
211	-1.84268441955047	B
211	-1.4437205986599	B
211	-2.29553187189506	B
211	-1.83198872945171	B
211	-1.26914389725375	B
211	-1.63926251948878	B
211	-2.593654309507	B
211	-1.07364123768947	B
211	-1.3115419588496	B
211	-1.94367853554338	B
211	-3.14983076940223	B
211	-1.70266469340858	B
211	-2.35574982429195	B
211	-2.69122952315344	B
211	-1.56550346399229	B
211	-0.966036067282458	B
211	-1.92871541813826	B
211	-0.904987302858955	B
211	-2.29911695578545	B
211	-1.75775468744734	B
211	-1.49328690293714	B
211	-1.90728225631324	B
214	1.08987025714011	NB
214	0.836315720313159	NB
214	0.937664393835511	NB
214	1.25494990384039	NB
214	1.64013468356447	NB
214	0.861034027975329	NB
214	0.467921080474633	NB
214	0.789222922437559	NB
214	0.763066826548727	NB
214	1.38263999241129	NB
214	1.0146245627073	NB
214	1.02414665990723	NB
214	0.163879928138021	NB
214	0.750844439543724	NB
214	0.977270435395542	NB
214	1.55749334307188	NB
214	0.0757270074863561	NB
214	-0.0243421355853535	NB
214	0.739006351480797	NB
214	0.810397316114662	NB
214	1.57642004665443	NB
214	0.33686446977774	NB
214	0.764038512508705	NB
214	1.03795146159987	NB
214	-0.126746359549818	NB
214	0.757003697715855	NB
214	-0.242291860493768	NB
214	0.832347687532775	NB
214	0.528643770332537	NB
214	0.8767467055672	NB
214	0.133526421038025	NB
214	0.537975947644824	NB
214	1.02906794123066	NB
214	0.706132948033965	NB
214	-0.126590637597458	NB
214	1.19964744262153	NB
214	0.992074888434972	NB
214	0.440524631759802	NB
214	-0.611864359324366	NB
214	0.65081343862964	NB
214	0.0809852007930765	NB
214	-0.211726723873794	NB
214	0.770489018369239	NB
214	1.29353484218947	NB
214	0.453580214286955	NB
214	1.34680096050776	NB
214	0.130398372428195	NB
214	0.602746452043876	NB
214	0.833499235234857	NB
214	0.472281024114761	NB
222	0.277678780714602	NB
222	0.0630954587022918	NB
222	0.14886688806863	NB
222	0.417385762213973	NB
222	0.743367819786796	NB
222	0.0840145739311025	NB
222	-0.248677095704934	NB
222	0.02324080203765	NB
222	0.0011048859663525	NB
222	0.525449943342353	NB
222	0.21399831464771	NB
222	0.222056869920494	NB
222	-0.505987263818266	NB
222	-0.00923892581976293	NB
222	0.182385499394088	NB
222	0.673428415032413	NB
222	-0.580591121415309	NB
222	-0.665279683568341	NB
222	-0.0192575052331172	NB
222	0.0411607012186703	NB
222	0.689446093044842	NB
222	-0.359590366068567	NB
222	0.0019272242445556	NB
222	0.233739879990041	NB
222	-0.751944425762975	NB
222	-0.00402634277452485	NB
222	-0.849730636754936	NB
222	0.0597373107214905	NB
222	-0.197287455139656	NB
222	0.0973122202582655	NB
222	-0.531675450942628	NB
222	-0.189389629155792	NB
222	0.226221752585002	NB
222	-0.0470782818035103	NB
222	-0.751812638202533	NB
222	0.370583263657618	NB
222	0.194914514861653	NB
222	-0.271862722947645	NB
222	-1.16250001377297	NB
222	-0.0938952082471216	NB
222	-0.576141109983216	NB
222	-0.823863347469751	NB
222	0.00738629034345095	NB
222	0.450040213418835	NB
222	-0.260813777405037	NB
222	0.4951193540348	NB
222	-0.534322719930644	NB
222	-0.134574321268609	NB
222	0.0607118660753834	NB
222	-0.244987273381922	NB
