# Supplementary material for: Expression plasticity regulates intraspecific variation in the acclimatization potential of a reef-building coral
Source: Nat Commun. 2022 Aug 15;13:4790. doi: 10.1038/s41467-022-32452-4 (PMC9378650; doi:10.1038/s41467-022-32452-4)
Supplement: Supplementary file 4 — Source Data [file 41467_2022_32452_MOESM4_ESM.zip › source_data/f2a.txt]

tank	fragment	treatment	colony	phenotype	time	fvfm	duration	accumulated
6	1	Pulse	203	B	t1	1	0	0.419848214285714
6	1	Pulse	203	B	t15_fvfm	1	2	1.32223511904762
6	1	Pulse	203	B	t16_fvfm	0.891748675246026	4	2.49157911706349
6	1	Pulse	203	B	t17_fvfm	0.894776684330053	6	3.78147643849206
6	1	Pulse	203	B	t18_fvfm	0.878122634367903	8	5.1201066468254
6	1	Pulse	203	B	t19_fvfm	0.15442846328539	10	6.49493253968254
6	2	Control	203	B	t1	1	0	0.419848214285714
6	2	Control	203	B	t15_fvfm	1	2	1.32223511904762
6	2	Control	203	B	t16_fvfm	0.931967812728603	4	2.49157911706349
6	2	Control	203	B	t17_fvfm	0.977322604242868	6	3.78147643849206
6	2	Control	203	B	t18_fvfm	0.570592538405267	8	5.1201066468254
6	2	Control	203	B	t19_fvfm	0.127286027798098	10	6.49493253968254
7	4	Constant High	203	B	t1	1	0	0.635956845238095
7	4	Constant High	203	B	t16_fvfm	0.814868804664723	4	2.81645783730159
7	4	Constant High	203	B	t17_fvfm	0.911078717201166	6	4.12661259920635
7	4	Constant High	203	B	t18_fvfm	0.862973760932945	8	5.47144742063492
7	4	Constant High	203	B	t19_fvfm	0.877551020408163	10	6.84665575396825
7	4	Constant High	203	B	t20_fvfm	0.60932944606414	11	7.54115575396825
6	8	Control	203	B	t1	1	0	0.419848214285714
6	8	Control	203	B	t16_fvfm	0.91005291005291	4	2.49157911706349
6	8	Control	203	B	t17_fvfm	0.872260015117158	6	3.78147643849206
6	8	Control	203	B	t18_fvfm	0.816326530612245	8	5.1201066468254
6	8	Control	203	B	t19_fvfm	0.0241874527588813	10	6.49493253968254
7	12	Pulse High	203	B	t1	1	0	0.635956845238095
7	12	Pulse High	203	B	t16_fvfm	0.892119357306809	4	2.81645783730159
7	12	Pulse High	203	B	t17_fvfm	0.841622035195103	6	4.12661259920635
7	12	Pulse High	203	B	t18_fvfm	0.873756694720734	8	5.47144742063492
7	12	Pulse High	203	B	t19_fvfm	0.743687834736037	10	6.84665575396825
7	12	Pulse High	203	B	t20_fvfm	0.648814078041316	11	7.54115575396825
7	17	Constant High	203	B	t1	1	0	0.635956845238095
7	17	Constant High	203	B	t15_fvfm	1	2	1.6086599702381
7	17	Constant High	203	B	t16_fvfm	0.973520249221184	4	2.81645783730159
7	17	Constant High	203	B	t17_fvfm	0.978193146417445	6	4.12661259920635
7	17	Constant High	203	B	t18_fvfm	0.942367601246106	8	5.47144742063492
7	17	Constant High	203	B	t19_fvfm	0.928348909657321	10	6.84665575396825
7	17	Constant High	203	B	t20_fvfm	0.947040498442368	11	7.54115575396825
7	18	Constant High	203	B	t1	1	0	0.635956845238095
7	18	Constant High	203	B	t15_fvfm	0.897254901960784	2	1.6086599702381
7	18	Constant High	203	B	t16_fvfm	0.978823529411765	4	2.81645783730159
7	18	Constant High	203	B	t17_fvfm	0.95843137254902	6	4.12661259920635
7	18	Constant High	203	B	t18_fvfm	0.980392156862745	8	5.47144742063492
7	18	Constant High	203	B	t19_fvfm	0.757647058823529	10	6.84665575396825
7	18	Constant High	203	B	t20_fvfm	0.574117647058824	11	7.54115575396825
6	20	Pulse High	203	B	t1	1	0	0.419848214285714
6	20	Pulse High	203	B	t15_fvfm	0.934240362811791	2	1.32223511904762
6	20	Pulse High	203	B	t16_fvfm	0.825396825396825	4	2.49157911706349
6	20	Pulse High	203	B	t17_fvfm	0.814814814814815	6	3.78147643849206
6	20	Pulse High	203	B	t18_fvfm	0.752834467120181	8	5.1201066468254
6	20	Pulse High	203	B	t19_fvfm	0.110355253212396	10	6.49493253968254
6	22	Pulse High	203	B	t1	1	0	0.419848214285714
6	22	Pulse High	203	B	t15_fvfm	0.912948061448427	2	1.32223511904762
6	22	Pulse High	203	B	t16_fvfm	0.86613021214338	4	2.49157911706349
6	22	Pulse High	203	B	t17_fvfm	0.893928310168252	6	3.78147643849206
6	22	Pulse High	203	B	t18_fvfm	0.790051207022678	8	5.1201066468254
6	22	Pulse High	203	B	t19_fvfm	0.428675932699342	10	6.49493253968254
6	22	Pulse High	203	B	t20_fvfm	0.0175566934893928	11	7.18613120039682
7	26	Pulse Increase	203	B	t1	1	0	0.635956845238095
7	26	Pulse Increase	203	B	t16_fvfm	0.826823876197494	4	2.81645783730159
7	26	Pulse Increase	203	B	t17_fvfm	0.980103168754606	6	4.12661259920635
7	26	Pulse Increase	203	B	t18_fvfm	0.896094325718497	8	5.47144742063492
7	26	Pulse Increase	203	B	t19_fvfm	0.589535740604274	10	6.84665575396825
7	26	Pulse Increase	203	B	t20_fvfm	0.201915991156964	11	7.54115575396825
6	27	Pulse Increase	203	B	t1	1	0	0.419848214285714
6	27	Pulse Increase	203	B	t15_fvfm	0.918996415770609	2	1.32223511904762
6	27	Pulse Increase	203	B	t16_fvfm	0.982078853046595	4	2.49157911706349
6	27	Pulse Increase	203	B	t17_fvfm	0.926164874551971	6	3.78147643849206
6	27	Pulse Increase	203	B	t18_fvfm	0.807168458781362	8	5.1201066468254
6	27	Pulse Increase	203	B	t19_fvfm	0.526164874551971	10	6.49493253968254
6	28	Constant High	203	B	t1	1	0	0.419848214285714
6	28	Constant High	203	B	t15_fvfm	0.96048632218845	2	1.32223511904762
6	28	Constant High	203	B	t16_fvfm	0.896656534954407	4	2.49157911706349
6	28	Constant High	203	B	t17_fvfm	0.943768996960486	6	3.78147643849206
6	28	Constant High	203	B	t18_fvfm	0.943768996960486	8	5.1201066468254
6	28	Constant High	203	B	t19_fvfm	0.591185410334346	10	6.49493253968254
6	28	Constant High	203	B	t20_fvfm	0.170212765957447	11	7.18613120039682
6	29	Pulse High	203	B	t1	1	0	0.419848214285714
6	29	Pulse High	203	B	t15_fvfm	0.96551724137931	2	1.32223511904762
6	29	Pulse High	203	B	t16_fvfm	0.940029985007496	4	2.49157911706349
6	29	Pulse High	203	B	t17_fvfm	0.911544227886057	6	3.78147643849206
6	29	Pulse High	203	B	t18_fvfm	0.916041979010495	8	5.1201066468254
6	29	Pulse High	203	B	t19_fvfm	0.220389805097451	10	6.49493253968254
7	30	Constant High	203	B	t1	1	0	0.635956845238095
7	30	Constant High	203	B	t15_fvfm	1	2	1.6086599702381
7	30	Constant High	203	B	t16_fvfm	0.949671772428884	4	2.81645783730159
7	30	Constant High	203	B	t17_fvfm	1	6	4.12661259920635
7	30	Constant High	203	B	t18_fvfm	0.936542669584245	8	5.47144742063492
7	30	Constant High	203	B	t19_fvfm	0.881108679795769	10	6.84665575396825
7	30	Constant High	203	B	t20_fvfm	0.309263311451495	11	7.54115575396825
6	32	Pulse	203	B	t1	1	0	0.419848214285714
6	32	Pulse	203	B	t15_fvfm	1	2	1.32223511904762
6	32	Pulse	203	B	t16_fvfm	1	4	2.49157911706349
6	32	Pulse	203	B	t17_fvfm	0.998168498168498	6	3.78147643849206
6	32	Pulse	203	B	t18_fvfm	0.976190476190476	8	5.1201066468254
6	32	Pulse	203	B	t19_fvfm	0.543956043956044	10	6.49493253968254
6	32	Pulse	203	B	t20_fvfm	0.0604395604395604	11	7.18613120039682
6	33	Pulse Increase	203	B	t1	1	0	0.419848214285714
6	33	Pulse Increase	203	B	t15_fvfm	0.915645277577505	2	1.32223511904762
6	33	Pulse Increase	203	B	t16_fvfm	0.94592645998558	4	2.49157911706349
6	33	Pulse Increase	203	B	t17_fvfm	0.944484498918529	6	3.78147643849206
6	33	Pulse Increase	203	B	t18_fvfm	0.911319394376352	8	5.1201066468254
6	33	Pulse Increase	203	B	t19_fvfm	0.520547945205479	10	6.49493253968254
6	33	Pulse Increase	203	B	t20_fvfm	0.0504686373467916	11	7.18613120039682
7	34	Pulse Increase	203	B	t1	1	0	0.635956845238095
7	34	Pulse Increase	203	B	t15_fvfm	1	2	1.6086599702381
7	34	Pulse Increase	203	B	t16_fvfm	1	4	2.81645783730159
7	34	Pulse Increase	203	B	t17_fvfm	1	6	4.12661259920635
7	34	Pulse Increase	203	B	t18_fvfm	1	8	5.47144742063492
7	34	Pulse Increase	203	B	t19_fvfm	1	10	6.84665575396825
7	34	Pulse Increase	203	B	t20_fvfm	0.956834532374101	11	7.54115575396825
6	35	Pulse High	203	B	t1	1	0	0.419848214285714
6	35	Pulse High	203	B	t15_fvfm	1	2	1.32223511904762
6	35	Pulse High	203	B	t16_fvfm	0.893162393162393	4	2.49157911706349
6	35	Pulse High	203	B	t17_fvfm	0.847578347578348	6	3.78147643849206
6	35	Pulse High	203	B	t18_fvfm	0.819088319088319	8	5.1201066468254
6	35	Pulse High	203	B	t19_fvfm	0.548433048433049	10	6.49493253968254
6	35	Pulse High	203	B	t20_fvfm	0.344729344729345	11	7.18613120039682
7	37	Pulse	203	B	t1	1	0	0.635956845238095
7	37	Pulse	203	B	t15_fvfm	0.967100229533282	2	1.6086599702381
7	37	Pulse	203	B	t16_fvfm	0.887528691660291	4	2.81645783730159
7	37	Pulse	203	B	t17_fvfm	0.97628156082632	6	4.12661259920635
7	37	Pulse	203	B	t18_fvfm	0.806426931905126	8	5.47144742063492
7	37	Pulse	203	B	t19_fvfm	0.599846977811783	10	6.84665575396825
6	38	Control	203	B	t1	1	0	0.419848214285714
6	38	Control	203	B	t15_fvfm	1	2	1.32223511904762
6	38	Control	203	B	t16_fvfm	1	4	2.49157911706349
6	38	Control	203	B	t17_fvfm	0.923884514435696	6	3.78147643849206
6	38	Control	203	B	t18_fvfm	1	8	5.1201066468254
6	38	Control	203	B	t19_fvfm	0.691163604549431	10	6.49493253968254
6	38	Control	203	B	t20_fvfm	0.379702537182852	11	7.18613120039682
6	39	Pulse Increase	203	B	t1	1	0	0.419848214285714
6	39	Pulse Increase	203	B	t15_fvfm	0.858615611192931	2	1.32223511904762
6	39	Pulse Increase	203	B	t16_fvfm	0.901325478645066	4	2.49157911706349
6	39	Pulse Increase	203	B	t17_fvfm	0.892488954344624	6	3.78147643849206
6	39	Pulse Increase	203	B	t18_fvfm	0.642120765832106	8	5.1201066468254
6	39	Pulse Increase	203	B	t19_fvfm	0.5139911634757	10	6.49493253968254
6	40	Pulse High	203	B	t1	1	0	0.419848214285714
6	40	Pulse High	203	B	t15_fvfm	0.978939724037763	2	1.32223511904762
6	40	Pulse High	203	B	t16_fvfm	0.878721859114016	4	2.49157911706349
6	40	Pulse High	203	B	t17_fvfm	0.977487291212781	6	3.78147643849206
6	40	Pulse High	203	B	t18_fvfm	0.909222948438635	8	5.1201066468254
6	40	Pulse High	203	B	t19_fvfm	0.339869281045752	10	6.49493253968254
6	42	Pulse	203	B	t1	1	0	0.419848214285714
6	42	Pulse	203	B	t15_fvfm	0.973740241305891	2	1.32223511904762
6	42	Pulse	203	B	t16_fvfm	0.966643009226402	4	2.49157911706349
6	42	Pulse	203	B	t17_fvfm	0.951029098651526	6	3.78147643849206
6	42	Pulse	203	B	t18_fvfm	0.878637331440738	8	5.1201066468254
6	42	Pulse	203	B	t19_fvfm	0.560681334279631	10	6.49493253968254
6	42	Pulse	203	B	t20_fvfm	0.292405961674947	11	7.18613120039682
7	43	Constant High	203	B	t1	1	0	0.635956845238095
7	43	Constant High	203	B	t15_fvfm	0.922388059701493	2	1.6086599702381
7	43	Constant High	203	B	t16_fvfm	0.91044776119403	4	2.81645783730159
7	43	Constant High	203	B	t17_fvfm	0.955223880597015	6	4.12661259920635
7	43	Constant High	203	B	t18_fvfm	0.93134328358209	8	5.47144742063492
7	43	Constant High	203	B	t19_fvfm	0.861194029850746	10	6.84665575396825
7	43	Constant High	203	B	t20_fvfm	0.680597014925373	11	7.54115575396825
7	44	Control	203	B	t1	1	0	0.635956845238095
7	44	Control	203	B	t15_fvfm	0.88659793814433	2	1.6086599702381
7	44	Control	203	B	t16_fvfm	0.964653902798233	4	2.81645783730159
7	44	Control	203	B	t17_fvfm	0.811487481590574	6	4.12661259920635
7	44	Control	203	B	t18_fvfm	0.802650957290133	8	5.47144742063492
7	44	Control	203	B	t19_fvfm	0.731958762886598	10	6.84665575396825
7	44	Control	203	B	t20_fvfm	0.359351988217968	11	7.54115575396825
6	45	Control	203	B	t1	1	0	0.419848214285714
6	45	Control	203	B	t15_fvfm	1	2	1.32223511904762
6	45	Control	203	B	t16_fvfm	0.965461847389558	4	2.49157911706349
6	45	Control	203	B	t17_fvfm	1	6	3.78147643849206
6	45	Control	203	B	t18_fvfm	0.933333333333333	8	5.1201066468254
6	45	Control	203	B	t19_fvfm	0.742168674698795	10	6.49493253968254
7	46	Pulse	203	B	t1	1	0	0.635956845238095
7	46	Pulse	203	B	t15_fvfm	0.883540372670807	2	1.6086599702381
7	46	Pulse	203	B	t16_fvfm	0.917701863354037	4	2.81645783730159
7	46	Pulse	203	B	t17_fvfm	0.919254658385093	6	4.12661259920635
7	46	Pulse	203	B	t18_fvfm	0.895962732919255	8	5.47144742063492
7	46	Pulse	203	B	t19_fvfm	0.883540372670807	10	6.84665575396825
7	46	Pulse	203	B	t20_fvfm	0.644409937888199	11	7.54115575396825
7	48	Pulse Increase	203	B	t1	1	0	0.635956845238095
7	48	Pulse Increase	203	B	t15_fvfm	1	2	1.6086599702381
7	48	Pulse Increase	203	B	t16_fvfm	1	4	2.81645783730159
7	48	Pulse Increase	203	B	t17_fvfm	1	6	4.12661259920635
7	48	Pulse Increase	203	B	t18_fvfm	1	8	5.47144742063492
7	48	Pulse Increase	203	B	t19_fvfm	1	10	6.84665575396825
7	48	Pulse Increase	203	B	t20_fvfm	0.616033755274262	11	7.54115575396825
6	49	Control	203	B	t1	1	0	0.419848214285714
6	49	Control	203	B	t16_fvfm	0.878477306002928	4	2.49157911706349
6	49	Control	203	B	t17_fvfm	0.890190336749634	6	3.78147643849206
6	49	Control	203	B	t18_fvfm	0.948755490483162	8	5.1201066468254
6	49	Control	203	B	t19_fvfm	0.352855051244509	10	6.49493253968254
6	49	Control	203	B	t20_fvfm	0.142020497803807	11	7.18613120039682
6	50	Pulse	203	B	t1	1	0	0.419848214285714
6	50	Pulse	203	B	t15_fvfm	0.977326035965598	2	1.32223511904762
6	50	Pulse	203	B	t16_fvfm	0.900703674745895	4	2.49157911706349
6	50	Pulse	203	B	t17_fvfm	0.877247849882721	6	3.78147643849206
6	50	Pulse	203	B	t18_fvfm	0.824081313526192	8	5.1201066468254
6	50	Pulse	203	B	t19_fvfm	0.767787333854574	10	6.49493253968254
7	51	Control	12	NB	t1	1	0	0.635956845238095
7	51	Control	12	NB	t15_fvfm	1	2	1.6086599702381
7	51	Control	12	NB	t16_fvfm	0.988976377952756	4	2.81645783730159
7	51	Control	12	NB	t17_fvfm	1	6	4.12661259920635
7	51	Control	12	NB	t18_fvfm	0.905511811023622	8	5.47144742063492
7	51	Control	12	NB	t19_fvfm	0.900787401574803	10	6.84665575396825
7	51	Control	12	NB	t20_fvfm	0.801574803149606	11	7.54115575396825
7	55	Pulse	12	NB	t1	1	0	0.635956845238095
7	55	Pulse	12	NB	t15_fvfm	0.972931167826759	2	1.6086599702381
7	55	Pulse	12	NB	t16_fvfm	0.96983758700696	4	2.81645783730159
7	55	Pulse	12	NB	t17_fvfm	0.962103634957463	6	4.12661259920635
7	55	Pulse	12	NB	t18_fvfm	0.962103634957463	8	5.47144742063492
7	55	Pulse	12	NB	t19_fvfm	0.872389791183295	10	6.84665575396825
7	55	Pulse	12	NB	t20_fvfm	0.776488785769528	11	7.54115575396825
7	57	Constant High	12	NB	t1	1	0	0.635956845238095
7	57	Constant High	12	NB	t15_fvfm	0.956930305403289	2	1.6086599702381
7	57	Constant High	12	NB	t16_fvfm	0.891151135473766	4	2.81645783730159
7	57	Constant High	12	NB	t17_fvfm	0.94283476898982	6	4.12661259920635
7	57	Constant High	12	NB	t18_fvfm	0.956930305403289	8	5.47144742063492
7	57	Constant High	12	NB	t19_fvfm	0.861393891934221	10	6.84665575396825
7	57	Constant High	12	NB	t20_fvfm	0.822239624119029	11	7.54115575396825
7	58	Pulse Increase	12	NB	t1	1	0	0.635956845238095
7	58	Pulse Increase	12	NB	t15_fvfm	1	2	1.6086599702381
7	58	Pulse Increase	12	NB	t17_fvfm	1	6	4.12661259920635
7	58	Pulse Increase	12	NB	t18_fvfm	0.935215946843854	8	5.47144742063492
7	58	Pulse Increase	12	NB	t19_fvfm	0.918604651162791	10	6.84665575396825
7	58	Pulse Increase	12	NB	t20_fvfm	0.72093023255814	11	7.54115575396825
7	59	Pulse	12	NB	t1	1	0	0.635956845238095
7	59	Pulse	12	NB	t15_fvfm	0.968798751950078	2	1.6086599702381
7	59	Pulse	12	NB	t16_fvfm	0.982839313572543	4	2.81645783730159
7	59	Pulse	12	NB	t17_fvfm	1	6	4.12661259920635
7	59	Pulse	12	NB	t18_fvfm	0.954758190327613	8	5.47144742063492
7	59	Pulse	12	NB	t19_fvfm	0.909516380655226	10	6.84665575396825
7	59	Pulse	12	NB	t20_fvfm	0.833073322932917	11	7.54115575396825
6	60	Constant High	12	NB	t1	1	0	0.419848214285714
6	60	Constant High	12	NB	t15_fvfm	0.980361351139042	2	1.32223511904762
6	60	Constant High	12	NB	t16_fvfm	0.997643362136685	4	2.49157911706349
6	60	Constant High	12	NB	t17_fvfm	0.988216810683425	6	3.78147643849206
6	60	Constant High	12	NB	t18_fvfm	0.898664571877455	8	5.1201066468254
6	60	Constant High	12	NB	t19_fvfm	0.620581304006284	10	6.49493253968254
6	60	Constant High	12	NB	t20_fvfm	0.496465043205027	11	7.18613120039682
7	61	Control	12	NB	t1	1	0	0.635956845238095
7	61	Control	12	NB	t15_fvfm	0.937931034482758	2	1.6086599702381
7	61	Control	12	NB	t16_fvfm	0.881226053639847	4	2.81645783730159
7	61	Control	12	NB	t17_fvfm	0.924137931034483	6	4.12661259920635
7	61	Control	12	NB	t18_fvfm	0.967049808429119	8	5.47144742063492
7	61	Control	12	NB	t19_fvfm	0.735632183908046	10	6.84665575396825
7	61	Control	12	NB	t20_fvfm	0.557854406130268	11	7.54115575396825
7	65	Pulse	12	NB	t1	1	0	0.635956845238095
7	65	Pulse	12	NB	t15_fvfm	0.887206661619985	2	1.6086599702381
7	65	Pulse	12	NB	t16_fvfm	0.846328538985617	4	2.81645783730159
7	65	Pulse	12	NB	t17_fvfm	0.96442089326268	6	4.12661259920635
7	65	Pulse	12	NB	t18_fvfm	0.982588947766843	8	5.47144742063492
7	65	Pulse	12	NB	t19_fvfm	0.885692657077971	10	6.84665575396825
7	65	Pulse	12	NB	t20_fvfm	0.763058289174867	11	7.54115575396825
7	66	Constant High	12	NB	t1	1	0	0.635956845238095
7	66	Constant High	12	NB	t15_fvfm	1	2	1.6086599702381
7	66	Constant High	12	NB	t16_fvfm	1	4	2.81645783730159
7	66	Constant High	12	NB	t17_fvfm	1	6	4.12661259920635
7	66	Constant High	12	NB	t18_fvfm	1	8	5.47144742063492
7	66	Constant High	12	NB	t19_fvfm	0.905821917808219	10	6.84665575396825
7	66	Constant High	12	NB	t20_fvfm	0.779109589041096	11	7.54115575396825
7	68	Pulse Increase	12	NB	t1	1	0	0.635956845238095
7	68	Pulse Increase	12	NB	t15_fvfm	1	2	1.6086599702381
7	68	Pulse Increase	12	NB	t16_fvfm	0.994457640538401	4	2.81645783730159
7	68	Pulse Increase	12	NB	t17_fvfm	0.983372921615202	6	4.12661259920635
7	68	Pulse Increase	12	NB	t18_fvfm	0.943784639746635	8	5.47144742063492
7	68	Pulse Increase	12	NB	t19_fvfm	0.948535233570863	10	6.84665575396825
7	68	Pulse Increase	12	NB	t20_fvfm	0.812351543942993	11	7.54115575396825
6	69	Control	12	NB	t1	1	0	0.419848214285714
6	69	Control	12	NB	t15_fvfm	1	2	1.32223511904762
6	69	Control	12	NB	t17_fvfm	1	6	3.78147643849206
6	69	Control	12	NB	t18_fvfm	0.711947626841244	8	5.1201066468254
6	69	Control	12	NB	t19_fvfm	0.567921440261866	10	6.49493253968254
6	69	Control	12	NB	t20_fvfm	0.409165302782324	11	7.18613120039682
7	71	Pulse High	12	NB	t1	1	0	0.635956845238095
7	71	Pulse High	12	NB	t15_fvfm	0.947288006111535	2	1.6086599702381
7	71	Pulse High	12	NB	t16_fvfm	0.957983193277311	4	2.81645783730159
7	71	Pulse High	12	NB	t17_fvfm	0.996180290297937	6	4.12661259920635
7	71	Pulse High	12	NB	t18_fvfm	0.938120702826585	8	5.47144742063492
7	71	Pulse High	12	NB	t19_fvfm	0.867838044308632	10	6.84665575396825
7	71	Pulse High	12	NB	t20_fvfm	0.748663101604278	11	7.54115575396825
6	73	Pulse High	12	NB	t1	1	0	0.419848214285714
6	73	Pulse High	12	NB	t15_fvfm	0.864691753402722	2	1.32223511904762
6	73	Pulse High	12	NB	t16_fvfm	0.968775020016013	4	2.49157911706349
6	73	Pulse High	12	NB	t17_fvfm	0.967173738991193	6	3.78147643849206
6	73	Pulse High	12	NB	t18_fvfm	0.951160928742994	8	5.1201066468254
6	73	Pulse High	12	NB	t19_fvfm	0.597277822257806	10	6.49493253968254
6	73	Pulse High	12	NB	t20_fvfm	0.358686949559648	11	7.18613120039682
6	74	Pulse Increase	12	NB	t1	1	0	0.419848214285714
6	74	Pulse Increase	12	NB	t15_fvfm	0.937597503900156	2	1.32223511904762
6	74	Pulse Increase	12	NB	t16_fvfm	0.937597503900156	4	2.49157911706349
6	74	Pulse Increase	12	NB	t17_fvfm	1	6	3.78147643849206
6	74	Pulse Increase	12	NB	t18_fvfm	0.967238689547582	8	5.1201066468254
6	74	Pulse Increase	12	NB	t19_fvfm	0.812792511700468	10	6.49493253968254
6	74	Pulse Increase	12	NB	t20_fvfm	0.737909516380655	11	7.18613120039682
7	76	Pulse High	12	NB	t1	1	0	0.635956845238095
7	76	Pulse High	12	NB	t15_fvfm	0.993798449612403	2	1.6086599702381
7	76	Pulse High	12	NB	t16_fvfm	0.936434108527132	4	2.81645783730159
7	76	Pulse High	12	NB	t17_fvfm	0.995348837209302	6	4.12661259920635
7	76	Pulse High	12	NB	t18_fvfm	0.927131782945736	8	5.47144742063492
7	76	Pulse High	12	NB	t19_fvfm	0.835658914728682	10	6.84665575396825
7	76	Pulse High	12	NB	t20_fvfm	0.734883720930232	11	7.54115575396825
7	77	Pulse Increase	12	NB	t1	1	0	0.635956845238095
7	77	Pulse Increase	12	NB	t15_fvfm	1	2	1.6086599702381
7	77	Pulse Increase	12	NB	t16_fvfm	0.93993993993994	4	2.81645783730159
7	77	Pulse Increase	12	NB	t17_fvfm	0.918918918918919	6	4.12661259920635
7	77	Pulse Increase	12	NB	t18_fvfm	0.878378378378378	8	5.47144742063492
7	77	Pulse Increase	12	NB	t19_fvfm	0.731231231231231	10	6.84665575396825
7	77	Pulse Increase	12	NB	t20_fvfm	0.717717717717718	11	7.54115575396825
6	80	Pulse High	12	NB	t1	1	0	0.419848214285714
6	80	Pulse High	12	NB	t15_fvfm	1	2	1.32223511904762
6	80	Pulse High	12	NB	t16_fvfm	0.981566820276498	4	2.49157911706349
6	80	Pulse High	12	NB	t17_fvfm	0.976958525345622	6	3.78147643849206
6	80	Pulse High	12	NB	t18_fvfm	0.944700460829493	8	5.1201066468254
6	80	Pulse High	12	NB	t19_fvfm	0.870967741935484	10	6.49493253968254
6	80	Pulse High	12	NB	t20_fvfm	0.807987711213518	11	7.18613120039682
7	82	Control	12	NB	t1	1	0	0.635956845238095
7	82	Control	12	NB	t15_fvfm	0.936042136945071	2	1.6086599702381
7	82	Control	12	NB	t16_fvfm	0.90895410082769	4	2.81645783730159
7	82	Control	12	NB	t17_fvfm	0.895410082768999	6	4.12661259920635
7	82	Control	12	NB	t18_fvfm	1	8	5.47144742063492
7	82	Control	12	NB	t19_fvfm	0.896914973664409	10	6.84665575396825
7	82	Control	12	NB	t20_fvfm	0.787057938299473	11	7.54115575396825
6	83	Pulse Increase	12	NB	t1	1	0	0.419848214285714
6	83	Pulse Increase	12	NB	t15_fvfm	0.920263350402341	2	1.32223511904762
6	83	Pulse Increase	12	NB	t16_fvfm	0.813460131675201	4	2.49157911706349
6	83	Pulse Increase	12	NB	t17_fvfm	0.88222384784199	6	3.78147643849206
6	83	Pulse Increase	12	NB	t18_fvfm	0.889539136795903	8	5.1201066468254
6	83	Pulse Increase	12	NB	t19_fvfm	0.55596196049744	10	6.49493253968254
6	83	Pulse Increase	12	NB	t20_fvfm	0.364301389904901	11	7.18613120039682
6	84	Pulse	12	NB	t1	1	0	0.419848214285714
6	84	Pulse	12	NB	t15_fvfm	1	2	1.32223511904762
6	84	Pulse	12	NB	t16_fvfm	0.935185185185185	4	2.49157911706349
6	84	Pulse	12	NB	t17_fvfm	0.878086419753086	6	3.78147643849206
6	84	Pulse	12	NB	t18_fvfm	0.907407407407407	8	5.1201066468254
6	84	Pulse	12	NB	t19_fvfm	0.858024691358025	10	6.49493253968254
6	84	Pulse	12	NB	t20_fvfm	0.623456790123457	11	7.18613120039682
6	87	Control	12	NB	t1	1	0	0.419848214285714
6	87	Control	12	NB	t15_fvfm	0.962852897473997	2	1.32223511904762
6	87	Control	12	NB	t16_fvfm	0.913818722139673	4	2.49157911706349
6	87	Control	12	NB	t17_fvfm	0.916790490341753	6	3.78147643849206
6	87	Control	12	NB	t18_fvfm	0.863298662704309	8	5.1201066468254
6	87	Control	12	NB	t19_fvfm	0.552748885586924	10	6.49493253968254
6	87	Control	12	NB	t20_fvfm	0.50074294205052	11	7.18613120039682
6	89	Constant High	12	NB	t1	1	0	0.419848214285714
6	89	Constant High	12	NB	t15_fvfm	1	2	1.32223511904762
6	89	Constant High	12	NB	t16_fvfm	0.938009787928222	4	2.49157911706349
6	89	Constant High	12	NB	t17_fvfm	0.960848287112561	6	3.78147643849206
6	89	Constant High	12	NB	t18_fvfm	0.969004893964111	8	5.1201066468254
6	89	Constant High	12	NB	t19_fvfm	0.784665579119086	10	6.49493253968254
6	89	Constant High	12	NB	t20_fvfm	0.68026101141925	11	7.18613120039682
6	90	Control	12	NB	t1	1	0	0.419848214285714
6	90	Control	12	NB	t15_fvfm	1	2	1.32223511904762
6	90	Control	12	NB	t16_fvfm	0.989422294548413	4	2.49157911706349
6	90	Control	12	NB	t17_fvfm	0.94060211554109	6	3.78147643849206
6	90	Control	12	NB	t18_fvfm	0.901545972335232	8	5.1201066468254
6	90	Control	12	NB	t20_fvfm	0.481692432872254	11	7.18613120039682
6	91	Pulse	12	NB	t1	1	0	0.419848214285714
6	91	Pulse	12	NB	t15_fvfm	1	2	1.32223511904762
6	91	Pulse	12	NB	t16_fvfm	1	4	2.49157911706349
6	91	Pulse	12	NB	t17_fvfm	0.993779160186625	6	3.78147643849206
6	91	Pulse	12	NB	t18_fvfm	0.902021772939347	8	5.1201066468254
6	91	Pulse	12	NB	t19_fvfm	0.704510108864697	10	6.49493253968254
6	91	Pulse	12	NB	t20_fvfm	0.626749611197512	11	7.18613120039682
6	92	Pulse	12	NB	t1	1	0	0.419848214285714
6	92	Pulse	12	NB	t15_fvfm	0.969056603773585	2	1.32223511904762
6	92	Pulse	12	NB	t16_fvfm	0.973584905660377	4	2.49157911706349
6	92	Pulse	12	NB	t17_fvfm	0.976603773584906	6	3.78147643849206
6	92	Pulse	12	NB	t18_fvfm	0.914716981132075	8	5.1201066468254
6	92	Pulse	12	NB	t19_fvfm	0.757735849056604	10	6.49493253968254
6	92	Pulse	12	NB	t20_fvfm	0.540377358490566	11	7.18613120039682
6	95	Pulse High	12	NB	t1	1	0	0.419848214285714
6	95	Pulse High	12	NB	t15_fvfm	1	2	1.32223511904762
6	95	Pulse High	12	NB	t16_fvfm	0.978021978021978	4	2.49157911706349
6	95	Pulse High	12	NB	t17_fvfm	0.971742543171115	6	3.78147643849206
6	95	Pulse High	12	NB	t18_fvfm	0.963893249607535	8	5.1201066468254
6	95	Pulse High	12	NB	t19_fvfm	0.67032967032967	10	6.49493253968254
6	95	Pulse High	12	NB	t20_fvfm	0.569858712715856	11	7.18613120039682
7	97	Constant High	12	NB	t1	1	0	0.635956845238095
7	97	Constant High	12	NB	t15_fvfm	0.958024691358025	2	1.6086599702381
7	97	Constant High	12	NB	t16_fvfm	0.990946502057613	4	2.81645783730159
7	97	Constant High	12	NB	t17_fvfm	1	6	4.12661259920635
7	97	Constant High	12	NB	t18_fvfm	0.99917695473251	8	5.47144742063492
7	97	Constant High	12	NB	t19_fvfm	0.88559670781893	10	6.84665575396825
7	97	Constant High	12	NB	t20_fvfm	0.773662551440329	11	7.54115575396825
7	98	Pulse High	12	NB	t1	1	0	0.635956845238095
7	98	Pulse High	12	NB	t15_fvfm	0.916109873793615	2	1.6086599702381
7	98	Pulse High	12	NB	t16_fvfm	0.933927245731255	4	2.81645783730159
7	98	Pulse High	12	NB	t17_fvfm	0.962138084632517	6	4.12661259920635
7	98	Pulse High	12	NB	t18_fvfm	0.907201187824796	8	5.47144742063492
7	98	Pulse High	12	NB	t19_fvfm	0.911655530809206	10	6.84665575396825
7	98	Pulse High	12	NB	t20_fvfm	0.751299183370453	11	7.54115575396825
6	100	Pulse Increase	12	NB	t1	1	0	0.419848214285714
6	100	Pulse Increase	12	NB	t15_fvfm	0.882395909422936	2	1.32223511904762
6	100	Pulse Increase	12	NB	t16_fvfm	0.878013148283418	4	2.49157911706349
6	100	Pulse Increase	12	NB	t17_fvfm	0.943754565376187	6	3.78147643849206
6	100	Pulse Increase	12	NB	t18_fvfm	0.869247626004383	8	5.1201066468254
6	100	Pulse Increase	12	NB	t19_fvfm	0.676406135865595	10	6.49493253968254
6	100	Pulse Increase	12	NB	t20_fvfm	0.528853177501826	11	7.18613120039682
7	102	Pulse	201	B	t1	1	0	0.635956845238095
7	102	Pulse	201	B	t15_fvfm	0.890937019969278	2	1.6086599702381
7	102	Pulse	201	B	t16_fvfm	0.869431643625192	4	2.81645783730159
7	102	Pulse	201	B	t17_fvfm	0.580645161290323	6	4.12661259920635
7	102	Pulse	201	B	t18_fvfm	0.459293394777266	8	5.47144742063492
7	102	Pulse	201	B	t19_fvfm	0.250384024577573	10	6.84665575396825
7	102	Pulse	201	B	t20_fvfm	0.231950844854071	11	7.54115575396825
7	103	Control	201	B	t1	1	0	0.635956845238095
7	103	Control	201	B	t15_fvfm	0.931528662420382	2	1.6086599702381
7	103	Control	201	B	t16_fvfm	0.797770700636943	4	2.81645783730159
7	103	Control	201	B	t17_fvfm	0.851910828025478	6	4.12661259920635
7	103	Control	201	B	t18_fvfm	0.449044585987261	8	5.47144742063492
7	103	Control	201	B	t19_fvfm	0.464968152866242	10	6.84665575396825
7	105	Pulse	201	B	t1	1	0	0.635956845238095
7	105	Pulse	201	B	t15_fvfm	0.921538461538461	2	1.6086599702381
7	105	Pulse	201	B	t16_fvfm	0.943076923076923	4	2.81645783730159
7	105	Pulse	201	B	t17_fvfm	0.943076923076923	6	4.12661259920635
7	105	Pulse	201	B	t18_fvfm	0.823076923076923	8	5.47144742063492
7	105	Pulse	201	B	t19_fvfm	0.464615384615385	10	6.84665575396825
7	105	Pulse	201	B	t20_fvfm	0.3	11	7.54115575396825
6	108	Pulse	201	B	t1	1	0	0.419848214285714
6	108	Pulse	201	B	t15_fvfm	0.9534706331045	2	1.32223511904762
6	108	Pulse	201	B	t17_fvfm	0.717009916094584	6	3.78147643849206
6	108	Pulse	201	B	t18_fvfm	0.219679633867277	8	5.1201066468254
6	108	Pulse	201	B	t19_fvfm	0.175438596491228	10	6.49493253968254
7	109	Constant High	201	B	t1	1	0	0.635956845238095
7	109	Constant High	201	B	t15_fvfm	1	2	1.6086599702381
7	109	Constant High	201	B	t16_fvfm	0.883935434281322	4	2.81645783730159
7	109	Constant High	201	B	t17_fvfm	0.814757878554958	6	4.12661259920635
7	109	Constant High	201	B	t18_fvfm	0.58109146810146	8	5.47144742063492
7	109	Constant High	201	B	t19_fvfm	0.405841660261337	10	6.84665575396825
7	109	Constant High	201	B	t20_fvfm	0.316679477325134	11	7.54115575396825
7	111	Constant High	201	B	t1	1	0	0.635956845238095
7	111	Constant High	201	B	t15_fvfm	0.966205837173579	2	1.6086599702381
7	111	Constant High	201	B	t16_fvfm	1	4	2.81645783730159
7	111	Constant High	201	B	t17_fvfm	1	6	4.12661259920635
7	111	Constant High	201	B	t18_fvfm	0.93394777265745	8	5.47144742063492
7	111	Constant High	201	B	t19_fvfm	0.800307219662058	10	6.84665575396825
7	111	Constant High	201	B	t20_fvfm	0.490015360983103	11	7.54115575396825
7	112	Pulse Increase	201	B	t1	1	0	0.635956845238095
7	112	Pulse Increase	201	B	t15_fvfm	0.857347670250896	2	1.6086599702381
7	112	Pulse Increase	201	B	t16_fvfm	0.844444444444444	4	2.81645783730159
7	112	Pulse Increase	201	B	t17_fvfm	0.962007168458781	6	4.12661259920635
7	112	Pulse Increase	201	B	t18_fvfm	0.878853046594982	8	5.47144742063492
7	112	Pulse Increase	201	B	t19_fvfm	0.629390681003584	10	6.84665575396825
7	112	Pulse Increase	201	B	t20_fvfm	0.464516129032258	11	7.54115575396825
7	118	Pulse High	201	B	t1	1	0	0.635956845238095
7	118	Pulse High	201	B	t15_fvfm	0.950276243093923	2	1.6086599702381
7	118	Pulse High	201	B	t16_fvfm	0.988161010260458	4	2.81645783730159
7	118	Pulse High	201	B	t17_fvfm	0.96921862667719	6	4.12661259920635
7	118	Pulse High	201	B	t18_fvfm	0.696132596685083	8	5.47144742063492
6	119	Pulse High	201	B	t1	1	0	0.419848214285714
6	119	Pulse High	201	B	t15_fvfm	1	2	1.32223511904762
6	119	Pulse High	201	B	t17_fvfm	0.927949326999208	6	3.78147643849206
6	119	Pulse High	201	B	t18_fvfm	0.978622327790974	8	5.1201066468254
6	119	Pulse High	201	B	t19_fvfm	0.848772763262075	10	6.49493253968254
6	119	Pulse High	201	B	t20_fvfm	0.573238321456849	11	7.18613120039682
7	126	Pulse	201	B	t1	1	0	0.635956845238095
7	126	Pulse	201	B	t15_fvfm	1	2	1.6086599702381
7	126	Pulse	201	B	t16_fvfm	1	4	2.81645783730159
7	126	Pulse	201	B	t17_fvfm	0.908055329536208	6	4.12661259920635
7	126	Pulse	201	B	t18_fvfm	0.70626525630594	8	5.47144742063492
7	126	Pulse	201	B	t19_fvfm	0.305939788445891	10	6.84665575396825
7	126	Pulse	201	B	t20_fvfm	0.278275020341741	11	7.54115575396825
7	128	Pulse	201	B	t1	1	0	0.635956845238095
7	128	Pulse	201	B	t15_fvfm	0.922709163346614	2	1.6086599702381
7	128	Pulse	201	B	t16_fvfm	0.941832669322709	4	2.81645783730159
7	128	Pulse	201	B	t17_fvfm	0.734661354581673	6	4.12661259920635
7	128	Pulse	201	B	t18_fvfm	0.535458167330677	8	5.47144742063492
7	128	Pulse	201	B	t19_fvfm	0.221513944223108	10	6.84665575396825
7	129	Control	201	B	t1	1	0	0.635956845238095
7	129	Control	201	B	t15_fvfm	1	2	1.6086599702381
7	129	Control	201	B	t17_fvfm	0.625776397515528	6	4.12661259920635
7	129	Control	201	B	t18_fvfm	0.302795031055901	8	5.47144742063492
7	129	Control	201	B	t19_fvfm	0.273291925465838	10	6.84665575396825
7	132	Pulse	201	B	t1	1	0	0.635956845238095
7	132	Pulse	201	B	t15_fvfm	1	2	1.6086599702381
7	132	Pulse	201	B	t16_fvfm	0.977341389728097	4	2.81645783730159
7	132	Pulse	201	B	t17_fvfm	0.386706948640483	6	4.12661259920635
7	132	Pulse	201	B	t18_fvfm	0.380664652567976	8	5.47144742063492
7	132	Pulse	201	B	t19_fvfm	0.129909365558912	10	6.84665575396825
6	133	Constant High	201	B	t1	1	0	0.419848214285714
6	133	Constant High	201	B	t15_fvfm	0.9953125	2	1.32223511904762
6	133	Constant High	201	B	t16_fvfm	0.934375	4	2.49157911706349
6	133	Constant High	201	B	t17_fvfm	0.8859375	6	3.78147643849206
6	133	Constant High	201	B	t18_fvfm	0.8703125	8	5.1201066468254
6	133	Constant High	201	B	t19_fvfm	0.4453125	10	6.49493253968254
6	133	Constant High	201	B	t20_fvfm	0.2375	11	7.18613120039682
6	134	Control	201	B	t1	1	0	0.419848214285714
6	134	Control	201	B	t15_fvfm	0.944178628389155	2	1.32223511904762
6	134	Control	201	B	t17_fvfm	0.647527910685806	6	3.78147643849206
6	134	Control	201	B	t18_fvfm	0.232854864433812	8	5.1201066468254
6	136	Control	201	B	t1	1	0	0.419848214285714
6	136	Control	201	B	t15_fvfm	0.913684210526316	2	1.32223511904762
6	136	Control	201	B	t16_fvfm	0.858947368421053	4	2.49157911706349
6	136	Control	201	B	t17_fvfm	0.787368421052632	6	3.78147643849206
6	136	Control	201	B	t18_fvfm	0.703157894736842	8	5.1201066468254
6	136	Control	201	B	t19_fvfm	0.300350877192982	10	6.49493253968254
6	136	Control	201	B	t20_fvfm	0.24140350877193	11	7.18613120039682
7	139	Pulse Increase	201	B	t1	1	0	0.635956845238095
7	139	Pulse Increase	201	B	t15_fvfm	0.934979423868313	2	1.6086599702381
7	139	Pulse Increase	201	B	t16_fvfm	0.880658436213992	4	2.81645783730159
7	139	Pulse Increase	201	B	t17_fvfm	0.701234567901235	6	4.12661259920635
7	139	Pulse Increase	201	B	t18_fvfm	0.643621399176955	8	5.47144742063492
7	139	Pulse Increase	201	B	t19_fvfm	0.409876543209877	10	6.84665575396825
7	139	Pulse Increase	201	B	t20_fvfm	0.230452674897119	11	7.54115575396825
7	140	Control	201	B	t1	1	0	0.635956845238095
7	140	Control	201	B	t16_fvfm	0.851159311892296	4	2.81645783730159
7	140	Control	201	B	t17_fvfm	0.903515332834705	6	4.12661259920635
7	140	Control	201	B	t18_fvfm	0.928945400149589	8	5.47144742063492
7	140	Control	201	B	t19_fvfm	0.694091249065071	10	6.84665575396825
7	140	Control	201	B	t20_fvfm	0.668661181750187	11	7.54115575396825
6	141	Pulse Increase	201	B	t1	1	0	0.419848214285714
6	141	Pulse Increase	201	B	t15_fvfm	0.990391722099039	2	1.32223511904762
6	141	Pulse Increase	201	B	t16_fvfm	0.903178122690318	4	2.49157911706349
6	141	Pulse Increase	201	B	t17_fvfm	0.221729490022173	6	3.78147643849206
6	141	Pulse Increase	201	B	t18_fvfm	0.187730968218773	8	5.1201066468254
7	142	Pulse High	201	B	t1	1	0	0.635956845238095
7	142	Pulse High	201	B	t15_fvfm	0.9888	2	1.6086599702381
7	142	Pulse High	201	B	t16_fvfm	0.9392	4	2.81645783730159
7	142	Pulse High	201	B	t17_fvfm	0.4528	6	4.12661259920635
7	142	Pulse High	201	B	t18_fvfm	0.2512	8	5.47144742063492
7	142	Pulse High	201	B	t19_fvfm	0.2432	10	6.84665575396825
6	144	Control	201	B	t1	1	0	0.419848214285714
6	144	Control	201	B	t15_fvfm	1	2	1.32223511904762
6	144	Control	201	B	t17_fvfm	0.590189873417722	6	3.78147643849206
6	144	Control	201	B	t18_fvfm	0.0870253164556962	8	5.1201066468254
7	145	Pulse High	201	B	t1	1	0	0.635956845238095
7	145	Pulse High	201	B	t15_fvfm	1	2	1.6086599702381
7	145	Pulse High	201	B	t17_fvfm	0.552833078101072	6	4.12661259920635
7	145	Pulse High	201	B	t18_fvfm	0.422664624808576	8	5.47144742063492
7	145	Pulse High	201	B	t19_fvfm	0.171516079632466	10	6.84665575396825
7	145	Pulse High	201	B	t20_fvfm	0.131699846860643	11	7.54115575396825
6	146	Pulse Increase	201	B	t1	1	0	0.419848214285714
6	146	Pulse Increase	201	B	t15_fvfm	1	2	1.32223511904762
6	146	Pulse Increase	201	B	t16_fvfm	1	4	2.49157911706349
6	146	Pulse Increase	201	B	t17_fvfm	0.953030303030303	6	3.78147643849206
6	146	Pulse Increase	201	B	t18_fvfm	0.786363636363636	8	5.1201066468254
6	146	Pulse Increase	201	B	t19_fvfm	0.486363636363636	10	6.49493253968254
6	146	Pulse Increase	201	B	t20_fvfm	0.213636363636364	11	7.18613120039682
6	149	Pulse High	201	B	t1	1	0	0.419848214285714
6	149	Pulse High	201	B	t15_fvfm	0.957292506043513	2	1.32223511904762
6	149	Pulse High	201	B	t16_fvfm	1	4	2.49157911706349
6	149	Pulse High	201	B	t17_fvfm	0.884770346494762	6	3.78147643849206
6	149	Pulse High	201	B	t18_fvfm	0.394842868654311	8	5.1201066468254
6	149	Pulse High	201	B	t19_fvfm	0.288477034649476	10	6.49493253968254
7	150	Pulse Increase	201	B	t1	1	0	0.635956845238095
7	150	Pulse Increase	201	B	t15_fvfm	0.932944606413994	2	1.6086599702381
7	150	Pulse Increase	201	B	t16_fvfm	0.82069970845481	4	2.81645783730159
7	150	Pulse Increase	201	B	t17_fvfm	0.755102040816327	6	4.12661259920635
7	150	Pulse Increase	201	B	t18_fvfm	0.689504373177843	8	5.47144742063492
7	150	Pulse Increase	201	B	t19_fvfm	0.306122448979592	10	6.84665575396825
7	150	Pulse Increase	201	B	t20_fvfm	0.150145772594752	11	7.54115575396825
7	151	Control	11	B	t1	1	0	0.635956845238095
7	151	Control	11	B	t15_fvfm	0.968901174844506	2	1.6086599702381
7	151	Control	11	B	t16_fvfm	0.866620594333103	4	2.81645783730159
7	151	Control	11	B	t17_fvfm	0.823773324118867	6	4.12661259920635
7	151	Control	11	B	t18_fvfm	0.765722183828611	8	5.47144742063492
7	151	Control	11	B	t20_fvfm	0.710435383552177	11	7.54115575396825
6	152	Pulse High	11	B	t1	1	0	0.419848214285714
6	152	Pulse High	11	B	t15_fvfm	0.962527553269655	2	1.32223511904762
6	152	Pulse High	11	B	t16_fvfm	0.946362968405584	4	2.49157911706349
6	152	Pulse High	11	B	t17_fvfm	0.89199118295371	6	3.78147643849206
6	152	Pulse High	11	B	t18_fvfm	0.756796473181484	8	5.1201066468254
6	152	Pulse High	11	B	t19_fvfm	0.634827332843497	10	6.49493253968254
6	152	Pulse High	11	B	t20_fvfm	0.434974283614989	11	7.18613120039682
7	154	Constant High	11	B	t1	1	0	0.635956845238095
7	154	Constant High	11	B	t16_fvfm	0.926756352765321	4	2.81645783730159
7	154	Constant High	11	B	t17_fvfm	0.904334828101644	6	4.12661259920635
7	154	Constant High	11	B	t18_fvfm	0.90881913303438	8	5.47144742063492
7	154	Constant High	11	B	t19_fvfm	0.835575485799701	10	6.84665575396825
7	154	Constant High	11	B	t20_fvfm	0.713004484304933	11	7.54115575396825
7	156	Pulse	11	B	t1	1	0	0.635956845238095
7	156	Pulse	11	B	t15_fvfm	0.982300884955752	2	1.6086599702381
7	156	Pulse	11	B	t16_fvfm	0.921828908554572	4	2.81645783730159
7	156	Pulse	11	B	t17_fvfm	1	6	4.12661259920635
7	156	Pulse	11	B	t18_fvfm	0.952802359882006	8	5.47144742063492
7	156	Pulse	11	B	t19_fvfm	0.914454277286136	10	6.84665575396825
7	156	Pulse	11	B	t20_fvfm	0.86283185840708	11	7.54115575396825
7	158	Pulse High	11	B	t1	1	0	0.635956845238095
7	158	Pulse High	11	B	t15_fvfm	0.952654232424677	2	1.6086599702381
7	158	Pulse High	11	B	t16_fvfm	0.965566714490674	4	2.81645783730159
7	158	Pulse High	11	B	t17_fvfm	0.90674318507891	6	4.12661259920635
7	158	Pulse High	11	B	t18_fvfm	0.890961262553802	8	5.47144742063492
7	158	Pulse High	11	B	t19_fvfm	0.912482065997131	10	6.84665575396825
7	158	Pulse High	11	B	t20_fvfm	0.809182209469154	11	7.54115575396825
6	159	Pulse	11	B	t1	1	0	0.419848214285714
6	159	Pulse	11	B	t15_fvfm	0.997769516728624	2	1.32223511904762
6	159	Pulse	11	B	t16_fvfm	0.869888475836431	4	2.49157911706349
6	159	Pulse	11	B	t17_fvfm	0.957620817843866	6	3.78147643849206
6	159	Pulse	11	B	t18_fvfm	0.887732342007435	8	5.1201066468254
6	159	Pulse	11	B	t19_fvfm	0.539776951672862	10	6.49493253968254
6	159	Pulse	11	B	t20_fvfm	0.22453531598513	11	7.18613120039682
6	160	Pulse Increase	11	B	t1	1	0	0.419848214285714
6	160	Pulse Increase	11	B	t15_fvfm	0.958553127354936	2	1.32223511904762
6	160	Pulse Increase	11	B	t16_fvfm	0.944988696307461	4	2.49157911706349
6	160	Pulse Increase	11	B	t17_fvfm	0.960060286360211	6	3.78147643849206
6	160	Pulse Increase	11	B	t18_fvfm	0.946495855312736	8	5.1201066468254
6	160	Pulse Increase	11	B	t19_fvfm	0.78673700075358	10	6.49493253968254
6	160	Pulse Increase	11	B	t20_fvfm	0.565184626978146	11	7.18613120039682
7	163	Control	11	B	t1	1	0	0.635956845238095
7	163	Control	11	B	t15_fvfm	0.912056737588653	2	1.6086599702381
7	163	Control	11	B	t16_fvfm	0.880851063829787	4	2.81645783730159
7	163	Control	11	B	t17_fvfm	0.988652482269504	6	4.12661259920635
7	163	Control	11	B	t18_fvfm	0.842553191489362	8	5.47144742063492
7	163	Control	11	B	t19_fvfm	0.80709219858156	10	6.84665575396825
7	163	Control	11	B	t20_fvfm	0.842553191489362	11	7.54115575396825
6	167	Pulse Increase	11	B	t1	1	0	0.419848214285714
6	167	Pulse Increase	11	B	t15_fvfm	1	2	1.32223511904762
6	167	Pulse Increase	11	B	t16_fvfm	0.950794852384557	4	2.49157911706349
6	167	Pulse Increase	11	B	t17_fvfm	1	6	3.78147643849206
6	167	Pulse Increase	11	B	t18_fvfm	0.993186979560939	8	5.1201066468254
6	167	Pulse Increase	11	B	t19_fvfm	0.876608629825889	10	6.49493253968254
6	167	Pulse Increase	11	B	t20_fvfm	0.699470098410295	11	7.18613120039682
6	168	Constant High	11	B	t1	1	0	0.419848214285714
6	168	Constant High	11	B	t15_fvfm	0.976917349218168	2	1.32223511904762
6	168	Constant High	11	B	t16_fvfm	0.924795234549516	4	2.49157911706349
6	168	Constant High	11	B	t17_fvfm	0.556962025316456	6	3.78147643849206
6	168	Constant High	11	B	t18_fvfm	0.899478778853314	8	5.1201066468254
6	168	Constant High	11	B	t19_fvfm	0.8265078183172	10	6.49493253968254
6	168	Constant High	11	B	t20_fvfm	0.737155621742368	11	7.18613120039682
6	171	Pulse Increase	11	B	t1	1	0	0.419848214285714
6	171	Pulse Increase	11	B	t15_fvfm	0.961251862891207	2	1.32223511904762
6	171	Pulse Increase	11	B	t16_fvfm	0.956780923994039	4	2.49157911706349
6	171	Pulse Increase	11	B	t17_fvfm	0.950819672131147	6	3.78147643849206
6	171	Pulse Increase	11	B	t18_fvfm	0.874813710879285	8	5.1201066468254
6	171	Pulse Increase	11	B	t19_fvfm	0.874813710879285	10	6.49493253968254
6	171	Pulse Increase	11	B	t20_fvfm	0.795827123695976	11	7.18613120039682
7	173	Pulse	11	B	t1	1	0	0.635956845238095
7	173	Pulse	11	B	t15_fvfm	1	2	1.6086599702381
7	173	Pulse	11	B	t16_fvfm	0.977946768060837	4	2.81645783730159
7	173	Pulse	11	B	t17_fvfm	1	6	4.12661259920635
7	173	Pulse	11	B	t18_fvfm	0.895817490494297	8	5.47144742063492
7	173	Pulse	11	B	t20_fvfm	0.897338403041825	11	7.54115575396825
6	174	Constant High	11	B	t1	1	0	0.419848214285714
6	174	Constant High	11	B	t15_fvfm	0.855203619909502	2	1.32223511904762
6	174	Constant High	11	B	t16_fvfm	0.828054298642534	4	2.49157911706349
6	174	Constant High	11	B	t17_fvfm	0.843137254901961	6	3.78147643849206
6	174	Constant High	11	B	t18_fvfm	0.914027149321267	8	5.1201066468254
7	176	Control	11	B	t1	1	0	0.635956845238095
7	176	Control	11	B	t15_fvfm	0.986019131714496	2	1.6086599702381
7	176	Control	11	B	t16_fvfm	1	4	2.81645783730159
7	176	Control	11	B	t17_fvfm	0.972774098601913	6	4.12661259920635
7	176	Control	11	B	t18_fvfm	0.890360559234731	8	5.47144742063492
7	176	Control	11	B	t19_fvfm	0.881530537159676	10	6.84665575396825
7	176	Control	11	B	t20_fvfm	0.863870493009566	11	7.54115575396825
6	177	Pulse High	11	B	t1	1	0	0.419848214285714
6	177	Pulse High	11	B	t15_fvfm	0.973101265822785	2	1.32223511904762
6	177	Pulse High	11	B	t16_fvfm	0.889240506329114	4	2.49157911706349
6	177	Pulse High	11	B	t17_fvfm	0.930379746835443	6	3.78147643849206
6	177	Pulse High	11	B	t18_fvfm	0.916139240506329	8	5.1201066468254
6	177	Pulse High	11	B	t19_fvfm	0.840189873417722	10	6.49493253968254
6	177	Pulse High	11	B	t20_fvfm	0.667721518987342	11	7.18613120039682
7	179	Pulse High	11	B	t1	1	0	0.635956845238095
7	179	Pulse High	11	B	t15_fvfm	0.966666666666667	2	1.6086599702381
7	179	Pulse High	11	B	t16_fvfm	0.857575757575757	4	2.81645783730159
7	179	Pulse High	11	B	t17_fvfm	0.904545454545454	6	4.12661259920635
7	179	Pulse High	11	B	t18_fvfm	0.986363636363636	8	5.47144742063492
7	179	Pulse High	11	B	t19_fvfm	0.918181818181818	10	6.84665575396825
7	179	Pulse High	11	B	t20_fvfm	0.789393939393939	11	7.54115575396825
6	180	Constant High	11	B	t1	1	0	0.419848214285714
6	180	Constant High	11	B	t15_fvfm	0.925394548063128	2	1.32223511904762
6	180	Constant High	11	B	t16_fvfm	0.911047345767575	4	2.49157911706349
6	180	Constant High	11	B	t17_fvfm	0.892395982783357	6	3.78147643849206
6	180	Constant High	11	B	t18_fvfm	0.804878048780488	8	5.1201066468254
6	180	Constant High	11	B	t19_fvfm	0.647058823529412	10	6.49493253968254
6	180	Constant High	11	B	t20_fvfm	0.592539454806313	11	7.18613120039682
6	182	Pulse High	11	B	t1	1	0	0.419848214285714
6	182	Pulse High	11	B	t15_fvfm	1	2	1.32223511904762
6	182	Pulse High	11	B	t16_fvfm	0.959449120122418	4	2.49157911706349
6	182	Pulse High	11	B	t17_fvfm	0.970160673297628	6	3.78147643849206
6	182	Pulse High	11	B	t18_fvfm	0.912012241775057	8	5.1201066468254
6	182	Pulse High	11	B	t19_fvfm	0.811017597551645	10	6.49493253968254
6	182	Pulse High	11	B	t20_fvfm	0.627390971690895	11	7.18613120039682
6	184	Constant High	11	B	t1	1	0	0.419848214285714
6	184	Constant High	11	B	t15_fvfm	1	2	1.32223511904762
6	184	Constant High	11	B	t16_fvfm	0.988165680473373	4	2.49157911706349
6	184	Constant High	11	B	t17_fvfm	0.375739644970414	6	3.78147643849206
6	184	Constant High	11	B	t18_fvfm	0.97189349112426	8	5.1201066468254
6	184	Constant High	11	B	t19_fvfm	0.766272189349112	10	6.49493253968254
6	184	Constant High	11	B	t20_fvfm	0.631656804733728	11	7.18613120039682
7	185	Pulse Increase	11	B	t1	1	0	0.635956845238095
7	185	Pulse Increase	11	B	t15_fvfm	0.975218658892128	2	1.6086599702381
7	185	Pulse Increase	11	B	t16_fvfm	0.911078717201166	4	2.81645783730159
7	185	Pulse Increase	11	B	t17_fvfm	0.857142857142857	6	4.12661259920635
7	185	Pulse Increase	11	B	t18_fvfm	0.925655976676385	8	5.47144742063492
7	185	Pulse Increase	11	B	t19_fvfm	0.943148688046647	10	6.84665575396825
7	185	Pulse Increase	11	B	t20_fvfm	0.816326530612245	11	7.54115575396825
7	187	Control	11	B	t1	1	0	0.635956845238095
7	187	Control	11	B	t15_fvfm	0.998548621190131	2	1.6086599702381
7	187	Control	11	B	t16_fvfm	0.988388969521045	4	2.81645783730159
7	187	Control	11	B	t17_fvfm	0.931785195936139	6	4.12661259920635
7	187	Control	11	B	t18_fvfm	0.940493468795356	8	5.47144742063492
7	187	Control	11	B	t19_fvfm	0.925979680696662	10	6.84665575396825
7	187	Control	11	B	t20_fvfm	0.808417997097242	11	7.54115575396825
6	188	Control	11	B	t1	1	0	0.419848214285714
6	188	Control	11	B	t15_fvfm	0.97317436661699	2	1.32223511904762
6	188	Control	11	B	t16_fvfm	0.910581222056632	4	2.49157911706349
6	188	Control	11	B	t17_fvfm	0.934426229508197	6	3.78147643849206
6	188	Control	11	B	t18_fvfm	0.901639344262295	8	5.1201066468254
6	188	Control	11	B	t19_fvfm	0.849478390461997	10	6.49493253968254
6	188	Control	11	B	t20_fvfm	0.70193740685544	11	7.18613120039682
7	189	Control	11	B	t1	1	0	0.635956845238095
7	189	Control	11	B	t15_fvfm	1	2	1.6086599702381
7	189	Control	11	B	t16_fvfm	0.997776130467013	4	2.81645783730159
7	189	Control	11	B	t17_fvfm	0.938472942920682	6	4.12661259920635
7	189	Control	11	B	t18_fvfm	0.932542624166049	8	5.47144742063492
7	189	Control	11	B	t19_fvfm	0.873239436619718	10	6.84665575396825
7	189	Control	11	B	t20_fvfm	0.788732394366197	11	7.54115575396825
6	190	Pulse	11	B	t1	1	0	0.419848214285714
6	190	Pulse	11	B	t15_fvfm	1	2	1.32223511904762
6	190	Pulse	11	B	t16_fvfm	0.972423802612482	4	2.49157911706349
6	190	Pulse	11	B	t17_fvfm	0.918722786647315	6	3.78147643849206
6	190	Pulse	11	B	t18_fvfm	0.908563134978229	8	5.1201066468254
6	190	Pulse	11	B	t19_fvfm	0.735849056603774	10	6.49493253968254
6	190	Pulse	11	B	t20_fvfm	0.602322206095791	11	7.18613120039682
6	191	Pulse Increase	11	B	t1	1	0	0.419848214285714
6	191	Pulse Increase	11	B	t16_fvfm	0.88622754491018	4	2.49157911706349
6	191	Pulse Increase	11	B	t17_fvfm	0.853293413173653	6	3.78147643849206
6	191	Pulse Increase	11	B	t18_fvfm	0.82934131736527	8	5.1201066468254
6	191	Pulse Increase	11	B	t19_fvfm	0.603293413173653	10	6.49493253968254
6	193	Pulse	11	B	t1	1	0	0.419848214285714
6	193	Pulse	11	B	t15_fvfm	1	2	1.32223511904762
6	193	Pulse	11	B	t16_fvfm	0.87	4	2.49157911706349
6	193	Pulse	11	B	t17_fvfm	0.884285714285714	6	3.78147643849206
6	193	Pulse	11	B	t18_fvfm	0.791428571428572	8	5.1201066468254
6	193	Pulse	11	B	t19_fvfm	0.748571428571429	10	6.49493253968254
6	193	Pulse	11	B	t20_fvfm	0.582857142857143	11	7.18613120039682
6	197	Pulse	11	B	t1	1	0	0.419848214285714
6	197	Pulse	11	B	t15_fvfm	0.983050847457627	2	1.32223511904762
6	197	Pulse	11	B	t16_fvfm	0.949152542372881	4	2.49157911706349
6	197	Pulse	11	B	t17_fvfm	0.937361827560796	6	3.78147643849206
6	197	Pulse	11	B	t18_fvfm	0.941783345615328	8	5.1201066468254
6	197	Pulse	11	B	t19_fvfm	0.81798084008843	10	6.49493253968254
6	197	Pulse	11	B	t20_fvfm	0.75313190862196	11	7.18613120039682
7	198	Constant High	11	B	t1	1	0	0.635956845238095
7	198	Constant High	11	B	t15_fvfm	1	2	1.6086599702381
7	198	Constant High	11	B	t16_fvfm	0.952968388589052	4	2.81645783730159
7	198	Constant High	11	B	t17_fvfm	1	6	4.12661259920635
7	198	Constant High	11	B	t18_fvfm	0.966846569005397	8	5.47144742063492
7	198	Constant High	11	B	t19_fvfm	0.919043947571318	10	6.84665575396825
7	198	Constant High	11	B	t20_fvfm	0.817270624518119	11	7.54115575396825
7	199	Pulse Increase	11	B	t1	1	0	0.635956845238095
7	199	Pulse Increase	11	B	t15_fvfm	0.996133023975251	2	1.6086599702381
7	199	Pulse Increase	11	B	t16_fvfm	0.911059551430781	4	2.81645783730159
7	199	Pulse Increase	11	B	t17_fvfm	0.907965970610982	6	4.12661259920635
7	199	Pulse Increase	11	B	t18_fvfm	0.928074245939675	8	5.47144742063492
7	199	Pulse Increase	11	B	t19_fvfm	0.928074245939675	10	6.84665575396825
7	199	Pulse Increase	11	B	t20_fvfm	0.873936581593194	11	7.54115575396825
7	201	Pulse Increase	222	NB	t1	1	0	0.635956845238095
7	201	Pulse Increase	222	NB	t15_fvfm	0.93984962406015	2	1.6086599702381
7	201	Pulse Increase	222	NB	t16_fvfm	0.936842105263158	4	2.81645783730159
7	201	Pulse Increase	222	NB	t17_fvfm	0.962406015037594	6	4.12661259920635
7	201	Pulse Increase	222	NB	t18_fvfm	0.914285714285714	8	5.47144742063492
7	201	Pulse Increase	222	NB	t19_fvfm	0.920300751879699	10	6.84665575396825
7	201	Pulse Increase	222	NB	t20_fvfm	0.888721804511278	11	7.54115575396825
7	203	Pulse Increase	222	NB	t1	1	0	0.635956845238095
7	203	Pulse Increase	222	NB	t15_fvfm	0.995363214837713	2	1.6086599702381
7	203	Pulse Increase	222	NB	t16_fvfm	1	4	2.81645783730159
7	203	Pulse Increase	222	NB	t17_fvfm	1	6	4.12661259920635
7	203	Pulse Increase	222	NB	t18_fvfm	0.989180834621329	8	5.47144742063492
7	203	Pulse Increase	222	NB	t19_fvfm	0.808346213292117	10	6.84665575396825
7	203	Pulse Increase	222	NB	t20_fvfm	0.749613601236476	11	7.54115575396825
7	204	Pulse High	222	NB	t1	1	0	0.635956845238095
7	204	Pulse High	222	NB	t15_fvfm	0.936882129277567	2	1.6086599702381
7	204	Pulse High	222	NB	t16_fvfm	0.961216730038023	4	2.81645783730159
7	204	Pulse High	222	NB	t17_fvfm	0.897338403041825	6	4.12661259920635
7	204	Pulse High	222	NB	t18_fvfm	0.873003802281369	8	5.47144742063492
7	204	Pulse High	222	NB	t20_fvfm	0.678326996197719	11	7.54115575396825
7	207	Pulse	222	NB	t1	1	0	0.635956845238095
7	207	Pulse	222	NB	t15_fvfm	1	2	1.6086599702381
7	207	Pulse	222	NB	t16_fvfm	1	4	2.81645783730159
7	207	Pulse	222	NB	t17_fvfm	1	6	4.12661259920635
7	207	Pulse	222	NB	t18_fvfm	1	8	5.47144742063492
7	207	Pulse	222	NB	t19_fvfm	0.968595041322314	10	6.84665575396825
7	207	Pulse	222	NB	t20_fvfm	0.861157024793389	11	7.54115575396825
6	208	Pulse High	222	NB	t1	1	0	0.419848214285714
6	208	Pulse High	222	NB	t15_fvfm	0.976811594202899	2	1.32223511904762
6	208	Pulse High	222	NB	t16_fvfm	0.97536231884058	4	2.49157911706349
6	208	Pulse High	222	NB	t17_fvfm	0.959420289855073	6	3.78147643849206
6	208	Pulse High	222	NB	t18_fvfm	0.898550724637681	8	5.1201066468254
6	208	Pulse High	222	NB	t19_fvfm	0.836231884057971	10	6.49493253968254
6	208	Pulse High	222	NB	t20_fvfm	0.781159420289855	11	7.18613120039682
7	209	Pulse Increase	222	NB	t1	1	0	0.635956845238095
7	209	Pulse Increase	222	NB	t15_fvfm	0.960127591706539	2	1.6086599702381
7	209	Pulse Increase	222	NB	t16_fvfm	0.96969696969697	4	2.81645783730159
7	209	Pulse Increase	222	NB	t17_fvfm	0.993620414673046	6	4.12661259920635
7	209	Pulse Increase	222	NB	t18_fvfm	0.950558213716108	8	5.47144742063492
7	209	Pulse Increase	222	NB	t19_fvfm	0.79585326953748	10	6.84665575396825
7	209	Pulse Increase	222	NB	t20_fvfm	0.759170653907496	11	7.54115575396825
7	214	Pulse Increase	222	NB	t1	1	0	0.635956845238095
7	214	Pulse Increase	222	NB	t15_fvfm	0.900374531835206	2	1.6086599702381
7	214	Pulse Increase	222	NB	t16_fvfm	0.868913857677903	4	2.81645783730159
7	214	Pulse Increase	222	NB	t17_fvfm	0.939325842696629	6	4.12661259920635
7	214	Pulse Increase	222	NB	t18_fvfm	0.967790262172285	8	5.47144742063492
7	214	Pulse Increase	222	NB	t19_fvfm	0.934831460674157	10	6.84665575396825
7	214	Pulse Increase	222	NB	t20_fvfm	0.759550561797753	11	7.54115575396825
7	216	Constant High	222	NB	t1	1	0	0.635956845238095
7	216	Constant High	222	NB	t15_fvfm	0.992518703241895	2	1.6086599702381
7	216	Constant High	222	NB	t16_fvfm	0.945968412302577	4	2.81645783730159
7	216	Constant High	222	NB	t17_fvfm	0.975893599334996	6	4.12661259920635
7	216	Constant High	222	NB	t18_fvfm	1	8	5.47144742063492
7	216	Constant High	222	NB	t19_fvfm	0.904405652535329	10	6.84665575396825
7	216	Constant High	222	NB	t20_fvfm	0.764754779717373	11	7.54115575396825
7	219	Control	222	NB	t1	1	0	0.635956845238095
7	219	Control	222	NB	t15_fvfm	0.987933634992459	2	1.6086599702381
7	219	Control	222	NB	t16_fvfm	0.972850678733032	4	2.81645783730159
7	219	Control	222	NB	t17_fvfm	0.948717948717949	6	4.12661259920635
7	219	Control	222	NB	t18_fvfm	1	8	5.47144742063492
7	219	Control	222	NB	t19_fvfm	0.906485671191553	10	6.84665575396825
7	219	Control	222	NB	t20_fvfm	0.805429864253394	11	7.54115575396825
6	220	Control	222	NB	t1	1	0	0.419848214285714
6	220	Control	222	NB	t16_fvfm	0.914105594956659	4	2.49157911706349
6	220	Control	222	NB	t17_fvfm	0.893617021276596	6	3.78147643849206
6	220	Control	222	NB	t18_fvfm	0.684003152088258	8	5.1201066468254
6	220	Control	222	NB	t20_fvfm	0.603624901497242	11	7.18613120039682
6	225	Constant High	222	NB	t1	1	0	0.419848214285714
6	225	Constant High	222	NB	t15_fvfm	0.933028919330289	2	1.32223511904762
6	225	Constant High	222	NB	t16_fvfm	0.859969558599695	4	2.49157911706349
6	225	Constant High	222	NB	t17_fvfm	0.960426179604262	6	3.78147643849206
6	225	Constant High	222	NB	t18_fvfm	0.844748858447489	8	5.1201066468254
6	225	Constant High	222	NB	t19_fvfm	0.703196347031963	10	6.49493253968254
6	229	Pulse Increase	222	NB	t1	1	0	0.419848214285714
6	229	Pulse Increase	222	NB	t15_fvfm	0.954314720812183	2	1.32223511904762
6	229	Pulse Increase	222	NB	t16_fvfm	0.887599709934735	4	2.49157911706349
6	229	Pulse Increase	222	NB	t17_fvfm	0.949963741841914	6	3.78147643849206
6	229	Pulse Increase	222	NB	t18_fvfm	0.878897751994199	8	5.1201066468254
6	229	Pulse Increase	222	NB	t19_fvfm	0.744017403915881	10	6.49493253968254
6	229	Pulse Increase	222	NB	t20_fvfm	0.543872371283539	11	7.18613120039682
6	230	Pulse	222	NB	t1	1	0	0.419848214285714
6	230	Pulse	222	NB	t15_fvfm	1	2	1.32223511904762
6	230	Pulse	222	NB	t16_fvfm	0.952602952602953	4	2.49157911706349
6	230	Pulse	222	NB	t17_fvfm	1	6	3.78147643849206
6	230	Pulse	222	NB	t18_fvfm	0.961926961926962	8	5.1201066468254
6	230	Pulse	222	NB	t19_fvfm	0.862470862470863	10	6.49493253968254
6	230	Pulse	222	NB	t20_fvfm	0.783216783216783	11	7.18613120039682
7	231	Control	222	NB	t1	1	0	0.635956845238095
7	231	Control	222	NB	t15_fvfm	0.970149253731343	2	1.6086599702381
7	231	Control	222	NB	t16_fvfm	0.926865671641791	4	2.81645783730159
7	231	Control	222	NB	t17_fvfm	0.970149253731343	6	4.12661259920635
7	231	Control	222	NB	t18_fvfm	0.919402985074627	8	5.47144742063492
7	231	Control	222	NB	t19_fvfm	0.877611940298507	10	6.84665575396825
7	231	Control	222	NB	t20_fvfm	0.804477611940299	11	7.54115575396825
7	234	Constant High	222	NB	t1	1	0	0.635956845238095
7	234	Constant High	222	NB	t15_fvfm	0.92415949960907	2	1.6086599702381
7	234	Constant High	222	NB	t16_fvfm	0.886630179827991	4	2.81645783730159
7	234	Constant High	222	NB	t17_fvfm	0.972634870992963	6	4.12661259920635
7	234	Constant High	222	NB	t18_fvfm	0.999218139171228	8	5.47144742063492
7	234	Constant High	222	NB	t19_fvfm	0.820953870211103	10	6.84665575396825
7	234	Constant High	222	NB	t20_fvfm	0.806880375293198	11	7.54115575396825
7	235	Pulse	222	NB	t1	1	0	0.635956845238095
7	235	Pulse	222	NB	t15_fvfm	0.976296296296296	2	1.6086599702381
7	235	Pulse	222	NB	t16_fvfm	0.979259259259259	4	2.81645783730159
7	235	Pulse	222	NB	t17_fvfm	0.924444444444444	6	4.12661259920635
7	235	Pulse	222	NB	t18_fvfm	0.979259259259259	8	5.47144742063492
7	235	Pulse	222	NB	t19_fvfm	0.94962962962963	10	6.84665575396825
7	235	Pulse	222	NB	t20_fvfm	0.802962962962963	11	7.54115575396825
6	237	Pulse High	222	NB	t1	1	0	0.419848214285714
6	237	Pulse High	222	NB	t15_fvfm	1	2	1.32223511904762
7	240	Control	222	NB	t1	1	0	0.635956845238095
7	240	Control	222	NB	t15_fvfm	1	2	1.6086599702381
7	240	Control	222	NB	t16_fvfm	0.970786516853933	4	2.81645783730159
7	240	Control	222	NB	t17_fvfm	0.984269662921348	6	4.12661259920635
7	240	Control	222	NB	t18_fvfm	0.949812734082397	8	5.47144742063492
7	240	Control	222	NB	t19_fvfm	0.895880149812734	10	6.84665575396825
7	240	Control	222	NB	t20_fvfm	0.837453183520599	11	7.54115575396825
7	241	Constant High	222	NB	t1	1	0	0.635956845238095
7	241	Constant High	222	NB	t15_fvfm	0.966936076414401	2	1.6086599702381
7	241	Constant High	222	NB	t16_fvfm	0.937545922116091	4	2.81645783730159
7	241	Constant High	222	NB	t17_fvfm	0.988978692138134	6	4.12661259920635
7	241	Constant High	222	NB	t18_fvfm	0.921381337252021	8	5.47144742063492
7	241	Constant High	222	NB	t19_fvfm	0.868479059515062	10	6.84665575396825
7	241	Constant High	222	NB	t20_fvfm	0.743570903747245	11	7.54115575396825
6	242	Control	222	NB	t1	1	0	0.419848214285714
6	242	Control	222	NB	t15_fvfm	0.98989898989899	2	1.32223511904762
6	242	Control	222	NB	t16_fvfm	0.935508935508936	4	2.49157911706349
6	242	Control	222	NB	t17_fvfm	0.926184926184926	6	3.78147643849206
6	242	Control	222	NB	t19_fvfm	0.947940947940948	10	6.49493253968254
6	242	Control	222	NB	t20_fvfm	0.909090909090909	11	7.18613120039682
7	243	Pulse Increase	222	NB	t1	1	0	0.635956845238095
7	243	Pulse Increase	222	NB	t15_fvfm	0.978179082016554	2	1.6086599702381
7	243	Pulse Increase	222	NB	t16_fvfm	0.982693754702784	4	2.81645783730159
7	243	Pulse Increase	222	NB	t17_fvfm	0.924003009781791	6	4.12661259920635
7	243	Pulse Increase	222	NB	t18_fvfm	0.978179082016554	8	5.47144742063492
7	243	Pulse Increase	222	NB	t20_fvfm	0.838224228743416	11	7.54115575396825
7	245	Pulse	222	NB	t1	1	0	0.635956845238095
7	245	Pulse	222	NB	t15_fvfm	1	2	1.6086599702381
7	245	Pulse	222	NB	t16_fvfm	0.990976210008204	4	2.81645783730159
7	245	Pulse	222	NB	t17_fvfm	0.951599671862182	6	4.12661259920635
7	245	Pulse	222	NB	t18_fvfm	0.925348646431501	8	5.47144742063492
7	245	Pulse	222	NB	t19_fvfm	0.866283839212469	10	6.84665575396825
7	245	Pulse	222	NB	t20_fvfm	0.694011484823626	11	7.54115575396825
6	250	Constant High	222	NB	t1	1	0	0.419848214285714
6	250	Constant High	222	NB	t15_fvfm	1	2	1.32223511904762
6	250	Constant High	222	NB	t16_fvfm	0.955315870570108	4	2.49157911706349
6	250	Constant High	222	NB	t17_fvfm	0.976887519260401	6	3.78147643849206
6	250	Constant High	222	NB	t18_fvfm	0.913713405238829	8	5.1201066468254
6	250	Constant High	222	NB	t19_fvfm	0.87673343605547	10	6.49493253968254
6	250	Constant High	222	NB	t20_fvfm	0.736517719568567	11	7.18613120039682
7	251	Pulse	20	NB	t1	1	0	0.635956845238095
7	251	Pulse	20	NB	t15_fvfm	0.965262379896526	2	1.6086599702381
7	251	Pulse	20	NB	t16_fvfm	0.869179600886918	4	2.81645783730159
7	251	Pulse	20	NB	t17_fvfm	0.931263858093126	6	4.12661259920635
7	251	Pulse	20	NB	t18_fvfm	0.929785661492978	8	5.47144742063492
7	251	Pulse	20	NB	t19_fvfm	0.937176644493718	10	6.84665575396825
7	251	Pulse	20	NB	t20_fvfm	0.70509977827051	11	7.54115575396825
7	252	Pulse	20	NB	t1	1	0	0.635956845238095
7	252	Pulse	20	NB	t15_fvfm	0.966846569005397	2	1.6086599702381
7	252	Pulse	20	NB	t16_fvfm	0.966846569005397	4	2.81645783730159
7	252	Pulse	20	NB	t17_fvfm	1	6	4.12661259920635
7	252	Pulse	20	NB	t18_fvfm	0.917501927525058	8	5.47144742063492
7	252	Pulse	20	NB	t19_fvfm	0.809560524286816	10	6.84665575396825
7	252	Pulse	20	NB	t20_fvfm	0.678488820354665	11	7.54115575396825
7	253	Constant High	20	NB	t1	1	0	0.635956845238095
7	253	Constant High	20	NB	t15_fvfm	0.907435508345979	2	1.6086599702381
7	253	Constant High	20	NB	t16_fvfm	0.971168437025797	4	2.81645783730159
7	253	Constant High	20	NB	t17_fvfm	0.934749620637329	6	4.12661259920635
7	253	Constant High	20	NB	t18_fvfm	1	8	5.47144742063492
7	253	Constant High	20	NB	t19_fvfm	1	10	6.84665575396825
7	253	Constant High	20	NB	t20_fvfm	0.614567526555387	11	7.54115575396825
7	254	Pulse	20	NB	t1	1	0	0.635956845238095
7	254	Pulse	20	NB	t15_fvfm	1	2	1.6086599702381
7	254	Pulse	20	NB	t16_fvfm	0.95665878644602	4	2.81645783730159
7	254	Pulse	20	NB	t17_fvfm	1	6	4.12661259920635
7	254	Pulse	20	NB	t18_fvfm	0.961386918833727	8	5.47144742063492
7	254	Pulse	20	NB	t19_fvfm	0.904649330181245	10	6.84665575396825
7	254	Pulse	20	NB	t20_fvfm	0.743892828999212	11	7.54115575396825
7	258	Pulse High	20	NB	t1	1	0	0.635956845238095
7	258	Pulse High	20	NB	t15_fvfm	0.99264705882353	2	1.6086599702381
7	258	Pulse High	20	NB	t16_fvfm	0.926470588235294	4	2.81645783730159
7	258	Pulse High	20	NB	t17_fvfm	0.877941176470588	6	4.12661259920635
7	258	Pulse High	20	NB	t18_fvfm	1	8	5.47144742063492
7	258	Pulse High	20	NB	t19_fvfm	0.875	10	6.84665575396825
7	258	Pulse High	20	NB	t20_fvfm	0.825	11	7.54115575396825
7	259	Constant High	20	NB	t1	1	0	0.635956845238095
7	259	Constant High	20	NB	t15_fvfm	0.98138495904691	2	1.6086599702381
7	259	Constant High	20	NB	t16_fvfm	0.95457930007446	4	2.81645783730159
7	259	Constant High	20	NB	t17_fvfm	0.972449739389427	6	4.12661259920635
7	259	Constant High	20	NB	t18_fvfm	0.89054355919583	8	5.47144742063492
7	259	Constant High	20	NB	t19_fvfm	0.896500372300819	10	6.84665575396825
7	259	Constant High	20	NB	t20_fvfm	0.707371556217424	11	7.54115575396825
6	260	Pulse	20	NB	t1	1	0	0.419848214285714
6	260	Pulse	20	NB	t15_fvfm	0.940221402214022	2	1.32223511904762
6	260	Pulse	20	NB	t16_fvfm	0.864944649446494	4	2.49157911706349
6	260	Pulse	20	NB	t17_fvfm	0.960885608856089	6	3.78147643849206
6	260	Pulse	20	NB	t18_fvfm	0.900369003690037	8	5.1201066468254
6	260	Pulse	20	NB	t19_fvfm	0.696678966789668	10	6.49493253968254
6	260	Pulse	20	NB	t20_fvfm	0.532841328413284	11	7.18613120039682
6	261	Control	20	NB	t1	1	0	0.419848214285714
6	261	Control	20	NB	t15_fvfm	0.955927051671733	2	1.32223511904762
6	261	Control	20	NB	t16_fvfm	0.886018237082067	4	2.49157911706349
6	261	Control	20	NB	t17_fvfm	0.872340425531915	6	3.78147643849206
6	261	Control	20	NB	t18_fvfm	0.958966565349544	8	5.1201066468254
6	261	Control	20	NB	t19_fvfm	0.703647416413374	10	6.49493253968254
6	261	Control	20	NB	t20_fvfm	0.585106382978723	11	7.18613120039682
7	262	Pulse High	20	NB	t1	1	0	0.635956845238095
7	262	Pulse High	20	NB	t15_fvfm	0.980994152046784	2	1.6086599702381
7	262	Pulse High	20	NB	t16_fvfm	0.910818713450293	4	2.81645783730159
7	262	Pulse High	20	NB	t17_fvfm	0.972222222222222	6	4.12661259920635
7	262	Pulse High	20	NB	t18_fvfm	0.91812865497076	8	5.47144742063492
7	262	Pulse High	20	NB	t19_fvfm	0.904970760233918	10	6.84665575396825
7	262	Pulse High	20	NB	t20_fvfm	0.751461988304094	11	7.54115575396825
6	263	Control	20	NB	t1	1	0	0.419848214285714
6	263	Control	20	NB	t15_fvfm	1	2	1.32223511904762
6	263	Control	20	NB	t16_fvfm	0.992537313432836	4	2.49157911706349
6	263	Control	20	NB	t17_fvfm	0.932835820895522	6	3.78147643849206
6	263	Control	20	NB	t18_fvfm	0.816417910447761	8	5.1201066468254
6	263	Control	20	NB	t19_fvfm	0.616417910447761	10	6.49493253968254
6	263	Control	20	NB	t20_fvfm	0.505970149253731	11	7.18613120039682
7	264	Constant High	20	NB	t1	1	0	0.635956845238095
7	264	Constant High	20	NB	t15_fvfm	0.996927803379416	2	1.6086599702381
7	264	Constant High	20	NB	t16_fvfm	0.976958525345622	4	2.81645783730159
7	264	Constant High	20	NB	t17_fvfm	0.947772657450077	6	4.12661259920635
7	264	Constant High	20	NB	t18_fvfm	1	8	5.47144742063492
7	264	Constant High	20	NB	t19_fvfm	1	10	6.84665575396825
7	264	Constant High	20	NB	t20_fvfm	0.829493087557604	11	7.54115575396825
6	265	Pulse High	20	NB	t1	1	0	0.419848214285714
6	265	Pulse High	20	NB	t15_fvfm	0.958762886597938	2	1.32223511904762
6	265	Pulse High	20	NB	t16_fvfm	0.891016200294551	4	2.49157911706349
6	265	Pulse High	20	NB	t17_fvfm	0.929307805596465	6	3.78147643849206
6	265	Pulse High	20	NB	t18_fvfm	0.907216494845361	8	5.1201066468254
6	265	Pulse High	20	NB	t19_fvfm	0.765832106038292	10	6.49493253968254
6	265	Pulse High	20	NB	t20_fvfm	0.650957290132548	11	7.18613120039682
6	267	Pulse High	20	NB	t1	1	0	0.419848214285714
6	267	Pulse High	20	NB	t15_fvfm	0.977843426883309	2	1.32223511904762
6	267	Pulse High	20	NB	t16_fvfm	0.923190546528804	4	2.49157911706349
6	267	Pulse High	20	NB	t17_fvfm	0.95864106351551	6	3.78147643849206
6	267	Pulse High	20	NB	t18_fvfm	0.85672082717873	8	5.1201066468254
6	267	Pulse High	20	NB	t19_fvfm	0.778434268833087	10	6.49493253968254
7	269	Constant High	20	NB	t1	1	0	0.635956845238095
7	269	Constant High	20	NB	t15_fvfm	0.982266769468003	2	1.6086599702381
7	269	Constant High	20	NB	t16_fvfm	0.957594448727833	4	2.81645783730159
7	269	Constant High	20	NB	t17_fvfm	0.917501927525058	6	4.12661259920635
7	269	Constant High	20	NB	t18_fvfm	0.960678488820355	8	5.47144742063492
7	269	Constant High	20	NB	t19_fvfm	0.860447185813416	10	6.84665575396825
7	269	Constant High	20	NB	t20_fvfm	0.826522744795682	11	7.54115575396825
6	270	Pulse Increase	20	NB	t1	1	0	0.419848214285714
6	270	Pulse Increase	20	NB	t15_fvfm	0.999250936329588	2	1.32223511904762
6	270	Pulse Increase	20	NB	t16_fvfm	0.922846441947566	4	2.49157911706349
6	270	Pulse Increase	20	NB	t17_fvfm	0.991760299625468	6	3.78147643849206
6	270	Pulse Increase	20	NB	t18_fvfm	0.904868913857678	8	5.1201066468254
6	270	Pulse Increase	20	NB	t19_fvfm	0.68314606741573	10	6.49493253968254
6	270	Pulse Increase	20	NB	t20_fvfm	0.630711610486891	11	7.18613120039682
7	271	Pulse High	20	NB	t1	1	0	0.635956845238095
7	271	Pulse High	20	NB	t15_fvfm	0.982719759579264	2	1.6086599702381
7	271	Pulse High	20	NB	t16_fvfm	0.903080390683696	4	2.81645783730159
7	271	Pulse High	20	NB	t17_fvfm	0.997746055597295	6	4.12661259920635
7	271	Pulse High	20	NB	t18_fvfm	0.949661908339594	8	5.47144742063492
7	271	Pulse High	20	NB	t19_fvfm	0.894064613072878	10	6.84665575396825
7	271	Pulse High	20	NB	t20_fvfm	0.776859504132231	11	7.54115575396825
7	273	Control	20	NB	t1	1	0	0.635956845238095
7	273	Control	20	NB	t15_fvfm	1	2	1.6086599702381
7	273	Control	20	NB	t16_fvfm	0.953962264150943	4	2.81645783730159
7	273	Control	20	NB	t17_fvfm	0.949433962264151	6	4.12661259920635
7	273	Control	20	NB	t18_fvfm	0.972075471698113	8	5.47144742063492
7	273	Control	20	NB	t19_fvfm	0.916226415094339	10	6.84665575396825
7	273	Control	20	NB	t20_fvfm	0.721509433962264	11	7.54115575396825
6	274	Pulse Increase	20	NB	t1	1	0	0.419848214285714
6	274	Pulse Increase	20	NB	t15_fvfm	0.948971820258949	2	1.32223511904762
6	274	Pulse Increase	20	NB	t16_fvfm	0.912414318354912	4	2.49157911706349
6	274	Pulse Increase	20	NB	t17_fvfm	0.929169840060929	6	3.78147643849206
6	274	Pulse Increase	20	NB	t18_fvfm	0.853008377760853	8	5.1201066468254
6	274	Pulse Increase	20	NB	t19_fvfm	0.757044935262757	10	6.49493253968254
6	274	Pulse Increase	20	NB	t20_fvfm	0.691546077684692	11	7.18613120039682
7	275	Pulse Increase	20	NB	t1	1	0	0.635956845238095
7	275	Pulse Increase	20	NB	t15_fvfm	0.992592592592593	2	1.6086599702381
7	275	Pulse Increase	20	NB	t16_fvfm	0.964444444444444	4	2.81645783730159
7	275	Pulse Increase	20	NB	t17_fvfm	0.94962962962963	6	4.12661259920635
7	275	Pulse Increase	20	NB	t18_fvfm	0.954074074074074	8	5.47144742063492
7	275	Pulse Increase	20	NB	t19_fvfm	0.912592592592593	10	6.84665575396825
7	275	Pulse Increase	20	NB	t20_fvfm	0.675555555555556	11	7.54115575396825
7	276	Pulse Increase	20	NB	t1	1	0	0.635956845238095
7	276	Pulse Increase	20	NB	t15_fvfm	0.887218045112782	2	1.6086599702381
7	276	Pulse Increase	20	NB	t16_fvfm	0.885714285714286	4	2.81645783730159
7	276	Pulse Increase	20	NB	t17_fvfm	0.873684210526316	6	4.12661259920635
7	276	Pulse Increase	20	NB	t18_fvfm	0.849624060150376	8	5.47144742063492
7	276	Pulse Increase	20	NB	t19_fvfm	0.846616541353383	10	6.84665575396825
7	276	Pulse Increase	20	NB	t20_fvfm	0.759398496240602	11	7.54115575396825
6	277	Pulse	20	NB	t1	1	0	0.419848214285714
6	277	Pulse	20	NB	t15_fvfm	1	2	1.32223511904762
6	277	Pulse	20	NB	t16_fvfm	0.964396284829721	4	2.49157911706349
6	277	Pulse	20	NB	t17_fvfm	0.973684210526316	6	3.78147643849206
6	277	Pulse	20	NB	t18_fvfm	0.945820433436532	8	5.1201066468254
6	277	Pulse	20	NB	t19_fvfm	0.823529411764706	10	6.49493253968254
6	277	Pulse	20	NB	t20_fvfm	0.696594427244582	11	7.18613120039682
7	282	Pulse Increase	20	NB	t1	1	0	0.635956845238095
7	282	Pulse Increase	20	NB	t15_fvfm	0.988041853512706	2	1.6086599702381
7	282	Pulse Increase	20	NB	t16_fvfm	0.907324364723468	4	2.81645783730159
7	282	Pulse Increase	20	NB	t17_fvfm	0.93423019431988	6	4.12661259920635
7	282	Pulse Increase	20	NB	t18_fvfm	0.941704035874439	8	5.47144742063492
7	282	Pulse Increase	20	NB	t19_fvfm	0.850523168908819	10	6.84665575396825
7	282	Pulse Increase	20	NB	t20_fvfm	0.766816143497758	11	7.54115575396825
7	287	Control	20	NB	t1	1	0	0.635956845238095
7	287	Control	20	NB	t15_fvfm	0.947772657450077	2	1.6086599702381
7	287	Control	20	NB	t16_fvfm	0.93394777265745	4	2.81645783730159
7	287	Control	20	NB	t17_fvfm	0.976958525345622	6	4.12661259920635
7	287	Control	20	NB	t18_fvfm	0.969278033794163	8	5.47144742063492
7	287	Control	20	NB	t19_fvfm	0.920122887864823	10	6.84665575396825
7	287	Control	20	NB	t20_fvfm	0.841781874039939	11	7.54115575396825
6	288	Constant High	20	NB	t1	1	0	0.419848214285714
6	288	Constant High	20	NB	t15_fvfm	0.954887218045113	2	1.32223511904762
6	288	Constant High	20	NB	t16_fvfm	0.948872180451128	4	2.49157911706349
6	288	Constant High	20	NB	t17_fvfm	0.930827067669173	6	3.78147643849206
6	288	Constant High	20	NB	t18_fvfm	0.948872180451128	8	5.1201066468254
6	288	Constant High	20	NB	t19_fvfm	0.818045112781955	10	6.49493253968254
6	288	Constant High	20	NB	t20_fvfm	0.699248120300752	11	7.18613120039682
6	292	Pulse	20	NB	t1	1	0	0.419848214285714
6	292	Pulse	20	NB	t15_fvfm	1	2	1.32223511904762
6	292	Pulse	20	NB	t16_fvfm	0.917701863354037	4	2.49157911706349
6	292	Pulse	20	NB	t17_fvfm	0.927018633540373	6	3.78147643849206
6	292	Pulse	20	NB	t18_fvfm	0.886645962732919	8	5.1201066468254
6	292	Pulse	20	NB	t19_fvfm	0.695652173913043	10	6.49493253968254
6	292	Pulse	20	NB	t20_fvfm	0.43944099378882	11	7.18613120039682
6	293	Control	20	NB	t1	1	0	0.419848214285714
6	293	Control	20	NB	t15_fvfm	0.986506746626687	2	1.32223511904762
6	293	Control	20	NB	t16_fvfm	0.839580209895053	4	2.49157911706349
6	293	Control	20	NB	t17_fvfm	0.910044977511244	6	3.78147643849206
6	293	Control	20	NB	t18_fvfm	0.851574212893553	8	5.1201066468254
6	293	Control	20	NB	t19_fvfm	0.707646176911544	10	6.49493253968254
6	293	Control	20	NB	t20_fvfm	0.509745127436282	11	7.18613120039682
6	295	Constant High	20	NB	t1	1	0	0.419848214285714
6	295	Constant High	20	NB	t15_fvfm	0.950219619326501	2	1.32223511904762
6	295	Constant High	20	NB	t16_fvfm	0.900439238653001	4	2.49157911706349
6	295	Constant High	20	NB	t17_fvfm	0.894582723279648	6	3.78147643849206
6	295	Constant High	20	NB	t18_fvfm	0.865300146412884	8	5.1201066468254
6	295	Constant High	20	NB	t19_fvfm	0.693997071742313	10	6.49493253968254
6	295	Constant High	20	NB	t20_fvfm	0.559297218155198	11	7.18613120039682
6	296	Pulse High	20	NB	t1	1	0	0.419848214285714
6	296	Pulse High	20	NB	t15_fvfm	0.935123042505593	2	1.32223511904762
6	296	Pulse High	20	NB	t16_fvfm	0.966442953020134	4	2.49157911706349
6	296	Pulse High	20	NB	t17_fvfm	0.950037285607755	6	3.78147643849206
6	296	Pulse High	20	NB	t18_fvfm	0.881431767337807	8	5.1201066468254
6	296	Pulse High	20	NB	t19_fvfm	0.902311707680835	10	6.49493253968254
6	296	Pulse High	20	NB	t20_fvfm	0.572706935123042	11	7.18613120039682
7	300	Control	20	NB	t1	1	0	0.635956845238095
7	300	Control	20	NB	t15_fvfm	0.914509803921569	2	1.6086599702381
7	300	Control	20	NB	t16_fvfm	0.936470588235294	4	2.81645783730159
7	300	Control	20	NB	t17_fvfm	1	6	4.12661259920635
7	300	Control	20	NB	t18_fvfm	0.881568627450981	8	5.47144742063492
7	300	Control	20	NB	t19_fvfm	0.818823529411765	10	6.84665575396825
7	300	Control	20	NB	t20_fvfm	0.577254901960784	11	7.54115575396825
6	301	Pulse Increase	214	NB	t1	1	0	0.419848214285714
6	301	Pulse Increase	214	NB	t15_fvfm	1	2	1.32223511904762
6	301	Pulse Increase	214	NB	t16_fvfm	0.974898785425101	4	2.49157911706349
6	301	Pulse Increase	214	NB	t17_fvfm	0.979757085020243	6	3.78147643849206
6	301	Pulse Increase	214	NB	t18_fvfm	0.97165991902834	8	5.1201066468254
6	301	Pulse Increase	214	NB	t20_fvfm	0.767611336032389	11	7.18613120039682
6	303	Pulse	214	NB	t1	1	0	0.419848214285714
6	303	Pulse	214	NB	t15_fvfm	0.897338403041825	2	1.32223511904762
6	303	Pulse	214	NB	t16_fvfm	0.848669201520913	4	2.49157911706349
6	303	Pulse	214	NB	t17_fvfm	0.873003802281369	6	3.78147643849206
6	303	Pulse	214	NB	t18_fvfm	0.915589353612167	8	5.1201066468254
6	303	Pulse	214	NB	t19_fvfm	0.938403041825095	10	6.49493253968254
6	303	Pulse	214	NB	t20_fvfm	0.673764258555133	11	7.18613120039682
6	305	Control	214	NB	t1	1	0	0.419848214285714
6	305	Control	214	NB	t15_fvfm	0.990867579908676	2	1.32223511904762
6	305	Control	214	NB	t16_fvfm	0.91324200913242	4	2.49157911706349
6	305	Control	214	NB	t17_fvfm	0.899543378995434	6	3.78147643849206
6	305	Control	214	NB	t18_fvfm	0.95738203957382	8	5.1201066468254
6	305	Control	214	NB	t19_fvfm	0.751902587519026	10	6.49493253968254
6	305	Control	214	NB	t20_fvfm	0.738203957382039	11	7.18613120039682
7	306	Pulse High	214	NB	t1	1	0	0.635956845238095
7	306	Pulse High	214	NB	t15_fvfm	1	2	1.6086599702381
7	306	Pulse High	214	NB	t17_fvfm	1	6	4.12661259920635
7	306	Pulse High	214	NB	t18_fvfm	0.890937019969278	8	5.47144742063492
7	306	Pulse High	214	NB	t20_fvfm	0.872503840245776	11	7.54115575396825
7	308	Control	214	NB	t1	1	0	0.635956845238095
7	308	Control	214	NB	t15_fvfm	1	2	1.6086599702381
7	308	Control	214	NB	t17_fvfm	1	6	4.12661259920635
7	308	Control	214	NB	t18_fvfm	1	8	5.47144742063492
7	308	Control	214	NB	t19_fvfm	0.998360655737705	10	6.84665575396825
7	308	Control	214	NB	t20_fvfm	0.965573770491803	11	7.54115575396825
6	309	Control	214	NB	t1	1	0	0.419848214285714
6	309	Control	214	NB	t15_fvfm	0.978146194423512	2	1.32223511904762
6	309	Control	214	NB	t16_fvfm	0.981160512434062	4	2.49157911706349
6	309	Control	214	NB	t17_fvfm	0.943481537302185	6	3.78147643849206
6	309	Control	214	NB	t18_fvfm	0.875659382064808	8	5.1201066468254
6	309	Control	214	NB	t19_fvfm	0.785229841748304	10	6.49493253968254
6	309	Control	214	NB	t20_fvfm	0.541070082893745	11	7.18613120039682
7	310	Pulse High	214	NB	t1	1	0	0.635956845238095
7	310	Pulse High	214	NB	t15_fvfm	0.986363636363636	2	1.6086599702381
7	310	Pulse High	214	NB	t16_fvfm	0.927272727272727	4	2.81645783730159
7	310	Pulse High	214	NB	t17_fvfm	0.93030303030303	6	4.12661259920635
7	310	Pulse High	214	NB	t18_fvfm	0.877272727272727	8	5.47144742063492
7	310	Pulse High	214	NB	t20_fvfm	0.913636363636364	11	7.54115575396825
6	311	Pulse High	214	NB	t1	1	0	0.419848214285714
6	311	Pulse High	214	NB	t15_fvfm	1	2	1.32223511904762
6	311	Pulse High	214	NB	t16_fvfm	0.872030651340996	4	2.49157911706349
6	311	Pulse High	214	NB	t17_fvfm	0.890421455938697	6	3.78147643849206
6	311	Pulse High	214	NB	t18_fvfm	0.927203065134099	8	5.1201066468254
6	311	Pulse High	214	NB	t19_fvfm	0.862835249042145	10	6.49493253968254
6	311	Pulse High	214	NB	t20_fvfm	0.772413793103448	11	7.18613120039682
6	312	Control	214	NB	t1	1	0	0.419848214285714
6	312	Control	214	NB	t15_fvfm	0.979683972911964	2	1.32223511904762
6	312	Control	214	NB	t16_fvfm	0.952595936794582	4	2.49157911706349
6	312	Control	214	NB	t17_fvfm	0.942061700526712	6	3.78147643849206
6	312	Control	214	NB	t18_fvfm	0.887885628291949	8	5.1201066468254
6	312	Control	214	NB	t19_fvfm	0.663656884875846	10	6.49493253968254
7	314	Pulse	214	NB	t1	1	0	0.635956845238095
7	314	Pulse	214	NB	t15_fvfm	0.987582176771366	2	1.6086599702381
7	314	Pulse	214	NB	t16_fvfm	0.948137326515705	4	2.81645783730159
7	314	Pulse	214	NB	t17_fvfm	0.983199415631848	6	4.12661259920635
7	314	Pulse	214	NB	t18_fvfm	0.967129291453616	8	5.47144742063492
7	314	Pulse	214	NB	t19_fvfm	0.924762600438276	10	6.84665575396825
7	314	Pulse	214	NB	t20_fvfm	0.859021183345507	11	7.54115575396825
6	316	Pulse Increase	214	NB	t1	1	0	0.419848214285714
6	316	Pulse Increase	214	NB	t15_fvfm	0.950111690245719	2	1.32223511904762
6	316	Pulse Increase	214	NB	t16_fvfm	0.957557706626955	4	2.49157911706349
6	316	Pulse Increase	214	NB	t17_fvfm	0.947133283693224	6	3.78147643849206
6	316	Pulse Increase	214	NB	t18_fvfm	0.8801191362621	8	5.1201066468254
7	321	Control	214	NB	t1	1	0	0.635956845238095
7	321	Control	214	NB	t15_fvfm	1	2	1.6086599702381
7	321	Control	214	NB	t17_fvfm	1	6	4.12661259920635
7	321	Control	214	NB	t18_fvfm	1	8	5.47144742063492
7	321	Control	214	NB	t19_fvfm	0.947115384615385	10	6.84665575396825
7	321	Control	214	NB	t20_fvfm	0.881410256410256	11	7.54115575396825
7	322	Constant High	214	NB	t1	1	0	0.635956845238095
7	322	Constant High	214	NB	t15_fvfm	1	2	1.6086599702381
7	322	Constant High	214	NB	t17_fvfm	0.977501939487975	6	4.12661259920635
7	322	Constant High	214	NB	t18_fvfm	0.892164468580295	8	5.47144742063492
7	322	Constant High	214	NB	t20_fvfm	0.889061287820015	11	7.54115575396825
6	323	Pulse	214	NB	t1	1	0	0.419848214285714
6	323	Pulse	214	NB	t15_fvfm	0.991772625280479	2	1.32223511904762
6	323	Pulse	214	NB	t16_fvfm	0.930441286462229	4	2.49157911706349
6	323	Pulse	214	NB	t17_fvfm	0.903515332834704	6	3.78147643849206
6	323	Pulse	214	NB	t18_fvfm	0.963350785340314	8	5.1201066468254
6	323	Pulse	214	NB	t19_fvfm	0.951383694839192	10	6.49493253968254
6	323	Pulse	214	NB	t20_fvfm	0.677636499626028	11	7.18613120039682
7	325	Pulse Increase	214	NB	t1	1	0	0.635956845238095
7	325	Pulse Increase	214	NB	t15_fvfm	0.883233532934132	2	1.6086599702381
7	325	Pulse Increase	214	NB	t16_fvfm	0.893712574850299	4	2.81645783730159
7	325	Pulse Increase	214	NB	t17_fvfm	0.893712574850299	6	4.12661259920635
7	325	Pulse Increase	214	NB	t18_fvfm	0.977544910179641	8	5.47144742063492
7	325	Pulse Increase	214	NB	t19_fvfm	0.893712574850299	10	6.84665575396825
7	325	Pulse Increase	214	NB	t20_fvfm	0.88622754491018	11	7.54115575396825
7	328	Pulse High	214	NB	t1	1	0	0.635956845238095
7	328	Pulse High	214	NB	t15_fvfm	0.952167414050822	2	1.6086599702381
7	328	Pulse High	214	NB	t16_fvfm	0.898355754857997	4	2.81645783730159
7	328	Pulse High	214	NB	t17_fvfm	0.898355754857997	6	4.12661259920635
7	328	Pulse High	214	NB	t18_fvfm	0.902840059790732	8	5.47144742063492
7	328	Pulse High	214	NB	t19_fvfm	0.884902840059791	10	6.84665575396825
7	328	Pulse High	214	NB	t20_fvfm	0.829596412556054	11	7.54115575396825
7	329	Pulse Increase	214	NB	t1	1	0	0.635956845238095
7	329	Pulse Increase	214	NB	t15_fvfm	1	2	1.6086599702381
7	329	Pulse Increase	214	NB	t16_fvfm	1	4	2.81645783730159
7	329	Pulse Increase	214	NB	t17_fvfm	1	6	4.12661259920635
7	329	Pulse Increase	214	NB	t18_fvfm	1	8	5.47144742063492
7	329	Pulse Increase	214	NB	t19_fvfm	0.914240755310779	10	6.84665575396825
7	329	Pulse Increase	214	NB	t20_fvfm	0.887490165224233	11	7.54115575396825
6	330	Constant High	214	NB	t1	1	0	0.419848214285714
6	330	Constant High	214	NB	t15_fvfm	1	2	1.32223511904762
6	330	Constant High	214	NB	t17_fvfm	0.970345963756178	6	3.78147643849206
6	330	Constant High	214	NB	t18_fvfm	0.99670510708402	8	5.1201066468254
6	330	Constant High	214	NB	t19_fvfm	1	10	6.49493253968254
6	330	Constant High	214	NB	t20_fvfm	0.845140032948929	11	7.18613120039682
6	331	Pulse High	214	NB	t1	1	0	0.419848214285714
6	331	Pulse High	214	NB	t15_fvfm	1	2	1.32223511904762
6	331	Pulse High	214	NB	t17_fvfm	0.927215189873418	6	3.78147643849206
6	331	Pulse High	214	NB	t18_fvfm	0.97626582278481	8	5.1201066468254
6	331	Pulse High	214	NB	t19_fvfm	0.908227848101266	10	6.49493253968254
6	331	Pulse High	214	NB	t20_fvfm	0.691455696202532	11	7.18613120039682
7	332	Pulse Increase	214	NB	t1	1	0	0.635956845238095
7	332	Pulse Increase	214	NB	t15_fvfm	0.923312883435583	2	1.6086599702381
7	332	Pulse Increase	214	NB	t16_fvfm	0.900306748466258	4	2.81645783730159
7	332	Pulse Increase	214	NB	t17_fvfm	0.903374233128834	6	4.12661259920635
7	332	Pulse Increase	214	NB	t18_fvfm	0.884969325153374	8	5.47144742063492
7	332	Pulse Increase	214	NB	t19_fvfm	0.868098159509202	10	6.84665575396825
7	332	Pulse Increase	214	NB	t20_fvfm	0.780674846625767	11	7.54115575396825
7	333	Constant High	214	NB	t1	1	0	0.635956845238095
7	333	Constant High	214	NB	t15_fvfm	0.963594113090627	2	1.6086599702381
7	333	Constant High	214	NB	t16_fvfm	1	4	2.81645783730159
7	333	Constant High	214	NB	t17_fvfm	0.855151045701007	6	4.12661259920635
7	333	Constant High	214	NB	t18_fvfm	1	8	5.47144742063492
7	333	Constant High	214	NB	t19_fvfm	0.84585592563904	10	6.84665575396825
7	333	Constant High	214	NB	t20_fvfm	0.794732765298218	11	7.54115575396825
7	335	Constant High	214	NB	t1	1	0	0.635956845238095
7	335	Constant High	214	NB	t15_fvfm	0.983023443815683	2	1.6086599702381
7	335	Constant High	214	NB	t16_fvfm	1	4	2.81645783730159
7	335	Constant High	214	NB	t17_fvfm	0.921584478577203	6	4.12661259920635
7	335	Constant High	214	NB	t18_fvfm	0.92805173807599	8	5.47144742063492
7	335	Constant High	214	NB	t20_fvfm	0.808407437348424	11	7.54115575396825
7	336	Pulse	214	NB	t1	1	0	0.635956845238095
7	336	Pulse	214	NB	t15_fvfm	0.917043740573152	2	1.6086599702381
7	336	Pulse	214	NB	t16_fvfm	0.865761689291101	4	2.81645783730159
7	336	Pulse	214	NB	t17_fvfm	0.840120663650075	6	4.12661259920635
7	336	Pulse	214	NB	t18_fvfm	0.8763197586727	8	5.47144742063492
7	336	Pulse	214	NB	t19_fvfm	0.906485671191553	10	6.84665575396825
7	336	Pulse	214	NB	t20_fvfm	0.953242835595777	11	7.54115575396825
6	337	Constant High	214	NB	t1	1	0	0.419848214285714
6	337	Constant High	214	NB	t15_fvfm	1	2	1.32223511904762
6	337	Constant High	214	NB	t16_fvfm	0.91778774289985	4	2.49157911706349
6	337	Constant High	214	NB	t17_fvfm	0.997010463378176	6	3.78147643849206
6	337	Constant High	214	NB	t18_fvfm	0.943198804185351	8	5.1201066468254
6	337	Constant High	214	NB	t19_fvfm	0.889387144992526	10	6.49493253968254
6	337	Constant High	214	NB	t20_fvfm	0.741405082212257	11	7.18613120039682
6	338	Pulse	214	NB	t1	1	0	0.419848214285714
6	338	Pulse	214	NB	t15_fvfm	1	2	1.32223511904762
6	338	Pulse	214	NB	t16_fvfm	0.995363214837713	4	2.49157911706349
6	338	Pulse	214	NB	t17_fvfm	0.938176197836167	6	3.78147643849206
6	338	Pulse	214	NB	t18_fvfm	0.942812982998454	8	5.1201066468254
6	340	Pulse Increase	214	NB	t1	1	0	0.419848214285714
6	340	Pulse Increase	214	NB	t15_fvfm	1	2	1.32223511904762
6	340	Pulse Increase	214	NB	t16_fvfm	0.882110469909316	4	2.49157911706349
6	340	Pulse Increase	214	NB	t17_fvfm	1	6	3.78147643849206
6	340	Pulse Increase	214	NB	t18_fvfm	1	8	5.1201066468254
6	340	Pulse Increase	214	NB	t19_fvfm	1	10	6.49493253968254
6	340	Pulse Increase	214	NB	t20_fvfm	0.872217642209398	11	7.18613120039682
6	342	Control	214	NB	t1	1	0	0.419848214285714
6	342	Control	214	NB	t15_fvfm	1	2	1.32223511904762
6	342	Control	214	NB	t16_fvfm	0.972419227738377	4	2.49157911706349
6	342	Control	214	NB	t17_fvfm	0.934594168636722	6	3.78147643849206
6	342	Control	214	NB	t18_fvfm	1	8	5.1201066468254
6	342	Control	214	NB	t19_fvfm	0.937746256895193	10	6.49493253968254
6	342	Control	214	NB	t20_fvfm	0.769109535066982	11	7.18613120039682
7	346	Constant High	214	NB	t1	1	0	0.635956845238095
7	346	Constant High	214	NB	t15_fvfm	1	2	1.6086599702381
7	346	Constant High	214	NB	t16_fvfm	0.955246913580247	4	2.81645783730159
7	346	Constant High	214	NB	t17_fvfm	0.993827160493827	6	4.12661259920635
7	346	Constant High	214	NB	t18_fvfm	1	8	5.47144742063492
7	346	Constant High	214	NB	t19_fvfm	0.96141975308642	10	6.84665575396825
7	346	Constant High	214	NB	t20_fvfm	0.881172839506173	11	7.54115575396825
7	347	Pulse	214	NB	t1	1	0	0.635956845238095
7	347	Pulse	214	NB	t15_fvfm	1	2	1.6086599702381
7	347	Pulse	214	NB	t16_fvfm	1	4	2.81645783730159
7	347	Pulse	214	NB	t17_fvfm	0.987893462469734	6	4.12661259920635
7	347	Pulse	214	NB	t18_fvfm	1	8	5.47144742063492
7	347	Pulse	214	NB	t19_fvfm	0.973365617433414	10	6.84665575396825
7	347	Pulse	214	NB	t20_fvfm	0.99273607748184	11	7.54115575396825
7	349	Pulse High	214	NB	t1	1	0	0.635956845238095
7	349	Pulse High	214	NB	t15_fvfm	1	2	1.6086599702381
7	349	Pulse High	214	NB	t16_fvfm	0.928	4	2.81645783730159
7	349	Pulse High	214	NB	t17_fvfm	0.9696	6	4.12661259920635
7	349	Pulse High	214	NB	t18_fvfm	0.952	8	5.47144742063492
7	349	Pulse High	214	NB	t19_fvfm	0.9328	10	6.84665575396825
7	349	Pulse High	214	NB	t20_fvfm	0.9184	11	7.54115575396825
6	352	Pulse High	211	B	t1	1	0	0.419848214285714
6	352	Pulse High	211	B	t16_fvfm	0.410066617320503	4	2.49157911706349
6	352	Pulse High	211	B	t17_fvfm	0.350851221317543	6	3.78147643849206
6	352	Pulse High	211	B	t18_fvfm	0.564026646928201	8	5.1201066468254
6	353	Control	211	B	t1	1	0	0.419848214285714
6	353	Control	211	B	t15_fvfm	0.943481537302185	2	1.32223511904762
6	353	Control	211	B	t16_fvfm	1	4	2.49157911706349
6	353	Control	211	B	t17_fvfm	0.949510173323286	6	3.78147643849206
6	353	Control	211	B	t18_fvfm	0.669178598342125	8	5.1201066468254
6	353	Control	211	B	t19_fvfm	0.443104747550867	10	6.49493253968254
6	353	Control	211	B	t20_fvfm	0.453654860587792	11	7.18613120039682
6	354	Pulse Increase	211	B	t1	1	0	0.419848214285714
6	354	Pulse Increase	211	B	t16_fvfm	0.410296411856474	4	2.49157911706349
6	354	Pulse Increase	211	B	t17_fvfm	1	6	3.78147643849206
6	354	Pulse Increase	211	B	t18_fvfm	0.268330733229329	8	5.1201066468254
6	354	Pulse Increase	211	B	t19_fvfm	0.287051482059282	10	6.49493253968254
7	355	Constant High	211	B	t1	1	0	0.635956845238095
7	355	Constant High	211	B	t15_fvfm	0.938530734632684	2	1.6086599702381
7	355	Constant High	211	B	t17_fvfm	0.712143928035982	6	4.12661259920635
7	355	Constant High	211	B	t18_fvfm	0.56071964017991	8	5.47144742063492
7	355	Constant High	211	B	t19_fvfm	0.478260869565217	10	6.84665575396825
7	355	Constant High	211	B	t20_fvfm	0.137931034482759	11	7.54115575396825
6	356	Pulse	211	B	t1	1	0	0.419848214285714
6	356	Pulse	211	B	t15_fvfm	0.934199837530463	2	1.32223511904762
6	356	Pulse	211	B	t16_fvfm	1	4	2.49157911706349
6	356	Pulse	211	B	t17_fvfm	0.986190089358245	6	3.78147643849206
6	356	Pulse	211	B	t18_fvfm	0.877335499593826	8	5.1201066468254
6	356	Pulse	211	B	t19_fvfm	0.157595450852965	10	6.49493253968254
6	356	Pulse	211	B	t20_fvfm	0.201462225832656	11	7.18613120039682
7	357	Pulse	211	B	t1	1	0	0.635956845238095
7	357	Pulse	211	B	t16_fvfm	0.897744360902256	4	2.81645783730159
7	357	Pulse	211	B	t17_fvfm	0.941353383458647	6	4.12661259920635
7	357	Pulse	211	B	t18_fvfm	0.842105263157895	8	5.47144742063492
7	357	Pulse	211	B	t19_fvfm	0.622556390977444	10	6.84665575396825
7	357	Pulse	211	B	t20_fvfm	0.442105263157895	11	7.54115575396825
7	359	Constant High	211	B	t1	1	0	0.635956845238095
7	359	Constant High	211	B	t16_fvfm	0.904833836858006	4	2.81645783730159
7	359	Constant High	211	B	t17_fvfm	0.929003021148036	6	4.12661259920635
7	359	Constant High	211	B	t18_fvfm	0.767371601208459	8	5.47144742063492
7	359	Constant High	211	B	t19_fvfm	0.401812688821752	10	6.84665575396825
7	359	Constant High	211	B	t20_fvfm	0.261329305135952	11	7.54115575396825
7	360	Pulse High	211	B	t1	1	0	0.635956845238095
7	360	Pulse High	211	B	t15_fvfm	1	2	1.6086599702381
7	360	Pulse High	211	B	t16_fvfm	0.933870967741935	4	2.81645783730159
7	360	Pulse High	211	B	t17_fvfm	1	6	4.12661259920635
7	360	Pulse High	211	B	t18_fvfm	0.97741935483871	8	5.47144742063492
7	360	Pulse High	211	B	t19_fvfm	0.690322580645161	10	6.84665575396825
7	360	Pulse High	211	B	t20_fvfm	0.470967741935484	11	7.54115575396825
6	362	Pulse High	211	B	t1	1	0	0.419848214285714
6	362	Pulse High	211	B	t16_fvfm	0.609865470852018	4	2.49157911706349
6	362	Pulse High	211	B	t17_fvfm	0.869955156950672	6	3.78147643849206
6	362	Pulse High	211	B	t18_fvfm	0.354260089686099	8	5.1201066468254
6	362	Pulse High	211	B	t19_fvfm	0.210762331838565	10	6.49493253968254
7	363	Pulse Increase	211	B	t1	1	0	0.635956845238095
7	363	Pulse Increase	211	B	t15_fvfm	0.976208749040675	2	1.6086599702381
7	363	Pulse Increase	211	B	t16_fvfm	0.873369148119724	4	2.81645783730159
7	363	Pulse Increase	211	B	t17_fvfm	0.936300844205679	6	4.12661259920635
7	363	Pulse Increase	211	B	t18_fvfm	0.959324635456639	8	5.47144742063492
7	363	Pulse Increase	211	B	t19_fvfm	0.811972371450499	10	6.84665575396825
7	363	Pulse Increase	211	B	t20_fvfm	0.500383729854183	11	7.54115575396825
7	364	Pulse	211	B	t1	1	0	0.635956845238095
7	364	Pulse	211	B	t15_fvfm	1	2	1.6086599702381
7	364	Pulse	211	B	t16_fvfm	0.974025974025974	4	2.81645783730159
7	364	Pulse	211	B	t17_fvfm	0.902597402597403	6	4.12661259920635
7	364	Pulse	211	B	t18_fvfm	0.988636363636364	8	5.47144742063492
7	364	Pulse	211	B	t19_fvfm	0.668831168831169	10	6.84665575396825
7	364	Pulse	211	B	t20_fvfm	0.37987012987013	11	7.54115575396825
7	367	Pulse High	211	B	t1	1	0	0.635956845238095
7	367	Pulse High	211	B	t16_fvfm	0.423976608187135	4	2.81645783730159
7	367	Pulse High	211	B	t17_fvfm	0.722222222222222	6	4.12661259920635
7	367	Pulse High	211	B	t18_fvfm	0.293859649122807	8	5.47144742063492
7	367	Pulse High	211	B	t19_fvfm	0.233918128654971	10	6.84665575396825
6	369	Pulse	211	B	t1	1	0	0.419848214285714
6	369	Pulse	211	B	t15_fvfm	0.854802680565897	2	1.32223511904762
6	369	Pulse	211	B	t16_fvfm	0.746090841399851	4	2.49157911706349
6	369	Pulse	211	B	t17_fvfm	0.909903201787044	6	3.78147643849206
6	369	Pulse	211	B	t18_fvfm	0.772896500372301	8	5.1201066468254
6	369	Pulse	211	B	t19_fvfm	0.355919583023083	10	6.49493253968254
6	369	Pulse	211	B	t20_fvfm	0.236783320923306	11	7.18613120039682
7	370	Control	211	B	t1	1	0	0.635956845238095
7	370	Control	211	B	t15_fvfm	1	2	1.6086599702381
7	370	Control	211	B	t16_fvfm	0.932818532818533	4	2.81645783730159
7	370	Control	211	B	t17_fvfm	0.968339768339768	6	4.12661259920635
7	370	Control	211	B	t18_fvfm	0.951351351351351	8	5.47144742063492
7	370	Control	211	B	t19_fvfm	0.758301158301158	10	6.84665575396825
7	370	Control	211	B	t20_fvfm	0.568339768339768	11	7.54115575396825
7	374	Pulse	211	B	t1	1	0	0.635956845238095
7	374	Pulse	211	B	t15_fvfm	0.979246733282091	2	1.6086599702381
7	374	Pulse	211	B	t16_fvfm	0.931591083781706	4	2.81645783730159
7	374	Pulse	211	B	t17_fvfm	0.920830130668716	6	4.12661259920635
7	374	Pulse	211	B	t18_fvfm	0.89315910837817	8	5.47144742063492
7	374	Pulse	211	B	t19_fvfm	0.879323597232898	10	6.84665575396825
7	374	Pulse	211	B	t20_fvfm	0.668716372021522	11	7.54115575396825
6	375	Pulse Increase	211	B	t1	1	0	0.419848214285714
6	375	Pulse Increase	211	B	t15_fvfm	1	2	1.32223511904762
6	375	Pulse Increase	211	B	t16_fvfm	0.962235649546828	4	2.49157911706349
6	375	Pulse Increase	211	B	t17_fvfm	0.904833836858006	6	3.78147643849206
6	375	Pulse Increase	211	B	t18_fvfm	0.93202416918429	8	5.1201066468254
6	375	Pulse Increase	211	B	t19_fvfm	0.537764350453172	10	6.49493253968254
7	376	Pulse Increase	211	B	t1	1	0	0.635956845238095
7	376	Pulse Increase	211	B	t15_fvfm	1	2	1.6086599702381
7	376	Pulse Increase	211	B	t16_fvfm	1	4	2.81645783730159
7	376	Pulse Increase	211	B	t17_fvfm	0.087719298245614	6	4.12661259920635
7	376	Pulse Increase	211	B	t18_fvfm	0.0303030303030303	8	5.47144742063492
6	381	Constant High	211	B	t1	1	0	0.419848214285714
6	381	Constant High	211	B	t16_fvfm	0.634630053394355	4	2.49157911706349
6	381	Constant High	211	B	t17_fvfm	0.738367658276125	6	3.78147643849206
6	381	Constant High	211	B	t18_fvfm	0.308161708619375	8	5.1201066468254
6	381	Constant High	211	B	t19_fvfm	0.286803966437834	10	6.49493253968254
6	381	Constant High	211	B	t20_fvfm	0.30511060259344	11	7.18613120039682
6	388	Pulse	211	B	t1	1	0	0.419848214285714
6	388	Pulse	211	B	t16_fvfm	0.808575803981623	4	2.49157911706349
6	388	Pulse	211	B	t17_fvfm	0.885145482388974	6	3.78147643849206
6	388	Pulse	211	B	t18_fvfm	0.566615620214395	8	5.1201066468254
7	389	Control	211	B	t1	1	0	0.635956845238095
7	389	Control	211	B	t15_fvfm	1	2	1.6086599702381
7	389	Control	211	B	t16_fvfm	1	4	2.81645783730159
7	389	Control	211	B	t17_fvfm	1	6	4.12661259920635
7	389	Control	211	B	t18_fvfm	1	8	5.47144742063492
7	389	Control	211	B	t19_fvfm	0.831804281345566	10	6.84665575396825
7	389	Control	211	B	t20_fvfm	0.574923547400612	11	7.54115575396825
6	390	Control	211	B	t1	1	0	0.419848214285714
6	390	Control	211	B	t16_fvfm	0.69753979739508	4	2.49157911706349
6	390	Control	211	B	t17_fvfm	0.68451519536903	6	3.78147643849206
6	390	Control	211	B	t18_fvfm	0.312590448625181	8	5.1201066468254
6	390	Control	211	B	t19_fvfm	0.345875542691751	10	6.49493253968254
7	391	Control	211	B	t1	1	0	0.635956845238095
7	391	Control	211	B	t15_fvfm	0.966795366795367	2	1.6086599702381
7	391	Control	211	B	t16_fvfm	0.977606177606178	4	2.81645783730159
7	391	Control	211	B	t17_fvfm	0.983783783783784	6	4.12661259920635
7	391	Control	211	B	t18_fvfm	0.966795366795367	8	5.47144742063492
7	391	Control	211	B	t19_fvfm	0.8	10	6.84665575396825
7	391	Control	211	B	t20_fvfm	0.640926640926641	11	7.54115575396825
7	392	Control	211	B	t1	1	0	0.635956845238095
7	392	Control	211	B	t15_fvfm	1	2	1.6086599702381
7	392	Control	211	B	t16_fvfm	0.938232994526974	4	2.81645783730159
7	392	Control	211	B	t17_fvfm	0.930414386239249	6	4.12661259920635
7	392	Control	211	B	t18_fvfm	0.938232994526974	8	5.47144742063492
7	392	Control	211	B	t19_fvfm	0.567630961688819	10	6.84665575396825
7	392	Control	211	B	t20_fvfm	0.417513682564504	11	7.54115575396825
7	393	Constant High	211	B	t1	1	0	0.635956845238095
7	393	Constant High	211	B	t15_fvfm	1	2	1.6086599702381
7	393	Constant High	211	B	t17_fvfm	0.918106686701728	6	4.12661259920635
7	393	Constant High	211	B	t18_fvfm	0.81442524417731	8	5.47144742063492
7	393	Constant High	211	B	t19_fvfm	0.383170548459805	10	6.84665575396825
7	393	Constant High	211	B	t20_fvfm	0.220886551465064	11	7.54115575396825
6	394	Constant High	211	B	t1	1	0	0.419848214285714
6	394	Constant High	211	B	t15_fvfm	0.930041152263374	2	1.32223511904762
6	394	Constant High	211	B	t16_fvfm	1	4	2.49157911706349
6	394	Constant High	211	B	t17_fvfm	0.788477366255144	6	3.78147643849206
6	394	Constant High	211	B	t18_fvfm	0.217283950617284	8	5.1201066468254
7	396	Pulse Increase	211	B	t1	1	0	0.635956845238095
7	396	Pulse Increase	211	B	t15_fvfm	0.881069669247009	2	1.6086599702381
7	396	Pulse Increase	211	B	t16_fvfm	0.938775510204082	4	2.81645783730159
7	396	Pulse Increase	211	B	t17_fvfm	0.855735397607319	6	4.12661259920635
7	396	Pulse Increase	211	B	t18_fvfm	0.888106966924701	8	5.47144742063492
7	396	Pulse Increase	211	B	t19_fvfm	0.703729767769177	10	6.84665575396825
7	396	Pulse Increase	211	B	t20_fvfm	0.44475721323012	11	7.54115575396825
7	398	Pulse Increase	211	B	t1	1	0	0.635956845238095
7	398	Pulse Increase	211	B	t15_fvfm	0.966867469879518	2	1.6086599702381
7	398	Pulse Increase	211	B	t17_fvfm	0.745481927710843	6	4.12661259920635
7	398	Pulse Increase	211	B	t18_fvfm	0.40210843373494	8	5.47144742063492
7	398	Pulse Increase	211	B	t19_fvfm	0.329819277108434	10	6.84665575396825
6	401	Constant High	202	NB	t1	1	0	0.419848214285714
6	401	Constant High	202	NB	t15_fvfm	1	2	1.32223511904762
6	401	Constant High	202	NB	t16_fvfm	1	4	2.49157911706349
6	401	Constant High	202	NB	t17_fvfm	0.990712074303406	6	3.78147643849206
6	401	Constant High	202	NB	t18_fvfm	0.945820433436532	8	5.1201066468254
6	401	Constant High	202	NB	t19_fvfm	0.868421052631579	10	6.49493253968254
6	401	Constant High	202	NB	t20_fvfm	0.705882352941177	11	7.18613120039682
6	402	Pulse Increase	202	NB	t1	1	0	0.419848214285714
6	402	Pulse Increase	202	NB	t15_fvfm	0.997766195085629	2	1.32223511904762
6	402	Pulse Increase	202	NB	t16_fvfm	0.978406552494416	4	2.49157911706349
6	402	Pulse Increase	202	NB	t17_fvfm	0.965003723008191	6	3.78147643849206
6	402	Pulse Increase	202	NB	t18_fvfm	0.929262844378258	8	5.1201066468254
6	402	Pulse Increase	202	NB	t19_fvfm	0.886075949367089	10	6.49493253968254
6	402	Pulse Increase	202	NB	t20_fvfm	0.798212956068503	11	7.18613120039682
7	403	Pulse Increase	202	NB	t1	1	0	0.635956845238095
7	403	Pulse Increase	202	NB	t15_fvfm	0.999264164827079	2	1.6086599702381
7	403	Pulse Increase	202	NB	t16_fvfm	0.933038999264165	4	2.81645783730159
7	403	Pulse Increase	202	NB	t17_fvfm	0.983075791022811	6	4.12661259920635
7	403	Pulse Increase	202	NB	t18_fvfm	1	8	5.47144742063492
7	403	Pulse Increase	202	NB	t19_fvfm	0.978660779985283	10	6.84665575396825
7	403	Pulse Increase	202	NB	t20_fvfm	0.877115526122149	11	7.54115575396825
6	404	Pulse Increase	202	NB	t1	1	0	0.419848214285714
6	404	Pulse Increase	202	NB	t15_fvfm	0.96301775147929	2	1.32223511904762
6	404	Pulse Increase	202	NB	t16_fvfm	0.943786982248521	4	2.49157911706349
6	404	Pulse Increase	202	NB	t17_fvfm	0.914201183431953	6	3.78147643849206
6	404	Pulse Increase	202	NB	t18_fvfm	0.936390532544379	8	5.1201066468254
6	404	Pulse Increase	202	NB	t19_fvfm	0.903846153846154	10	6.49493253968254
6	404	Pulse Increase	202	NB	t20_fvfm	0.881656804733728	11	7.18613120039682
6	405	Pulse High	202	NB	t1	1	0	0.419848214285714
6	405	Pulse High	202	NB	t15_fvfm	0.952732644017725	2	1.32223511904762
6	405	Pulse High	202	NB	t16_fvfm	0.948301329394387	4	2.49157911706349
6	405	Pulse High	202	NB	t17_fvfm	0.926144756277696	6	3.78147643849206
6	405	Pulse High	202	NB	t18_fvfm	0.952732644017725	8	5.1201066468254
6	405	Pulse High	202	NB	t19_fvfm	0.902511078286558	10	6.49493253968254
6	405	Pulse High	202	NB	t20_fvfm	0.72082717872969	11	7.18613120039682
6	406	Control	202	NB	t1	1	0	0.419848214285714
6	406	Control	202	NB	t15_fvfm	0.946986201888163	2	1.32223511904762
6	406	Control	202	NB	t16_fvfm	0.951343500363108	4	2.49157911706349
6	406	Control	202	NB	t17_fvfm	0.939724037763254	6	3.78147643849206
6	406	Control	202	NB	t18_fvfm	0.843863471314452	8	5.1201066468254
6	406	Control	202	NB	t19_fvfm	0.766884531590414	10	6.49493253968254
6	406	Control	202	NB	t20_fvfm	0.758169934640523	11	7.18613120039682
7	409	Control	202	NB	t1	1	0	0.635956845238095
7	409	Control	202	NB	t15_fvfm	0.973246565437455	2	1.6086599702381
7	409	Control	202	NB	t16_fvfm	0.924078091106291	4	2.81645783730159
7	409	Control	202	NB	t17_fvfm	0.942877801879971	6	4.12661259920635
7	409	Control	202	NB	t18_fvfm	0.911062906724512	8	5.47144742063492
7	409	Control	202	NB	t19_fvfm	0.832971800433839	10	6.84665575396825
7	409	Control	202	NB	t20_fvfm	0.819956616052061	11	7.54115575396825
7	411	Pulse High	202	NB	t1	1	0	0.635956845238095
7	411	Pulse High	202	NB	t15_fvfm	0.973645680819912	2	1.6086599702381
7	411	Pulse High	202	NB	t16_fvfm	0.932650073206442	4	2.81645783730159
7	411	Pulse High	202	NB	t17_fvfm	0.982430453879941	6	4.12661259920635
7	411	Pulse High	202	NB	t18_fvfm	0.932650073206442	8	5.47144742063492
7	411	Pulse High	202	NB	t19_fvfm	0.840409956076135	10	6.84665575396825
7	411	Pulse High	202	NB	t20_fvfm	0.865300146412884	11	7.54115575396825
6	415	Pulse Increase	202	NB	t1	1	0	0.419848214285714
6	415	Pulse Increase	202	NB	t15_fvfm	0.908689248895434	2	1.32223511904762
6	415	Pulse Increase	202	NB	t16_fvfm	0.985272459499264	4	2.49157911706349
6	415	Pulse Increase	202	NB	t17_fvfm	0.893961708394698	6	3.78147643849206
6	415	Pulse Increase	202	NB	t18_fvfm	0.96759941089838	8	5.1201066468254
6	415	Pulse Increase	202	NB	t19_fvfm	0.932253313696613	10	6.49493253968254
6	415	Pulse Increase	202	NB	t20_fvfm	0.823269513991164	11	7.18613120039682
7	416	Pulse	202	NB	t1	1	0	0.635956845238095
7	416	Pulse	202	NB	t15_fvfm	0.944606413994169	2	1.6086599702381
7	416	Pulse	202	NB	t16_fvfm	0.965014577259475	4	2.81645783730159
7	416	Pulse	202	NB	t17_fvfm	0.957725947521866	6	4.12661259920635
7	416	Pulse	202	NB	t18_fvfm	0.981049562682216	8	5.47144742063492
7	416	Pulse	202	NB	t19_fvfm	0.951895043731779	10	6.84665575396825
7	416	Pulse	202	NB	t20_fvfm	0.855685131195335	11	7.54115575396825
6	417	Pulse High	202	NB	t1	1	0	0.419848214285714
6	417	Pulse High	202	NB	t15_fvfm	0.997005988023952	2	1.32223511904762
6	417	Pulse High	202	NB	t16_fvfm	0.967065868263473	4	2.49157911706349
6	417	Pulse High	202	NB	t17_fvfm	0.991017964071856	6	3.78147643849206
6	417	Pulse High	202	NB	t18_fvfm	0.952095808383233	8	5.1201066468254
6	417	Pulse High	202	NB	t19_fvfm	0.847305389221557	10	6.49493253968254
6	417	Pulse High	202	NB	t20_fvfm	0.764970059880239	11	7.18613120039682
7	419	Control	202	NB	t1	1	0	0.635956845238095
7	419	Control	202	NB	t15_fvfm	0.979441997063142	2	1.6086599702381
7	419	Control	202	NB	t16_fvfm	0.941262848751836	4	2.81645783730159
7	419	Control	202	NB	t17_fvfm	0.97503671071953	6	4.12661259920635
7	419	Control	202	NB	t18_fvfm	0.873715124816446	8	5.47144742063492
7	419	Control	202	NB	t19_fvfm	0.770925110132159	10	6.84665575396825
7	419	Control	202	NB	t20_fvfm	0.704845814977973	11	7.54115575396825
6	420	Control	202	NB	t1	1	0	0.419848214285714
6	420	Control	202	NB	t15_fvfm	0.957584471603163	2	1.32223511904762
6	420	Control	202	NB	t16_fvfm	0.957584471603163	4	2.49157911706349
6	420	Control	202	NB	t17_fvfm	0.910136592379583	6	3.78147643849206
6	420	Control	202	NB	t18_fvfm	0.89432063263839	8	5.1201066468254
6	420	Control	202	NB	t19_fvfm	0.828181164629763	10	6.49493253968254
6	420	Control	202	NB	t20_fvfm	0.783608914450036	11	7.18613120039682
6	422	Pulse	202	NB	t1	1	0	0.419848214285714
6	422	Pulse	202	NB	t15_fvfm	1	2	1.32223511904762
6	422	Pulse	202	NB	t16_fvfm	1	4	2.49157911706349
6	422	Pulse	202	NB	t17_fvfm	0.997686969930609	6	3.78147643849206
6	422	Pulse	202	NB	t18_fvfm	0.945258288357748	8	5.1201066468254
6	422	Pulse	202	NB	t19_fvfm	0.917501927525058	10	6.49493253968254
6	422	Pulse	202	NB	t20_fvfm	0.791056283731688	11	7.18613120039682
7	424	Pulse High	202	NB	t1	1	0	0.635956845238095
7	424	Pulse High	202	NB	t15_fvfm	0.968468468468468	2	1.6086599702381
7	424	Pulse High	202	NB	t16_fvfm	0.978978978978979	4	2.81645783730159
7	424	Pulse High	202	NB	t17_fvfm	0.96996996996997	6	4.12661259920635
7	424	Pulse High	202	NB	t18_fvfm	1	8	5.47144742063492
7	424	Pulse High	202	NB	t19_fvfm	0.944444444444444	10	6.84665575396825
7	424	Pulse High	202	NB	t20_fvfm	0.738738738738739	11	7.54115575396825
7	427	Constant High	202	NB	t1	1	0	0.635956845238095
7	427	Constant High	202	NB	t15_fvfm	0.974085365853659	2	1.6086599702381
7	427	Constant High	202	NB	t16_fvfm	0.92530487804878	4	2.81645783730159
7	427	Constant High	202	NB	t17_fvfm	0.958841463414634	6	4.12661259920635
7	427	Constant High	202	NB	t18_fvfm	0.995426829268293	8	5.47144742063492
7	427	Constant High	202	NB	t19_fvfm	0.955792682926829	10	6.84665575396825
7	427	Constant High	202	NB	t20_fvfm	0.823170731707317	11	7.54115575396825
7	431	Pulse	202	NB	t1	1	0	0.635956845238095
7	431	Pulse	202	NB	t15_fvfm	0.980694980694981	2	1.6086599702381
7	431	Pulse	202	NB	t16_fvfm	0.980694980694981	4	2.81645783730159
7	431	Pulse	202	NB	t17_fvfm	0.955984555984556	6	4.12661259920635
7	431	Pulse	202	NB	t18_fvfm	0.911196911196911	8	5.47144742063492
7	431	Pulse	202	NB	t19_fvfm	0.792277992277992	10	6.84665575396825
7	431	Pulse	202	NB	t20_fvfm	0.722779922779923	11	7.54115575396825
7	433	Constant High	202	NB	t1	1	0	0.635956845238095
7	433	Constant High	202	NB	t15_fvfm	0.993911719939117	2	1.6086599702381
7	433	Constant High	202	NB	t16_fvfm	0.885844748858447	4	2.81645783730159
7	433	Constant High	202	NB	t17_fvfm	0.980213089802131	6	4.12661259920635
7	433	Constant High	202	NB	t18_fvfm	0.964992389649924	8	5.47144742063492
7	433	Constant High	202	NB	t19_fvfm	0.97869101978691	10	6.84665575396825
7	433	Constant High	202	NB	t20_fvfm	0.812785388127854	11	7.54115575396825
6	435	Pulse High	202	NB	t1	1	0	0.419848214285714
6	435	Pulse High	202	NB	t15_fvfm	0.981659388646288	2	1.32223511904762
6	435	Pulse High	202	NB	t16_fvfm	1	4	2.49157911706349
7	437	Control	202	NB	t1	1	0	0.635956845238095
7	437	Control	202	NB	t15_fvfm	1	2	1.6086599702381
7	437	Control	202	NB	t16_fvfm	0.969325153374233	4	2.81645783730159
7	437	Control	202	NB	t17_fvfm	1	6	4.12661259920635
7	437	Control	202	NB	t18_fvfm	1	8	5.47144742063492
7	437	Control	202	NB	t19_fvfm	0.904907975460123	10	6.84665575396825
7	437	Control	202	NB	t20_fvfm	0.848159509202454	11	7.54115575396825
7	438	Pulse	202	NB	t1	1	0	0.635956845238095
7	438	Pulse	202	NB	t15_fvfm	0.925952552120776	2	1.6086599702381
7	438	Pulse	202	NB	t16_fvfm	0.93745506829619	4	2.81645783730159
7	438	Pulse	202	NB	t17_fvfm	0.918763479511143	6	4.12661259920635
7	438	Pulse	202	NB	t18_fvfm	0.983465132997843	8	5.47144742063492
7	438	Pulse	202	NB	t19_fvfm	0.88569374550683	10	6.84665575396825
7	438	Pulse	202	NB	t20_fvfm	0.833932422717469	11	7.54115575396825
7	439	Pulse	202	NB	t1	1	0	0.635956845238095
7	439	Pulse	202	NB	t15_fvfm	1	2	1.6086599702381
7	439	Pulse	202	NB	t16_fvfm	0.974702380952381	4	2.81645783730159
7	439	Pulse	202	NB	t17_fvfm	0.988095238095238	6	4.12661259920635
7	439	Pulse	202	NB	t18_fvfm	0.967261904761905	8	5.47144742063492
7	439	Pulse	202	NB	t19_fvfm	0.934523809523809	10	6.84665575396825
7	439	Pulse	202	NB	t20_fvfm	0.845238095238095	11	7.54115575396825
7	440	Constant High	202	NB	t1	1	0	0.635956845238095
7	440	Constant High	202	NB	t15_fvfm	0.933135215453195	2	1.6086599702381
7	440	Constant High	202	NB	t16_fvfm	0.967310549777117	4	2.81645783730159
7	440	Constant High	202	NB	t17_fvfm	0.946508172362556	6	4.12661259920635
7	440	Constant High	202	NB	t18_fvfm	0.930163447251114	8	5.47144742063492
7	440	Constant High	202	NB	t19_fvfm	0.973254086181278	10	6.84665575396825
7	440	Constant High	202	NB	t20_fvfm	0.830609212481426	11	7.54115575396825
7	442	Control	202	NB	t1	1	0	0.635956845238095
7	442	Control	202	NB	t15_fvfm	0.993318485523385	2	1.6086599702381
7	442	Control	202	NB	t16_fvfm	0.979955456570156	4	2.81645783730159
7	442	Control	202	NB	t17_fvfm	0.957683741648107	6	4.12661259920635
7	442	Control	202	NB	t18_fvfm	0.978470675575353	8	5.47144742063492
7	442	Control	202	NB	t19_fvfm	0.996288047512992	10	6.84665575396825
7	442	Control	202	NB	t20_fvfm	0.871566443949517	11	7.54115575396825
7	446	Pulse Increase	202	NB	t1	1	0	0.635956845238095
7	446	Pulse Increase	202	NB	t15_fvfm	0.96274217585693	2	1.6086599702381
7	446	Pulse Increase	202	NB	t16_fvfm	0.938897168405365	4	2.81645783730159
7	446	Pulse Increase	202	NB	t17_fvfm	1	6	4.12661259920635
7	446	Pulse Increase	202	NB	t18_fvfm	0.964232488822653	8	5.47144742063492
7	446	Pulse Increase	202	NB	t19_fvfm	0.883755588673621	10	6.84665575396825
7	446	Pulse Increase	202	NB	t20_fvfm	0.812220566318927	11	7.54115575396825
7	447	Pulse High	202	NB	t1	1	0	0.635956845238095
7	447	Pulse High	202	NB	t15_fvfm	0.96685878962536	2	1.6086599702381
7	447	Pulse High	202	NB	t16_fvfm	0.884726224783862	4	2.81645783730159
7	447	Pulse High	202	NB	t17_fvfm	0.975504322766571	6	4.12661259920635
7	447	Pulse High	202	NB	t18_fvfm	1	8	5.47144742063492
7	447	Pulse High	202	NB	t19_fvfm	0.94956772334294	10	6.84665575396825
7	447	Pulse High	202	NB	t20_fvfm	0.889048991354467	11	7.54115575396825
6	448	Pulse	202	NB	t1	1	0	0.419848214285714
6	448	Pulse	202	NB	t15_fvfm	0.999257609502598	2	1.32223511904762
6	448	Pulse	202	NB	t16_fvfm	0.97253155159614	4	2.49157911706349
6	448	Pulse	202	NB	t17_fvfm	0.97253155159614	6	3.78147643849206
6	448	Pulse	202	NB	t18_fvfm	0.837416481069042	8	5.1201066468254
6	448	Pulse	202	NB	t19_fvfm	0.867112100965108	10	6.49493253968254
6	448	Pulse	202	NB	t20_fvfm	0.766146993318486	11	7.18613120039682
6	451	Pulse High	19	B	t1	1	0	0.419848214285714
6	451	Pulse High	19	B	t15_fvfm	0.986466165413534	2	1.32223511904762
6	451	Pulse High	19	B	t16_fvfm	0.96390977443609	4	2.49157911706349
6	451	Pulse High	19	B	t17_fvfm	0.890225563909774	6	3.78147643849206
6	451	Pulse High	19	B	t18_fvfm	0.742857142857143	8	5.1201066468254
6	451	Pulse High	19	B	t19_fvfm	0.180451127819549	10	6.49493253968254
6	451	Pulse High	19	B	t20_fvfm	0.0781954887218045	11	7.18613120039682
6	452	Control	19	B	t1	1	0	0.419848214285714
6	452	Control	19	B	t15_fvfm	0.950553505535055	2	1.32223511904762
6	452	Control	19	B	t16_fvfm	1	4	2.49157911706349
6	452	Control	19	B	t17_fvfm	0.915129151291513	6	3.78147643849206
6	452	Control	19	B	t18_fvfm	0.62140221402214	8	5.1201066468254
6	452	Control	19	B	t19_fvfm	0.175645756457565	10	6.49493253968254
6	452	Control	19	B	t20_fvfm	0.0649446494464945	11	7.18613120039682
6	453	Pulse High	19	B	t1	1	0	0.419848214285714
6	453	Pulse High	19	B	t15_fvfm	0.931785195936139	2	1.32223511904762
6	453	Pulse High	19	B	t16_fvfm	0.86066763425254	4	2.49157911706349
6	453	Pulse High	19	B	t17_fvfm	0.820029027576197	6	3.78147643849206
6	453	Pulse High	19	B	t18_fvfm	0.682148040638607	8	5.1201066468254
6	453	Pulse High	19	B	t19_fvfm	0.197387518142235	10	6.49493253968254
6	453	Pulse High	19	B	t20_fvfm	0.0783744557329463	11	7.18613120039682
6	454	Pulse High	19	B	t1	1	0	0.419848214285714
6	454	Pulse High	19	B	t16_fvfm	0.911447084233261	4	2.49157911706349
6	454	Pulse High	19	B	t17_fvfm	0.881209503239741	6	3.78147643849206
6	454	Pulse High	19	B	t18_fvfm	0.669546436285097	8	5.1201066468254
6	454	Pulse High	19	B	t19_fvfm	0.146868250539957	10	6.49493253968254
6	454	Pulse High	19	B	t20_fvfm	0.0518358531317495	11	7.18613120039682
7	459	Pulse Increase	19	B	t1	1	0	0.635956845238095
7	459	Pulse Increase	19	B	t15_fvfm	0.987277353689567	2	1.6086599702381
7	459	Pulse Increase	19	B	t16_fvfm	0.983884648006785	4	2.81645783730159
7	459	Pulse Increase	19	B	t17_fvfm	1	6	4.12661259920635
7	459	Pulse Increase	19	B	t18_fvfm	0.939779474130619	8	5.47144742063492
7	459	Pulse Increase	19	B	t19_fvfm	0.283290924512299	10	6.84665575396825
7	459	Pulse Increase	19	B	t20_fvfm	0.13401187446989	11	7.54115575396825
6	460	Control	19	B	t1	1	0	0.419848214285714
6	460	Control	19	B	t15_fvfm	0.88952245188881	2	1.32223511904762
6	460	Control	19	B	t16_fvfm	0.813970064148254	4	2.49157911706349
6	460	Control	19	B	t17_fvfm	0.819672131147541	6	3.78147643849206
6	460	Control	19	B	t18_fvfm	0.537419814682823	8	5.1201066468254
6	460	Control	19	B	t19_fvfm	0.138275124732716	10	6.49493253968254
6	462	Pulse	19	B	t1	1	0	0.419848214285714
6	462	Pulse	19	B	t15_fvfm	0.963235294117647	2	1.32223511904762
6	462	Pulse	19	B	t16_fvfm	0.897058823529412	4	2.49157911706349
6	462	Pulse	19	B	t17_fvfm	0.904411764705882	6	3.78147643849206
6	462	Pulse	19	B	t18_fvfm	0.222058823529412	8	5.1201066468254
6	462	Pulse	19	B	t19_fvfm	0.217647058823529	10	6.49493253968254
6	463	Pulse High	19	B	t1	1	0	0.419848214285714
6	463	Pulse High	19	B	t15_fvfm	0.853067047075606	2	1.32223511904762
6	463	Pulse High	19	B	t16_fvfm	0.894436519258203	4	2.49157911706349
6	463	Pulse High	19	B	t17_fvfm	0.771754636233952	6	3.78147643849206
6	463	Pulse High	19	B	t18_fvfm	0.559201141226819	8	5.1201066468254
6	463	Pulse High	19	B	t19_fvfm	0.0699001426533524	10	6.49493253968254
7	464	Control	19	B	t1	1	0	0.635956845238095
7	464	Control	19	B	t16_fvfm	0.845916795069337	4	2.81645783730159
7	464	Control	19	B	t17_fvfm	0.906009244992296	6	4.12661259920635
7	464	Control	19	B	t18_fvfm	0.773497688751926	8	5.47144742063492
7	464	Control	19	B	t19_fvfm	0.220338983050847	10	6.84665575396825
7	464	Control	19	B	t20_fvfm	0.157164869029276	11	7.54115575396825
6	466	Constant High	19	B	t1	1	0	0.419848214285714
6	466	Constant High	19	B	t15_fvfm	1	2	1.32223511904762
6	466	Constant High	19	B	t16_fvfm	0.967300380228137	4	2.49157911706349
6	466	Constant High	19	B	t17_fvfm	0.895817490494297	6	3.78147643849206
6	466	Constant High	19	B	t18_fvfm	0.91254752851711	8	5.1201066468254
6	466	Constant High	19	B	t19_fvfm	0.393916349809886	10	6.49493253968254
6	466	Constant High	19	B	t20_fvfm	0.168821292775665	11	7.18613120039682
7	469	Constant High	19	B	t1	1	0	0.635956845238095
7	469	Constant High	19	B	t15_fvfm	0.916286149162861	2	1.6086599702381
7	469	Constant High	19	B	t16_fvfm	0.853881278538813	4	2.81645783730159
7	469	Constant High	19	B	t17_fvfm	0.948249619482496	6	4.12661259920635
7	469	Constant High	19	B	t18_fvfm	0.846270928462709	8	5.47144742063492
7	469	Constant High	19	B	t19_fvfm	0.576864535768645	10	6.84665575396825
7	469	Constant High	19	B	t20_fvfm	0.351598173515982	11	7.54115575396825
6	472	Pulse	19	B	t1	1	0	0.419848214285714
6	472	Pulse	19	B	t15_fvfm	1	2	1.32223511904762
6	472	Pulse	19	B	t16_fvfm	0.984939759036145	4	2.49157911706349
6	472	Pulse	19	B	t17_fvfm	0.91566265060241	6	3.78147643849206
6	472	Pulse	19	B	t18_fvfm	0.774096385542169	8	5.1201066468254
6	472	Pulse	19	B	t19_fvfm	0.221385542168675	10	6.49493253968254
6	472	Pulse	19	B	t20_fvfm	0.0256024096385542	11	7.18613120039682
6	473	Control	19	B	t1	1	0	0.419848214285714
6	473	Control	19	B	t15_fvfm	1	2	1.32223511904762
6	473	Control	19	B	t16_fvfm	0.968437259430331	4	2.49157911706349
6	473	Control	19	B	t17_fvfm	1	6	3.78147643849206
6	473	Control	19	B	t18_fvfm	0.860662047729022	8	5.1201066468254
6	473	Control	19	B	t19_fvfm	0.788298691301001	10	6.49493253968254
6	473	Control	19	B	t20_fvfm	0.364896073903002	11	7.18613120039682
7	475	Control	19	B	t1	1	0	0.635956845238095
7	475	Control	19	B	t16_fvfm	0.135860979462875	4	2.81645783730159
7	475	Control	19	B	t17_fvfm	0.214849921011058	6	4.12661259920635
7	475	Control	19	B	t18_fvfm	0.134281200631912	8	5.47144742063492
7	478	Pulse	19	B	t1	1	0	0.635956845238095
7	478	Pulse	19	B	t15_fvfm	0.979955456570156	2	1.6086599702381
7	478	Pulse	19	B	t16_fvfm	0.916109873793615	4	2.81645783730159
7	478	Pulse	19	B	t17_fvfm	1	6	4.12661259920635
7	478	Pulse	19	B	t18_fvfm	0.985894580549369	8	5.47144742063492
7	478	Pulse	19	B	t19_fvfm	0.834446919079436	10	6.84665575396825
7	478	Pulse	19	B	t20_fvfm	0.534521158129176	11	7.54115575396825
7	482	Pulse Increase	19	B	t1	1	0	0.635956845238095
7	482	Pulse Increase	19	B	t16_fvfm	0.863950807071483	4	2.81645783730159
7	482	Pulse Increase	19	B	t17_fvfm	0.851652574942352	6	4.12661259920635
7	482	Pulse Increase	19	B	t18_fvfm	0.716372021521906	8	5.47144742063492
7	482	Pulse Increase	19	B	t19_fvfm	0.202920830130669	10	6.84665575396825
7	482	Pulse Increase	19	B	t20_fvfm	0.153727901614143	11	7.54115575396825
6	483	Control	19	B	t1	1	0	0.419848214285714
6	483	Control	19	B	t16_fvfm	0.565916398713826	4	2.49157911706349
6	483	Control	19	B	t17_fvfm	0.347266881028939	6	3.78147643849206
6	483	Control	19	B	t18_fvfm	0.287781350482315	8	5.1201066468254
6	483	Control	19	B	t19_fvfm	0.189710610932476	10	6.49493253968254
6	485	Constant High	19	B	t1	1	0	0.419848214285714
6	485	Constant High	19	B	t15_fvfm	0.953040800615858	2	1.32223511904762
6	485	Constant High	19	B	t16_fvfm	0.909930715935335	4	2.49157911706349
6	485	Constant High	19	B	t17_fvfm	0.97459584295612	6	3.78147643849206
6	485	Constant High	19	B	t18_fvfm	0.177059276366436	8	5.1201066468254
6	485	Constant High	19	B	t20_fvfm	0.263279445727483	11	7.18613120039682
6	488	Pulse Increase	19	B	t1	1	0	0.419848214285714
6	488	Pulse Increase	19	B	t15_fvfm	0.871301775147929	2	1.32223511904762
6	488	Pulse Increase	19	B	t16_fvfm	0.973372781065089	4	2.49157911706349
6	488	Pulse Increase	19	B	t17_fvfm	0.887573964497041	6	3.78147643849206
6	488	Pulse Increase	19	B	t18_fvfm	0.207100591715976	8	5.1201066468254
6	488	Pulse Increase	19	B	t19_fvfm	0.156804733727811	10	6.49493253968254
6	488	Pulse Increase	19	B	t20_fvfm	0.18491124260355	11	7.18613120039682
6	489	Constant High	19	B	t1	1	0	0.419848214285714
6	489	Constant High	19	B	t15_fvfm	0.925501432664756	2	1.32223511904762
6	489	Constant High	19	B	t16_fvfm	0.848137535816619	4	2.49157911706349
6	489	Constant High	19	B	t17_fvfm	0.832378223495702	6	3.78147643849206
6	489	Constant High	19	B	t18_fvfm	0.69054441260745	8	5.1201066468254
6	489	Constant High	19	B	t19_fvfm	0.173352435530086	10	6.49493253968254
6	489	Constant High	19	B	t20_fvfm	0.10458452722063	11	7.18613120039682
6	492	Pulse Increase	19	B	t1	1	0	0.419848214285714
6	492	Pulse Increase	19	B	t16_fvfm	0.812362030905077	4	2.49157911706349
6	492	Pulse Increase	19	B	t17_fvfm	0.902133922001472	6	3.78147643849206
6	492	Pulse Increase	19	B	t18_fvfm	0.640176600441501	8	5.1201066468254
6	492	Pulse Increase	19	B	t19_fvfm	0.201618837380427	10	6.49493253968254
7	495	Pulse	19	B	t1	1	0	0.635956845238095
7	495	Pulse	19	B	t16_fvfm	0.6327329678935	4	2.81645783730159
7	495	Pulse	19	B	t17_fvfm	0.617071260767424	6	4.12661259920635
7	495	Pulse	19	B	t18_fvfm	0.13469068128426	8	5.47144742063492
7	495	Pulse	19	B	t20_fvfm	0.170712607674236	11	7.54115575396825
7	496	Constant High	19	B	t1	1	0	0.635956845238095
7	496	Constant High	19	B	t15_fvfm	1	2	1.6086599702381
7	496	Constant High	19	B	t17_fvfm	0.893401015228426	6	4.12661259920635
7	496	Constant High	19	B	t18_fvfm	0.894851341551849	8	5.47144742063492
7	496	Constant High	19	B	t19_fvfm	0.568527918781726	10	6.84665575396825
7	496	Constant High	19	B	t20_fvfm	0.472806381435823	11	7.54115575396825
6	497	Pulse Increase	19	B	t1	1	0	0.419848214285714
6	497	Pulse Increase	19	B	t16_fvfm	0.758364312267658	4	2.49157911706349
6	497	Pulse Increase	19	B	t17_fvfm	0.666171003717472	6	3.78147643849206
6	497	Pulse Increase	19	B	t18_fvfm	0.404460966542751	8	5.1201066468254
6	497	Pulse Increase	19	B	t19_fvfm	0.279553903345725	10	6.49493253968254
6	498	Pulse Increase	19	B	t1	1	0	0.419848214285714
6	498	Pulse Increase	19	B	t15_fvfm	1	2	1.32223511904762
6	498	Pulse Increase	19	B	t16_fvfm	1	4	2.49157911706349
6	498	Pulse Increase	19	B	t17_fvfm	0.942249240121581	6	3.78147643849206
6	498	Pulse Increase	19	B	t18_fvfm	0.825227963525836	8	5.1201066468254
6	498	Pulse Increase	19	B	t19_fvfm	0.285714285714286	10	6.49493253968254
6	498	Pulse Increase	19	B	t20_fvfm	0.132218844984802	11	7.18613120039682
6	499	Constant High	19	B	t1	1	0	0.419848214285714
6	499	Constant High	19	B	t15_fvfm	0.905325443786982	2	1.32223511904762
6	499	Constant High	19	B	t16_fvfm	0.924556213017751	4	2.49157911706349
6	499	Constant High	19	B	t17_fvfm	0.8698224852071	6	3.78147643849206
6	499	Constant High	19	B	t18_fvfm	0.529585798816568	8	5.1201066468254
6	499	Constant High	19	B	t19_fvfm	0.0798816568047337	10	6.49493253968254
6	499	Constant High	19	B	t20_fvfm	0.0399408284023669	11	7.18613120039682
6	500	Pulse High	19	B	t1	1	0	0.419848214285714
6	500	Pulse High	19	B	t15_fvfm	0.905716406829993	2	1.32223511904762
6	500	Pulse High	19	B	t16_fvfm	0.88641425389755	4	2.49157911706349
6	500	Pulse High	19	B	t17_fvfm	0.905716406829993	6	3.78147643849206
6	500	Pulse High	19	B	t18_fvfm	0.653303637713437	8	5.1201066468254
6	500	Pulse High	19	B	t19_fvfm	0.409799554565702	10	6.49493253968254
6	500	Pulse High	19	B	t20_fvfm	0.146993318485523	11	7.18613120039682
