# Supplementary material for: Expression plasticity regulates intraspecific variation in the acclimatization potential of a reef-building coral
Source: Nat Commun. 2022 Aug 15;13:4790. doi: 10.1038/s41467-022-32452-4 (PMC9378650; doi:10.1038/s41467-022-32452-4)
Supplement: Supplementary file 4 — Source Data [file 41467_2022_32452_MOESM4_ESM.zip › source_data/f2b.txt]

best	treatment	phenotype	ed10	se	lwr	uppr
W1.3	Pulse	B	3.46561842397472	0.280974976191572	2.91116897668241	4.02006787126702
LL.3	Pulse	NB	5.61696547938044	0.218515813961447	5.18596565462592	6.04796530413497
LL.2	Control	B	2.63262230202773	0.347442612606863	1.94711388752831	3.31813071652714
W1.3	Control	NB	4.95917020411176	0.259519056771579	4.44731254796854	5.47102786025498
W1.3	Constant
High	B	3.51607685994915	0.346198388544334	2.83261712808724	4.19953659181106
W2.3	Constant
High	NB	5.89022241630354	0.197092424164422	5.50123835181583	6.27920648079124
W1.3	Pulse
High	B	2.89746179837384	0.320429129958729	2.26445787862995	3.53046571811772
LL.3	Pulse
High	NB	5.33068652449655	0.229602483372895	4.87748516456963	5.78388788442346
W1.3	Pulse
Increase	B	3.12168770911334	0.344680495704182	2.44160411127117	3.8017713069555
W2.3	Pulse
Increase	NB	5.26281856255407	0.264222028733312	4.74161548888501	5.78402163622313
