# Supplementary material for: Expression plasticity regulates intraspecific variation in the acclimatization potential of a reef-building coral
Source: Nat Commun. 2022 Aug 15;13:4790. doi: 10.1038/s41467-022-32452-4 (PMC9378650; doi:10.1038/s41467-022-32452-4)
Supplement: Supplementary file 4 — Source Data [file 41467_2022_32452_MOESM4_ESM.zip › source_data/f2c.txt]

treatment	colony	duration	predicted	pmin	pmax	phenotype
Control	Colony 203	0.419848214285714	0.99999942064819	0.999996330480674	1.00000251081571	B
Control	Colony 203	0.491780613676447	0.999998711057908	0.999992230610709	1.00000519150511	B
Control	Colony 203	0.56371301306718	0.999997429430464	0.999985184505316	1.00000967435561	B
Control	Colony 203	0.635645412457913	0.999995281850537	0.999973903503294	1.00001666019778	B
Control	Colony 203	0.707577811848645	0.999991886496841	0.999956806683183	1.0000269663105	B
Control	Colony 203	0.779510211239378	0.999986761755454	0.999932004383938	1.00004151912697	B
Control	Colony 203	0.851442610630111	0.999979314260139	0.999897284264616	1.00006134425566	B
Control	Colony 203	0.923375010020843	0.999968826869346	0.999850099682085	1.00008755405661	B
Control	Colony 203	0.995307409411576	0.999954446589008	0.999787560209935	1.00012133296808	B
Control	Colony 203	1.06723980880231	0.99993517245024	0.999706424156163	1.00016392074432	B
Control	Colony 203	1.13917220819304	0.999909843351426	0.999603092964892	1.00021659373796	B
Control	Colony 203	1.21110460758377	0.999877125875003	0.999473607410348	1.00028064433966	B
Control	Colony 203	1.28303700697451	0.999835502090366	0.999313645510866	1.00035735866987	B
Control	Colony 203	1.35496940636524	0.99978325735589	0.999118522107683	1.0004479926041	B
Control	Colony 203	1.42690180575597	0.999718468134847	0.998883190068257	1.00055374620144	B
Control	Colony 203	1.4988342051467	0.999638989842274	0.998602243087295	1.00067573659725	B
Control	Colony 203	1.57076660453744	0.999542444742359	0.998269920070731	1.00081496941399	B
Control	Colony 203	1.64269900392817	0.99942620991889	0.997880111098893	1.00097230873889	B
Control	Colony 203	1.7146314033189	0.999287405344602	0.99742636497497	1.00114844571423	B
Control	Colony 203	1.78656380270964	0.999122882078953	0.996901898373829	1.00134386578408	B
Control	Colony 203	1.85849620210037	0.998929210627996	0.996299606614168	1.00155881464182	B
Control	Colony 203	1.9304286014911	0.998702669504472	0.995612076083881	1.00179326292506	B
Control	Colony 203	2.00236100088183	0.998439234031232	0.994831598354399	1.00204686970807	B
Control	Colony 203	2.07429340027257	0.998134565436404	0.993950186024444	1.00231894484836	B
Control	Colony 203	2.1462257996633	0.997784000294517	0.992959590337108	1.00260841025192	B
Control	Colony 203	2.21815819905403	0.997382540374005	0.991851320616251	1.00291376013176	B
Control	Colony 203	2.29009059844477	0.996924842958135	0.99061666556879	1.00323302034748	B
Control	Colony 203	2.3620229978355	0.99640521171344	0.989246716498403	1.00356370692848	B
Control	Colony 203	2.43395539722623	0.995817588187202	0.987732392473249	1.00390278390115	B
Control	Colony 203	2.50588779661696	0.995155544023354	0.986064467485464	1.00424662056124	B
Control	Colony 203	2.5778201960077	0.994412273994342	0.984233599633067	1.00459094835562	B
Control	Colony 203	2.64975259539843	0.993580589955014	0.982230362345501	1.00493081756453	B
Control	Colony 203	2.72168499478916	0.992652915833357	0.980045277661961	1.00526055400475	B
Control	Colony 203	2.79361739417989	0.991621283781948	0.977668851556813	1.00557371600708	B
Control	Colony 203	2.86554979357063	0.990477331623087	0.975091611288577	1.0058630519576	B
Control	Colony 203	2.93748219296136	0.989212301729869	0.97230414472782	1.00612045873192	B
Control	Colony 203	3.00941459235209	0.987817041494651	0.969297141594804	1.0063369413945	B
Control	Colony 203	3.08134699174283	0.986282005545468	0.966061436509542	1.00650257458139	B
Control	Colony 203	3.15327939113356	0.984597259879826	0.962588053724882	1.00660646603477	B
Control	Colony 203	3.22521179052429	0.982752488093771	0.958868253377161	1.00663672281038	B
Control	Colony 203	3.29714418991502	0.980736999892064	0.954893579048664	1.00658042073546	B
Control	Colony 203	3.36907658930576	0.978539742072511	0.950655906391461	1.00642357775356	B
Control	Colony 203	3.44100898869649	0.976149312183817	0.946147492512915	1.00615113185472	B
Control	Colony 203	3.51294138808722	0.973553975061455	0.941361025769323	1.00574692435359	B
Control	Colony 203	3.58487378747795	0.970741682449899	0.936289675555409	1.00519368934439	B
Control	Colony 203	3.65680618686869	0.967700095921692	0.930927141613823	1.00447305022956	B
Control	Colony 203	3.72873858625942	0.964416613304079	0.925267702320185	1.00356552428797	B
Control	Colony 203	3.80067098565015	0.960878398822002	0.919306261325466	1.00245053631854	B
Control	Colony 203	3.87260338504089	0.957072417161752	0.913038391858452	1.00110644246505	B
Control	Colony 203	3.94453578443162	0.952985471652221	0.906460377906503	0.99951056539794	B
Control	Colony 203	4.01646818382235	0.94860424675016	0.899569251402416	0.997639242097905	B
Control	Colony 203	4.08840058321308	0.943915355001699	0.892362824448611	0.995467885554786	B
Control	Colony 203	4.16033298260382	0.93890538863436	0.884839715506234	0.992971061762486	B
Control	Colony 203	4.23226538199455	0.933560975911428	0.876999368365347	0.99012258345751	B
Control	Colony 203	4.30419778138528	0.927868842353539	0.868842062591651	0.986895622115427	B
Control	Colony 203	4.37613018077601	0.921815876900383	0.860368914013405	0.983262839787361	B
Control	Colony 203	4.44806258016675	0.915389203048103	0.851581863666708	0.979196542429498	B
Control	Colony 203	4.51999497955748	0.908576254955069	0.842483653454818	0.974668856455319	B
Control	Colony 203	4.59192737894821	0.901364858459983	0.833077786593165	0.969651930326802	B
Control	Colony 203	4.66385977833894	0.893743316901513	0.823368470700572	0.964118163102455	B
Control	Colony 203	4.73579217772968	0.885700501567735	0.813360541151963	0.958040461983507	B
Control	Colony 203	4.80772457712041	0.877225946536634	0.80305936202013	0.951392531053137	B
Control	Colony 203	4.87965697651114	0.868309947595738	0.79247070159469	0.944149193596787	B
Control	Colony 203	4.95158937590188	0.85894366484991	0.781600579065619	0.936286750634201	B
Control	Colony 203	5.02352177529261	0.849119228541695	0.770455078488851	0.927783378594538	B
Control	Colony 203	5.09545417468334	0.838829847518917	0.759040125609762	0.918619569428073	B
Control	Colony 203	5.16738657407407	0.828069919690018	0.747361222516228	0.908778616863808	B
Control	Colony 203	5.23931897346481	0.816835143709873	0.735423134459153	0.898247152960593	B
Control	Colony 203	5.31125137285554	0.805122631038455	0.723229522590963	0.887015739485948	B
Control	Colony 203	5.38318377224627	0.792931017412997	0.710782515984177	0.875079518841816	B
Control	Colony 203	5.455116171637	0.780260572672735	0.698082216384174	0.862438928961296	B
Control	Colony 203	5.52704857102774	0.767113307775566	0.685126130214938	0.849100485336195	B
Control	Colony 203	5.59898097041847	0.753493077749896	0.671908525216279	0.835077630283514	B
Control	Colony 203	5.6709133698092	0.739405679234822	0.658419715058367	0.820391643411276	B
Control	Colony 203	5.74284576919994	0.72485894117987	0.644645286340616	0.805072596019124	B
Control	Colony 203	5.81477816859067	0.709862807204341	0.630565301328051	0.789160313080632	B
Control	Colony 203	5.8867105679814	0.694429408058642	0.616153540095647	0.772705276021636	B
Control	Colony 203	5.95864296737213	0.678573122588643	0.601376890870026	0.75576935430726	B
Control	Colony 203	6.03057536676287	0.662310625581979	0.58619505858286	0.738426192581098	B
Control	Colony 203	6.1025077661536	0.645660920875247	0.570560833941138	0.720761007809356	B
Control	Colony 203	6.17444016554433	0.62864535812627	0.554421230662387	0.702869485590153	B
Control	Colony 203	6.24637256493506	0.61128763170854	0.537719819044096	0.684855444372983	B
Control	Colony 203	6.3183049643258	0.593613760268446	0.520400502108947	0.666827018427946	B
Control	Colony 203	6.39023736371653	0.575652045602038	0.502412738651331	0.648891352552744	B
Control	Colony 203	6.46216976310726	0.55743300965873	0.483717806756486	0.631148212560974	B
Control	Colony 203	6.534102162498	0.538989308665982	0.46429522155089	0.613683395781074	B
Control	Colony 203	6.60603456188873	0.520355623592059	0.444148091628871	0.596563155555248	B
Control	Colony 203	6.67796696127946	0.501568526423677	0.42330625696171	0.579830795885643	B
Control	Colony 203	6.74989936067019	0.48266632203053	0.401826566754344	0.563506077306716	B
Control	Colony 203	6.82183176006093	0.463688865717697	0.379790424847178	0.547587306588217	B
Control	Colony 203	6.89376415945166	0.444677356926632	0.357299389224782	0.532055324628482	B
Control	Colony 203	6.96569655884239	0.425674109932009	0.334469890781468	0.51687832908255	B
Control	Colony 203	7.03762895823312	0.406722302789779	0.311428015117377	0.50201659046218	B
Control	Colony 203	7.10956135762386	0.38786570621514	0.288304945149964	0.487426467280315	B
Control	Colony 203	7.18149375701459	0.369148394500197	0.265233297917324	0.47306349108307	B
Control	Colony 203	7.25342615640532	0.350614441011308	0.24234432868935	0.458884553333267	B
Control	Colony 203	7.32535855579606	0.33230760122596	0.219765844357822	0.444849358094098	B
Control	Colony 203	7.39729095518679	0.314270986668077	0.197620635206183	0.430921338129971	B
Control	Colony 203	7.46922335457752	0.296546733468033	0.176025255944628	0.417068210991437	B
Control	Colony 203	7.54115575396825	0.279175669597891	0.155089029305383	0.403262309890398	B
Control	Colony 12	0.419848214285714	0.999993860971982	0.999957469456166	1.0000302524878	NB
Control	Colony 12	0.491780613676447	0.999988507881734	0.999924267860587	1.00005274790288	NB
Control	Colony 12	0.56371301306718	0.999980254851192	0.999875641421385	1.000084868281	NB
Control	Colony 12	0.635645412457913	0.999968212864168	0.999807956560081	1.00012846916826	NB
Control	Colony 12	0.707577811848645	0.99995137631357	0.999717376733518	1.00018537589362	NB
Control	Colony 12	0.779510211239378	0.999928623546254	0.999599893523459	1.00025735356905	NB
Control	Colony 12	0.851442610630111	0.999898717372356	0.999451354273453	1.00034608047126	NB
Control	Colony 12	0.923375010020843	0.999860305554603	0.999267487006187	1.00045312410302	NB
Control	Colony 12	0.995307409411576	0.999811921290574	0.999043923156723	1.00057991942443	NB
Control	Colony 12	1.06723980880231	0.999751983699318	0.998776218524969	1.00072774887367	NB
Control	Colony 12	1.13917220819304	0.999678798322774	0.998459872758882	1.00089772388667	NB
Control	Colony 12	1.21110460758377	0.99959055765191	0.998090347613947	1.00109076768987	NB
Control	Colony 12	1.28303700697451	0.999485341687149	0.997663084185609	1.00130759918869	NB
Control	Colony 12	1.35496940636524	0.999361118542546	0.997173519274187	1.00154871781091	NB
Control	Colony 12	1.42690180575597	0.999215745103179	0.996617101012942	1.00181438919342	NB
Control	Colony 12	1.4988342051467	0.999046967745249	0.995989303866946	1.00210463162355	NB
Control	Colony 12	1.57076660453744	0.998852423128561	0.995285643091736	1.00241920316539	NB
Control	Colony 12	1.64269900392817	0.998629639071205	0.994501688725269	1.00275758941714	NB
Control	Colony 12	1.7146314033189	0.998376035516461	0.993633079173609	1.00311899185931	NB
Control	Colony 12	1.78656380270964	0.998088925602161	0.992675534439534	1.00350231676479	NB
Control	Colony 12	1.85849620210037	0.997765516842982	0.991624869033436	1.00390616465253	NB
Control	Colony 12	1.9304286014911	0.997402912436336	0.99047700459709	1.00432882027558	NB
Control	Colony 12	2.00236100088183	0.996998112702782	0.989227982263004	1.00476824314256	NB
Control	Colony 12	2.07429340027257	0.996548016672058	0.987873974764751	1.00522205857936	NB
Control	Colony 12	2.1462257996633	0.99604942382604	0.986411298306968	1.00568754934511	NB
Control	Colony 12	2.21815819905403	0.995499036010129	0.984836424197352	1.00616164782291	NB
Control	Colony 12	2.29009059844477	0.994893459524669	0.983145990236908	1.00664092881243	NB
Control	Colony 12	2.3620229978355	0.994229207408189	0.981336811858936	1.00712160295744	NB
Control	Colony 12	2.43395539722623	0.993502701924301	0.979405893001552	1.00759951084705	NB
Control	Colony 12	2.50588779661696	0.992710277264171	0.977350436693095	1.00807011783525	NB
Control	Colony 12	2.5778201960077	0.991848182476499	0.975167855324277	1.00852850962872	NB
Control	Colony 12	2.64975259539843	0.990912584636916	0.972855780575625	1.00896938869821	NB
Control	Colony 12	2.72168499478916	0.989899572268628	0.970412072963374	1.00938707157388	NB
Control	Colony 12	2.79361739417989	0.988805159026026	0.96783483096163	1.00977548709042	NB
Control	Colony 12	2.86554979357063	0.987625287652808	0.965122399653213	1.0101281756524	NB
Control	Colony 12	2.93748219296136	0.986355834225893	0.96227337885615	1.01043828959564	NB
Control	Colony 12	3.00941459235209	0.984992612696151	0.959286630667192	1.01069859472511	NB
Control	Colony 12	3.08134699174283	0.983531379736549	0.956161286358069	1.01090147311503	NB
Control	Colony 12	3.15327939113356	0.981967839907938	0.952896752554295	1.01103892726158	NB
Control	Colony 12	3.22521179052429	0.980297651152108	0.949492716620229	1.01110258568399	NB
Control	Colony 12	3.29714418991502	0.978516430621227	0.945949151167693	1.01108371007476	NB
Control	Colony 12	3.36907658930576	0.976619760852016	0.942266317598658	1.01097320410537	NB
Control	Colony 12	3.44100898869649	0.974603196292297	0.938444768585243	1.01076162399935	NB
Control	Colony 12	3.51294138808722	0.972462270186672	0.934485349382376	1.01043919099097	NB
Control	Colony 12	3.58487378747795	0.970192501827113	0.93038919785983	1.0099958057944	NB
Control	Colony 12	3.65680618686869	0.967789404173207	0.926157743130712	1.0094210652157	NB
Control	Colony 12	3.72873858625942	0.96524849184565	0.921792702642617	1.00870428104868	NB
Control	Colony 12	3.80067098565015	0.962565289495271	0.917296077585248	1.00783450140529	NB
Control	Colony 12	3.87260338504089	0.959735340548569	0.91267014645393	1.00680053464321	NB
Control	Colony 12	3.94453578443162	0.956754216329201	0.907917456591552	1.00559097606685	NB
Control	Colony 12	4.01646818382235	0.953617525553309	0.903040813511528	1.00419423759509	NB
Control	Colony 12	4.08840058321308	0.95032092419487	0.898043267780392	1.00259858060935	NB
Control	Colony 12	4.16033298260382	0.946860125715435	0.892928099209699	1.00079215222117	NB
Control	Colony 12	4.23226538199455	0.943230911650724	0.88769879807172	0.998763025229728	NB
Control	Colony 12	4.30419778138528	0.939429142544491	0.88235904301015	0.996499242078833	NB
Control	Colony 12	4.37613018077601	0.935450769217982	0.876912675263807	0.993988863172156	NB
Control	Colony 12	4.44806258016675	0.931291844361035	0.871363668755251	0.991220019966819	NB
Control	Colony 12	4.51999497955748	0.926948534428587	0.865716095514045	0.988180973343129	NB
Control	Colony 12	4.59192737894821	0.92241713182388	0.859974085801748	0.984860177846012	NB
Control	Colony 12	4.66385977833894	0.917694067347199	0.854141782177122	0.981246352517275	NB
Control	Colony 12	4.73579217772968	0.912775922886354	0.848223286578608	0.9773285591941	NB
Control	Colony 12	4.80772457712041	0.90765944432248	0.842222599298097	0.973096289346863	NB
Control	Colony 12	4.87965697651114	0.902341554622	0.836143548464515	0.968539560779484	NB
Control	Colony 12	4.95158937590188	0.896819367082842	0.829989708334066	0.963649025831618	NB
Control	Colony 12	5.02352177529261	0.8910901987002	0.823764304279624	0.958416093120776	NB
Control	Colony 12	5.09545417468334	0.885151583614288	0.817470101864674	0.952833065363902	NB
Control	Colony 12	5.16738657407407	0.879001286599734	0.811109276754416	0.946893296445051	NB
Control	Colony 12	5.23931897346481	0.872637316553416	0.804683261433223	0.940591371673609	NB
Control	Colony 12	5.31125137285554	0.86605793993477	0.798192563739596	0.933923316129944	NB
Control	Colony 12	5.38318377224627	0.859261694109835	0.791636551080892	0.926886837138777	NB
Control	Colony 12	5.455116171637	0.852247400547639	0.785013192854517	0.919481608240762	NB
Control	Colony 12	5.52704857102774	0.845014177814949	0.778318752129052	0.911709603500846	NB
Control	Colony 12	5.59898097041847	0.837561454312892	0.771547416164674	0.903575492461111	NB
Control	Colony 12	5.6709133698092	0.829888980696689	0.764690854177197	0.895087107216181	NB
Control	Colony 12	5.74284576919994	0.821996841917493	0.757737690459715	0.886255993375271	NB
Control	Colony 12	5.81477816859067	0.813885468823391	0.750672882635211	0.877098055011571	NB
Control	Colony 12	5.8867105679814	0.805555649254838	0.743477000242437	0.86763429826724	NB
Control	Colony 12	5.95864296737213	0.797008538568263	0.73612541096947	0.857891666167056	NB
Control	Colony 12	6.03057536676287	0.788245669520328	0.728587404925159	0.847903934115498	NB
Control	Colony 12	6.1025077661536	0.779268961444379	0.720825326863182	0.837712596025576	NB
Control	Colony 12	6.17444016554433	0.770080728649969	0.712793847516186	0.827367609783752	NB
Control	Colony 12	6.24637256493506	0.760683687976078	0.704439589126327	0.816927786825829	NB
Control	Colony 12	6.3183049643258	0.751080965428739	0.695701415247969	0.806460515609508	NB
Control	Colony 12	6.39023736371653	0.741276101834303	0.686511764730789	0.796040438937817	NB
Control	Colony 12	6.46216976310726	0.731273057440503	0.67679938533981	0.785746729541197	NB
Control	Colony 12	6.534102162498	0.721076215398881	0.666493616073309	0.775658814724453	NB
Control	Colony 12	6.60603456188873	0.710690384064007	0.655529932693761	0.765850835434252	NB
Control	Colony 12	6.67796696127946	0.700120798047302	0.643855899615825	0.756385696478779	NB
Control	Colony 12	6.74989936067019	0.68937311796614	0.63143623756096	0.747309998371321	NB
Control	Colony 12	6.82183176006093	0.67845342883232	0.618255750445414	0.738651107219227	NB
Control	Colony 12	6.89376415945166	0.667368237027949	0.604319463148308	0.730417010907591	NB
Control	Colony 12	6.96569655884239	0.656124465821263	0.589650220618747	0.72259871102378	NB
Control	Colony 12	7.03762895823312	0.644729449379948	0.574284701175005	0.715174197584891	NB
Control	Colony 12	7.10956135762386	0.633190925245109	0.558268994272957	0.708112856217261	NB
Control	Colony 12	7.18149375701459	0.621517025235168	0.541654637880871	0.701379412589465	NB
Control	Colony 12	7.25342615640532	0.609716264755605	0.524495571593948	0.694936957917263	NB
Control	Colony 12	7.32535855579606	0.59779753049765	0.506846080689946	0.688748980305354	NB
Control	Colony 12	7.39729095518679	0.585770066516666	0.488759583877789	0.682780549155543	NB
Control	Colony 12	7.46922335457752	0.573643458689109	0.470288039615733	0.676998877762486	NB
Control	Colony 12	7.54115575396825	0.561427617555496	0.451481755796969	0.671373479314023	NB
Control	Colony 201	0.419848214285714	0.997476996744849	0.993030758435507	1.00192323505419	B
Control	Colony 201	0.491780613676447	0.996418437207018	0.990502794633301	1.00233407978073	B
Control	Colony 201	0.56371301306718	0.995154457643057	0.987614197856396	1.00269471742972	B
Control	Colony 201	0.635645412457913	0.993679574897373	0.984376267631963	1.00298288216278	B
Control	Colony 201	0.707577811848645	0.991989073102803	0.980800206229263	1.00317793997634	B
Control	Colony 201	0.779510211239378	0.990078893859225	0.976897132654126	1.00326065506433	B
Control	Colony 201	0.851442610630111	0.987945557972894	0.972678094058872	1.00321302188692	B
Control	Colony 201	0.923375010020843	0.985586107788394	0.968154073619161	1.00301814195763	B
Control	Colony 201	0.995307409411576	0.982998063501494	0.963335994841766	1.00266013216122	B
Control	Colony 201	1.06723980880231	0.980179389264165	0.958234722591915	1.00212405593642	B
Control	Colony 201	1.13917220819304	0.977128466318223	0.952861061222592	1.00139587141385	B
Control	Colony 201	1.21110460758377	0.973844071271805	0.947225750191077	1.00046239235253	B
Control	Colony 201	1.28303700697451	0.970325358194612	0.941339457517247	0.999311258871976	B
Control	Colony 201	1.35496940636524	0.966571843579376	0.935212771397587	0.997930915761166	B
Control	Colony 201	1.42690180575597	0.962583393469702	0.928856190247998	0.996310596691405	B
Control	Colony 201	1.4988342051467	0.95836021223067	0.922280111411086	0.994440313050255	B
Control	Colony 201	1.57076660453744	0.953902832564259	0.915494818730512	0.992310846398007	B
Control	Colony 201	1.64269900392817	0.949212106462896	0.908510469166203	0.98991374375959	B
Control	Colony 201	1.7146314033189	0.944289196862102	0.901337078599167	0.987241315125037	B
Control	Colony 201	1.78656380270964	0.939135569803967	0.89398450695273	0.984286632655204	B
Control	Colony 201	1.85849620210037	0.933752986962037	0.886462442737677	0.981043531186397	B
Control	Colony 201	1.9304286014911	0.928143498408198	0.878780387111361	0.977506609705035	B
Control	Colony 201	2.00236100088183	0.922309435525733	0.870947637525093	0.973671233526373	B
Control	Colony 201	2.07429340027257	0.916253403991414	0.862973271019453	0.969533536963376	B
Control	Colony 201	2.1462257996633	0.909978276764521	0.854866127213461	0.965090426315582	B
Control	Colony 201	2.21815819905403	0.903487187032878	0.846634791020472	0.960339583045283	B
Control	Colony 201	2.29009059844477	0.896783521076022	0.838287575111121	0.955279467040924	B
Control	Colony 201	2.3620229978355	0.889870911013922	0.82983250213151	0.949909319896333	B
Control	Colony 201	2.43395539722623	0.882753227416584	0.821277286673162	0.944229168160006	B
Control	Colony 201	2.50588779661696	0.875434571755812	0.812629316980013	0.938239826531611	B
Control	Colony 201	2.5778201960077	0.867919268685306	0.803895636367212	0.9319429010034	B
Control	Colony 201	2.64975259539843	0.860211858139651	0.795082924316889	0.925340791962413	B
Control	Colony 201	2.72168499478916	0.852317087246383	0.786197477207901	0.918436697284865	B
Control	Colony 201	2.79361739417989	0.844239902048608	0.777245188630508	0.911234615466709	B
Control	Colony 201	2.86554979357063	0.835985439038415	0.768231529233828	0.903739348843003	B
Control	Colony 201	2.93748219296136	0.827559016503838	0.75916152605512	0.895956506952556	B
Control	Colony 201	3.00941459235209	0.818966125694296	0.750039741287032	0.887892510101561	B
Control	Colony 201	3.08134699174283	0.810212421811385	0.740870250454154	0.879554593168616	B
Control	Colony 201	3.15327939113356	0.80130371483358	0.731656619996345	0.870950809670816	B
Control	Colony 201	3.22521179052429	0.792245960184987	0.722401884297007	0.862090036072968	B
Control	Colony 201	3.29714418991502	0.783045249259561	0.71310852225419	0.852981976264933	B
Control	Colony 201	3.36907658930576	0.773707799813463	0.703778433576736	0.84363716605019	B
Control	Colony 201	3.44100898869649	0.764239946239242	0.69441291510313	0.834066977375354	B
Control	Colony 201	3.51294138808722	0.754648129736477	0.685012637594889	0.824283621878066	B
Control	Colony 201	3.58487378747795	0.744938888394292	0.675577623657468	0.814300153131116	B
Control	Colony 201	3.65680618686869	0.735118847201875	0.666107227698181	0.804130466705569	B
Control	Colony 201	3.72873858625942	0.725194708003712	0.656600119149697	0.793789296857727	B
Control	Colony 201	3.80067098565015	0.715173239416724	0.647054270573794	0.783292208259653	B
Control	Colony 201	3.87260338504089	0.705061266726904	0.637466952711776	0.772655580742033	B
Control	Colony 201	3.94453578443162	0.694865661783373	0.627834739054159	0.761896584512586	B
Control	Colony 201	4.01646818382235	0.684593332907941	0.618153523036852	0.751033142779029	B
Control	Colony 201	4.08840058321308	0.674251214838482	0.608418551486948	0.740083878190016	B
Control	Colony 201	4.16033298260382	0.663846258724415	0.598624478363801	0.729068039085028	B
Control	Colony 201	4.23226538199455	0.653385422192619	0.588765443064054	0.718005401321185	B
Control	Colony 201	4.30419778138528	0.642875659502015	0.57883517744436	0.706916141559671	B
Control	Colony 201	4.37613018077601	0.632323911804877	0.568827145101547	0.695820678508208	B
Control	Colony 201	4.44806258016675	0.621737097532743	0.558734715173936	0.68473947989155	B
Control	Colony 201	4.51999497955748	0.611122102924482	0.548551370863397	0.673692834985567	B
Control	Colony 201	4.59192737894821	0.600485772713755	0.538270949989388	0.662700595438122	B
Control	Colony 201	4.66385977833894	0.589834900992683	0.527887911288914	0.651781890696452	B
Control	Colony 201	4.73579217772968	0.579176222268092	0.517397616187275	0.64095482834891	B
Control	Colony 201	4.80772457712041	0.568516402726186	0.506796611916799	0.630236193535573	B
Control	Colony 201	4.87965697651114	0.557862031720939	0.496082898854346	0.619641164587532	B
Control	Colony 201	4.95158937590188	0.547219613500891	0.485256163522488	0.609183063479294	B
Control	Colony 201	5.02352177529261	0.536595559188391	0.47431795944372	0.598873158933062	B
Control	Colony 201	5.09545417468334	0.525996179024608	0.463271821190743	0.588720536858473	B
Control	Colony 201	5.16738657407407	0.515427674892955	0.452123302290394	0.578732047495517	B
Control	Colony 201	5.23931897346481	0.504896133132744	0.440879934372747	0.568912331892741	B
Control	Colony 201	5.31125137285554	0.494407517654153	0.429551112029151	0.559263923279155	B
Control	Colony 201	5.38318377224627	0.483967663364729	0.418147914099358	0.5497874126301	B
Control	Colony 201	5.455116171637	0.473582269916816	0.406682876613426	0.540481663220206	B
Control	Colony 201	5.52704857102774	0.463256895784432	0.395169734862271	0.531344056706593	B
Control	Colony 201	5.59898097041847	0.452996952677228	0.383623152050146	0.522370753304309	B
Control	Colony 201	5.6709133698092	0.442807700298262	0.372058450095815	0.51355695050071	B
Control	Colony 201	5.74284576919994	0.432694241451429	0.360491355040802	0.504897127862056	B
Control	Colony 201	5.81477816859067	0.422661517503422	0.348937765886149	0.496385269120694	B
Control	Colony 201	5.8867105679814	0.412714304204242	0.337413552104903	0.488015056303581	B
Control	Colony 201	5.95864296737213	0.402857207869294	0.325934381974829	0.479780033763759	B
Control	Colony 201	6.03057536676287	0.393094661925205	0.314515581456661	0.47167374239375	B
Control	Colony 201	6.1025077661536	0.383430923820592	0.303172021654937	0.463689825986246	B
Control	Colony 201	6.17444016554433	0.373870072302075	0.291918031876379	0.455822112727772	B
Control	Colony 201	6.24637256493506	0.364416005054963	0.280767334820113	0.448064675289814	B
Control	Colony 201	6.3183049643258	0.355072436707108	0.269733000352432	0.440411873061784	B
Control	Colony 201	6.39023736371653	0.345842897193613	0.25882741450255	0.432858379884677	B
Control	Colony 201	6.46216976310726	0.336730730479188	0.248062260654494	0.425399200303883	B
Control	Colony 201	6.534102162498	0.32773909363413	0.237448510320623	0.418029676947636	B
Control	Colony 201	6.60603456188873	0.318870956259114	0.226996421306838	0.41074549121139	B
Control	Colony 201	6.67796696127946	0.310129100253204	0.216715541482268	0.403542659024141	B
Control	Colony 201	6.74989936067019	0.301516119918719	0.206614716727189	0.396417523110249	B
Control	Colony 201	6.82183176006093	0.293034422395919	0.196702101943634	0.389366742848203	B
Control	Colony 201	6.89376415945166	0.284686228419754	0.186985174272323	0.382387282567185	B
Control	Colony 201	6.96569655884239	0.276473573390294	0.177470747870402	0.375476398910186	B
Control	Colony 201	7.03762895823312	0.268398308747829	0.168164989772357	0.368631627723301	B
Control	Colony 201	7.10956135762386	0.26046210364307	0.159073436487562	0.361850770798578	B
Control	Colony 201	7.18149375701459	0.25266644689233	0.150201011088534	0.355131882696126	B
Control	Colony 201	7.25342615640532	0.245012649207081	0.141552040619715	0.348473257794446	B
Control	Colony 201	7.32535855579606	0.237501845686815	0.133130273712611	0.341873417661019	B
Control	Colony 201	7.39729095518679	0.230134998563734	0.124938898333597	0.335331098793872	B
Control	Colony 201	7.46922335457752	0.22291290018741	0.116980559619219	0.3288452407556	B
Control	Colony 201	7.54115575396825	0.215836176237232	0.109257377773181	0.322414974701284	B
Control	Colony 11	0.419848214285714	0.997123070338488	0.992430761848776	1.0018153788282	B
Control	Colony 11	0.491780613676447	0.996400913117616	0.990875602178499	1.00192622405673	B
Control	Colony 11	0.56371301306718	0.99563361081532	0.989291489698946	1.00197573193169	B
Control	Colony 11	0.635645412457913	0.994824767470322	0.987684366411997	1.00196516852865	B
Control	Colony 11	0.707577811848645	0.99397733535245	0.986058849493416	1.00189582121148	B
Control	Colony 11	0.779510211239378	0.993093791054163	0.984418622865103	1.00176895924322	B
Control	Colony 11	0.851442610630111	0.992176251658955	0.982766687339261	1.00158581597865	B
Control	Colony 11	0.923375010020843	0.991226554848899	0.981105528101024	1.00134758159677	B
Control	Colony 11	0.995307409411576	0.990246316148586	0.97943723116103	1.00105540113614	B
Control	Colony 11	1.06723980880231	0.989236971047471	0.977763566878513	1.00071037521643	B
Control	Colony 11	1.13917220819304	0.988199806765492	0.976086051441508	1.00031356208948	B
Control	Colony 11	1.21110460758377	0.987135986713787	0.974405993128397	0.999865980299178	B
Control	Colony 11	1.28303700697451	0.986046569672045	0.972724527780699	0.999368611563392	B
Control	Colony 11	1.35496940636524	0.984932525060782	0.971042646450121	0.998822403671444	B
Control	Colony 11	1.42690180575597	0.983794745272096	0.969361217253787	0.998228273290404	B
Control	Colony 11	1.4988342051467	0.982634055747379	0.967681002865804	0.997587108628955	B
Control	Colony 11	1.57076660453744	0.981451223303602	0.966002674668217	0.996899771938988	B
Control	Colony 11	1.64269900392817	0.9802469630799	0.964326824307301	0.9961671018525	B
Control	Colony 11	1.7146314033189	0.979021944384317	0.962653973207703	0.995389915560931	B
Control	Colony 11	1.78656380270964	0.977776795654258	0.960984580459498	0.994569010849018	B
Control	Colony 11	1.85849620210037	0.976512108695732	0.9593190493939	0.993705167997564	B
Control	Colony 11	1.9304286014911	0.97522844233044	0.957657733090491	0.992799151570389	B
Control	Colony 11	2.00236100088183	0.973926325552664	0.956000939004663	0.991851712100665	B
Control	Colony 11	2.07429340027257	0.972606260277304	0.954348932863125	0.990863587691484	B
Control	Colony 11	2.1462257996633	0.971268723744515	0.952701941944202	0.989835505544827	B
Control	Colony 11	2.21815819905403	0.96991417063405	0.951060157835627	0.988768183432474	B
Control	Colony 11	2.29009059844477	0.968543034932763	0.949423738743782	0.987662331121743	B
Control	Colony 11	2.3620229978355	0.967155731590989	0.947792811413585	0.986518651768392	B
Control	Colony 11	2.43395539722623	0.965752657997478	0.946167472706413	0.985337843288544	B
Control	Colony 11	2.50588779661696	0.964334195297573	0.944547790873978	0.984120599721169	B
Control	Colony 11	2.5778201960077	0.962900709575366	0.94293380655833	0.982867612592401	B
Control	Colony 11	2.64975259539843	0.961452552917321	0.941325533541754	0.981579572292888	B
Control	Colony 11	2.72168499478916	0.95999006437218	0.939722959265044	0.980257169479317	B
Control	Colony 11	2.79361739417989	0.958513570819764	0.938126045128103	0.978901096511425	B
Control	Colony 11	2.86554979357063	0.957023387759468	0.93653472658298	0.977512048935956	B
Control	Colony 11	2.93748219296136	0.955519820027733	0.93494891302612	0.976090727029346	B
Control	Colony 11	3.00941459235209	0.954003162452488	0.933368487493678	0.974637837411297	B
Control	Colony 11	3.08134699174283	0.952473700451489	0.93179330616116	0.973154094741817	B
Control	Colony 11	3.15327939113356	0.950931710580589	0.930223197646354	0.971640223514825	B
Control	Colony 11	3.22521179052429	0.94937746103718	0.92865796211246	0.970096959961901	B
Control	Colony 11	3.29714418991502	0.947811212123403	0.927097370166522	0.968525054080284	B
Control	Colony 11	3.36907658930576	0.946233216673167	0.925541161546669	0.966925271799665	B
Control	Colony 11	3.44100898869649	0.944643720446523	0.923989043590374	0.965298397302672	B
Control	Colony 11	3.51294138808722	0.943042962494527	0.922440689474936	0.963645235514119	B
Control	Colony 11	3.58487378747795	0.941431175497373	0.920895736220769	0.961966614773976	B
Control	Colony 11	3.65680618686869	0.939808586078249	0.919353782447944	0.960263389708553	B
Control	Colony 11	3.72873858625942	0.938175415095127	0.917814385876922	0.958536444313332	B
Control	Colony 11	3.80067098565015	0.936531877912424	0.916277060565717	0.956786695259131	B
Control	Colony 11	3.87260338504089	0.934878184654288	0.914741273878045	0.955015095430532	B
Control	Colony 11	3.94453578443162	0.933214540441086	0.913206443180688	0.953222637701483	B
Control	Colony 11	4.01646818382235	0.931541145610481	0.911671932273606	0.951410358947355	B
Control	Colony 11	4.08840058321308	0.929858195924387	0.910137047563795	0.949579344284979	B
Control	Colony 11	4.16033298260382	0.928165882762923	0.908601034003885	0.947730731521961	B
Control	Colony 11	4.23226538199455	0.926464393306407	0.90706307082969	0.945865715783125	B
Control	Colony 11	4.30419778138528	0.924753910706321	0.905522267147869	0.943985554264773	B
Control	Colony 11	4.37613018077601	0.923034614246093	0.903977657446269	0.942091571045917	B
Control	Colony 11	4.44806258016675	0.921306679492464	0.902428197125894	0.940185161859034	B
Control	Colony 11	4.51999497955748	0.919570278438133	0.900872758185401	0.938267798690866	B
Control	Colony 11	4.59192737894821	0.91782557963633	0.899310125226674	0.936341034045985	B
Control	Colony 11	4.66385977833894	0.916072748327876	0.897738991993218	0.934406504662535	B
Control	Colony 11	4.73579217772968	0.914311946561286	0.89615795870104	0.932465934421533	B
Control	Colony 11	4.80772457712041	0.912543333306378	0.894565530472443	0.930521136140314	B
Control	Colony 11	4.87965697651114	0.910767064561846	0.892960117233649	0.928574011890044	B
Control	Colony 11	4.95158937590188	0.908983293457201	0.891340035482762	0.926626551431641	B
Control	Colony 11	5.02352177529261	0.907192170349457	0.889703512368532	0.924680828330382	B
Control	Colony 11	5.09545417468334	0.905393842914901	0.888048692534332	0.92273899329547	B
Control	Colony 11	5.16738657407407	0.903588456236277	0.886373648165434	0.92080326430712	B
Control	Colony 11	5.23931897346481	0.901776152885661	0.884676392620109	0.918875913151214	B
Control	Colony 11	5.31125137285554	0.899957073003314	0.882954897915824	0.916959248090803	B
Control	Colony 11	5.38318377224627	0.898131354372746	0.881207116173276	0.915055592572216	B
Control	Colony 11	5.455116171637	0.896299132492245	0.87943100489105	0.913167260093439	B
Control	Colony 11	5.52704857102774	0.894460540643057	0.877624555638954	0.911296525647159	B
Control	Colony 11	5.59898097041847	0.892615709954445	0.875785825436103	0.909445594472787	B
Control	Colony 11	5.6709133698092	0.890764769465786	0.873912969750291	0.907616569181282	B
Control	Colony 11	5.74284576919994	0.888907846185899	0.872004275758327	0.905811416613472	B
Control	Colony 11	5.81477816859067	0.887045065149746	0.8700581942887	0.904031936010793	B
Control	Colony 11	5.8867105679814	0.885176549472667	0.868073368772167	0.902279730173166	B
Control	Colony 11	5.95864296737213	0.883302420402277	0.866048659584928	0.900556181219627	B
Control	Colony 11	6.03057536676287	0.881422797368171	0.863983162394626	0.898862432341716	B
Control	Colony 11	6.1025077661536	0.87953779802953	0.861876219497089	0.897199376561971	B
Control	Colony 11	6.17444016554433	0.877647538320769	0.859727423620674	0.895567653020864	B
Control	Colony 11	6.24637256493506	0.875752132495315	0.857536614214937	0.893967650775693	B
Control	Colony 11	6.3183049643258	0.873851693167617	0.855303866762297	0.892399519572937	B
Control	Colony 11	6.39023736371653	0.871946331353484	0.853029476091905	0.890863186615063	B
Control	Colony 11	6.46216976310726	0.870036156508834	0.850713934987536	0.889358378030133	B
Control	Colony 11	6.534102162498	0.868121276566933	0.848357909543305	0.887884643590561	B
Control	Colony 11	6.60603456188873	0.866201797974206	0.845962212734755	0.886441383213656	B
Control	Colony 11	6.67796696127946	0.864277825724685	0.843527777560959	0.885027873888412	B
Control	Colony 11	6.74989936067019	0.862349463393171	0.841055630911233	0.883643295875109	B
Control	Colony 11	6.82183176006093	0.860416813167156	0.838546869057304	0.882286757277008	B
Control	Colony 11	6.89376415945166	0.858479975877582	0.83600263540494	0.880957316350224	B
Control	Colony 11	6.96569655884239	0.856539051028486	0.833424100886935	0.879654001170037	B
Control	Colony 11	7.03762895823312	0.854594136825578	0.83081244716117	0.878375826489986	B
Control	Colony 11	7.10956135762386	0.852645330203814	0.828168852603214	0.877121807804413	B
Control	Colony 11	7.18149375701459	0.850692726853997	0.82549448095473	0.875890972753264	B
Control	Colony 11	7.25342615640532	0.848736421248467	0.822790472403717	0.874682370093217	B
Control	Colony 11	7.32535855579606	0.846776506665898	0.82005793682397	0.873495076507826	B
Control	Colony 11	7.39729095518679	0.844813075215272	0.817297948881469	0.872328201549076	B
Control	Colony 11	7.46922335457752	0.842846217859038	0.814511544716997	0.87118089100108	B
Control	Colony 11	7.54115575396825	0.840876024435513	0.811699719930384	0.870052328940642	B
Control	Colony 214	0.419848214285714	0.999781525310167	0.998637329575932	1.0009257210444	NB
Control	Colony 214	0.491780613676447	0.999681984739338	0.998112921384566	1.00125104809411	NB
Control	Colony 214	0.56371301306718	0.999560267056983	0.99750578407877	1.0016147500352	NB
Control	Colony 214	0.635645412457913	0.999415214887908	0.996817729201508	1.00201270057431	NB
Control	Colony 214	0.707577811848645	0.999245763226938	0.996050705960173	1.0024408204937	NB
Control	Colony 214	0.779510211239378	0.999050923461597	0.995206760505966	1.00289508641723	NB
Control	Colony 214	0.851442610630111	0.998829771624204	0.99428800841342	1.00337153483499	NB
Control	Colony 214	0.923375010020843	0.998581439478701	0.993296615378134	1.00386626357927	NB
Control	Colony 214	0.995307409411576	0.998305107586029	0.992234783254517	1.00437543191754	NB
Control	Colony 214	1.06723980880231	0.997999999796633	0.991104739683956	1.00489525990931	NB
Control	Colony 214	1.13917220819304	0.997665378800761	0.989908730204949	1.00542202739657	NB
Control	Colony 214	1.21110460758377	0.997300542480966	0.988649012118254	1.00595207284368	NB
Control	Colony 214	1.28303700697451	0.996904820885009	0.987327849616304	1.00648179215371	NB
Control	Colony 214	1.35496940636524	0.996477573686703	0.985947509837132	1.00700763753627	NB
Control	Colony 214	1.42690180575597	0.996018188036231	0.984510259602435	1.00752611647003	NB
Control	Colony 214	1.4988342051467	0.995526076725359	0.983018362666381	1.00803379078434	NB
Control	Colony 214	1.57076660453744	0.995000676610192	0.981474077347922	1.00852727587246	NB
Control	Colony 214	1.64269900392817	0.994441447246696	0.979879654451672	1.00900324004172	NB
Control	Colony 214	1.7146314033189	0.993847869703613	0.97823733540551	1.00945840400172	NB
Control	Colony 214	1.78656380270964	0.993219445524497	0.97654935055968	1.00988954048931	NB
Control	Colony 214	1.85849620210037	0.992555695815993	0.974817917604319	1.01029347402767	NB
Control	Colony 214	1.9304286014911	0.991856160443746	0.973045240071312	1.01066708081618	NB
Control	Colony 214	2.00236100088183	0.991120397320593	0.971233505892976	1.01100728874821	NB
Control	Colony 214	2.07429340027257	0.990347981774324	0.969384885995012	1.01131107755364	NB
Control	Colony 214	2.1462257996633	0.989538505984385	0.967501532904779	1.01157547906399	NB
Control	Colony 214	2.21815819905403	0.988691578478579	0.965585579358613	1.01179757759854	NB
Control	Colony 214	2.29009059844477	0.987806823682206	0.963639136893778	1.01197451047063	NB
Control	Colony 214	2.3620229978355	0.986883881513189	0.961664294411943	1.01210346861444	NB
Control	Colony 214	2.43395539722623	0.985922407017657	0.95966311670182	1.01218169733349	NB
Control	Colony 214	2.50588779661696	0.98492207004125	0.957637642908993	1.01220649717351	NB
Control	Colony 214	2.5778201960077	0.983882554932018	0.955589884940901	1.01217522492314	NB
Control	Colony 214	2.64975259539843	0.98280356027135	0.953521825794611	1.01208529474809	NB
Control	Colony 214	2.72168499478916	0.981684798629803	0.951435417794303	1.0119341794653	NB
Control	Colony 214	2.79361739417989	0.980525996345108	0.949332580724377	1.01171941196584	NB
Control	Colony 214	2.86554979357063	0.979326893319939	0.947215199842725	1.01143858679715	NB
Control	Colony 214	2.93748219296136	0.978087242837327	0.94508512375701	1.01108936191764	NB
Control	Colony 214	3.00941459235209	0.97680681139182	0.942944162144655	1.01066946063898	NB
Control	Colony 214	3.08134699174283	0.975485378534743	0.940794083294686	1.0101766737748	NB
Control	Colony 214	3.15327939113356	0.974122736732033	0.93863661144653	1.00960886201754	NB
Control	Colony 214	3.22521179052429	0.972718691233335	0.936473423897186	1.00896395856948	NB
Control	Colony 214	3.29714418991502	0.971273059951144	0.934306147843878	1.00823997205841	NB
Control	Colony 214	3.36907658930576	0.969785673348934	0.932136356924185	1.00743498977368	NB
Control	Colony 214	3.44100898869649	0.968256374337276	0.929965567409584	1.00654718126497	NB
Control	Colony 214	3.51294138808722	0.966685018177084	0.927795234001205	1.00557480235296	NB
Control	Colony 214	3.58487378747795	0.965071472389184	0.92562674516817	1.0045161996102	NB
Control	Colony 214	3.65680618686869	0.96341561666948	0.923461417958882	1.00336981538008	NB
Control	Colony 214	3.72873858625942	0.961717342809061	0.921300492203873	1.00213419341425	NB
Control	Colony 214	3.80067098565015	0.959976554618641	0.91914512401484	1.00080798522244	NB
Control	Colony 214	3.87260338504089	0.95819316785679	0.91699637846801	0.999389957245569	NB
Control	Colony 214	3.94453578443162	0.956367110161441	0.914855221340401	0.997878998982481	NB
Control	Colony 214	4.01646818382235	0.954498320984224	0.912722509744488	0.99627413222396	NB
Control	Colony 214	4.08840058321308	0.952586751527192	0.910598981479405	0.99457452157498	NB
Control	Colony 214	4.16033298260382	0.950632364681547	0.9084852428846	0.992779486478493	NB
Control	Colony 214	4.23226538199455	0.948635134968015	0.906381754943921	0.990888514992109	NB
Control	Colony 214	4.30419778138528	0.946595048478535	0.904288817343543	0.988901279613527	NB
Control	Colony 214	4.37613018077601	0.944512102818944	0.902206550135256	0.986817655502631	NB
Control	Colony 214	4.44806258016675	0.94238630705239	0.900134872596462	0.984637741508318	NB
Control	Colony 214	4.51999497955748	0.940217681643201	0.898073478809319	0.982361884477084	NB
Control	Colony 214	4.59192737894821	0.938006258400966	0.896021809403743	0.979990707398189	NB
Control	Colony 214	4.66385977833894	0.935752080424606	0.893979018823082	0.977525142026129	NB
Control	Colony 214	4.73579217772968	0.933455202046223	0.891943937379617	0.974966466712829	NB
Control	Colony 214	4.80772457712041	0.931115688774538	0.889915027274103	0.972316350274973	NB
Control	Colony 214	4.87965697651114	0.928733617237726	0.887890331667885	0.969576902807568	NB
Control	Colony 214	4.95158937590188	0.926309075125492	0.885867415831952	0.966750734419032	NB
Control	Colony 214	5.02352177529261	0.923842161130226	0.883843299377691	0.963841022882761	NB
Control	Colony 214	5.09545417468334	0.921332984887093	0.881814378634786	0.9608515911394	NB
Control	Colony 214	5.16738657407407	0.918781666912928	0.879776338436462	0.957786995389393	NB
Control	Colony 214	5.23931897346481	0.916188338543803	0.877724052978694	0.954652624108912	NB
Control	Colony 214	5.31125137285554	0.913553141871162	0.875651476146394	0.95145480759593	NB
Control	Colony 214	5.38318377224627	0.910876229676404	0.873551522888783	0.948200936464025	NB
Control	Colony 214	5.455116171637	0.908157765363822	0.871415945053292	0.944899585674352	NB
Control	Colony 214	5.52704857102774	0.905397922891813	0.869235207742397	0.94156063804123	NB
Control	Colony 214	5.59898097041847	0.902596886702257	0.866998375899119	0.938195397505395	NB
Control	Colony 214	5.6709133698092	0.899754851648003	0.864693025489171	0.934816677806835	NB
Control	Colony 214	5.74284576919994	0.896872022918386	0.862305199084722	0.931438846752049	NB
Control	Colony 214	5.81477816859067	0.893948615962702	0.859819431119655	0.928077800805748	NB
Control	Colony 214	5.8867105679814	0.890984856411596	0.857218872091493	0.924750840731699	NB
Control	Colony 214	5.95864296737213	0.887980979996293	0.854485541179715	0.921476418812872	NB
Control	Colony 214	6.03057536676287	0.884937232465635	0.851600730158938	0.918273734772331	NB
Control	Colony 214	6.1025077661536	0.881853869500869	0.848545565411143	0.915162173590595	NB
Control	Colony 214	6.17444016554433	0.878731156628161	0.845301708548754	0.912160604707569	NB
Control	Colony 214	6.24637256493506	0.875569369128787	0.841852142892722	0.909286595364851	NB
Control	Colony 214	6.3183049643258	0.872368791946972	0.838181961095072	0.906555622798872	NB
Control	Colony 214	6.39023736371653	0.869129719595369	0.834279050333957	0.903980388856782	NB
Control	Colony 214	6.46216976310726	0.865852456058124	0.830134576200514	0.901570335915734	NB
Control	Colony 214	6.534102162498	0.862537314691538	0.825743197631836	0.899331431751239	NB
Control	Colony 214	6.60603456188873	0.859184618122295	0.821102995186172	0.897266241058419	NB
Control	Colony 214	6.67796696127946	0.855794698143252	0.816215147601807	0.895374248684696	NB
Control	Colony 214	6.74989936067019	0.852367895606775	0.811083430425119	0.89365236078843	NB
Control	Colony 214	6.82183176006093	0.848904560315628	0.805713626187091	0.892095494444166	NB
Control	Colony 214	6.89376415945166	0.845405050911411	0.800112928803972	0.890697173018851	NB
Control	Colony 214	6.96569655884239	0.841869734760537	0.794289403495416	0.889450066025658	NB
Control	Colony 214	7.03762895823312	0.838298987837772	0.788251537447212	0.888346438228332	NB
Control	Colony 214	7.10956135762386	0.834693194607335	0.78200789331569	0.88737849589898	NB
Control	Colony 214	7.18149375701459	0.831052747901574	0.775566861226919	0.88653863457623	NB
Control	Colony 214	7.25342615640532	0.827378048797225	0.768936495615707	0.885819601978743	NB
Control	Colony 214	7.32535855579606	0.823669506489278	0.762124419665461	0.885214593313094	NB
Control	Colony 214	7.39729095518679	0.81992753816247	0.755137780277937	0.884717296047003	NB
Control	Colony 214	7.46922335457752	0.816152568860422	0.747983238664701	0.884321899056144	NB
Control	Colony 214	7.54115575396825	0.812345031352445	0.740666984558455	0.884023078146435	NB
Control	Colony 211	0.419848214285714	0.999992922624332	0.999944018758361	1.0000418264903	B
Control	Colony 211	0.491780613676447	0.999986833022599	0.999900971758427	1.00007269428677	B
Control	Colony 211	0.56371301306718	0.999977497689816	0.999838315826247	1.00011667955338	B
Control	Colony 211	0.635645412457913	0.999963943996784	0.999751578486035	1.00017630950753	B
Control	Colony 211	0.707577811848645	0.999945077233903	0.999636068876759	1.00025408559105	B
Control	Colony 211	0.779510211239378	0.999919681762966	0.999486916076662	1.00035244744927	B
Control	Colony 211	0.851442610630111	0.999886422065623	0.999299102904266	1.00047374122698	B
Control	Colony 211	0.923375010020843	0.999843843719155	0.999067496186379	1.00062019125193	B
Control	Colony 211	0.995307409411576	0.999790374323561	0.998786874210463	1.00079387443666	B
Control	Colony 211	1.06723980880231	0.999724324399793	0.998451951897649	1.00099669690194	B
Control	Colony 211	1.13917220819304	0.999643888276141	0.998057404107663	1.00123037244462	B
Control	Colony 211	1.21110460758377	0.999547144977883	0.997597887397572	1.00149640255819	B
Control	Colony 211	1.28303700697451	0.999432059134085	0.997068060490591	1.00179605777758	B
Control	Colony 211	1.35496940636524	0.999296481914522	0.996462603661469	1.00213036016758	B
Control	Colony 211	1.42690180575597	0.999138152009166	0.995776237206624	1.00250006681171	B
Control	Colony 211	1.4988342051467	0.998954696662289	0.995003739136748	1.00290565418783	B
Control	Colony 211	1.57076660453744	0.998743632773038	0.994139962205142	1.00334730334093	B
Control	Colony 211	1.64269900392817	0.998502368074176	0.993179850364789	1.00382488578356	B
Control	Colony 211	1.7146314033189	0.998228202400696	0.9921184547303	1.00433795007109	B
Control	Colony 211	1.78656380270964	0.997918329059985	0.990950949106387	1.00488570901358	B
Control	Colony 211	1.85849620210037	0.997569836315269	0.989672645131979	1.00546702749856	B
Control	Colony 211	1.9304286014911	0.997179708994157	0.988279007078053	1.00608041091026	B
Control	Colony 211	2.00236100088183	0.99674483023415	0.986765666327325	1.00672399414098	B
Control	Colony 211	2.07429340027257	0.996261983377094	0.98512843555497	1.00739553119922	B
Control	Colony 211	2.1462257996633	0.995727854024606	0.98336332262126	1.00809238542795	B
Control	Colony 211	2.21815819905403	0.995139032266576	0.981466544179316	1.00881152035384	B
Control	Colony 211	2.29009059844477	0.994492015094906	0.979434538993935	1.00954949119588	B
Control	Colony 211	2.3620229978355	0.993783209014638	0.977263980960597	1.01030243706868	B
Control	Colony 211	2.43395539722623	0.99300893286465	0.974951791807182	1.01106607392212	B
Control	Colony 211	2.50588779661696	0.992165420860024	0.972495153454616	1.01183568826543	B
Control	Colony 211	2.5778201960077	0.991248825868152	0.969891520006548	1.01260613172976	B
Control	Colony 211	2.64975259539843	0.990255222930464	0.967138629332214	1.01337181652871	B
Control	Colony 211	2.72168499478916	0.989180613041559	0.964234514200823	1.01412671188229	B
Control	Colony 211	2.79361739417989	0.988020927197237	0.96117751292011	1.01486434147436	B
Control	Colony 211	2.86554979357063	0.986772030722682	0.957966279426103	1.01557778201926	B
Control	Colony 211	2.93748219296136	0.985429727891697	0.954599792765634	1.01625966301776	B
Control	Colony 211	3.00941459235209	0.98398976684748	0.951077365907687	1.01690216778727	B
Control	Colony 211	3.08134699174283	0.982447844834963	0.94739865381425	1.01749703585568	B
Control	Colony 211	3.15327939113356	0.980799613754161	0.943563660696023	1.0180355668123	B
Control	Colony 211	3.22521179052429	0.979040686043388	0.93957274637294	1.01850862571384	B
Control	Colony 211	3.29714418991502	0.977166640900446	0.935426631654154	1.01890665014674	B
Control	Colony 211	3.36907658930576	0.975173030849119	0.931126402646698	1.01921965905154	B
Control	Colony 211	3.44100898869649	0.973055388657416	0.926673513896581	1.01943726341825	B
Control	Colony 211	3.51294138808722	0.970809234613015	0.922069790260446	1.01954867896558	B
Control	Colony 211	3.58487378747795	0.968430084160308	0.917317427400073	1.01954274092054	B
Control	Colony 211	3.65680618686869	0.965913455902249	0.912418990785887	1.01940792101861	B
Control	Colony 211	3.72873858625942	0.963254879968959	0.907377413089042	1.01913234684888	B
Control	Colony 211	3.80067098565015	0.960449906753639	0.902195989834489	1.01870382367279	B
Control	Colony 211	3.87260338504089	0.957494116014892	0.896878373179507	1.01810985885028	B
Control	Colony 211	3.94453578443162	0.95438312634294	0.891428563673151	1.01733768901273	B
Control	Colony 211	4.01646818382235	0.951112604985562	0.885850899841708	1.01637431012942	B
Control	Colony 211	4.08840058321308	0.947678278027754	0.880150045433092	1.01520651062241	B
Control	Colony 211	4.16033298260382	0.944075940917229	0.874330974138591	1.01382090769587	B
Control	Colony 211	4.23226538199455	0.940301469325887	0.868398951592886	1.01220398705889	B
Control	Colony 211	4.30419778138528	0.936350830335239	0.862359514431911	1.01034214623857	B
Control	Colony 211	4.37613018077601	0.932220093931629	0.856218446161799	1.00822174170146	B
Control	Colony 211	4.44806258016675	0.927905444794764	0.849981749559516	1.00582914003001	B
Control	Colony 211	4.51999497955748	0.923403194360708	0.843655615285026	1.00315077343639	B
Control	Colony 211	4.59192737894821	0.918709793138034	0.837246386333744	1.00017319994232	B
Control	Colony 211	4.66385977833894	0.913821843253307	0.830760517893684	0.99688316861293	B
Control	Colony 211	4.73579217772968	0.908736111199476	0.824204532090466	0.993267690308485	B
Control	Colony 211	4.80772457712041	0.903449540758098	0.817584967000504	0.989314114515692	B
Control	Colony 211	4.87965697651114	0.897959266063667	0.810908319182148	0.985010212945186	B
Control	Colony 211	4.95158937590188	0.892262624775551	0.804180978808633	0.980344270742468	B
Control	Colony 211	5.02352177529261	0.886357171320363	0.797409156275384	0.975305186365342	B
Control	Colony 211	5.09545417468334	0.880240690164819	0.790598798884824	0.969882581444813	B
Control	Colony 211	5.16738657407407	0.87391120907644	0.783755495868142	0.964066922284737	B
Control	Colony 211	5.23931897346481	0.867367012326768	0.776884369564766	0.95784965508877	B
Control	Colony 211	5.31125137285554	0.860606653789125	0.769989950020819	0.951223357557432	B
Control	Colony 211	5.38318377224627	0.853628969880393	0.763076029555512	0.944181910205275	B
Control	Colony 211	5.455116171637	0.846433092293825	0.756145492940819	0.936720691646831	B
Control	Colony 211	5.52704857102774	0.839018460467544	0.74920011770048	0.928836803234609	B
Control	Colony 211	5.59898097041847	0.831384833731173	0.742240337612209	0.920529329850137	B
Control	Colony 211	5.6709133698092	0.823532303070992	0.735264960750048	0.911799645391937	B
Control	Colony 211	5.74284576919994	0.815461302452169	0.728270831312421	0.902651773591917	B
Control	Colony 211	5.81477816859067	0.807172619634931	0.721252422083845	0.893092817186016	B
Control	Colony 211	5.8867105679814	0.798667406420182	0.71420134183628	0.883133471004085	B
Control	Colony 211	5.95864296737213	0.789947188258901	0.707105739696981	0.872788636820821	B
Control	Colony 211	6.03057536676287	0.781013873158803	0.699949587357199	0.862078158960408	B
Control	Colony 211	6.1025077661536	0.771869759821254	0.692711821640395	0.851027698002114	B
Control	Colony 211	6.17444016554433	0.762517544941203	0.68536533740291	0.839669752479497	B
Control	Colony 211	6.24637256493506	0.752960329603112	0.677875839079217	0.828044820127007	B
Control	Colony 211	6.3183049643258	0.743201624706439	0.670200596251386	0.816202653161493	B
Control	Colony 211	6.39023736371653	0.73324535535523	0.66228721501969	0.804203495690769	B
Control	Colony 211	6.46216976310726	0.723095864147807	0.65407264356594	0.792119084729674	B
Control	Colony 211	6.534102162498	0.712757913304471	0.645482780077533	0.78003304653141	B
Control	Colony 211	6.60603456188873	0.702236685573469	0.636433221154166	0.768040149992772	B
Control	Colony 211	6.67796696127946	0.691537783858391	0.626831802950915	0.756243764765866	B
Control	Colony 211	6.74989936067019	0.680667229513513	0.616583498905773	0.744750960121253	B
Control	Colony 211	6.82183176006093	0.669631459257506	0.605597770495428	0.733665148019584	B
Control	Colony 211	6.89376415945166	0.658437320660322	0.593797568950279	0.723077072370364	B
Control	Colony 211	6.96569655884239	0.647092066163031	0.581128145750715	0.713055986575346	B
Control	Colony 211	7.03762895823312	0.635603345595812	0.567563301179878	0.703643390011746	B
Control	Colony 211	7.10956135762386	0.623979197165272	0.553107264182565	0.69485113014798	B
Control	Colony 211	7.18149375701459	0.612228036888743	0.537791927489345	0.686664146288142	B
Control	Colony 211	7.25342615640532	0.600358646460151	0.521670763798393	0.67904652912191	B
Control	Colony 211	7.32535855579606	0.588380159539475	0.504811508931371	0.671948810147578	B
Control	Colony 211	7.39729095518679	0.576302046465657	0.487289426615668	0.665314666315647	B
Control	Colony 211	7.46922335457752	0.564134097401108	0.46918214834526	0.659086046456956	B
Control	Colony 211	7.54115575396825	0.551886403924539	0.450566290855275	0.653206516993804	B
Control	Colony 202	0.419848214285714	0.985167010869435	NA	NA	NB
Control	Colony 202	0.491780613676447	0.983162841954809	NA	NA	NB
Control	Colony 202	0.56371301306718	0.981218347267561	NA	NA	NB
Control	Colony 202	0.635645412457913	0.979324801044083	NA	NA	NB
Control	Colony 202	0.707577811848645	0.977475620184323	NA	NA	NB
Control	Colony 202	0.779510211239378	0.975665672103533	NA	NA	NB
Control	Colony 202	0.851442610630111	0.973890849815634	NA	NA	NB
Control	Colony 202	0.923375010020843	0.972147797065941	NA	NA	NB
Control	Colony 202	0.995307409411576	0.970433722902926	NA	NA	NB
Control	Colony 202	1.06723980880231	0.96874627219681	NA	NA	NB
Control	Colony 202	1.13917220819304	0.967083432577224	NA	NA	NB
Control	Colony 202	1.21110460758377	0.965443465885802	0.963376067903387	0.967510863868216	NB
Control	Colony 202	1.28303700697451	0.96382485660896	0.960707599378701	0.96694211383922	NB
Control	Colony 202	1.35496940636524	0.962226272365861	0.95829399307854	0.966158551653181	NB
Control	Colony 202	1.42690180575597	0.960646533141296	0.956011779125433	0.965281287157158	NB
Control	Colony 202	1.4988342051467	0.959084586983712	0.95381734434568	0.964351829621743	NB
Control	Colony 202	1.57076660453744	0.957539490564014	0.951689236657161	0.963389744470867	NB
Control	Colony 202	1.64269900392817	0.956010393444336	0.949614974506566	0.962405812382106	NB
Control	Colony 202	1.7146314033189	0.954496525216972	0.94758648788487	0.961406562549074	NB
Control	Colony 202	1.78656380270964	0.952997184891088	0.94559816132337	0.960396208458805	NB
Control	Colony 202	1.85849620210037	0.951511732059466	0.943645868791225	0.959377595327707	NB
Control	Colony 202	1.9304286014911	0.950039579489231	0.941726448742725	0.958352710235737	NB
Control	Colony 202	2.00236100088183	0.948580186862372	0.939837396769757	0.957322976954987	NB
Control	Colony 202	2.07429340027257	0.947133055452619	0.937976674975687	0.956289435929551	NB
Control	Colony 202	2.1462257996633	0.945697723570927	0.936142588100379	0.955252859041475	NB
Control	Colony 202	2.21815819905403	0.944273762646459	0.934333699852291	0.954213825440627	NB
Control	Colony 202	2.29009059844477	0.942860773836618	0.93254877452384	0.953172773149397	NB
Control	Colony 202	2.3620229978355	0.941458385080283	0.930786735094159	0.952130035066408	NB
Control	Colony 202	2.43395539722623	0.94006624852453	0.929046632424169	0.95108586462489	NB
Control	Colony 202	2.50588779661696	0.93868403826783	0.927327622119432	0.950040454416227	NB
Control	Colony 202	2.5778201960077	0.937311448372811	0.925628946821422	0.948993949924199	NB
Control	Colony 202	2.64975259539843	0.935948191109727	0.923949922423994	0.94794645979546	NB
Control	Colony 202	2.72168499478916	0.934593995398301	0.922289927182297	0.946898063614305	NB
Control	Colony 202	2.79361739417989	0.933248605420866	0.920648392989745	0.945848817851987	NB
Control	Colony 202	2.86554979357063	0.931911779384031	0.919024798305347	0.944798760462715	NB
Control	Colony 202	2.93748219296136	0.930583288409625	0.91741866235513	0.943747914464121	NB
Control	Colony 202	3.00941459235209	0.929262915538573	0.915829540329923	0.942696290747222	NB
Control	Colony 202	3.08134699174283	0.927950454833763	0.914257019371585	0.941643890295941	NB
Control	Colony 202	3.15327939113356	0.926645710569995	0.912700715190029	0.940590705949961	NB
Control	Colony 202	3.22521179052429	0.925348496500732	0.911160269190045	0.939536723811418	NB
Control	Colony 202	3.29714418991502	0.924058635192833	0.909635346014043	0.938481924371624	NB
Control	Colony 202	3.36907658930576	0.922775957421605	0.90812563142712	0.937426283416089	NB
Control	Colony 202	3.44100898869649	0.921500301619523	0.906630830486236	0.93636977275281	NB
Control	Colony 202	3.51294138808722	0.920231513372845	0.905150665946986	0.935312360798703	NB
Control	Colony 202	3.58487378747795	0.91896944496104	0.903684876870571	0.934254013051508	NB
Control	Colony 202	3.65680618686869	0.917713954934615	0.902233217400609	0.933194692468621	NB
Control	Colony 202	3.72873858625942	0.916464907727433	0.900795455685006	0.932134359769861	NB
Control	Colony 202	3.80067098565015	0.915222173300096	0.899371372922513	0.931072973677679	NB
Control	Colony 202	3.87260338504089	0.913985626811349	0.897960762517113	0.930010491105585	NB
Control	Colony 202	3.94453578443162	0.912755148314841	0.896563429326227	0.928946867303456	NB
Control	Colony 202	4.01646818382235	0.911530622478834	0.895179188991022	0.927882055966645	NB
Control	Colony 202	4.08840058321308	0.910311938326754	0.893807867338996	0.926816009314512	NB
Control	Colony 202	4.16033298260382	0.909098988996696	0.892449299850537	0.925748678142854	NB
Control	Colony 202	4.23226538199455	0.907891671518179	0.891103331182472	0.924680011853885	NB
Control	Colony 202	4.30419778138528	0.906689886604652	0.889769814742636	0.923609958466668	NB
Control	Colony 202	4.37613018077601	0.905493538460392	0.888448612310443	0.922538464610341	NB
Control	Colony 202	4.44806258016675	0.904302534600561	0.88713959369915	0.921465475501972	NB
Control	Colony 202	4.51999497955748	0.90311678568335	0.885842636456192	0.920390934910509	NB
Control	Colony 202	4.59192737894821	0.90193620535319	0.884557625598466	0.919314785107914	NB
Control	Colony 202	4.66385977833894	0.90076071009416	0.883284453379998	0.918236966808322	NB
Control	Colony 202	4.73579217772968	0.899590219092764	0.882023019089751	0.917157419095776	NB
Control	Colony 202	4.80772457712041	0.898424654109358	0.880773228877804	0.916076079340912	NB
Control	Colony 202	4.87965697651114	0.897263939357549	0.879534995608363	0.914992883106735	NB
Control	Colony 202	4.95158937590188	0.896108001390963	0.878308238738451	0.913907764043475	NB
Control	Colony 202	5.02352177529261	0.894956768996835	0.877092884221338	0.912820653772331	NB
Control	Colony 202	5.09545417468334	0.893810173095913	0.87588886443406	0.911731481757765	NB
Control	Colony 202	5.16738657407407	0.892668146648219	0.874696118128611	0.910640175167827	NB
Control	Colony 202	5.23931897346481	0.891530624564244	0.873514590406622	0.909546658721865	NB
Control	Colony 202	5.31125137285554	0.890397543621197	0.872344232717592	0.908450854524802	NB
Control	Colony 202	5.38318377224627	0.889268842383952	0.871185002880935	0.907352681886969	NB
Control	Colony 202	5.455116171637	0.888144461130373	0.870036865132392	0.906252057128354	NB
Control	Colony 202	5.52704857102774	0.887024341780711	0.86889979019555	0.905148893365873	NB
Control	Colony 202	5.59898097041847	0.885908427830818	0.867773755379537	0.904043100282099	NB
Control	Colony 202	5.6709133698092	0.884796664288902	0.866658744704179	0.902934583873624	NB
Control	Colony 202	5.74284576919994	0.88368899761561	0.86555474905427	0.901823246176949	NB
Control	Colony 202	5.81477816859067	0.882585375667218	0.864461766364913	0.900708984969523	NB
Control	Colony 202	5.8867105679814	0.881485747641731	0.863379801840291	0.899591693443172	NB
Control	Colony 202	5.95864296737213	0.880390064027703	0.862308868208645	0.898471259846761	NB
Control	Colony 202	6.03057536676287	0.879298276555623	0.861248986016752	0.897347567094494	NB
Control	Colony 202	6.1025077661536	0.878210338151692	0.860200183967712	0.896220492335672	NB
Control	Colony 202	6.17444016554433	0.877126202893862	0.859162499306577	0.895089906481147	NB
Control	Colony 202	6.24637256493506	0.876045825969988	0.858135978259041	0.893955673680935	NB
Control	Colony 202	6.3183049643258	0.874969163637978	0.857120676529353	0.892817650746602	NB
Control	Colony 202	6.39023736371653	0.873896173187814	0.85611665986463	0.891675686510998	NB
Control	Colony 202	6.46216976310726	0.872826812905348	0.855124004693996	0.890529621116701	NB
Control	Colony 202	6.534102162498	0.871761042037761	0.854142798852444	0.889379285223078	NB
Control	Colony 202	6.60603456188873	0.870698820760591	0.853173142401086	0.888224499120097	NB
Control	Colony 202	6.67796696127946	0.869640110146253	0.852215148557538	0.887065071734969	NB
Control	Colony 202	6.74989936067019	0.868584872133953	0.851268944752809	0.885900799515097	NB
Control	Colony 202	6.82183176006093	0.867533069500933	0.850334673834102	0.884731465167765	NB
Control	Colony 202	6.89376415945166	0.866484665834967	0.84941249543677	0.883556836233164	NB
Control	Colony 202	6.96569655884239	0.865439625508042	0.848502587553359	0.882376663462725	NB
Control	Colony 202	7.03762895823312	0.864397913651162	0.847605148333384	0.881190678968939	NB
Control	Colony 202	7.10956135762386	0.863359496130219	0.846720398154755	0.879998594105683	NB
Control	Colony 202	7.18149375701459	0.86232433952287	0.845848582016715	0.878800097029025	NB
Control	Colony 202	7.25342615640532	0.861292411096371	0.844989972315594	0.877594849877148	NB
Control	Colony 202	7.32535855579606	0.860263678786318	0.844144872079123	0.876382485493513	NB
Control	Colony 202	7.39729095518679	0.859238111176252	0.84331361875366	0.875162603598845	NB
Control	Colony 202	7.46922335457752	0.858215677478084	0.842496588662724	0.873934766293443	NB
Control	Colony 202	7.54115575396825	0.857196347513291	0.841694202286617	0.872698492739965	NB
Control	Colony 19	0.419848214285714	0.998839726796354	0.995191462798292	1.00248799079442	B
Control	Colony 19	0.491780613676447	0.998260291862976	0.993126647919924	1.00339393580603	B
Control	Colony 19	0.56371301306718	0.997532342238763	0.990663039549142	1.00440164492838	B
Control	Colony 19	0.635645412457913	0.996644300962553	0.987796809058558	1.00549179286655	B
Control	Colony 19	0.707577811848645	0.995585355967666	0.984526554820752	1.00664415711458	B
Control	Colony 19	0.779510211239378	0.994345371588178	0.980852906643859	1.0078378365325	B
Control	Colony 19	0.851442610630111	0.992914825742109	0.97677823741434	1.00905141406988	B
Control	Colony 19	0.923375010020843	0.991284764665114	0.972306444424394	1.01026308490583	B
Control	Colony 19	0.995307409411576	0.989446770082675	0.967442777600327	1.01145076256502	B
Control	Colony 19	1.06723980880231	0.987392935448864	0.962193700128368	1.01259217076936	B
Control	Colony 19	1.13917220819304	0.985115848938191	0.956566771886915	1.01366492598947	B
Control	Colony 19	1.21110460758377	0.982608581549014	0.950570549142587	1.01464661395544	B
Control	Colony 19	1.28303700697451	0.979864679119225	0.944214495931891	1.01551486230656	B
Control	Colony 19	1.35496940636524	0.976878157355036	0.937508903857965	1.01624741085211	B
Control	Colony 19	1.42690180575597	0.973643499182764	0.93046481792706	1.01682218043847	B
Control	Colony 19	1.4988342051467	0.970155653882657	0.923093966677792	1.01721734108752	B
Control	Colony 19	1.57076660453744	0.966410037572398	0.915408695307016	1.01741137983778	B
Control	Colony 19	1.64269900392817	0.962402534688539	0.907421900826106	1.01738316855097	B
Control	Colony 19	1.7146314033189	0.958129500174976	0.899146968527156	1.0171120318228	B
Control	Colony 19	1.78656380270964	0.953587762134346	0.890597709224545	1.01657781504415	B
Control	Colony 19	1.85849620210037	0.948774624734725	0.881788296879864	1.01576095258959	B
Control	Colony 19	1.9304286014911	0.943687871192942	0.872733206328791	1.01464253605709	B
Control	Colony 19	2.00236100088183	0.938325766679155	0.863447150914964	1.01320438244335	B
Control	Colony 19	2.07429340027257	0.93268706100644	0.853945019903937	1.01142910210894	B
Control	Colony 19	2.1462257996633	0.926770990985083	0.844241815603828	1.00930016636634	B
Control	Colony 19	2.21815819905403	0.920577282334735	0.834352590161219	1.00680197450825	B
Control	Colony 19	2.29009059844477	0.914106151059248	0.824292382033399	1.0039199200851	B
Control	Colony 19	2.3620229978355	0.907358304199239	0.81407615216254	1.00064045623594	B
Control	Colony 19	2.43395539722623	0.900334939886555	0.803718719895213	0.996951159877897	B
Control	Colony 19	2.50588779661696	0.893037746633103	0.793234698702458	0.992840794563748	B
Control	Colony 19	2.5778201960077	0.88546890179418	0.782638431762183	0.988299371826178	B
Control	Colony 19	2.64975259539843	0.87763106915361	0.771943927467477	0.983318210839743	B
Control	Colony 19	2.72168499478916	0.869527395584764	0.761164794921944	0.977889996247584	B
Control	Colony 19	2.79361739417989	0.861161506748084	0.750314179476853	0.972008834019316	B
Control	Colony 19	2.86554979357063	0.852537501791998	0.73940469835525	0.965670305228747	B
Control	Colony 19	2.93748219296136	0.843659947030257	0.728448376395827	0.958871517664687	B
Control	Colony 19	3.00941459235209	0.834533868574721	0.717456581935042	0.9516111552144	B
Control	Colony 19	3.08134699174283	0.825164743908518	0.70643996283087	0.943889524986166	B
Control	Colony 19	3.15327939113356	0.815558492390321	0.695408382617163	0.935708602163479	B
Control	Colony 19	3.22521179052429	0.805721464686211	0.684370856765936	0.927072072606486	B
Control	Colony 19	3.29714418991502	0.795660431131282	0.673335489028895	0.917985373233669	B
Control	Colony 19	3.36907658930576	0.785382569028718	0.662309407833138	0.908455730224297	B
Control	Colony 19	3.44100898869649	0.774895448899593	0.651298702724441	0.898492195074746	B
Control	Colony 19	3.51294138808722	0.764207019702086	0.640308360892099	0.888105678512073	B
Control	Colony 19	3.58487378747795	0.753325593044081	0.62934220388127	0.877308982206892	B
Control	Colony 19	3.65680618686869	0.742259826418398	0.618402824714532	0.866116828122264	B
Control	Colony 19	3.72873858625942	0.731018705494911	0.60749152581952	0.854545885170303	B
Control	Colony 19	3.80067098565015	0.719611525508779	0.596608258413864	0.842614792603693	B
Control	Colony 19	3.87260338504089	0.708047871788745	0.58575156435602	0.830344179221471	B
Control	Colony 19	3.94453578443162	0.696337599474055	0.574918521959085	0.817756676989026	B
Control	Colony 19	4.01646818382235	0.68449081247286	0.564104697915219	0.804876927030501	B
Control	Colony 19	4.08840058321308	0.672517841719136	0.553304108321932	0.791731575116339	B
Control	Colony 19	4.16033298260382	0.660429222789014	0.542509192864342	0.778349252713685	B
Control	Colony 19	4.23226538199455	0.648235672941004	0.531710807501208	0.7647605383808	B
Control	Colony 19	4.30419778138528	0.635948067647942	0.520898242510944	0.75099789278494	B
Control	Colony 19	4.37613018077601	0.623577416691469	0.510059274411998	0.73709555897094	B
Control	Colony 19	4.44806258016675	0.611134839892556	0.499180261940938	0.723089417844174	B
Control	Colony 19	4.51999497955748	0.598631542553917	0.48824629770822	0.709016787399613	B
Control	Colony 19	4.59192737894821	0.586078790692131	0.477241427982368	0.694916153401894	B
Control	Colony 19	4.66385977833894	0.573487886138944	0.466148952764716	0.680826819513173	B
Control	Colony 19	4.73579217772968	0.560870141592405	0.454951816282022	0.666788466902787	B
Control	Colony 19	4.80772457712041	0.548236855699392	0.443633093592276	0.652840617806507	B
Control	Colony 19	4.87965697651114	0.535599288251504	0.432176571666863	0.639022004836146	B
Control	Colony 19	4.95158937590188	0.522968635576353	0.420567412980578	0.625369858172128	B
Control	Colony 19	5.02352177529261	0.510356006205937	0.408792876907952	0.611919135503921	B
Control	Colony 19	5.09545417468334	0.497772396903026	0.396843060613989	0.598701733192063	B
Control	Colony 19	5.16738657407407	0.485228669125338	0.384711609095675	0.585745729155001	B
Control	Colony 19	5.23931897346481	0.472735526005694	0.372396336602626	0.573074715408763	B
Control	Colony 19	5.31125137285554	0.460303489924454	0.359899701667857	0.560707278181051	B
Control	Colony 19	5.38318377224627	0.447942880748149	0.34722908703904	0.548656674457258	B
Control	Colony 19	5.455116171637	0.435663794805576	0.334396853490781	0.536930736120371	B
Control	Colony 19	5.52704857102774	0.423476084669543	0.321420160084639	0.525532009254446	B
Control	Colony 19	5.59898097041847	0.411389339809074	0.308320568472367	0.514458111145781	B
Control	Colony 19	5.6709133698092	0.399412868173168	0.295123470427009	0.503702265919328	B
Control	Colony 19	5.74284576919994	0.387555678763204	0.281857392093867	0.493253965432541	B
Control	Colony 19	5.81477816859067	0.375826465246777	0.268553233706601	0.483099696786953	B
Control	Colony 19	5.8867105679814	0.364233590661235	0.255243500225427	0.473223681097043	B
Control	Colony 19	5.95864296737213	0.352785073250393	0.241961568762383	0.463608577738402	B
Control	Colony 19	6.03057536676287	0.341488573472935	0.228741025760665	0.454236121185205	B
Control	Colony 19	6.1025077661536	0.330351382215891	0.215615093519987	0.445087670911794	B
Control	Colony 19	6.17444016554433	0.319380410241262	0.202616153872673	0.436144666609852	B
Control	Colony 19	6.24637256493506	0.308582178888497	0.189775367727001	0.427388990049993	B
Control	Colony 19	6.3183049643258	0.297962812050023	0.177122383081765	0.41880324101828	B
Control	Colony 19	6.39023736371653	0.287528029431533	0.164685120688393	0.410370938174672	B
Control	Colony 19	6.46216976310726	0.277283141103171	0.152489625218915	0.402076656987426	B
Control	Colony 19	6.534102162498	0.267233043342226	0.140559969947358	0.393906116737094	B
Control	Colony 19	6.60603456188873	0.25738221576248	0.128918203993947	0.385846227531014	B
Control	Colony 19	6.67796696127946	0.247734719719939	0.117584332667084	0.377885106772794	B
Control	Colony 19	6.74989936067019	0.23829419797937	0.106576323054305	0.370012072904435	B
Control	Colony 19	6.82183176006093	0.229063875620939	0.0959101285648812	0.362217622676996	B
Control	Colony 19	6.89376415945166	0.220046562161203	0.0855997275076999	0.354493396814706	B
Control	Colony 19	6.96569655884239	0.21124465485796	0.075657171954896	0.346832137761024	B
Control	Colony 19	7.03762895823312	0.202660143163831	0.0660926440896334	0.339227642238029	B
Control	Colony 19	7.10956135762386	0.194294614289139	0.0569145179824239	0.331674710595854	B
Control	Colony 19	7.18149375701459	0.186149259830558	0.0481294253115374	0.324169094349578	B
Control	Colony 19	7.25342615640532	0.178224883418222	0.039742323969392	0.316707442867052	B
Control	Colony 19	7.32535855579606	0.170521909330482	0.0317565688071029	0.309287249853862	B
Control	Colony 19	7.39729095518679	0.163040392022342	0.02417398398913	0.301906800055554	B
Control	Colony 19	7.46922335457752	0.155780026510753	0.0169949365807298	0.294565116440776	B
Control	Colony 19	7.54115575396825	0.148740159557459	0.0102184110902356	0.287261908024683	B
Constant High	Colony 203	0.419848214285714	0.999999999998341	0.999999999968634	1.00000000002805	B
Constant High	Colony 203	0.491780613676447	0.999999999992991	0.999999999874451	1.00000000011153	B
Constant High	Colony 203	0.56371301306718	0.999999999975686	0.999999999585307	1.00000000036606	B
Constant High	Colony 203	0.635645412457913	0.999999999927378	0.999999998816044	1.00000000103871	B
Constant High	Colony 203	0.707577811848645	0.999999999807122	0.999999996985137	1.00000000262911	B
Constant High	Colony 203	0.779510211239378	0.999999999533997	0.99999999299875	1.00000000606924	B
Constant High	Colony 203	0.851442610630111	0.999999998958511	0.999999984928832	1.00000001298819	B
Constant High	Colony 203	0.923375010020843	0.999999997819395	0.999999969553432	1.00000002608536	B
Constant High	Colony 203	0.995307409411576	0.999999995680706	0.999999941723007	1.0000000496384	B
Constant High	Colony 203	1.06723980880231	0.999999991843073	0.999999893512261	1.00000009017388	B
Constant High	Colony 203	1.13917220819304	0.999999985221728	0.999999813113037	1.00000015733042	B
Constant High	Colony 203	1.21110460758377	0.999999974182633	0.999999683420038	1.00000026494523	B
Constant High	Colony 203	1.28303700697451	0.999999956326622	0.999999480257792	1.00000043239545	B
Constant High	Colony 203	1.35496940636524	0.999999928209898	0.999999170194246	1.00000068622555	B
Constant High	Colony 203	1.42690180575597	0.999999884987606	0.999998707883846	1.00000106209136	B
Constant High	Colony 203	1.4988342051467	0.999999819965397	0.999998032880926	1.00000160704987	B
Constant High	Colony 203	1.57076660453744	0.999999724042036	0.999997065862699	1.00000238222137	B
Constant High	Colony 203	1.64269900392817	0.999999585024081	0.999995704200263	1.0000034658479	B
Constant High	Colony 203	1.7146314033189	0.99999938679154	0.999993816815748	1.00000495676733	B
Constant High	Colony 203	1.78656380270964	0.999999108291171	0.99999123826414	1.0000069783182	B
Constant High	Colony 203	1.85849620210037	0.999998722331721	0.999987761979435	1.00000968268401	B
Constant High	Colony 203	1.9304286014911	0.999998194152914	0.999983132626675	1.00001325567915	B
Constant High	Colony 203	2.00236100088183	0.999997479737397	0.999977037504105	1.00001792197069	B
Constant High	Colony 203	2.07429340027257	0.999996523832131	0.999969096943198	1.00002395072106	B
Constant High	Colony 203	2.1462257996633	0.999995257642858	0.999958853658747	1.00003166162697	B
Constant High	Colony 203	2.21815819905403	0.999993596162332	0.999945761006536	1.00004143131813	B
Constant High	Colony 203	2.29009059844477	0.99999143508989	0.999929170112424	1.00005370006736	B
Constant High	Colony 203	2.3620229978355	0.999988647296795	0.999908315844029	1.00006897874956	B
Constant High	Colony 203	2.43395539722623	0.999985078788396	0.99988230160456	1.00008785597223	B
Constant High	Colony 203	2.50588779661696	0.999980544110815	0.999850082937924	1.00011100528371	B
Constant High	Colony 203	2.5778201960077	0.999974821146275	0.999810449944892	1.00013919234766	B
Constant High	Colony 203	2.64975259539843	0.999967645237593	0.99976200852212	1.00017328195307	B
Constant High	Colony 203	2.72168499478916	0.999958702578648	0.99970316044905	1.00021424470825	B
Constant High	Colony 203	2.79361739417989	0.999947622803811	0.999632082362423	1.0002631632452	B
Constant High	Colony 203	2.86554979357063	0.999933970705486	0.999546703674312	1.00032123773666	B
Constant High	Colony 203	2.93748219296136	0.99991723700498	0.999444683507298	1.00038979050266	B
Constant High	Colony 203	3.00941459235209	0.999896828097988	0.999323386739914	1.00047026945606	B
Constant High	Colony 203	3.08134699174283	0.999872054692009	0.999179859276715	1.0005642501073	B
Constant High	Colony 203	3.15327939113356	0.999842119249139	0.999010802680561	1.00067343581772	B
Constant High	Colony 203	3.22521179052429	0.999806102143778	0.998812548330012	1.00079965595754	B
Constant High	Colony 203	3.29714418991502	0.99976294644114	0.99858103129227	1.00094486159001	B
Constant High	Colony 203	3.36907658930576	0.999711441198862	0.9983117641321	1.00111111826562	B
Constant High	Colony 203	3.44100898869649	0.999650203190737	0.997999810909633	1.00130059547184	B
Constant High	Colony 203	3.51294138808722	0.999577656948701	0.997639761655324	1.00151555224208	B
Constant High	Colony 203	3.58487378747795	0.999492013016662	0.997225707648456	1.00175831838487	B
Constant High	Colony 203	3.65680618686869	0.999391244307921	0.996751217866943	1.0020312707489	B
Constant High	Colony 203	3.72873858625942	0.999273060456732	0.996209317020628	1.00233680389284	B
Constant High	Colony 203	3.80067098565015	0.999134880054334	0.995592465628178	1.00267729448049	B
Constant High	Colony 203	3.87260338504089	0.998973800660664	0.994892542648893	1.00305505867243	B
Constant High	Colony 203	3.94453578443162	0.998786566485215	0.99410083123542	1.00347230173501	B
Constant High	Colony 203	4.01646818382235	0.998569533634494	0.993208008231361	1.00393105903763	B
Constant High	Colony 203	4.08840058321308	0.998318632829443	0.992204138098849	1.00443312756004	B
Constant High	Colony 203	4.16033298260382	0.998029329504602	0.991078672025067	1.00497998698414	B
Constant High	Colony 203	4.23226538199455	0.997696581212034	0.989820453022745	1.00557270940132	B
Constant High	Colony 203	4.30419778138528	0.997314792267668	0.988417727907192	1.00621185662814	B
Constant High	Colony 203	4.37613018077601	0.99687776559636	0.986858167100183	1.00689736409254	B
Constant High	Colony 203	4.44806258016675	0.9963786517553	0.985128893277678	1.00762841023292	B
Constant High	Colony 203	4.51999497955748	0.995809895144145	0.983216519941742	1.00840327034655	B
Constant High	Colony 203	4.59192737894821	0.995163177445355	0.98110720105486	1.00921915383585	B
Constant High	Colony 203	4.66385977833894	0.994429358380563	0.978786692923671	1.01007202383745	B
Constant High	Colony 203	4.73579217772968	0.993598413919542	0.976240429555128	1.01095639828396	B
Constant High	Colony 203	4.80772457712041	0.99265937213858	0.973453612726046	1.01186513155111	B
Constant High	Colony 203	4.87965697651114	0.99160024699615	0.970411318000963	1.01278917599134	B
Constant High	Colony 203	4.95158937590188	0.990407970377067	0.967098617895415	1.01371732285872	B
Constant High	Colony 203	5.02352177529261	0.98906832285327	0.963500723303248	1.01463592240329	B
Constant High	Colony 203	5.09545417468334	0.987565863721614	0.959603144176129	1.0155285832671	B
Constant High	Colony 203	5.16738657407407	0.985883861008072	0.955391870247827	1.01637585176832	B
Constant High	Colony 203	5.23931897346481	0.984004222275286	0.950853572319019	1.01715487223155	B
Constant High	Colony 203	5.31125137285554	0.981907427237914	0.945975824240948	1.01783903023488	B
Constant High	Colony 203	5.38318377224627	0.979572463379231	0.940747345235063	1.0183975815234	B
Constant High	Colony 203	5.455116171637	0.976976765974222	0.935158261532137	1.01879527041631	B
Constant High	Colony 203	5.52704857102774	0.974096164159938	0.929200385473519	1.01899194284636	B
Constant High	Colony 203	5.59898097041847	0.970904834953613	0.922867509144972	1.01894216076225	B
Constant High	Colony 203	5.6709133698092	0.967375267403055	0.916155708253835	1.01859482655227	B
Constant High	Colony 203	5.74284576919994	0.963478239361079	0.909063650238506	1.01789282848365	B
Constant High	Colony 203	5.81477816859067	0.959182809704374	0.901592898414136	1.01677272099461	B
Constant High	Colony 203	5.8867105679814	0.954456329163934	0.8937482011664	1.01516445716147	B
Constant High	Colony 203	5.95864296737213	0.949264473294017	0.885537751595729	1.0129911949923	B
Constant High	Colony 203	6.03057536676287	0.9435713014726	0.876973398267256	1.01016920467794	B
Constant High	Colony 203	6.1025077661536	0.937339346188953	0.868070781333181	1.00660791104473	B
Constant High	Colony 203	6.17444016554433	0.930529737220973	0.858849359447483	1.00221011499446	B
Constant High	Colony 203	6.24637256493506	0.923102365620473	0.849332280224899	0.996872451016047	B
Constant High	Colony 203	6.3183049643258	0.915016092689197	0.839546028172111	0.990486157206284	B
Constant High	Colony 203	6.39023736371653	0.906229009317888	0.82951975493724	0.982938263698536	B
Constant High	Colony 203	6.46216976310726	0.896698751146742	0.819284149995674	0.974113352297811	B
Constant High	Colony 203	6.534102162498	0.886382874954312	0.808869631878883	0.963896118029741	B
Constant High	Colony 203	6.60603456188873	0.875239301454582	0.798303504982086	0.952175097927079	B
Constant High	Colony 203	6.67796696127946	0.863226829234853	0.787605485093724	0.938848173375982	B
Constant High	Colony 203	6.74989936067019	0.850305723851845	0.776780550595258	0.923830897108433	B
Constant High	Colony 203	6.82183176006093	0.836438385068397	0.765807235168357	0.907069534968438	B
Constant High	Colony 203	6.89376415945166	0.821590093804317	0.754617884936093	0.888562302672542	B
Constant High	Colony 203	6.96569655884239	0.805729838539044	0.743064497120619	0.868395179957469	B
Constant High	Colony 203	7.03762895823312	0.788831218590514	0.730859262663295	0.846803174517733	B
Constant High	Colony 203	7.10956135762386	0.770873418861791	0.717476345395067	0.824270492328515	B
Constant High	Colony 203	7.18149375701459	0.751842247264989	0.702022445238951	0.801662049291027	B
Constant High	Colony 203	7.25342615640532	0.73173122209089	0.683191550127881	0.780270894053899	B
Constant High	Colony 203	7.32535855579606	0.710542692109324	0.659599352582178	0.761486031636469	B
Constant High	Colony 203	7.39729095518679	0.688288967212685	0.630520111241621	0.746057823183748	B
Constant High	Colony 203	7.46922335457752	0.664993432050639	0.596206861147743	0.733780002953534	B
Constant High	Colony 203	7.54115575396825	0.640691609500519	0.557430287012711	0.723952931988327	B
Constant High	Colony 12	0.419848214285714	0.999999797610713	0.99999839082312	1.00000120439831	NB
Constant High	Colony 12	0.491780613676447	0.999999561073231	0.999996681086266	1.0000024410602	NB
Constant High	Colony 12	0.56371301306718	0.999999143716065	0.999993813143441	1.00000447428869	NB
Constant High	Colony 12	0.635645412457913	0.999998458509056	0.999989318246224	1.00000759877189	NB
Constant High	Colony 12	0.707577811848645	0.999997394672535	0.999982634180037	1.00001215516503	NB
Constant High	Colony 12	0.779510211239378	0.999995814980365	0.999973102435726	1.000018527525	NB
Constant High	Colony 12	0.851442610630111	0.99999355309532	0.999959966163178	1.00002714002746	NB
Constant High	Colony 12	0.923375010020843	0.999990410933319	0.999942368811909	1.00003845305473	NB
Constant High	Colony 12	0.995307409411576	0.999986156053838	0.999919353383295	1.00005295872438	NB
Constant High	Colony 12	1.06723980880231	0.999980519074383	0.999889862233679	1.00007117591509	NB
Constant High	Colony 12	1.13917220819304	0.999973191107375	0.999852737378508	1.00009364483624	NB
Constant High	Colony 12	1.21110460758377	0.999963821218199	0.999806721256139	1.00012092118026	NB
Constant High	Colony 12	1.28303700697451	0.999952013903482	0.999750457916648	1.00015356989032	NB
Constant High	Colony 12	1.35496940636524	0.999937326588986	0.999682494606411	1.00019215857156	NB
Constant High	Colony 12	1.42690180575597	0.999919267146781	0.999601283723625	1.00023725056994	NB
Constant High	Colony 12	1.4988342051467	0.999897291431606	0.999505185123635	1.00028939773958	NB
Constant High	Colony 12	1.57076660453744	0.999870800836606	0.999392468756	1.00034913291721	NB
Constant High	Colony 12	1.64269900392817	0.999839139868892	0.999261317617843	1.00041696211994	NB
Constant High	Colony 12	1.7146314033189	0.999801593745596	0.999109831010258	1.00049335648094	NB
Constant High	Colony 12	1.78656380270964	0.999757386011415	0.998936028086415	1.00057874393641	NB
Constant High	Colony 12	1.85849620210037	0.999705676178841	0.998737851681662	1.00067350067602	NB
Constant High	Colony 12	1.9304286014911	0.999645557392621	0.998513172417237	1.00077794236801	NB
Constant High	Colony 12	2.00236100088183	0.999576054120233	0.998259793070438	1.00089231517003	NB
Constant High	Colony 12	2.07429340027257	0.999496119870509	0.997975453204992	1.00101678653603	NB
Constant High	Colony 12	2.1462257996633	0.999404634942828	0.997657834056212	1.00115143582944	NB
Constant High	Colony 12	2.21815819905403	0.999300404209665	0.997304563666095	1.00129624475323	NB
Constant High	Colony 12	2.29009059844477	0.999182154935606	0.996913222263993	1.00145108760722	NB
Constant High	Colony 12	2.3620229978355	0.999048534636342	0.996481347888775	1.00161572138391	NB
Constant High	Colony 12	2.43395539722623	0.998898108981512	0.996006442248499	1.00178977571452	NB
Constant High	Colony 12	2.50588779661696	0.998729359745685	0.995485976813622	1.00197274267775	NB
Constant High	Colony 12	2.5778201960077	0.998540682812207	0.994917399139524	1.00216396648489	NB
Constant High	Colony 12	2.64975259539843	0.998330386235048	0.994298139413787	1.00236263305631	NB
Constant High	Colony 12	2.72168499478916	0.998096688364275	0.993625617223124	1.00256775950543	NB
Constant High	Colony 12	2.79361739417989	0.997837716041245	0.992897248534071	1.00277818354842	NB
Constant High	Colony 12	2.86554979357063	0.997551502870108	0.992110452880702	1.00299255285951	NB
Constant High	Colony 12	2.93748219296136	0.99723598757272	0.991262660751423	1.00320931439402	NB
Constant High	Colony 12	3.00941459235209	0.996889012434607	0.990351321165586	1.00342670370363	NB
Constant High	Colony 12	3.08134699174283	0.996508321850165	0.98937390942907	1.00364273427126	NB
Constant High	Colony 12	3.15327939113356	0.996091560975839	0.988327935056127	1.00385518689555	NB
Constant High	Colony 12	3.22521179052429	0.995636274500605	0.987210949842674	1.00406159915854	NB
Constant High	Colony 12	3.29714418991502	0.995139905543671	0.986020556073836	1.00425925501351	NB
Constant High	Colony 12	3.36907658930576	0.994599794689901	0.984754414845772	1.00444517453403	NB
Constant High	Colony 12	3.44100898869649	0.994013179174093	0.983410254478763	1.00461610386942	NB
Constant High	Colony 12	3.51294138808722	0.993377192225842	0.981985878995074	1.00476850545661	NB
Constant High	Colony 12	3.58487378747795	0.992688862587344	0.980479176631172	1.00489854854352	NB
Constant High	Colony 12	3.65680618686869	0.991945114217122	0.978888128349517	1.00500210008473	NB
Constant High	Colony 12	3.72873858625942	0.99114276619327	0.977210816310196	1.00507471607634	NB
Constant High	Colony 12	3.80067098565015	0.990278532830423	0.975445432257122	1.00511163340372	NB
Constant High	Colony 12	3.87260338504089	0.989349024025276	0.973590285767234	1.00510776228332	NB
Constant High	Colony 12	3.94453578443162	0.98835074584605	0.971643812304045	1.00505767938805	NB
Constant High	Colony 12	4.01646818382235	0.987280101381894	0.969604581008821	1.00495562175497	NB
Constant High	Colony 12	4.08840058321308	0.98613339186875	0.967471302153448	1.00479548158405	NB
Constant High	Colony 12	4.16033298260382	0.984906818108732	0.965242834168511	1.00457080204895	NB
Constant High	Colony 12	4.23226538199455	0.983596482200556	0.962918190147865	1.00427477425325	NB
Constant High	Colony 12	4.30419778138528	0.982198389599015	0.960496543716857	1.00390023548117	NB
Constant High	Colony 12	4.37613018077601	0.980708451521865	0.957977234134703	1.00343966890903	NB
Constant High	Colony 12	4.44806258016675	0.97912248772285	0.955359770482004	1.0028852049637	NB
Constant High	Colony 12	4.51999497955748	0.977436229649874	0.952643834761082	1.00222862453867	NB
Constant High	Colony 12	4.59192737894821	0.975645324007517	0.949829283708944	1.00146136430609	NB
Constant High	Colony 12	4.66385977833894	0.973745336743229	0.946916149088946	1.00057452439751	NB
Constant High	Colony 12	4.73579217772968	0.971731757476573	0.943904636186161	0.999558878766984	NB
Constant High	Colony 12	4.80772457712041	0.969600004390824	0.940795120180938	0.998404888600709	NB
Constant High	Colony 12	4.87965697651114	0.96734542960605	0.937588140012588	0.997102719199512	NB
Constant High	Colony 12	4.95158937590188	0.96496332505251	0.934284389266986	0.995642260838034	NB
Constant High	Colony 12	5.02352177529261	0.962448928862791	0.930884703523578	0.994013154202004	NB
Constant High	Colony 12	5.09545417468334	0.959797432300516	0.927390043472614	0.992204821128418	NB
Constant High	Colony 12	5.16738657407407	0.957003987242758	0.923801472954345	0.990206501531172	NB
Constant High	Colony 12	5.23931897346481	0.954063714232383	0.920120130867382	0.988007297597384	NB
Constant High	Colony 12	5.31125137285554	0.950971711115504	0.916347195629036	0.985596226601973	NB
Constant High	Colony 12	5.38318377224627	0.947723062277964	0.912483840526454	0.982962284029473	NB
Constant High	Colony 12	5.455116171637	0.944312848493301	0.908531177847819	0.980094519138782	NB
Constant High	Colony 12	5.52704857102774	0.940736157393013	0.904490189092432	0.976982125693593	NB
Constant High	Colony 12	5.59898097041847	0.936988094568018	0.900361637780783	0.973614551355253	NB
Constant High	Colony 12	5.6709133698092	0.933063795308106	0.896145960358839	0.969981630257373	NB
Constant High	Colony 12	5.74284576919994	0.928958436983794	0.891843129335133	0.966073744632454	NB
Constant High	Colony 12	5.81477816859067	0.924667252072397	0.887452481003989	0.961882023140804	NB
Constant High	Colony 12	5.8867105679814	0.920185541827231	0.882972497773178	0.957398585881285	NB
Constant High	Colony 12	5.95864296737213	0.915508690585718	0.878400532099798	0.952616849071639	NB
Constant High	Colony 12	6.03057536676287	0.910632180708738	0.87373245523728	0.947531906180195	NB
Constant High	Colony 12	6.1025077661536	0.905551608139877	0.868962209401642	0.942141006878113	NB
Constant High	Colony 12	6.17444016554433	0.90026269856925	0.864081236838183	0.936444160300318	NB
Constant High	Colony 12	6.24637256493506	0.894761324182263	0.859077754485057	0.93044489387947	NB
Constant High	Colony 12	6.3183049643258	0.889043520969216	0.85393584063158	0.924151201306852	NB
Constant High	Colony 12	6.39023736371653	0.883105506566763	0.848634304723753	0.917576708409773	NB
Constant High	Colony 12	6.46216976310726	0.876943698597206	0.843145332052743	0.910742065141669	NB
Constant High	Colony 12	6.534102162498	0.870554733466248	0.837432946557458	0.903676520375039	NB
Constant High	Colony 12	6.60603456188873	0.863935485574257	0.831451439346319	0.896419531802195	NB
Constant High	Colony 12	6.67796696127946	0.857083086890281	0.825144090233228	0.889022083547334	NB
Constant High	Colony 12	6.74989936067019	0.849994946832085	0.818442763170132	0.881547130494038	NB
Constant High	Colony 12	6.82183176006093	0.842668772389256	0.811269205643484	0.874068339135028	NB
Constant High	Colony 12	6.89376415945166	0.835102588420145	0.803538908664262	0.866666268176029	NB
Constant High	Colony 12	6.96569655884239	0.827294758046957	0.795167858793965	0.859421657299949	NB
Constant High	Colony 12	7.03762895823312	0.819244003066806	0.786081282068606	0.852406724065005	NB
Constant High	Colony 12	7.10956135762386	0.810949424290034	0.776222035680093	0.845676812899975	NB
Constant High	Colony 12	7.18149375701459	0.802410521710579	0.765555801436381	0.839265241984776	NB
Constant High	Colony 12	7.25342615640532	0.79362721440676	0.754071451932691	0.833182976880829	NB
Constant High	Colony 12	7.32535855579606	0.784599860064584	0.74177717728334	0.827422542845829	NB
Constant High	Colony 12	7.39729095518679	0.775329274009562	0.728694527799377	0.821964020219747	NB
Constant High	Colony 12	7.46922335457752	0.765816747627273	0.714852587988409	0.816780907266136	NB
Constant High	Colony 12	7.54115575396825	0.756064066047422	0.700283558036106	0.811844574058737	NB
Constant High	Colony 201	0.419848214285714	0.999908179843136	0.999653433672557	1.00016292601372	B
Constant High	Colony 201	0.491780613676447	0.999846870512555	0.999446504238427	1.00024723678668	B
Constant High	Colony 201	0.56371301306718	0.999761880044468	0.999172154945102	1.00035160514383	B
Constant High	Colony 201	0.635645412457913	0.999648871397918	0.998821888917014	1.00047585387882	B
Constant High	Colony 201	0.707577811848645	0.999503379186631	0.998387541572984	1.00061921680028	B
Constant High	Colony 201	0.779510211239378	0.999320822838435	0.997861271278936	1.00078037439793	B
Constant High	Colony 201	0.851442610630111	0.999096517853046	0.997235551798267	1.00095748390783	B
Constant High	Colony 201	0.923375010020843	0.998825685734895	0.996503166321243	1.00114820514855	B
Constant High	Colony 201	0.995307409411576	0.998503462992602	0.995657202870066	1.00134972311514	B
Constant High	Colony 201	1.06723980880231	0.998124909481798	0.994691050897235	1.00155876806636	B
Constant High	Colony 201	1.13917220819304	0.997685016293262	0.993598398914989	1.00177163367154	B
Constant High	Colony 201	1.21110460758377	0.997178713337789	0.992373233011065	1.00198419366451	B
Constant High	Colony 201	1.28303700697451	0.996600876743833	0.991009836120501	1.00219191736717	B
Constant High	Colony 201	1.35496940636524	0.995946336158566	0.989502787935019	1.00238988438211	B
Constant High	Colony 201	1.42690180575597	0.995209882024089	0.987846965341069	1.00257279870711	B
Constant High	Colony 201	1.4988342051467	0.994386272886329	0.986037543285309	1.00273500248735	B
Constant High	Colony 201	1.57076660453744	0.99347024278302	0.984069995972512	1.00287048959353	B
Constant High	Colony 201	1.64269900392817	0.992456508748407	0.981940098305895	1.00297291919092	B
Constant High	Colony 201	1.7146314033189	0.991339778465171	0.979643927483969	1.00303562944637	B
Constant High	Colony 201	1.78656380270964	0.990114758088161	0.977177864671306	1.00305165150502	B
Constant High	Colony 201	1.85849620210037	0.988776160259531	0.974538596663418	1.00301372385564	B
Constant High	Colony 201	1.9304286014911	0.987318712330561	0.971723117468187	1.00291430719294	B
Constant High	Colony 201	2.00236100088183	0.985737164801632	0.96872872972827	1.00274559987499	B
Constant High	Colony 201	2.07429340027257	0.98402629998844	0.965553045910563	1.00249955406632	B
Constant High	Colony 201	2.1462257996633	0.982180940919412	0.962193989190282	1.00216789264854	B
Constant High	Colony 201	2.21815819905403	0.980195960466412	0.958649793958572	1.00174212697425	B
Constant High	Colony 201	2.29009059844477	0.978066290708147	0.954919005883776	1.00121357553252	B
Constant High	Colony 201	2.3620229978355	0.975786932523081	0.951000481457674	1.00057338358849	B
Constant High	Colony 201	2.43395539722623	0.973352965406252	0.94689338695912	0.999812543853385	B
Constant High	Colony 201	2.50588779661696	0.970759557501977	0.942597196768613	0.998921918235342	B
Constant High	Colony 201	2.5778201960077	0.968001975842138	0.938111690968428	0.997892260715848	B
Constant High	Colony 201	2.64975259539843	0.965075596777476	0.933436952163979	0.996714241390973	B
Constant High	Colony 201	2.72168499478916	0.961975916587119	0.928573361463173	0.995378471711065	B
Constant High	Colony 201	2.79361739417989	0.958698562249377	0.923521593551496	0.993875530947258	B
Constant High	Colony 201	2.86554979357063	0.955239302354715	0.918282610801561	0.992195993907869	B
Constant High	Colony 201	2.93748219296136	0.951594058139711	0.912857656356702	0.990330459922721	B
Constant High	Colony 201	3.00941459235209	0.947758914618736	0.907248246128989	0.988269583108484	B
Constant High	Colony 201	3.08134699174283	0.94373013178808	0.901456159652606	0.986004103923555	B
Constant High	Colony 201	3.15327939113356	0.939504155875263	0.895483429733926	0.9835248820166	B
Constant High	Colony 201	3.22521179052429	0.935077630604359	0.889332330839705	0.980822930369013	B
Constant High	Colony 201	3.29714418991502	0.930447408446275	0.883005366164544	0.977889450728006	B
Constant High	Colony 201	3.36907658930576	0.925610561821163	0.876505253318114	0.974715870324212	B
Constant High	Colony 201	3.44100898869649	0.920564394218379	0.869834908571353	0.971293879865405	B
Constant High	Colony 201	3.51294138808722	0.915306451197813	0.862997429599097	0.96761547279653	B
Constant High	Colony 201	3.58487378747795	0.909834531234842	0.855996076654015	0.963672985815668	B
Constant High	Colony 201	3.65680618686869	0.904146696369742	0.848834252103447	0.959459140636038	B
Constant High	Colony 201	3.72873858625942	0.898241282621096	0.841515478256527	0.954967086985665	B
Constant High	Colony 201	3.80067098565015	0.892116910121519	0.834043373403935	0.950190446839102	B
Constant High	Colony 201	3.87260338504089	0.88577249293302	0.826421625986558	0.945123359879481	B
Constant High	Colony 201	3.94453578443162	0.879207248498426	0.818653966802554	0.939760530194298	B
Constant High	Colony 201	4.01646818382235	0.872420706684561	0.810744139154739	0.934097274214382	B
Constant High	Colony 201	4.08840058321308	0.865412718372355	0.802695866832309	0.928129569912401	B
Constant High	Colony 201	4.16033298260382	0.858183463548714	0.794512819813209	0.921854107284218	B
Constant High	Colony 201	4.23226538199455	0.850733458854806	0.786198577566668	0.915268340142943	B
Constant High	Colony 201	4.30419778138528	0.843063564545542	0.777756589831008	0.908370539260075	B
Constant High	Colony 201	4.37613018077601	0.835174990815258	0.769190134741411	0.901159846889106	B
Constant High	Colony 201	4.44806258016675	0.827069303445192	0.760502274188776	0.893636332701607	B
Constant High	Colony 201	4.51999497955748	0.818748428729062	0.751695806307598	0.885801051150527	B
Constant High	Colony 201	4.59192737894821	0.810214657634129	0.742773215023179	0.87765610024508	B
Constant High	Colony 201	4.66385977833894	0.801470649156345	0.733736616643285	0.869204681669405	B
Constant High	Colony 201	4.73579217772968	0.792519432829767	0.724587703565695	0.860451162093838	B
Constant High	Colony 201	4.80772457712041	0.783364410352214	0.715327685302959	0.85140113540147	B
Constant High	Colony 201	4.87965697651114	0.774009356291211	0.705957227214207	0.842061485368216	B
Constant High	Colony 201	4.95158937590188	0.764458417836611	0.696476387599867	0.832440448073356	B
Constant High	Colony 201	5.02352177529261	0.754716113568936	0.686884554180972	0.822547672956899	B
Constant High	Colony 201	5.09545417468334	0.744787331215316	0.677180381475557	0.812394280955075	B
Constant High	Colony 201	5.16738657407407	0.734677324368114	0.667361731226463	0.801992917509766	B
Constant High	Colony 201	5.23931897346481	0.724391708144683	0.657425618850485	0.791357797438881	B
Constant High	Colony 201	5.31125137285554	0.713936453770422	0.64736816988087	0.780504737659974	B
Constant High	Colony 201	5.38318377224627	0.703317882071159	0.637184591555254	0.769451172587063	B
Constant High	Colony 201	5.455116171637	0.692542655865051	0.62686916601387	0.758216145716233	B
Constant High	Colony 201	5.52704857102774	0.681617771248542	0.616415272915664	0.746820269581419	B
Constant High	Colony 201	5.59898097041847	0.670550547775447	0.605815450469924	0.73528564508097	B
Constant High	Colony 201	5.6709133698092	0.659348617533003	0.595061504635494	0.723635730430512	B
Constant High	Colony 201	5.74284576919994	0.648019913123582	0.584144676170237	0.711895150076927	B
Constant High	Colony 201	5.81477816859067	0.636572654565804	0.573055873850307	0.700089435281301	B
Constant High	Colony 201	5.8867105679814	0.62501533513394	0.561785979044432	0.688244691223449	B
Constant High	Colony 201	5.95864296737213	0.613356706159707	0.550326221572579	0.676387190746834	B
Constant High	Colony 201	6.03057536676287	0.601605760825846	0.538668619371869	0.664542902279823	B
Constant High	Colony 201	6.1025077661536	0.589771716986206	0.526806465435169	0.652736968537244	B
Constant High	Colony 201	6.17444016554433	0.577863999052333	0.514734835947169	0.640993162157497	B
Constant High	Colony 201	6.24637256493506	0.565892218991871	0.502451085309504	0.629333352674238	B
Constant High	Colony 201	6.3183049643258	0.553866156489261	0.489955288916417	0.617777024062106	B
Constant High	Colony 201	6.39023736371653	0.541795738324344	0.477250594935191	0.606340881713496	B
Constant High	Colony 201	6.46216976310726	0.529691017029398	0.464343452823149	0.595038581235648	B
Constant High	Colony 201	6.534102162498	0.517562148889967	0.451243698286405	0.58388059949353	B
Constant High	Colony 201	6.60603456188873	0.50541937135935	0.437964489786361	0.57287425293234	B
Constant High	Colony 201	6.67796696127946	0.493272979960995	0.42452210751315	0.562023852408841	B
Constant High	Colony 201	6.74989936067019	0.48113330475703	0.410935638918056	0.551330970596005	B
Constant High	Colony 201	6.82183176006093	0.469010686464908	0.397226583240936	0.54079478968888	B
Constant High	Colony 201	6.89376415945166	0.456915452307488	0.383418410184188	0.530412494430787	B
Constant High	Colony 201	6.96569655884239	0.444857891684863	0.369536105548867	0.52017967782086	B
Constant High	Colony 201	7.03762895823312	0.432848231758802	0.355605730769848	0.510090732747755	B
Constant High	Colony 201	7.10956135762386	0.42089661304278	0.341654015692495	0.500139210393065	B
Constant High	Colony 201	7.18149375701459	0.40901306509225	0.32770799624429	0.490318133940209	B
Constant High	Colony 201	7.25342615640532	0.397207482390914	0.313794701991509	0.48062026279032	B
Constant High	Colony 201	7.32535855579606	0.385489600529438	0.299940893493216	0.47103830756566	B
Constant High	Colony 201	7.39729095518679	0.37386897277312	0.286172845972233	0.461565099574006	B
Constant High	Colony 201	7.46922335457752	0.362354947114615	0.272516173918927	0.452193720310303	B
Constant High	Colony 201	7.54115575396825	0.350956643906804	0.258995690494093	0.442917597319514	B
Constant High	Colony 20	0.419848214285714	0.999953774343062	0.999659731137503	1.00024781754862	NB
Constant High	Colony 20	0.491780613676447	0.999925684621015	0.999480253354984	1.00037111588705	NB
Constant High	Colony 20	0.56371301306718	0.999888037541778	0.999252452195378	1.00052362288818	NB
Constant High	Colony 20	0.635645412457913	0.99983943262547	0.998972712023649	1.00070615322729	NB
Constant High	Colony 20	0.707577811848645	0.999778469565686	0.998637837679921	1.00091910145145	NB
Constant High	Colony 20	0.779510211239378	0.999703748442028	0.998245007907307	1.00116248897675	NB
Constant High	Colony 20	0.851442610630111	0.999613869942196	0.99779173851069	1.0014360013737	NB
Constant High	Colony 20	0.923375010020843	0.999507435596423	0.997275852509779	1.00173901868307	NB
Constant High	Colony 20	0.995307409411576	0.999383048026101	0.996695455484918	1.00207064056728	NB
Constant High	Colony 20	1.06723980880231	0.999239311207815	0.996048914879605	1.00242970753602	NB
Constant High	Colony 20	1.13917220819304	0.999074830753634	0.995334842382441	1.00281481912483	NB
Constant High	Colony 20	1.21110460758377	0.998888214208274	0.994552078747823	1.00322434966872	NB
Constant High	Colony 20	1.28303700697451	0.998678071363515	0.993699680576102	1.00365646215093	NB
Constant High	Colony 20	1.35496940636524	0.998443014590199	0.992776908686959	1.00410912049344	NB
Constant High	Colony 20	1.42690180575597	0.998181659187965	0.991783217801061	1.00458010057487	NB
Constant High	Colony 20	1.4988342051467	0.997892623752863	0.990718247304568	1.00506700020116	NB
Constant High	Colony 20	1.57076660453744	0.997574530562888	0.989581812915624	1.00556724821015	NB
Constant High	Colony 20	1.64269900392817	0.997226005981455	0.988373899105709	1.0060781128572	NB
Constant High	Colony 20	1.7146314033189	0.996845680878762	0.98709465215478	1.00659670960274	NB
Constant High	Colony 20	1.78656380270964	0.99643219107099	0.98574437373943	1.00712000840255	NB
Constant High	Colony 20	1.85849620210037	0.99598417777722	0.984323514969319	1.00764484058512	NB
Constant High	Colony 20	1.9304286014911	0.995500288093937	0.98283267079989	1.00816790538798	NB
Constant High	Colony 20	2.00236100088183	0.994979175486962	0.981272574759676	1.00868577621425	NB
Constant High	Colony 20	2.07429340027257	0.994419500300611	0.979644093938808	1.00919490666241	NB
Constant High	Colony 20	2.1462257996633	0.993819930283873	0.97794822419212	1.00969163637563	NB
Constant High	Colony 20	2.21815819905403	0.99317914113336	0.976186085515788	1.01017219675093	NB
Constant High	Colony 20	2.29009059844477	0.992495817052758	0.974358917561026	1.01063271654449	NB
Constant High	Colony 20	2.3620229978355	0.991768651328496	0.972468075252058	1.01106922740493	NB
Constant High	Colony 20	2.43395539722623	0.990996346921307	0.970515024478682	1.01147766936393	NB
Constant High	Colony 20	2.50588779661696	0.990177617073334	0.968501337836199	1.01185389631047	NB
Constant High	Colony 20	2.5778201960077	0.989311185930434	0.966428690387477	1.01219368147339	NB
Constant High	Colony 20	2.64975259539843	0.988395789179258	0.964298855423447	1.01249272293507	NB
Constant High	Colony 20	2.72168499478916	0.987430174698718	0.96211370019948	1.01274664919796	NB
Constant High	Colony 20	2.79361739417989	0.986413103225377	0.95987518162585	1.0129510248249	NB
Constant High	Colony 20	2.86554979357063	0.985343349032311	0.95758534189088	1.01310135617374	NB
Constant High	Colony 20	2.93748219296136	0.98421970062093	0.955246303995409	1.01319309724645	NB
Constant High	Colony 20	3.00941459235209	0.983040961425261	0.952860267176867	1.01322165567365	NB
Constant High	Colony 20	3.08134699174283	0.981805950528126	0.950429502200503	1.01318239885575	NB
Constant High	Colony 20	3.15327939113356	0.980513503388666	0.947956346494114	1.01307066028322	NB
Constant High	Colony 20	3.22521179052429	0.97916247258059	0.945443199100931	1.01288174606025	NB
Constant High	Colony 20	3.29714418991502	0.977751728540551	0.94289251542308	1.01261094165802	NB
Constant High	Colony 20	3.36907658930576	0.976280160325977	0.940306801725066	1.01225351892689	NB
Constant High	Colony 20	3.44100898869649	0.974746676381698	0.937688609363068	1.01180474340033	NB
Constant High	Colony 20	3.51294138808722	0.973150205314665	0.93504052870112	1.01125988192821	NB
Constant High	Colony 20	3.58487378747795	0.971489696676024	0.932365182669483	1.01061421068256	NB
Constant High	Colony 20	3.65680618686869	0.969764121749809	0.929665219913312	1.00986302358631	NB
Constant High	Colony 20	3.72873858625942	0.967972474347462	0.926943307470838	1.00900164122409	NB
Constant High	Colony 20	3.80067098565015	0.966113771607383	0.924202122909271	1.00802542030549	NB
Constant High	Colony 20	3.87260338504089	0.964187054798683	0.921444345833081	1.00692976376428	NB
Constant High	Colony 20	3.94453578443162	0.962191390128285	0.918672648662445	1.00571013159413	NB
Constant High	Colony 20	4.01646818382235	0.960125869550495	0.915889686558782	1.00436205254221	NB
Constant High	Colony 20	4.08840058321308	0.957989611578145	0.913098086348329	1.00288113680796	NB
Constant High	Colony 20	4.16033298260382	0.955781762094386	0.91030043426224	1.00126308992653	NB
Constant High	Colony 20	4.23226538199455	0.953501495164176	0.907499262271157	0.999503728057195	NB
Constant High	Colony 20	4.30419778138528	0.951148013844507	0.904697032741119	0.997598994947896	NB
Constant High	Colony 20	4.37613018077601	0.948720550992375	0.901896121073403	0.995544980911347	NB
Constant High	Colony 20	4.44806258016675	0.946218370069475	0.899098795909372	0.993337944229579	NB
Constant High	Colony 20	4.51999497955748	0.943640765942614	0.8963071963779	0.990974335507328	NB
Constant High	Colony 20	4.59192737894821	0.940987065678766	0.893523305730817	0.988450825626714	NB
Constant High	Colony 20	4.66385977833894	0.938256629333722	0.890748920542574	0.98576433812487	NB
Constant High	Colony 20	4.73579217772968	0.93544885073325	0.887985614432857	0.982912087033643	NB
Constant High	Colony 20	4.80772457712041	0.932563158245654	0.885234694990405	0.979891621500904	NB
Constant High	Colony 20	4.87965697651114	0.929599015544636	0.882497152213768	0.976700878875504	NB
Constant High	Colony 20	4.95158937590188	0.926555922361318	0.879773596315339	0.973338248407296	NB
Constant High	Colony 20	5.02352177529261	0.923433415224298	0.877064182126867	0.969802648321729	NB
Constant High	Colony 20	5.09545417468334	0.920231068186588	0.874368516558094	0.966093619815081	NB
Constant High	Colony 20	5.16738657407407	0.916948493538266	0.871685544546729	0.962211442529802	NB
Constant High	Colony 20	5.23931897346481	0.913585342503688	0.869013407643121	0.958157277364255	NB
Constant High	Colony 20	5.31125137285554	0.910141305922084	0.866349267742157	0.953933344102011	NB
Constant High	Colony 20	5.38318377224627	0.90661611491035	0.863689086471346	0.949543143349354	NB
Constant High	Colony 20	5.455116171637	0.90300954150687	0.86102734838682	0.944991734626919	NB
Constant High	Colony 20	5.52704857102774	0.899321399295178	0.858356713570855	0.940286085019501	NB
Constant High	Colony 20	5.59898097041847	0.895551544006283	0.855667582903006	0.93543550510956	NB
Constant High	Colony 20	5.6709133698092	0.891699874098462	0.852947558190247	0.930452190006677	NB
Constant High	Colony 20	5.74284576919994	0.887766331313375	0.850180781521347	0.925351881105402	NB
Constant High	Colony 20	5.81477816859067	0.883750901207295	0.847347147453639	0.92015465496095	NB
Constant High	Colony 20	5.8867105679814	0.879653613656328	0.844421404437822	0.914885822874835	NB
Constant High	Colony 20	5.95864296737213	0.875474543334445	0.841372208056292	0.909576878612597	NB
Constant High	Colony 20	6.03057536676287	0.871213810163188	0.838161270079357	0.904266350247018	NB
Constant High	Colony 20	6.1025077661536	0.866871579731944	0.834742871222805	0.899000288241083	NB
Constant High	Colony 20	6.17444016554433	0.862448063687654	0.831064156592704	0.893831970782604	NB
Constant High	Colony 20	6.24637256493506	0.85794352009287	0.827066743184961	0.88882029700078	NB
Constant High	Colony 20	6.3183049643258	0.853358253751104	0.822690094601428	0.884026412900779	NB
Constant High	Colony 20	6.39023736371653	0.848692616498391	0.817876684779209	0.879508548217573	NB
Constant High	Colony 20	6.46216976310726	0.843947007460076	0.812578156394579	0.875315858525573	NB
Constant High	Colony 20	6.534102162498	0.839121873271794	0.8067608411054	0.871482905438188	NB
Constant High	Colony 20	6.60603456188873	0.834217708263699	0.800408822750109	0.868026593777289	NB
Constant High	Colony 20	6.67796696127946	0.829235054606992	0.793523579120031	0.864946530093954	NB
Constant High	Colony 20	6.74989936067019	0.824174502421851	0.78612066722925	0.862228337614453	NB
Constant High	Colony 20	6.82183176006093	0.819036689845889	0.778224940485403	0.859848439206375	NB
Constant High	Colony 20	6.89376415945166	0.813822303062318	0.769865861974633	0.857778744150003	NB
Constant High	Colony 20	6.96569655884239	0.808532076287023	0.761073872405444	0.855990280168602	NB
Constant High	Colony 20	7.03762895823312	0.803166791713805	0.751878068499237	0.854455514928374	NB
Constant High	Colony 20	7.10956135762386	0.797727279417086	0.742305003782123	0.853149555052049	NB
Constant High	Colony 20	7.18149375701459	0.792214417211419	0.732378271545915	0.852050562876924	NB
Constant High	Colony 20	7.25342615640532	0.786629130467207	0.722118553313194	0.851139707621221	NB
Constant High	Colony 20	7.32535855579606	0.780972391882061	0.711543902189541	0.850400881574582	NB
Constant High	Colony 20	7.39729095518679	0.775245221207304	0.700670116381659	0.84982032603295	NB
Constant High	Colony 20	7.46922335457752	0.769448684929167	0.689511122270927	0.849386247587408	NB
Constant High	Colony 20	7.54115575396825	0.763583895904293	0.678079327646196	0.849088464162391	NB
Constant High	Colony 214	0.419848214285714	0.999986093074031	0.999906427290075	1.00006575885799	NB
Constant High	Colony 214	0.491780613676447	0.999976592591711	0.999850118453924	1.0001030667295	NB
Constant High	Colony 214	0.56371301306718	0.999963309779514	0.999775369819728	1.0001512497393	NB
Constant High	Colony 214	0.635645412457913	0.999945515666599	0.999679887854159	1.00021114347904	NB
Constant High	Colony 214	0.707577811848645	0.999922453542616	0.999561491117506	1.00028341596773	NB
Constant High	Colony 214	0.779510211239378	0.999893341283858	0.999418107655577	1.00036857491214	NB
Constant High	Colony 214	0.851442610630111	0.999857373279478	0.999247772462441	1.00046697409651	NB
Constant High	Colony 214	0.923375010020843	0.999813722062912	0.99904862506843	1.00057881905739	NB
Constant High	Colony 214	0.995307409411576	0.999761539719975	0.998818907273697	1.00070417216625	NB
Constant High	Colony 214	1.06723980880231	0.999699959124033	0.998556961030848	1.00084295721722	NB
Constant High	Colony 214	1.13917220819304	0.999628095035	0.99826122647182	1.00099496359818	NB
Constant High	Colony 214	1.21110460758377	0.999545045089611	0.997930240070129	1.00115985010909	NB
Constant High	Colony 214	1.28303700697451	0.999449890703991	0.997562632927821	1.00133714848016	NB
Constant High	Colony 214	1.35496940636524	0.999341697904907	0.997157129175809	1.00152626663401	NB
Constant High	Colony 214	1.42690180575597	0.999219518102708	0.996712544476274	1.00172649172914	NB
Constant High	Colony 214	1.4988342051467	0.999082388816402	0.996227784616083	1.00193699301672	NB
Constant High	Colony 214	1.57076660453744	0.998929334359446	0.995701844180636	1.00215682453826	NB
Constant High	Colony 214	1.64269900392817	0.998759366493281	0.995133805297989	1.00238492768857	NB
Constant High	Colony 214	1.7146314033189	0.998571485054503	0.994522836443609	1.0026201336654	NB
Constant High	Colony 214	1.78656380270964	0.998364678560655	0.993868191296553	1.00286116582476	NB
Constant High	Colony 214	1.85849620210037	0.998137924798845	0.993169207638243	1.00310664195945	NB
Constant High	Colony 214	1.9304286014911	0.997890191400809	0.992425306285386	1.00335507651623	NB
Constant High	Colony 214	2.00236100088183	0.99762043640755	0.991635990048867	1.00360488276623	NB
Constant High	Colony 214	2.07429340027257	0.997327608826269	0.990800842710696	1.00385437494184	NB
Constant High	Colony 214	2.1462257996633	0.997010649181938	0.989919528011268	1.00410177035261	NB
Constant High	Colony 214	2.21815819905403	0.99666849006563	0.988991788639364	1.0043451914919	NB
Constant High	Colony 214	2.29009059844477	0.996300056681409	0.98801744521737	1.00458266814545	NB
Constant High	Colony 214	2.3620229978355	0.995904267393432	0.98699639527427	1.00481213951259	NB
Constant High	Colony 214	2.43395539722623	0.995480034274697	0.985928612198917	1.00503145635048	NB
Constant High	Colony 214	2.50588779661696	0.995026263658723	0.984814144166051	1.00523838315139	NB
Constant High	Colony 214	2.5778201960077	0.994541856695314	0.983653113027374	1.00543060036325	NB
Constant High	Colony 214	2.64975259539843	0.99402570991144	0.98244571315984	1.00560570666304	NB
Constant High	Colony 214	2.72168499478916	0.99347671577814	0.981192210263012	1.00576122129327	NB
Constant High	Colony 214	2.79361739417989	0.992893763284281	0.97989294009707	1.00589458647149	NB
Constant High	Colony 214	2.86554979357063	0.992275738517894	0.978548307152574	1.00600316988321	NB
Constant High	Colony 214	2.93748219296136	0.991621525255754	0.977158783242623	1.00608426726889	NB
Constant High	Colony 214	3.00941459235209	0.990930005561773	0.975724906007391	1.00613510511616	NB
Constant High	Colony 214	3.08134699174283	0.990200060394723	0.974247277320287	1.00615284346916	NB
Constant High	Colony 214	3.15327939113356	0.989430570225737	0.97272656158408	1.00613457886739	NB
Constant High	Colony 214	3.22521179052429	0.988620415665982	0.971163483904236	1.00607734742773	NB
Constant High	Colony 214	3.29714418991502	0.987768478104845	0.969558828125426	1.00597812808426	NB
Constant High	Colony 214	3.36907658930576	0.986873640358902	0.967913434715638	1.00583384600217	NB
Constant High	Colony 214	3.44100898869649	0.985934787331918	0.966228198480453	1.00564137618338	NB
Constant High	Colony 214	3.51294138808722	0.984950806686066	0.964504066087892	1.00539754728424	NB
Constant High	Colony 214	3.58487378747795	0.983920589524493	0.962742033381576	1.00509914566741	NB
Constant High	Colony 214	3.65680618686869	0.982843031085351	0.960943142456852	1.00474291971385	NB
Constant High	Colony 214	3.72873858625942	0.981717031447325	0.959108478470734	1.00432558442392	NB
Constant High	Colony 214	3.80067098565015	0.980541496246694	0.957239166152032	1.00384382634136	NB
Constant High	Colony 214	3.87260338504089	0.97931533740588	0.955336365972608	1.00329430883915	NB
Constant High	Colony 214	3.94453578443162	0.978037473873427	0.953401269934134	1.00267367781272	NB
Constant High	Colony 214	4.01646818382235	0.976706832375296	0.951435096916856	1.00197856783374	NB
Constant High	Colony 214	4.08840058321308	0.97532234817734	0.949439087527235	1.00120560882745	NB
Constant High	Colony 214	4.16033298260382	0.97388296585876	0.947414498369736	1.00035143334778	NB
Constant High	Colony 214	4.23226538199455	0.972387640096336	0.945362595653806	0.999412684538866	NB
Constant High	Colony 214	4.30419778138528	0.970835336459161	0.943284648029748	0.998386024888574	NB
Constant High	Colony 214	4.37613018077601	0.969225032213584	0.941181918525968	0.997268145901199	NB
Constant High	Colony 214	4.44806258016675	0.967555717138026	0.939055655433928	0.996055778842124	NB
Constant High	Colony 214	4.51999497955748	0.965826394347305	0.936907081955001	0.994745706739609	NB
Constant High	Colony 214	4.59192737894821	0.964036081126045	0.934737384383654	0.993334777868437	NB
Constant High	Colony 214	4.66385977833894	0.962183809770742	0.932547698552195	0.99181992098929	NB
Constant High	Colony 214	4.73579217772968	0.960268628439991	0.930339094201218	0.990198162678765	NB
Constant High	Colony 214	4.80772457712041	0.958289602012363	0.928112556863923	0.988466647160803	NB
Constant High	Colony 214	4.87965697651114	0.956245812951379	0.925868966757896	0.986622659144862	NB
Constant High	Colony 214	4.95158937590188	0.954136362176982	0.923609074060013	0.98466365029395	NB
Constant High	Colony 214	5.02352177529261	0.951960369942892	0.921333469793223	0.982587270092561	NB
Constant High	Colony 214	5.09545417468334	0.949716976719177	0.919042551371065	0.980391402067289	NB
Constant High	Colony 214	5.16738657407407	0.947405344079345	0.916736481618831	0.978074206539859	NB
Constant High	Colony 214	5.23931897346481	0.945024655591221	0.914415139810143	0.975634171372299	NB
Constant High	Colony 214	5.31125137285554	0.942574117710855	0.912078062914918	0.973070172506791	NB
Constant High	Colony 214	5.38318377224627	0.940052960678648	0.909724374840942	0.970381546516355	NB
Constant High	Colony 214	5.455116171637	0.937460439416878	0.907352700962587	0.967568177871168	NB
Constant High	Colony 214	5.52704857102774	0.934795834427736	0.904961064672825	0.964630604182647	NB
Constant High	Colony 214	5.59898097041847	0.932058452691008	0.902546762095601	0.961570143286415	NB
Constant High	Colony 214	5.6709133698092	0.929247628560438	0.900106210521212	0.958389046599664	NB
Constant High	Colony 214	5.74284576919994	0.926362724657832	0.897634765713959	0.955090683601704	NB
Constant High	Colony 214	5.81477816859067	0.923403132763904	0.895126503244573	0.951679762283236	NB
Constant High	Colony 214	5.8867105679814	0.920368274704846	0.892573959867283	0.948162589542409	NB
Constant High	Colony 214	5.95864296737213	0.917257603233564	0.889967833431136	0.944547373035991	NB
Constant High	Colony 214	6.03057536676287	0.914070602904508	0.887296645022622	0.940844560786394	NB
Constant High	Colony 214	6.1025077661536	0.910806790940999	0.884546376570355	0.937067205311644	NB
Constant High	Colony 214	6.17444016554433	0.907465718093906	0.881700112895116	0.933231323292696	NB
Constant High	Colony 214	6.24637256493506	0.904046969490525	0.878737740704111	0.929356198276939	NB
Constant High	Colony 214	6.3183049643258	0.9005501654725	0.875635787889572	0.925464543055427	NB
Constant High	Colony 214	6.39023736371653	0.896974962421551	0.872367519382098	0.921582405461005	NB
Constant High	Colony 214	6.46216976310726	0.89332105357183	0.86890342677578	0.91773868036788	NB
Constant High	Colony 214	6.534102162498	0.889588169807629	0.865212233759895	0.913964105855362	NB
Constant High	Colony 214	6.60603456188873	0.885776080445211	0.861262460187058	0.910289700703364	NB
Constant High	Colony 214	6.67796696127946	0.881884593997485	0.857024433610209	0.90674475438476	NB
Constant High	Colony 214	6.74989936067019	0.87791355892023	0.852472443770134	0.903354674070327	NB
Constant High	Colony 214	6.82183176006093	0.873862864338589	0.84758659396728	0.900139134709897	NB
Constant High	Colony 214	6.89376415945166	0.869732440752501	0.84235391680232	0.897110964702682	NB
Constant High	Colony 214	6.96569655884239	0.86552226071979	0.83676852126236	0.89427600017722	NB
Constant High	Colony 214	7.03762895823312	0.861232339515553	0.830830834896725	0.891633844134381	NB
Constant High	Colony 214	7.10956135762386	0.856862735766545	0.824546246524667	0.889179225008424	NB
Constant High	Colony 214	7.18149375701459	0.85241355205923	0.817923538975275	0.886903565143184	NB
Constant High	Colony 214	7.25342615640532	0.847884935520162	0.810973434202973	0.884796436837351	NB
Constant High	Colony 214	7.32535855579606	0.84327707836739	0.803707433840697	0.882846722894082	NB
Constant High	Colony 214	7.39729095518679	0.838590218431545	0.796137006332763	0.881043430530327	NB
Constant High	Colony 214	7.46922335457752	0.833824639645325	0.788273086617358	0.879376192673292	NB
Constant High	Colony 214	7.54115575396825	0.828980672500057	0.7801258176679	0.877835527332214	NB
Constant High	Colony 211	0.419848214285714	0.999722444905947	0.998979332768063	1.00046555704383	B
Constant High	Colony 211	0.491780613676447	0.999558239376	0.998443746576351	1.00067273217565	B
Constant High	Colony 211	0.56371301306718	0.999340210764308	0.997763689308596	1.00091673222002	B
Constant High	Colony 211	0.635645412457913	0.999061027200251	0.996927660418978	1.00119439398152	B
Constant High	Colony 211	0.707577811848645	0.998713432506756	0.99592523041719	1.00150163459632	B
Constant High	Colony 211	0.779510211239378	0.998290243951558	0.994746925277844	1.00183356262527	B
Constant High	Colony 211	0.851442610630111	0.997784351932138	0.99338413854205	1.00218456532223	B
Constant High	Colony 211	0.923375010020843	0.997188721166484	0.991829062994316	1.00254837933865	B
Constant High	Colony 211	0.995307409411576	0.99649639310607	0.990074636613798	1.00291814959834	B
Constant High	Colony 211	1.06723980880231	0.995700489373761	0.988114499182711	1.00328647956481	B
Constant High	Colony 211	1.13917220819304	0.994794216083354	0.985942956992387	1.00364547517432	B
Constant High	Colony 211	1.21110460758377	0.993770868932484	0.983554953779148	1.00398678408582	B
Constant High	Colony 211	1.28303700697451	0.992623838983998	0.980946046490263	1.00430163147773	B
Constant High	Colony 211	1.35496940636524	0.991346619066767	0.978112384806367	1.00458085332717	B
Constant High	Colony 211	1.42690180575597	0.989932810737862	0.975050693579855	1.00481492789587	B
Constant High	Colony 211	1.4988342051467	0.988376131755623	0.971758257519111	1.00499400599213	B
Constant High	Colony 211	1.57076660453744	0.986670424018409	0.968232907575648	1.00510794046117	B
Constant High	Colony 211	1.64269900392817	0.984809661927427	0.964473008587841	1.00514631526701	B
Constant High	Colony 211	1.7146314033189	0.982787961134414	0.960477447809804	1.00509847445902	B
Constant High	Colony 211	1.78656380270964	0.980599587636484	0.956245624012769	1.0049535512602	B
Constant High	Colony 211	1.85849620210037	0.978238967181276	0.951777436893418	1.00470049746913	B
Constant High	Colony 211	1.9304286014911	0.975700694945913	0.947073276561877	1.00432811332995	B
Constant High	Colony 211	2.00236100088183	0.972979545453258	0.942134012913616	1.0038250779929	B
Constant High	Colony 211	2.07429340027257	0.970070482688664	0.936960984715966	1.00317998066136	B
Constant High	Colony 211	2.1462257996633	0.966968670379904	0.931555988262475	1.00238135249733	B
Constant High	Colony 211	2.21815819905403	0.963669482402323	0.925921265467751	1.00141769933689	B
Constant High	Colony 211	2.29009059844477	0.9601685132705	0.920059491292464	1.00027753524854	B
Constant High	Colony 211	2.3620229978355	0.956461588676894	0.913973760403274	0.998949416950514	B
Constant High	Colony 211	2.43395539722623	0.952544776037085	0.907667572986011	0.997421979088158	B
Constant High	Colony 211	2.50588779661696	0.948414395000377	0.901144819642711	0.995683970358043	B
Constant High	Colony 211	2.5778201960077	0.944067027883713	0.894409765314364	0.993724290453062	B
Constant High	Colony 211	2.64975259539843	0.939499529986024	0.887467032181541	0.991532027790507	B
Constant High	Colony 211	2.72168499478916	0.934709039739456	0.880321581504632	0.98909649797428	B
Constant High	Colony 211	2.79361739417989	0.929692988653252	0.872978694374224	0.98640728293228	B
Constant High	Colony 211	2.86554979357063	0.924449111005509	0.865443951350261	0.983454270660757	B
Constant High	Colony 211	2.93748219296136	0.918975453237647	0.857723210976103	0.98022769549919	B
Constant High	Colony 211	3.00941459235209	0.913270383006074	0.849822587160309	0.976718178851839	B
Constant High	Colony 211	3.08134699174283	0.907332597845427	0.841748425425024	0.97291677026583	B
Constant High	Colony 211	3.15327939113356	0.901161133397722	0.833507278025049	0.968814988770395	B
Constant High	Colony 211	3.22521179052429	0.894755371161956	0.825105877946101	0.96440486437781	B
Constant High	Colony 211	3.29714418991502	0.888115045719028	0.816551111794168	0.959678979643887	B
Constant High	Colony 211	3.36907658930576	0.881240251387388	0.807849991590304	0.954630511184472	B
Constant High	Colony 211	3.44100898869649	0.874131448265562	0.799009625486443	0.949253271044681	B
Constant High	Colony 211	3.51294138808722	0.866789467618628	0.790037187417797	0.943541747819459	B
Constant High	Colony 211	3.58487378747795	0.859215516566892	0.780939885705994	0.93749114742779	B
Constant High	Colony 211	3.65680618686869	0.851411182036355	0.771724930624129	0.931097433448581	B
Constant High	Colony 211	3.72873858625942	0.843378433932168	0.762399500930341	0.924357366933995	B
Constant High	Colony 211	3.80067098565015	0.8351196274981	0.752970709370145	0.917268545626056	B
Constant High	Colony 211	3.87260338504089	0.826637504827043	0.743445567139539	0.909829442514547	B
Constant High	Colony 211	3.94453578443162	0.817935195489897	0.733830947290903	0.90203944368889	B
Constant High	Colony 211	4.01646818382235	0.809016216252634	0.724133547051836	0.893898885453432	B
Constant High	Colony 211	4.08840058321308	0.799884469854072	0.714359849013693	0.885409090694452	B
Constant High	Colony 211	4.16033298260382	0.790544242819808	0.704516081131955	0.876572404507661	B
Constant High	Colony 211	4.23226538199455	0.781000202290913	0.694608175465462	0.867392229116364	B
Constant High	Colony 211	4.30419778138528	0.771257391849334	0.684641725566964	0.857873058131704	B
Constant High	Colony 211	4.37613018077601	0.761321226325484	0.674621942425123	0.848020510225845	B
Constant High	Colony 211	4.44806258016675	0.751197485577223	0.664553608850399	0.837841362304046	B
Constant High	Colony 211	4.51999497955748	0.740892307233322	0.654441032197818	0.827343582268825	B
Constant High	Colony 211	4.59192737894821	0.730412178398567	0.644287995333402	0.816536361463731	B
Constant High	Colony 211	4.66385977833894	0.71976392632181	0.634097705785104	0.805430146858515	B
Constant High	Colony 211	4.73579217772968	0.708954708032616	0.623872743083179	0.794036672982053	B
Constant High	Colony 211	4.80772457712041	0.697991998956545	0.613615004401962	0.782368993511129	B
Constant High	Colony 211	4.87965697651114	0.686883580523608	0.60332564878247	0.770441512264745	B
Constant High	Colony 211	4.95158937590188	0.675637526788969	0.593005040465348	0.75827001311259	B
Constant High	Colony 211	5.02352177529261	0.664262190089598	0.582652692224669	0.745871687954527	B
Constant High	Colony 211	5.09545417468334	0.652766185765108	0.572267210098802	0.733265161431413	B
Constant High	Colony 211	5.16738657407407	0.641158375975677	0.561846241603658	0.720470510347695	B
Constant High	Colony 211	5.23931897346481	0.629447852654438	0.551386430425966	0.707509274882911	B
Constant High	Colony 211	5.31125137285554	0.617643919636249	0.540883381764205	0.694404457508292	B
Constant High	Colony 211	5.38318377224627	0.605756074009107	0.530331643928335	0.68118050408988	B
Constant High	Colony 211	5.455116171637	0.593793986738787	0.519724713503962	0.667863259973611	B
Constant High	Colony 211	5.52704857102774	0.581767482621349	0.509055073240844	0.654479892001855	B
Constant High	Colony 211	5.59898097041847	0.569686519622164	0.498314273641044	0.641058765603285	B
Constant High	Colony 211	5.6709133698092	0.557561167663795	0.487493070649517	0.627629264678073	B
Constant High	Colony 211	5.74284576919994	0.545401586928628	0.476581632356348	0.614221541500907	B
Constant High	Colony 211	5.81477816859067	0.533218005745373	0.465569826490127	0.600866185000619	B
Constant High	Colony 211	5.8867105679814	0.521020698131547	0.454447596893215	0.587593799369879	B
Constant High	Colony 211	5.95864296737213	0.508819961066701	0.443205430380387	0.574434491753015	B
Constant High	Colony 211	6.03057536676287	0.496626091573519	0.431834905054722	0.561417278092316	B
Constant High	Colony 211	6.1025077661536	0.484449363685883	0.420329297771004	0.548569429600762	B
Constant High	Colony 211	6.17444016554433	0.472300005384627	0.408684213668446	0.535915797100808	B
Constant High	Colony 211	6.24637256493506	0.460188175582951	0.396898187483121	0.52347816368278	B
Constant High	Colony 211	6.3183049643258	0.448123941244265	0.384973198451059	0.511274684037471	B
Constant High	Colony 211	6.39023736371653	0.4361172547157	0.372915041514146	0.499319467917255	B
Constant High	Colony 211	6.46216976310726	0.424177931360463	0.360733509033948	0.487622353686978	B
Constant High	Colony 211	6.534102162498	0.41231562757181	0.348442358250444	0.476188896893176	B
Constant High	Colony 211	6.60603456188873	0.400539819250525	0.336059066241458	0.465020572259592	B
Constant High	Colony 211	6.67796696127946	0.388859780826459	0.323604400232389	0.454115161420529	B
Constant High	Colony 211	6.74989936067019	0.377284564902953	0.311101851019001	0.443467278786904	B
Constant High	Colony 211	6.82183176006093	0.36582298260075	0.298576987337412	0.433068977864088	B
Constant High	Colony 211	6.89376415945166	0.35448358467541	0.286056788632829	0.422910380717991	B
Constant High	Colony 211	6.96569655884239	0.343274643479174	0.273569004944961	0.412980282013388	B
Constant High	Colony 211	7.03762895823312	0.332204135834813	0.261141579130889	0.403266692538737	B
Constant High	Colony 211	7.10956135762386	0.321279726885142	0.248802152052632	0.393757301717651	B
Constant High	Colony 211	7.18149375701459	0.310508754977696	0.236577658423999	0.384439851531393	B
Constant High	Colony 211	7.25342615640532	0.299898217639523	0.224494011221333	0.375302424057713	B
Constant High	Colony 211	7.32535855579606	0.289454758692151	0.212575866259992	0.366333651124309	B
Constant High	Colony 211	7.39729095518679	0.279184656551674	0.2008464553146	0.357522857788749	B
Constant High	Colony 211	7.46922335457752	0.269093813753433	0.189327475259177	0.348860152247688	B
Constant High	Colony 211	7.54115575396825	0.259187747735115	0.178039021318733	0.340336474151498	B
Constant High	Colony 19	0.419848214285714	0.999991518773789	0.999957618605756	1.00002541894182	B
Constant High	Colony 19	0.491780613676447	0.999983482948953	0.999921262577725	1.00004570332018	B
Constant High	Colony 19	0.56371301306718	0.999970635870608	0.999865850635221	1.000075421106	B
Constant High	Colony 19	0.635645412457913	0.999951286544875	0.999785962214168	1.00011661087558	B
Constant High	Colony 19	0.707577811848645	0.999923460485572	0.99967563280747	1.00017128816367	B
Constant High	Colony 19	0.779510211239378	0.999884892445828	0.999528391346175	1.00024139354548	B
Constant High	Colony 19	0.851442610630111	0.999833019873055	0.999337295904108	1.000328743842	B
Constant High	Colony 19	0.923375010020843	0.999764976998832	0.99909496807466	1.000434985923	B
Constant High	Colony 19	0.995307409411576	0.999677589507537	0.998793626316228	1.00056155269885	B
Constant High	Colony 19	1.06723980880231	0.999567369751041	0.998425118524112	1.00070962097797	B
Constant High	Colony 19	1.13917220819304	0.999430512494752	0.997980954057021	1.00088007093248	B
Constant High	Colony 19	1.21110460758377	0.999262891194605	0.997452335422601	1.00107344696661	B
Constant High	Colony 19	1.28303700697451	0.999060054816489	0.996830189806739	1.00128991982624	B
Constant High	Colony 19	1.35496940636524	0.99881722521977	0.996105200614307	1.00152924982523	B
Constant High	Colony 19	1.42690180575597	0.998529295135534	0.995267839173614	1.00179075109745	B
Constant High	Colony 19	1.4988342051467	0.998190826778172	0.994308396742399	1.00207325681395	B
Constant High	Colony 19	1.57076660453744	0.997796051136305	0.993217016939129	1.00237508533348	B
Constant High	Colony 19	1.64269900392817	0.997338867995764	0.991983728709403	1.00269400728213	B
Constant High	Colony 19	1.7146314033189	0.996812846753654	0.990598479922928	1.00302721358438	B
Constant High	Colony 19	1.78656380270964	0.996211228088392	0.989051171681722	1.00337128449506	B
Constant High	Colony 19	1.85849620210037	0.995526926556033	0.987331693404605	1.00372215970746	B
Constant High	Colony 19	1.9304286014911	0.994752534188329	0.985429958736611	1.00407510964005	B
Constant High	Colony 19	2.00236100088183	0.993880325172547	0.983335942314435	1.00442470803066	B
Constant High	Colony 19	2.07429340027257	0.992902261697365	0.981039717400496	1.00476480599423	B
Constant High	Colony 19	2.1462257996633	0.991810001052877	0.978531494378377	1.00508850772738	B
Constant High	Colony 19	2.21815819905403	0.990594904076019	0.975801660081455	1.00538814807058	B
Constant High	Colony 19	2.29009059844477	0.989248045035347	0.97284081790425	1.00565527216644	B
Constant High	Colony 19	2.3620229978355	0.987760223051195	0.969639828622555	1.00588061747983	B
Constant High	Colony 19	2.43395539722623	0.986121975148511	0.96618985182365	1.00605409847337	B
Constant High	Colony 19	2.50588779661696	0.984323591040249	0.962482387822055	1.00616479425844	B
Constant High	Colony 19	2.5778201960077	0.982355129738849	0.958509319909213	1.00620093956848	B
Constant High	Colony 19	2.64975259539843	0.980206438092063	0.954262956757562	1.00614991942656	B
Constant High	Colony 19	2.72168499478916	0.977867171337046	0.949736074770557	1.00599826790353	B
Constant High	Colony 19	2.79361739417989	0.97532681576315	0.944921960140678	1.00573167138562	B
Constant High	Colony 19	2.86554979357063	0.972574713569142	0.939814450347363	1.00533497679092	B
Constant High	Colony 19	2.93748219296136	0.96960008999449	0.934407974796511	1.00479220519247	B
Constant High	Colony 19	3.00941459235209	0.966392082796859	0.928697594272759	1.00408657132096	B
Constant High	Colony 19	3.08134699174283	0.962939774138901	0.922679038845643	1.00320050943216	B
Constant High	Colony 19	3.15327939113356	0.959232224936748	0.916348743841144	1.00211570603235	B
Constant High	Colony 19	3.22521179052429	0.955258511710224	0.909703883461383	1.00081313995907	B
Constant High	Colony 19	3.29714418991502	0.951007765960576	0.902742401607733	0.999273130313419	B
Constant High	Colony 19	3.36907658930576	0.946469216085473	0.895463039436621	0.997475392734324	B
Constant High	Colony 19	3.44100898869649	0.941632231823032	0.887865359153223	0.995399104492841	B
Constant High	Colony 19	3.51294138808722	0.936486371196681	0.879949763526412	0.99302297886695	B
Constant High	Colony 19	3.58487378747795	0.931021429910715	0.871717510588992	0.990325349232439	B
Constant High	Colony 19	3.65680618686869	0.925227493122498	0.863170722970703	0.987284263274293	B
Constant High	Colony 19	3.72873858625942	0.919094989491361	0.854312391298	0.983877587684721	B
Constant High	Colony 19	3.80067098565015	0.912614747376468	0.845146371084153	0.980083123668783	B
Constant High	Colony 19	3.87260338504089	0.905778053026266	0.83567737252596	0.975878733526572	B
Constant High	Colony 19	3.94453578443162	0.898576710570837	0.825910942619119	0.971242478522556	B
Constant High	Colony 19	4.01646818382235	0.891003103595555	0.81585343900278	0.966152768188329	B
Constant High	Colony 19	4.08840058321308	0.883050258040208	0.805511994944586	0.96058852113583	B
Constant High	Colony 19	4.16033298260382	0.874711906132397	0.794894474879963	0.954529337384831	B
Constant High	Colony 19	4.23226538199455	0.865982551027774	0.784009419922568	0.947955682132981	B
Constant High	Colony 19	4.30419778138528	0.85685753179302	0.772865982765741	0.940849080820298	B
Constant High	Colony 19	4.37613018077601	0.847333088330586	0.761473851396119	0.933192325265053	B
Constant High	Colony 19	4.44806258016675	0.837406425807717	0.749843161039078	0.924969690576357	B
Constant High	Colony 19	4.51999497955748	0.827075778116502	0.737984393750121	0.916167162482883	B
Constant High	Colony 19	4.59192737894821	0.816340469857265	0.725908265055892	0.906772674658638	B
Constant High	Colony 19	4.66385977833894	0.805200976305049	0.713625597033396	0.896776355576703	B
Constant High	Colony 19	4.73579217772968	0.793658980788858	0.70114717719806	0.886170784379655	B
Constant High	Colony 19	4.80772457712041	0.781717428886401	0.68848360255551	0.874951255217291	B
Constant High	Colony 19	4.87965697651114	0.769380578814006	0.675645108168402	0.86311604945961	B
Constant High	Colony 19	4.95158937590188	0.756654047372766	0.66264137961656	0.850666715128973	B
Constant High	Colony 19	5.02352177529261	0.743544850798717	0.649481348816999	0.837608352780436	B
Constant High	Colony 19	5.09545417468334	0.730061439857505	0.636172972870394	0.823949906844617	B
Constant High	Colony 19	5.16738657407407	0.716213728523409	0.622722995991257	0.80970446105556	B
Constant High	Colony 19	5.23931897346481	0.702013115589366	0.609136695281087	0.794889535897644	B
Constant High	Colony 19	5.31125137285554	0.687472498569532	0.595417612295598	0.779527384843465	B
Constant High	Colony 19	5.38318377224627	0.672606279279452	0.581567274294864	0.763645284264041	B
Constant High	Colony 19	5.455116171637	0.657430360511701	0.567584912100418	0.747275808922983	B
Constant High	Colony 19	5.52704857102774	0.641962133267303	0.553467186072208	0.730457080462399	B
Constant High	Colony 19	5.59898097041847	0.626220454055764	0.539207938401199	0.713232969710329	B
Constant High	Colony 19	5.6709133698092	0.610225611839235	0.524797999231088	0.695653224447382	B
Constant High	Colony 19	5.74284576919994	0.593999284269477	0.510225086413403	0.677773482125551	B
Constant High	Colony 19	5.81477816859067	0.577564482949566	0.495473853703048	0.659655112196084	B
Constant High	Colony 19	5.8867105679814	0.56094548754564	0.480526158399415	0.641364816691866	B
Constant High	Colony 19	5.95864296737213	0.544167768676836	0.465361633161735	0.622973904191937	B
Constant High	Colony 19	6.03057536676287	0.527257899623278	0.449958651274417	0.604557147972139	B
Constant High	Colony 19	6.1025077661536	0.510243457011746	0.434295760114681	0.586191153908811	B
Constant High	Colony 19	6.17444016554433	0.493152910765245	0.418353612685785	0.567952208844706	B
Constant High	Colony 19	6.24637256493506	0.476015503734903	0.402117344184038	0.549913663285768	B
Constant High	Colony 19	6.3183049643258	0.458861121568853	0.385579223974167	0.532143019163538	B
Constant High	Colony 19	6.39023736371653	0.441720153511241	0.368741287367893	0.514699019654589	B
Constant High	Colony 19	6.46216976310726	0.424623344963304	0.351617560824996	0.497629129101612	B
Constant High	Colony 19	6.534102162498	0.407601642775427	0.334235488619222	0.480967796931632	B
Constant High	Colony 19	6.60603456188873	0.390686034371973	0.31663627599069	0.464735792753257	B
Constant High	Colony 19	6.67796696127946	0.373907381936998	0.298874063662175	0.44894070021182	B
Constant High	Colony 19	6.74989936067019	0.35729625300632	0.281014075759407	0.433578430253234	B
Constant High	Colony 19	6.82183176006093	0.340882748917224	0.263130058263667	0.418635439570781	B
Constant High	Colony 19	6.89376415945166	0.324696332658833	0.245301396784895	0.404091268532772	B
Constant High	Colony 19	6.96569655884239	0.308765657741552	0.227610268874582	0.389921046608522	B
Constant High	Colony 19	7.03762895823312	0.293118399760471	0.210139084879814	0.376097714641128	B
Constant High	Colony 19	7.10956135762386	0.277781092363328	0.19296835159291	0.362593833133746	B
Constant High	Colony 19	7.18149375701459	0.262778969346525	0.176174991627802	0.349382947065248	B
Constant High	Colony 19	7.25342615640532	0.248135814591324	0.159831084764368	0.33644054441828	B
Constant High	Colony 19	7.32535855579606	0.233873821515525	0.144002964842928	0.323744678188123	B
Constant High	Colony 19	7.39729095518679	0.220013463652869	0.128750598154544	0.311276329151195	B
Constant High	Colony 19	7.46922335457752	0.20657337788289	0.114127176190638	0.299019579575142	B
Constant High	Colony 19	7.54115575396825	0.193570261718187	0.100178868760602	0.286961654675771	B
Constant High	Colony 11	0.419848214285714	0.999813201658696	0.998005636067618	1.00162076724977	B
Constant High	Colony 11	0.491780613676447	0.999594285579011	0.996238699077068	1.00294987208095	B
Constant High	Colony 11	0.56371301306718	0.999251098683375	0.993859690908439	1.00464250645831	B
Constant High	Colony 11	0.635645412457913	0.998766087800264	0.99092598506249	1.00660619053804	B
Constant High	Colony 11	0.707577811848645	0.998128769511745	0.987519694991369	1.00873784403212	B
Constant High	Colony 11	0.779510211239378	0.997334587091448	0.983730528046056	1.01093864613684	B
Constant High	Colony 11	0.851442610630111	0.996383586880979	0.979645619297139	1.01312155446482	B
Constant High	Colony 11	0.923375010020843	0.995279196895647	0.975344252840643	1.01521414095065	B
Constant High	Colony 11	0.995307409411576	0.994027207348014	0.970895650298498	1.01715876439753	B
Constant High	Colony 11	1.06723980880231	0.992634965991702	0.966358540225137	1.01891139175827	B
Constant High	Colony 11	1.13917220819304	0.991110765590042	0.961781681339739	1.02043984984034	B
Constant High	Colony 11	1.21110460758377	0.989463390015738	0.957204837714687	1.02172194231679	B
Constant High	Colony 11	1.28303700697451	0.987701785644483	0.952659915533412	1.02274365575555	B
Constant High	Colony 11	1.35496940636524	0.985834829021889	0.948172102072163	1.02349755597162	B
Constant High	Colony 11	1.42690180575597	0.983871167126639	0.943760926029069	1.02398140822421	B
Constant High	Colony 11	1.4988342051467	0.981819111603699	0.939441203870299	1.0241970193371	B
Constant High	Colony 11	1.57076660453744	0.979686572638647	0.935223862350205	1.02414928292709	B
Constant High	Colony 11	1.64269900392817	0.977481021609911	0.93111664088756	1.02384540233226	B
Constant High	Colony 11	1.7146314033189	0.975209474366696	0.927124684022466	1.02329426471093	B
Constant High	Colony 11	1.78656380270964	0.972878489061743	0.923251036749797	1.02250594137369	B
Constant High	Colony 11	1.85849620210037	0.970494174046949	0.919497055921228	1.02149129217267	B
Constant High	Colony 11	1.9304286014911	0.968062202528172	0.915862750184374	1.02026165487197	B
Constant High	Colony 11	2.00236100088183	0.965587831564992	0.91234705969252	1.01882860343746	B
Constant High	Colony 11	2.07429340027257	0.963075923664262	0.908948085413133	1.01720376191539	B
Constant High	Colony 11	2.1462257996633	0.960530969709	0.905663276470948	1.01539866294705	B
Constant High	Colony 11	2.21815819905403	0.957957112329186	0.902489582672811	1.01342464198556	B
Constant High	Colony 11	2.29009059844477	0.955358169090674	0.899423578215278	1.01129275996607	B
Constant High	Colony 11	2.3620229978355	0.952737655076798	0.89646156158119	1.00901374857241	B
Constant High	Colony 11	2.43395539722623	0.950098804582669	0.893599635782324	1.00659797338301	B
Constant High	Colony 11	2.50588779661696	0.947444591748016	0.890833772388308	1.00405541110772	B
Constant High	Colony 11	2.5778201960077	0.944777750030999	0.888159862181398	1.0013956378806	B
Constant High	Colony 11	2.64975259539843	0.942100790480192	0.885573754776263	0.998627826184121	B
Constant High	Colony 11	2.72168499478916	0.939416018800569	0.883071289128375	0.995760748472763	B
Constant High	Colony 11	2.79361739417989	0.93672555123605	0.880648316510483	0.992802785961618	B
Constant High	Colony 11	2.86554979357063	0.934031329309108	0.878300717252083	0.989761941366133	B
Constant High	Colony 11	2.93748219296136	0.931335133469459	0.876024412301893	0.986645854637024	B
Constant High	Colony 11	3.00941459235209	0.928638595710694	0.87381537047947	0.983461820941919	B
Constant High	Colony 11	3.08134699174283	0.925943211217192	0.871669612122531	0.980216810311853	B
Constant High	Colony 11	3.15327939113356	0.923250349104689	0.869583209705354	0.976917488504024	B
Constant High	Colony 11	3.22521179052429	0.920561262317302	0.86755228589631	0.973570238738295	B
Constant High	Colony 11	3.29714418991502	0.91787709674201	0.865573009435495	0.970181184048525	B
Constant High	Colony 11	3.36907658930576	0.915198899599072	0.863641589143663	0.966756210054482	B
Constant High	Colony 11	3.44100898869649	0.912527627163894	0.861754266319275	0.963300988008513	B
Constant High	Colony 11	3.51294138808722	0.909864151872572	0.859907305739998	0.959820998005146	B
Constant High	Colony 11	3.58487378747795	0.907209268860003	0.858096985457673	0.956321552262333	B
Constant High	Colony 11	3.65680618686869	0.904563701976074	0.856319585561542	0.952807818390606	B
Constant High	Colony 11	3.72873858625942	0.901928109322148	0.854571376083647	0.949284842560648	B
Constant High	Colony 11	3.80067098565015	0.899303088346887	0.852848604233911	0.945757572459863	B
Constant High	Colony 11	3.87260338504089	0.896689180537448	0.851147481181767	0.942230879893128	B
Constant High	Colony 11	3.94453578443162	0.894086875739184	0.849464168648215	0.938709582830153	B
Constant High	Colony 11	4.01646818382235	0.891496616134376	0.847794765638832	0.935198466629919	B
Constant High	Colony 11	4.08840058321308	0.888918799907962	0.846135295736437	0.931702304079487	B
Constant High	Colony 11	4.16033298260382	0.886353784625965	0.844481695483131	0.928225873768798	B
Constant High	Colony 11	4.23226538199455	0.883801890350156	0.842829804515249	0.924773976185062	B
Constant High	Colony 11	4.30419778138528	0.881263402510526	0.841175358268917	0.921351446752135	B
Constant High	Colony 11	4.37613018077601	0.878738574555323	0.839513984242318	0.917963164868327	B
Constant High	Colony 11	4.44806258016675	0.876227630396749	0.837841202971722	0.914614057821776	B
Constant High	Colony 11	4.51999497955748	0.873730766668879	0.836152435032944	0.911309098304814	B
Constant High	Colony 11	4.59192737894821	0.871248154812964	0.834443015490387	0.908053294135541	B
Constant High	Colony 11	4.66385977833894	0.868779943004009	0.832708217244591	0.904851668763426	B
Constant High	Colony 11	4.73579217772968	0.866326257931333	0.830943284630027	0.901709231232638	B
Constant High	Colony 11	4.80772457712041	0.863887206444758	0.829143478336672	0.898630934552845	B
Constant High	Colony 11	4.87965697651114	0.861462877077096	0.827304132223978	0.895621621930213	B
Constant High	Colony 11	4.95158937590188	0.85905334145269	0.825420721832605	0.892685961072775	B
Constant High	Colony 11	5.02352177529261	0.856658655590998	0.823488943379153	0.889828367802843	B
Constant High	Colony 11	5.09545417468334	0.854278861113395	0.821504800794333	0.887052921432458	B
Constant High	Colony 11	5.16738657407407	0.851913986360755	0.81946469705156	0.884363275669949	B
Constant High	Colony 11	5.23931897346481	0.849564047428704	0.817365524811478	0.881762570045931	B
Constant High	Colony 11	5.31125137285554	0.847229049126906	0.815204750504571	0.879253347749241	B
Constant High	Colony 11	5.38318377224627	0.844908985868178	0.812980485618942	0.876837486117414	B
Constant High	Colony 11	5.455116171637	0.842603842492824	0.81069153932933	0.874516145656318	B
Constant High	Colony 11	5.52704857102774	0.840313595033064	0.80833744775783	0.872289742308297	B
Constant High	Colony 11	5.59898097041847	0.838038211422111	0.805918477004293	0.870157945839928	B
Constant High	Colony 11	5.6709133698092	0.835777652152039	0.803435599379052	0.868119704925025	B
Constant High	Colony 11	5.74284576919994	0.833531870884271	0.80089044466065	0.866173297107892	B
Constant High	Colony 11	5.81477816859067	0.831300815016215	0.798285230310897	0.864316399721534	B
Constant High	Colony 11	5.8867105679814	0.829084426207285	0.795622676099998	0.862546176314573	B
Constant High	Colony 11	5.95864296737213	0.826882640867309	0.792905909351953	0.860859372382666	B
Constant High	Colony 11	6.03057536676287	0.824695390610069	0.790138367000911	0.859252414219226	B
Constant High	Colony 11	6.1025077661536	0.822522602674522	0.787323699978163	0.857721505370882	B
Constant High	Colony 11	6.17444016554433	0.820364200316052	0.784465684338894	0.85626271629321	B
Constant High	Colony 11	6.24637256493506	0.818220103169908	0.781568142224646	0.85487206411517	B
Constant High	Colony 11	6.3183049643258	0.816090227588839	0.778634874450946	0.853545580726731	B
Constant High	Colony 11	6.39023736371653	0.813974486956765	0.775669605361296	0.852279368552233	B
Constant High	Colony 11	6.46216976310726	0.811872791980205	0.772675939682855	0.851069644277555	B
Constant High	Colony 11	6.534102162498	0.809785050959029	0.769657330480924	0.849912771437134	B
Constant High	Colony 11	6.60603456188873	0.807711170037998	0.766617056921236	0.84880528315476	B
Constant High	Colony 11	6.67796696127946	0.805651053440456	0.763558210368753	0.847743896512158	B
Constant High	Colony 11	6.74989936067019	0.80360460368541	0.760483687327765	0.846725520043055	B
Constant High	Colony 11	6.82183176006093	0.801571721789174	0.757396187810185	0.845747255768162	B
Constant High	Colony 11	6.89376415945166	0.799552307452636	0.75429821786428	0.844806397040993	B
Constant High	Colony 11	6.96569655884239	0.797546259235164	0.751192095171339	0.843900423298988	B
Constant High	Colony 11	7.03762895823312	0.795553474716054	0.748079956799615	0.843026992632493	B
Constant High	Colony 11	7.10956135762386	0.793573850644398	0.744963768377945	0.842183932910851	B
Constant High	Colony 11	7.18149375701459	0.791607283078155	0.741845334107331	0.841369232048979	B
Constant High	Colony 11	7.25342615640532	0.789653667513163	0.738726307163361	0.840581027862965	B
Constant High	Colony 11	7.32535855579606	0.787712899002793	0.735608200155046	0.83981759785054	B
Constant High	Colony 11	7.39729095518679	0.785784872268864	0.732492395397451	0.839077349140277	B
Constant High	Colony 11	7.46922335457752	0.783869481804427	0.72938015482873	0.838358808780125	B
Constant High	Colony 11	7.54115575396825	0.781966621968959	0.726272629459273	0.837660614478644	B
Control	Colony 20	0.419848214285714	0.999959634839031	0.999804073616122	1.00011519606194	NB
Control	Colony 20	0.491780613676447	0.999932647914746	0.999687975316333	1.00017732051316	NB
Control	Colony 20	0.56371301306718	0.999895218432492	0.999534573188612	1.00025586367637	NB
Control	Colony 20	0.635645412457913	0.999845427171392	0.999339360437041	1.00035149390574	NB
Control	Colony 20	0.707577811848645	0.999781296343956	0.999098048384748	1.00046454430316	NB
Control	Colony 20	0.779510211239378	0.99970079511273	0.998806557722934	1.00059503250253	NB
Control	Colony 20	0.851442610630111	0.999601844196013	0.99846101096234	1.00074267742969	NB
Control	Colony 20	0.923375010020843	0.999482319816389	0.998057725898466	1.00090691373431	NB
Control	Colony 20	0.995307409411576	0.99934005716377	0.997593209933923	1.00108690439362	NB
Control	Colony 20	1.06723980880231	0.999172853493794	0.997064155128444	1.00128155185914	NB
Control	Colony 20	1.13917220819304	0.998978470949397	0.996467433868943	1.00148950802985	NB
Control	Colony 20	1.21110460758377	0.998754639171145	0.99580009506923	1.00170918327306	NB
Control	Colony 20	1.28303700697451	0.998499057746461	0.995059360822628	1.00193875467029	NB
Control	Colony 20	1.35496940636524	0.998209398536783	0.99424262344146	1.00217617363211	NB
Control	Colony 20	1.42690180575597	0.997883307913661	0.993347442825905	1.00241917300142	NB
Control	Colony 20	1.4988342051467	0.997518408928681	0.992371544111547	1.00266527374581	NB
Control	Colony 20	1.57076660453744	0.997112303437559	0.991312815550434	1.00291179132468	NB
Control	Colony 20	1.64269900392817	0.996662574195125	0.990169306584882	1.00315584180537	NB
Control	Colony 20	1.7146314033189	0.996166786935134	0.988939226076884	1.00339434779338	NB
Control	Colony 20	1.78656380270964	0.995622492446566	0.987620940658921	1.00362404423421	NB
Control	Colony 20	1.85849620210037	0.995027228656284	0.986212973174395	1.00384148413817	NB
Control	Colony 20	1.9304286014911	0.994378522726368	0.984714001177899	1.00404304427484	NB
Control	Colony 20	2.00236100088183	0.993673893173232	0.983122855467123	1.00422493087934	NB
Control	Colony 20	2.07429340027257	0.99291085201456	0.981438518619588	1.00438318540953	NB
Control	Colony 20	2.1462257996633	0.992086906949177	0.979660123508415	1.00451369038994	NB
Control	Colony 20	2.21815819905403	0.991199563574211	0.977786951772235	1.00461217537619	NB
Control	Colony 20	2.29009059844477	0.990246327643187	0.975818432215012	1.00467422307136	NB
Control	Colony 20	2.3620229978355	0.989224707368102	0.973754139112014	1.00469527562419	NB
Control	Colony 20	2.43395539722623	0.988132215767974	0.97159379039856	1.00467064113739	NB
Control	Colony 20	2.50588779661696	0.986966373065851	0.969337245718302	1.0045955004134	NB
Control	Colony 20	2.5778201960077	0.985724709135804	0.966984504307852	1.00446491396376	NB
Control	Colony 20	2.64975259539843	0.984404766001021	0.96453570269445	1.00427382930759	NB
Control	Colony 20	2.72168499478916	0.983004100383689	0.961991112183054	1.00401708858432	NB
Control	Colony 20	2.79361739417989	0.981520286306991	0.959351136108779	1.0036894365052	NB
Control	Colony 20	2.86554979357063	0.979950917749173	0.956616306829938	1.00328552866841	NB
Control	Colony 20	2.93748219296136	0.978293611349297	0.953787282436029	1.00279994026256	NB
Control	Colony 20	3.00941459235209	0.976546009163947	0.950864843143875	1.00222717518402	NB
Control	Colony 20	3.08134699174283	0.974705781473843	0.947849887353635	1.00156167559405	NB
Control	Colony 20	3.15327939113356	0.972770629638985	0.944743427334601	1.00079783194337	NB
Control	Colony 20	3.22521179052429	0.97073828900065	0.941546584508441	0.999929993492859	NB
Control	Colony 20	3.29714418991502	0.968606531828251	0.938260584294796	0.998952479361705	NB
Control	Colony 20	3.36907658930576	0.966373170308763	0.934886750480796	0.997859590136729	NB
Control	Colony 20	3.44100898869649	0.964036059576137	0.931426499071971	0.996645620080303	NB
Control	Colony 20	3.51294138808722	0.961593100777808	0.927881331577104	0.995304869978513	NB
Control	Colony 20	3.58487378747795	0.959042244175138	0.924252827673593	0.993831660676682	NB
Control	Colony 20	3.65680618686869	0.956381492274324	0.920542637192639	0.992220347356009	NB
Control	Colony 20	3.72873858625942	0.953608902984048	0.916752471354822	0.990465334613273	NB
Control	Colony 20	3.80067098565015	0.950722592795831	0.912884093176056	0.988561092415605	NB
Control	Colony 20	3.87260338504089	0.947720739982817	0.908939306951073	0.98650217301456	NB
Control	Colony 20	3.94453578443162	0.944601587812413	0.90491994670612	0.984283228918706	NB
Control	Colony 20	4.01646818382235	0.941363447767966	0.900827863493753	0.981899032042178	NB
Control	Colony 20	4.08840058321308	0.938004702774387	0.896664911379941	0.979344494168834	NB
Control	Colony 20	4.16033298260382	0.934523810422394	0.8924329319461	0.976614688898688	NB
Control	Colony 20	4.23226538199455	0.930919306185771	0.888133737095403	0.973704875276139	NB
Control	Colony 20	4.30419778138528	0.927189806625849	0.883769089912227	0.970610523339472	NB
Control	Colony 20	4.37613018077601	0.923334012577136	0.879340683274679	0.967327341879593	NB
Control	Colony 20	4.44806258016675	0.919350712307829	0.874850115860861	0.963851308754797	NB
Control	Colony 20	4.51999497955748	0.915238784648739	0.870298865117893	0.960178704179586	NB
Control	Colony 20	4.59192737894821	0.910997202083928	0.865688256676294	0.956306147491561	NB
Control	Colony 20	4.66385977833894	0.906625033796202	0.861019429588517	0.952230638003887	NB
Control	Colony 20	4.73579217772968	0.902121448660415	0.856293296646224	0.947949600674606	NB
Control	Colony 20	4.80772457712041	0.897485718177378	0.851510498883672	0.943460937471084	NB
Control	Colony 20	4.87965697651114	0.892717219341014	0.846671353201604	0.938763085480424	NB
Control	Colony 20	4.95158937590188	0.887815437431297	0.84177579184648	0.933855083016113	NB
Control	Colony 20	5.02352177529261	0.882779968725363	0.836823292254626	0.928736645196099	NB
Control	Colony 20	5.09545417468334	0.87761052311911	0.831812795526135	0.923408250712084	NB
Control	Colony 20	5.16738657407407	0.872306926651523	0.826742611543077	0.917871241759969	NB
Control	Colony 20	5.23931897346481	0.866869123923895	0.821610308518567	0.912127939329224	NB
Control	Colony 20	5.31125137285554	0.861297180406083	0.816412584607467	0.9061817762047	NB
Control	Colony 20	5.38318377224627	0.855591284621929	0.811145119210585	0.900037450033274	NB
Control	Colony 20	5.455116171637	0.849751750205975	0.805802401899207	0.893701098512744	NB
Control	Colony 20	5.52704857102774	0.843779017823634	0.800377537688516	0.887180497958752	NB
Control	Colony 20	5.59898097041847	0.83767365694704	0.79486202901265	0.88048528488143	NB
Control	Colony 20	5.6709133698092	0.831436367478874	0.789245537644161	0.873627197313586	NB
Control	Colony 20	5.74284576919994	0.825067981216567	0.783515634531069	0.866620327902065	NB
Control	Colony 20	5.81477816859067	0.818569463149434	0.777657552749554	0.859481373549314	NB
Control	Colony 20	5.8867105679814	0.811941912581409	0.77165396905122	0.852229856111599	NB
Control	Colony 20	5.95864296737213	0.805186564072297	0.765484852908551	0.844888275236044	NB
Control	Colony 20	6.03057536676287	0.798304788190612	0.759127437464369	0.837482138916855	NB
Control	Colony 20	6.1025077661536	0.791298092071365	0.752556381184746	0.830039802957985	NB
Control	Colony 20	6.17444016554433	0.784168119772406	0.745744196056967	0.822592043487845	NB
Control	Colony 20	6.24637256493506	0.77691665242323	0.738662008527239	0.81517129631922	NB
Control	Colony 20	6.3183049643258	0.769545608160497	0.731280682906255	0.807810533414739	NB
Control	Colony 20	6.39023736371653	0.762057041844861	0.723572268607093	0.80054181508263	NB
Control	Colony 20	6.46216976310726	0.754453144554092	0.715511640622223	0.793394648485962	NB
Control	Colony 20	6.534102162498	0.746736242847894	0.707078114187064	0.786394371508724	NB
Control	Colony 20	6.60603456188873	0.738908797800253	0.698256769719517	0.779560825880989	NB
Control	Colony 20	6.67796696127946	0.730973403795634	0.689039255688244	0.772907551903024	NB
Control	Colony 20	6.74989936067019	0.722932787085824	0.6794239461854	0.766441627986249	NB
Control	Colony 20	6.82183176006093	0.714789804104749	0.669415478195648	0.76016413001385	NB
Control	Colony 20	6.89376415945166	0.70654743953913	0.659023822517452	0.754071056560808	NB
Control	Colony 20	6.96569655884239	0.698208804153436	0.648263107753995	0.748154500552877	NB
Control	Colony 20	7.03762895823312	0.689777132368145	0.637150410126053	0.742403854610237	NB
Control	Colony 20	7.10956135762386	0.681255779590968	0.625704665738268	0.736806893443668	NB
Control	Colony 20	7.18149375701459	0.672648219301319	0.613945789818568	0.731350648784071	NB
Control	Colony 20	7.25342615640532	0.663958039888946	0.601894025183676	0.726022054594216	NB
Control	Colony 20	7.32535855579606	0.655188941248323	0.589569501173838	0.720808381322808	NB
Control	Colony 20	7.39729095518679	0.646344731131085	0.576991964346151	0.715697497916019	NB
Control	Colony 20	7.46922335457752	0.63742932125946	0.564180637534559	0.710678004984362	NB
Control	Colony 20	7.54115575396825	0.628446723204383	0.551154167887618	0.705739278521148	NB
Constant High	Colony 202	0.419848214285714	0.999999838872669	0.999996630334697	1.00000304741064	NB
Constant High	Colony 202	0.491780613676447	0.999999653344899	0.999993135027953	1.00000617166185	NB
Constant High	Colony 202	0.56371301306718	0.999999328381637	0.999987342929619	1.00001131383365	NB
Constant High	Colony 202	0.635645412457913	0.99999879827286	0.999978365315993	1.00001923122973	NB
Constant High	Colony 202	0.707577811848645	0.999997979910203	0.999965151841719	1.00003080797869	NB
Constant High	Colony 202	0.779510211239378	0.999996770928158	0.99994648944444	1.00004705241187	NB
Constant High	Colony 202	0.851442610630111	0.999995047878079	0.999921002733475	1.00006909302268	NB
Constant High	Colony 202	0.923375010020843	0.999992664431247	0.999887155667216	1.00009817319528	NB
Constant High	Colony 202	0.995307409411576	0.999989449608007	0.99984325436596	1.00013564485005	NB
Constant High	Colony 202	1.06723980880231	0.999985206030629	0.999787450937283	1.00018296112398	NB
Constant High	Colony 202	1.13917220819304	0.999979708197975	0.999717748213695	1.00024166818225	NB
Constant High	Colony 202	1.21110460758377	0.999972700780435	0.99963200531972	1.00031339624115	NB
Constant High	Colony 202	1.28303700697451	0.999963896933901	0.99952794399907	1.00039984986873	NB
Constant High	Colony 202	1.35496940636524	0.999952976631798	0.999403155643392	1.0005027976202	NB
Constant High	Colony 202	1.42690180575597	0.999939585014416	0.99925510897284	1.00062406105599	NB
Constant High	Colony 202	1.4988342051467	0.999923330755017	0.999081158325822	1.00076550318421	NB
Constant High	Colony 202	1.57076660453744	0.999903784442324	0.998878552521238	1.00092901636341	NB
Constant High	Colony 202	1.64269900392817	0.999880476979247	0.99864444426146	1.00111650969703	NB
Constant High	Colony 202	1.7146314033189	0.999852897997794	0.99837590004841	1.00132989594718	NB
Constant High	Colony 202	1.78656380270964	0.99982049429034	0.998069910588652	1.00157107799203	NB
Constant High	Colony 202	1.85849620210037	0.999782668257553	0.997723401666281	1.00184193484883	NB
Constant High	Colony 202	1.9304286014911	0.999738776373457	0.997333245464929	1.00214430728198	NB
Constant High	Colony 202	2.00236100088183	0.999688127668253	0.996896272322218	1.00247998301429	NB
Constant High	Colony 202	2.07429340027257	0.999629982229728	0.996409282901724	1.00285068155773	NB
Constant High	Colony 202	2.1462257996633	0.999563549724193	0.995869060768889	1.0032580386795	NB
Constant High	Colony 202	2.21815819905403	0.999487987938118	0.995272385358365	1.00370359051787	NB
Constant High	Colony 202	2.29009059844477	0.999402401341792	0.994616045321123	1.00418875736246	NB
Constant High	Colony 202	2.3620229978355	0.999305839676499	0.993896852240147	1.00471482711285	NB
Constant High	Colony 202	2.43395539722623	0.999197296566947	0.993111654703842	1.00528293843005	NB
Constant High	Colony 202	2.50588779661696	0.999075708160826	0.99225735272633	1.00589406359532	NB
Constant High	Colony 202	2.5778201960077	0.998939951797623	0.991330912503576	1.00654899109167	NB
Constant High	Colony 202	2.64975259539843	0.998788844709009	0.990329381493888	1.00724830792413	NB
Constant High	Colony 202	2.72168499478916	0.998621142753342	0.989249903810604	1.00799238169608	NB
Constant High	Colony 202	2.79361739417989	0.998435539187071	0.988089735913917	1.00878134246022	NB
Constant High	Colony 202	2.86554979357063	0.998230663476028	0.986846262587568	1.00961506436449	NB
Constant High	Colony 202	2.93748219296136	0.998005080149887	0.985517013184766	1.01049314711501	NB
Constant High	Colony 202	3.00941459235209	0.99775728770327	0.984099678125999	1.01141489728054	NB
Constant High	Colony 202	3.08134699174283	0.997485717547278	0.982592125629485	1.01237930946507	NB
Constant High	Colony 202	3.15327939113356	0.99718873301547	0.980992418652781	1.01338504737816	NB
Constant High	Colony 202	3.22521179052429	0.996864628428593	0.979298832021625	1.01443042483556	NB
Constant High	Colony 202	3.29714418991502	0.996511628222636	0.977509869719248	1.01551338672602	NB
Constant High	Colony 202	3.36907658930576	0.99612788614508	0.975624282306356	1.0166314899838	NB
Constant High	Colony 202	3.44100898869649	0.995711484524498	0.973641084438535	1.01778188461046	NB
Constant High	Colony 202	3.51294138808722	0.995260433618945	0.971559572444085	1.01896129479381	NB
Constant High	Colony 202	3.58487378747795	0.994772671048903	0.969379341921191	1.02016600017662	NB
Constant High	Colony 202	3.65680618686869	0.994246061320811	0.9671003053088	1.02139181733282	NB
Constant High	Colony 202	3.72873858625942	0.993678395447553	0.964722709380672	1.02263408151443	NB
Constant High	Colony 202	3.80067098565015	0.993067390672546	0.962247152606703	1.02388762873839	NB
Constant High	Colony 202	3.87260338504089	0.992410690304412	0.95967460231972	1.0251467782891	NB
Constant High	Colony 202	3.94453578443162	0.99170586366948	0.957006411619537	1.02640531571942	NB
Constant High	Colony 202	4.01646818382235	0.990950406189704	0.954244335939031	1.02765647644038	NB
Constant High	Colony 202	4.08840058321308	0.99014173959385	0.951390549189225	1.02889292999848	NB
Constant High	Colony 202	4.16033298260382	0.989277212270115	0.948447659391835	1.03010676514839	NB
Constant High	Colony 202	4.23226538199455	0.988354099768602	0.945418723698241	1.03128947583896	NB
Constant High	Colony 202	4.30419778138528	0.987369605462375	0.94230726268323	1.03243194824152	NB
Constant High	Colony 202	4.37613018077601	0.986320861376042	0.939117273789935	1.03352444896215	NB
Constant High	Colony 202	4.44806258016675	0.985204929191087	0.935853243788806	1.03455661459337	NB
Constant High	Colony 202	4.51999497955748	0.984018801437382	0.932520160097931	1.03551744277683	NB
Constant High	Colony 202	4.59192737894821	0.982759402880536	0.929123520793963	1.03639528496711	NB
Constant High	Colony 202	4.66385977833894	0.981423592114878	0.925669343121756	1.037177841108	NB
Constant High	Colony 202	4.73579217772968	0.980008163372099	0.922164170285674	1.03785215645852	NB
Constant High	Colony 202	4.80772457712041	0.978509848555627	0.918615076275283	1.03840462083597	NB
Constant High	Colony 202	4.87965697651114	0.976925319510971	0.915029668441249	1.03882097058069	NB
Constant High	Colony 202	4.95158937590188	0.975251190542288	0.911416087491659	1.03908629359292	NB
Constant High	Colony 202	5.02352177529261	0.973484021185463	0.907783004521932	1.039185037849	NB
Constant High	Colony 202	5.09545417468334	0.971620319247961	0.904139614619067	1.03910102387686	NB
Constant High	Colony 202	5.16738657407407	0.969656544125645	0.900495626487981	1.03881746176331	NB
Constant High	Colony 202	5.23931897346481	0.96758911040662	0.896861247426698	1.03831697338654	NB
Constant High	Colony 202	5.31125137285554	0.965414391771977	0.893247162817898	1.03758162072606	NB
Constant High	Colony 202	5.38318377224627	0.963128725203096	0.889664509092047	1.03659294131414	NB
Constant High	Colony 202	5.455116171637	0.960728415504803	0.88612483883112	1.03533199217849	NB
Constant High	Colony 202	5.52704857102774	0.958209740153368	0.882640076291263	1.03377940401547	NB
Constant High	Colony 202	5.59898097041847	0.95556895447781	0.879222461083125	1.0319154478725	NB
Constant High	Colony 202	5.6709133698092	0.952802297182486	0.875884476993834	1.02972011737114	NB
Constant High	Colony 202	5.74284576919994	0.949905996218303	0.872638761865491	1.02717323057112	NB
Constant High	Colony 202	5.81477816859067	0.946876275009179	0.869497992910311	1.02425455710805	NB
Constant High	Colony 202	5.8867105679814	0.943709359039603	0.866474739608782	1.02094397847042	NB
Constant High	Colony 202	5.95864296737213	0.940401482808215	0.863581273038307	1.01722169257812	NB
Constant High	Colony 202	6.03057536676287	0.936948897151336	0.860829315533212	1.01306847876946	NB
Constant High	Colony 202	6.1025077661536	0.933347876939282	0.858229707040537	1.00846604683803	NB
Constant High	Colony 202	6.17444016554433	0.929594729147057	0.855791952861765	1.00339750543235	NB
Constant High	Colony 202	6.24637256493506	0.925685801299693	0.853523599076846	0.99784800352254	NB
Constant High	Colony 202	6.3183049643258	0.92161749029107	0.851429352467521	0.991805628114618	NB
Constant High	Colony 202	6.39023736371653	0.917386251573449	0.8495098137341	0.985262689412797	NB
Constant High	Colony 202	6.46216976310726	0.912988608713303	0.84775961345127	0.978217603975337	NB
Constant High	Colony 202	6.534102162498	0.908421163307174	0.846164607865892	0.970677718748456	NB
Constant High	Colony 202	6.60603456188873	0.903680605249366	0.844697571083433	0.962663639415299	NB
Constant High	Colony 202	6.67796696127946	0.898763723341245	0.843311460841572	0.954215985840918	NB
Constant High	Colony 202	6.74989936067019	0.893667416229684	0.841928791680645	0.945406040778723	NB
Constant High	Colony 202	6.82183176006093	0.888388703659938	0.840425001014092	0.936352406305785	NB
Constant High	Colony 202	6.89376415945166	0.882924738025776	0.838603603835667	0.927245872215885	NB
Constant High	Colony 202	6.96569655884239	0.877272816197177	0.836163988552044	0.918381643842309	NB
Constant High	Colony 202	7.03762895823312	0.871430391603258	0.832675527011434	0.910185256195082	NB
Constant High	Colony 202	7.10956135762386	0.865395086545341	0.827600196050421	0.90318997704026	NB
Constant High	Colony 202	7.18149375701459	0.859164704712231	0.820420702011513	0.89790870741295	NB
Constant High	Colony 202	7.25342615640532	0.852737243866873	0.810842444511457	0.89463204322229	NB
Constant High	Colony 202	7.32535855579606	0.846110908670519	0.798890300478964	0.893331516862075	NB
Constant High	Colony 202	7.39729095518679	0.839284123607517	0.784805500291022	0.893762746924012	NB
Constant High	Colony 202	7.46922335457752	0.832255545970708	0.768879690251875	0.895631401689541	NB
Constant High	Colony 202	7.54115575396825	0.825024078864291	0.751360093255781	0.898688064472801	NB
Constant High	Colony 222	0.419848214285714	0.999480071479448	0.997683228385843	1.00127691457305	NB
Constant High	Colony 222	0.491780613676447	0.999272534712882	0.996902101050073	1.00164296837569	NB
Constant High	Colony 222	0.56371301306718	0.999027884388717	0.996026002326203	1.00202976645123	NB
Constant High	Colony 222	0.635645412457913	0.998745508933948	0.995059865865263	1.00243115200263	NB
Constant High	Colony 222	0.707577811848645	0.998424869811864	0.994008215481247	1.00284152414248	NB
Constant High	Colony 222	0.779510211239378	0.99806548773585	0.992875241775026	1.00325573369667	NB
Constant High	Colony 222	0.851442610630111	0.997666932812661	0.991664858238077	1.00366900738725	NB
Constant High	Colony 222	0.923375010020843	0.997228817244864	0.990380743625734	1.00407689086399	NB
Constant High	Colony 222	0.995307409411576	0.996750789773991	0.989026374766851	1.00447520478113	NB
Constant High	Colony 222	1.06723980880231	0.996232531350127	0.987605052491089	1.00486001020916	NB
Constant High	Colony 222	1.13917220819304	0.9956737516911	0.986119922467131	1.00522758091507	NB
Constant High	Colony 222	1.21110460758377	0.995074186502939	0.984573992190591	1.00557438081529	NB
Constant High	Colony 222	1.28303700697451	0.994433595202218	0.982970145001052	1.00589704540338	NB
Constant High	Colony 222	1.35496940636524	0.993751759026255	0.98131115176731	1.0061923662852	NB
Constant High	Colony 222	1.42690180575597	0.993028479447738	0.979599680714849	1.00645727818063	NB
Constant High	Colony 222	1.4988342051467	0.992263576831624	0.977838305753382	1.00668884790987	NB
Constant High	Colony 222	1.57076660453744	0.991456889287175	0.976029513578842	1.00688426499551	NB
Constant High	Colony 222	1.64269900392817	0.990608271678888	0.97417570976319	1.00704083359459	NB
Constant High	Colony 222	1.7146314033189	0.989717594768041	0.972279223999922	1.00715596553616	NB
Constant High	Colony 222	1.78656380270964	0.988784744462544	0.970342314638877	1.00722717428621	NB
Constant High	Colony 222	1.85849620210037	0.987809621157295	0.96836717261765	1.00725206969694	NB
Constant High	Colony 222	1.9304286014911	0.986792139150685	0.966355924876507	1.00722835342486	NB
Constant High	Colony 222	2.00236100088183	0.985732226125597	0.964310637327726	1.00715381492347	NB
Constant High	Colony 222	2.07429340027257	0.984629822685327	0.962233317437553	1.0070263279331	NB
Constant High	Colony 222	2.1462257996633	0.98348488193651	0.960125916468744	1.00684384740428	NB
Constant High	Colony 222	2.21815819905403	0.982297369112492	0.957990331423434	1.00660440680155	NB
Constant High	Colony 222	2.29009059844477	0.981067261231611	0.955828406719204	1.00630611574402	NB
Constant High	Colony 222	2.3620229978355	0.979794546785765	0.953641935625643	1.00594715794589	NB
Constant High	Colony 222	2.43395539722623	0.978479225455311	0.951432661483906	1.00552578942672	NB
Constant High	Colony 222	2.50588779661696	0.977121307846951	0.949202278727778	1.00504033696612	NB
Constant High	Colony 222	2.5778201960077	0.975720815251728	0.946952433721215	1.00448919678224	NB
Constant High	Colony 222	2.64975259539843	0.97427777942066	0.944684725424337	1.00387083341698	NB
Constant High	Colony 222	2.72168499478916	0.972792242355877	0.942400705897023	1.00318377881473	NB
Constant High	Colony 222	2.79361739417989	0.971264256115414	0.940101880646842	1.00242663158399	NB
Constant High	Colony 222	2.86554979357063	0.969693882630037	0.937789708825651	1.00159805643442	NB
Constant High	Colony 222	2.93748219296136	0.968081193530706	0.935465603276993	1.00069678378442	NB
Constant High	Colony 222	3.00941459235209	0.966426269985433	0.933130930434242	0.999721609536623	NB
Constant High	Colony 222	3.08134699174283	0.964729202544439	0.930787010067225	0.998671395021653	NB
Constant High	Colony 222	3.15327939113356	0.962990090992681	0.928435114872817	0.997545067112545	NB
Constant High	Colony 222	3.22521179052429	0.961209044208866	0.926076469902622	0.99634161851511	NB
Constant High	Colony 222	3.29714418991502	0.959386180030227	0.923712251818307	0.995060108242147	NB
Constant High	Colony 222	3.36907658930576	0.957521625122384	0.921343587962386	0.993699662282382	NB
Constant High	Colony 222	3.44100898869649	0.955615514853697	0.918971555229167	0.992259474478226	NB
Constant High	Colony 222	3.51294138808722	0.953667993173576	0.916597178717124	0.990738807630027	NB
Constant High	Colony 222	3.58487378747795	0.951679212494283	0.914221430140036	0.989136994848531	NB
Constant High	Colony 222	3.65680618686869	0.949649333575796	0.91184522596975	0.987453441181843	NB
Constant High	Colony 222	3.72873858625942	0.947578525413349	0.909469425278268	0.985687625548429	NB
Constant High	Colony 222	3.80067098565015	0.945466965127313	0.907094827240847	0.983839103013779	NB
Constant High	Colony 222	3.87260338504089	0.943314837855116	0.904722168254851	0.981907507455382	NB
Constant High	Colony 222	3.94453578443162	0.941122336644905	0.902352118620926	0.979892554668884	NB
Constant High	Colony 222	4.01646818382235	0.93888966235072	0.899985278723518	0.977794045977922	NB
Constant High	Colony 222	4.08840058321308	0.936617023528944	0.897622174636514	0.975611872421374	NB
Constant High	Colony 222	4.16033298260382	0.934304636335834	0.895263253066602	0.973346019605066	NB
Constant High	Colony 222	4.23226538199455	0.931952724425938	0.892908875531333	0.970996573320542	NB
Constant High	Colony 222	4.30419778138528	0.929561518851242	0.890559311650594	0.968563726051891	NB
Constant High	Colony 222	4.37613018077601	0.927131257960902	0.888214731408575	0.966047784513228	NB
Constant High	Colony 222	4.44806258016675	0.924662187301403	0.885875196217983	0.963449178384823	NB
Constant High	Colony 222	4.51999497955748	0.922154559517057	0.883540648588513	0.960768470445602	NB
Constant High	Colony 222	4.59192737894821	0.919608634250701	0.881210900166932	0.95800636833447	NB
Constant High	Colony 222	4.66385977833894	0.917024678044512	0.878885617875905	0.955163738213119	NB
Constant High	Colony 222	4.73579217772968	0.914402964240845	0.876564307832484	0.952241620649206	NB
Constant High	Colony 222	4.80772457712041	0.91174377288302	0.874246296674814	0.949241249091226	NB
Constant High	Colony 222	4.87965697651114	0.909047390615976	0.871930709867222	0.94616407136473	NB
Constant High	Colony 222	4.95158937590188	0.906314110586738	0.869616446490711	0.943011774682766	NB
Constant High	Colony 222	5.02352177529261	0.90354423234464	0.867302149960334	0.939786314728945	NB
Constant High	Colony 222	5.09545417468334	0.900738061741241	0.864986174047708	0.936489949434773	NB
Constant High	Colony 222	5.16738657407407	0.897895910829912	0.862666543534215	0.933125278125609	NB
Constant High	Colony 222	5.23931897346481	0.895018097765035	0.8603409087915	0.92969528673857	NB
Constant High	Colony 222	5.31125137285554	0.892104946700787	0.85800649360183	0.926203399799744	NB
Constant High	Colony 222	5.38318377224627	0.889156787689488	0.855660035623713	0.922653539755263	NB
Constant High	Colony 222	5.455116171637	0.886173956579472	0.85329771912528	0.919050194033664	NB
Constant High	Colony 222	5.52704857102774	0.883156794912477	0.850915100016536	0.915398489808418	NB
Constant High	Colony 222	5.59898097041847	0.880105649820525	0.848507023903527	0.911704275737523	NB
Constant High	Colony 222	5.6709133698092	0.877020873922285	0.846067538980725	0.907974208863845	NB
Constant High	Colony 222	5.74284576919994	0.873902825218905	0.843589807211268	0.904215843226543	NB
Constant High	Colony 222	5.81477816859067	0.87075186698931	0.841066019557521	0.900437714421099	NB
Constant High	Colony 222	5.8867105679814	0.867568367684953	0.838487324109507	0.896649411260399	NB
Constant High	Colony 222	5.95864296737213	0.86435270082403	0.835843779774016	0.892861621874044	NB
Constant High	Colony 222	6.03057536676287	0.861105244885147	0.833124352415413	0.889086137354882	NB
Constant High	Colony 222	6.1025077661536	0.857826383200451	0.830316974203731	0.885335792197171	NB
Constant High	Colony 222	6.17444016554433	0.854516503848222	0.82740868901984	0.881624318676604	NB
Constant High	Colony 222	6.24637256493506	0.85117599954494	0.824385905031761	0.87796609405812	NB
Constant High	Colony 222	6.3183049643258	0.847805267536835	0.821234767627077	0.874375767446594	NB
Constant High	Colony 222	6.39023736371653	0.844404709490922	0.817941650034146	0.870867768947698	NB
Constant High	Colony 222	6.46216976310726	0.840974731385544	0.814493735602234	0.867455727168855	NB
Constant High	Colony 222	6.534102162498	0.837515743400434	0.810879638889031	0.864151847911838	NB
Constant High	Colony 222	6.60603456188873	0.834028159806305	0.807089990372702	0.860966329239908	NB
Constant High	Colony 222	6.67796696127946	0.830512398853991	0.803117901398407	0.857906896309576	NB
Constant High	Colony 222	6.74989936067019	0.826968882663157	0.798959238610168	0.854978526716146	NB
Constant High	Colony 222	6.82183176006093	0.823398037110592	0.794612669799643	0.85218340442154	NB
Constant High	Colony 222	6.89376415945166	0.819800291718105	0.790079486345761	0.849521097090449	NB
Constant High	Colony 222	6.96569655884239	0.816176079540058	0.78536324708715	0.846988911992965	NB
Constant High	Colony 222	7.03762895823312	0.812525837050534	0.780469312676382	0.844582361424687	NB
Constant High	Colony 222	7.10956135762386	0.808850004030191	0.775404343772895	0.842295664287486	NB
Constant High	Colony 222	7.18149375701459	0.805149023452797	0.770175824314088	0.840122222591507	NB
Constant High	Colony 222	7.25342615640532	0.8014233413715	0.764791650426205	0.838055032316796	NB
Constant High	Colony 222	7.32535855579606	0.797673406804832	0.759259804138043	0.836087009471621	NB
Constant High	Colony 222	7.39729095518679	0.79389967162249	0.753588114009104	0.834211229235876	NB
Constant High	Colony 222	7.46922335457752	0.790102590430914	0.747784093892181	0.832421086969646	NB
Constant High	Colony 222	7.54115575396825	0.78628262045869	0.7418548458132	0.83071039510418	NB
Control	Colony 222	0.419848214285714	0.997960625249604	0.991000696838457	1.00492055366075	NB
Control	Colony 222	0.491780613676447	0.997387647282359	0.988990320539622	1.00578497402509	NB
Control	Colony 222	0.56371301306718	0.996765311535738	0.98692133032438	1.0066092927471	NB
Control	Colony 222	0.635645412457913	0.996096569516398	0.984805462194101	1.00738767683869	NB
Control	Colony 222	0.707577811848645	0.995383889583821	0.982652089578925	1.00811568958872	NB
Control	Colony 222	0.779510211239378	0.994629381327503	0.980468881683835	1.00878988097117	NB
Control	Colony 222	0.851442610630111	0.99383487903917	0.978262233249105	1.00940752482923	NB
Control	Colony 222	0.923375010020843	0.993002000154358	0.976037557946309	1.00996644236241	NB
Control	Colony 222	0.995307409411576	0.992132187586229	0.973799496029617	1.01046487914284	NB
Control	Colony 222	1.06723980880231	0.991226741262364	0.971552065723527	1.0109014168012	NB
Control	Colony 222	1.13917220819304	0.990286842176071	0.969298776365279	1.01127490798686	NB
Control	Colony 222	1.21110460758377	0.989313571098641	0.967042714764647	1.01158442743264	NB
Control	Colony 222	1.28303700697451	0.988307923390024	0.964786612324594	1.01182923445545	NB
Control	Colony 222	1.35496940636524	0.987270820898022	0.962532898033238	1.01200874376281	NB
Control	Colony 222	1.42690180575597	0.986203121644697	0.960283740877439	1.01212250241196	NB
Control	Colony 222	1.4988342051467	0.985105627803715	0.95804108419932	1.01217017140811	NB
Control	Colony 222	1.57076660453744	0.983979092338613	0.955806673821322	1.0121515108559	NB
Control	Colony 222	1.64269900392817	0.982824224578404	0.953582081284558	1.01206636787225	NB
Control	Colony 222	1.7146314033189	0.981641694940087	0.951368723206388	1.01191466667379	NB
Control	Colony 222	1.78656380270964	0.980432138959151	0.949167877519983	1.01169640039832	NB
Control	Colony 222	1.85849620210037	0.979196160753402	0.946980697181472	1.01141162432533	NB
Control	Colony 222	1.9304286014911	0.977934336018726	0.944808221799123	1.01106045023833	NB
Control	Colony 222	2.00236100088183	0.976647214635162	0.942651387540773	1.01064304172955	NB
Control	Colony 222	2.07429340027257	0.975335322946178	0.940511035601047	1.01015961029131	NB
Control	Colony 222	2.1462257996633	0.973999165762025	0.93838791945261	1.00961041207144	NB
Control	Colony 222	2.21815819905403	0.972639228128699	0.936282711061122	1.00899574519628	NB
Control	Colony 222	2.29009059844477	0.971255976896608	0.934196006208617	1.0083159475846	NB
Control	Colony 222	2.3620229978355	0.969849862117186	0.932128329042238	1.00757139519213	NB
Control	Colony 222	2.43395539722623	0.968421318290939	0.930080135942991	1.00676250063889	NB
Control	Colony 222	2.50588779661696	0.966970765486639	0.928051818791134	1.00588971218214	NB
Control	Colony 222	2.5778201960077	0.965498610348229	0.926043707689961	1.0049535130065	NB
Control	Colony 222	2.64975259539843	0.964005247003509	0.924056073197483	1.00395442080953	NB
Control	Colony 222	2.72168499478916	0.962491057886542	0.922089128105125	1.00289298766796	NB
Control	Colony 222	2.79361739417989	0.960956414484009	0.920143028793745	1.00176980017427	NB
Control	Colony 222	2.86554979357063	0.959401678014295	0.918217876189635	1.00058547983896	NB
Control	Colony 222	2.93748219296136	0.957827200046872	0.916313716336409	0.999340683757335	NB
Control	Colony 222	3.00941459235209	0.956233323068526	0.914430540592642	0.99803610554441	NB
Control	Colony 222	3.08134699174283	0.954620381002146	0.912568285459636	0.996672476544656	NB
Control	Colony 222	3.15327939113356	0.952988699683008	0.910726832038488	0.995250567327528	NB
Control	Colony 222	3.22521179052429	0.951338597296935	0.908906005110861	0.99377118948301	NB
Control	Colony 222	3.29714418991502	0.949670384784117	0.907105571833105	0.99223519773513	NB
Control	Colony 222	3.36907658930576	0.947984366211969	0.905325240028903	0.990643492395035	NB
Control	Colony 222	3.44100898869649	0.946280839119986	0.903564656061094	0.988997022178877	NB
Control	Colony 222	3.51294138808722	0.944560094839219	0.901823402258936	0.987296787419502	NB
Control	Colony 222	3.58487378747795	0.942822418788709	0.900100993872717	0.985543843704702	NB
Control	Colony 222	3.65680618686869	0.941068090750948	0.89839687552336	0.983739305978536	NB
Control	Colony 222	3.72873858625942	0.93929738512822	0.896710417110548	0.981884353145892	NB
Control	Colony 222	3.80067098565015	0.937510571181486	0.895040909139102	0.97998023322387	NB
Control	Colony 222	3.87260338504089	0.935707913253282	0.893387557419968	0.978028269086596	NB
Control	Colony 222	3.94453578443162	0.933889670975983	0.891749477099533	0.976029864852432	NB
Control	Colony 222	4.01646818382235	0.932056099466606	0.890125685969428	0.973986512963783	NB
Control	Colony 222	4.08840058321308	0.930207449509268	0.888515097009012	0.971899802009523	NB
Control	Colony 222	4.16033298260382	0.928343967726249	0.886916510114947	0.969771425337552	NB
Control	Colony 222	4.23226538199455	0.926465896738561	0.885328602977611	0.967603190499511	NB
Control	Colony 222	4.30419778138528	0.924573475316814	0.883749921073623	0.965397029560005	NB
Control	Colony 222	4.37613018077601	0.922666938523128	0.882178866758841	0.963155010287416	NB
Control	Colony 222	4.44806258016675	0.920746517844733	0.880613687468643	0.960879348220823	NB
Control	Colony 222	4.51999497955748	0.918812441319873	0.879052463064191	0.958572419575555	NB
Control	Colony 222	4.59192737894821	0.916864933656571	0.87749309240725	0.956236774905892	NB
Control	Colony 222	4.66385977833894	0.91490421634475	0.875933279304849	0.95387515338465	NB
Control	Colony 222	4.73579217772968	0.912930507762174	0.874370518041786	0.951490497482562	NB
Control	Colony 222	4.80772457712041	0.910944023274644	0.872802078816902	0.949085967732387	NB
Control	Colony 222	4.87965697651114	0.908944975330819	0.871224993520957	0.946664957140682	NB
Control	Colony 222	4.95158937590188	0.906933573552037	0.869636042441812	0.944231104662262	NB
Control	Colony 222	5.02352177529261	0.904910024817458	0.868031742656304	0.941788306978613	NB
Control	Colony 222	5.09545417468334	0.902874533344831	0.866408339064585	0.939340727625078	NB
Control	Colony 222	5.16738657407407	0.900827300767167	0.864761799233673	0.93689280230066	NB
Control	Colony 222	5.23931897346481	0.898768526205574	0.863087813427652	0.934449238983496	NB
Control	Colony 222	5.31125137285554	0.896698406338503	0.861381801388862	0.932015011288143	NB
Control	Colony 222	5.38318377224627	0.894617135467609	0.859638927563739	0.92959534337148	NB
Control	Colony 222	5.455116171637	0.89252490558045	0.85785412649454	0.927195684666361	NB
Control	Colony 222	5.52704857102774	0.890421906410199	0.856022139971849	0.924821672848548	NB
Control	Colony 222	5.59898097041847	0.888308325492558	0.854137567207857	0.922479083777259	NB
Control	Colony 222	5.6709133698092	0.886184348220032	0.85219492870047	0.920173767739593	NB
Control	Colony 222	5.74284576919994	0.884050157893716	0.850188743589855	0.917911572197577	NB
Control	Colony 222	5.81477816859067	0.881905935772739	0.848113619179014	0.915698252366465	NB
Control	Colony 222	5.8867105679814	0.879751861121496	0.845964349972352	0.91353937227064	NB
Control	Colony 222	5.95864296737213	0.877588111254794	0.84373602221963	0.911440200289957	NB
Control	Colony 222	6.03057536676287	0.875414861581024	0.84142411873391	0.909405604428137	NB
Control	Colony 222	6.1025077661536	0.873232285643474	0.839024617908445	0.907439953378503	NB
Control	Colony 222	6.17444016554433	0.871040555159874	0.836534080600132	0.905547029719616	NB
Control	Colony 222	6.24637256493506	0.868839840060276	0.833949719014787	0.903729961105766	NB
Control	Colony 222	6.3183049643258	0.866630308523354	0.831269442938674	0.901991174108033	NB
Control	Colony 222	6.39023736371653	0.864412127011203	0.828491880483326	0.90033237353908	NB
Control	Colony 222	6.46216976310726	0.86218546030273	0.825616372690056	0.898754547915404	NB
Control	Colony 222	6.534102162498	0.859950471525688	0.822642943546549	0.897257999504827	NB
Control	Colony 222	6.60603456188873	0.857707322187436	0.819572248873447	0.895842395501425	NB
Control	Colony 222	6.67796696127946	0.855456172204495	0.81640550889409	0.8945068355149	NB
Control	Colony 222	6.74989936067019	0.853197179930938	0.813144429980088	0.893249929881788	NB
Control	Colony 222	6.82183176006093	0.850930502185699	0.809791121078306	0.892069883293091	NB
Control	Colony 222	6.89376415945166	0.848656294278833	0.806348009788602	0.890964578769064	NB
Control	Colony 222	6.96569655884239	0.84637471003679	0.80281776215693	0.889931657916649	NB
Control	Colony 222	7.03762895823312	0.844085901826744	0.799203209168872	0.888968594484616	NB
Control	Colony 222	7.10956135762386	0.84179002058003	0.795507281842831	0.888072759317229	NB
Control	Colony 222	7.18149375701459	0.839487215814723	0.791732955851525	0.887241475777921	NB
Control	Colony 222	7.25342615640532	0.837177635657402	0.787883205814195	0.886472065500609	NB
Control	Colony 222	7.32535855579606	0.834861426864142	0.783960968823807	0.885761884904477	NB
Control	Colony 222	7.39729095518679	0.832538734840766	0.779969116393866	0.885108353287667	NB
Control	Colony 222	7.46922335457752	0.830209703662389	0.775910433799051	0.884508973525727	NB
[truncated: 1 more rows]
