# Supplementary material for: Expression plasticity regulates intraspecific variation in the acclimatization potential of a reef-building coral
Source: Nat Commun. 2022 Aug 15;13:4790. doi: 10.1038/s41467-022-32452-4 (PMC9378650; doi:10.1038/s41467-022-32452-4)
Supplement: Supplementary file 4 — Source Data [file 41467_2022_32452_MOESM4_ESM.zip › source_data/f4d.txt]

constant_high	pulse	pulse_high	pulse_increase
-0.611286235925715	3.77587539885004	2.11244309455771	15.7699670162502
0.771443764599834	0.604130063426724	0.589463928184283	0.271823356442043
-3.74622140707671	-33.4365130508697	0.0859454872080754	15.4351544638923
1.87659917892006	1.90443506299629	1.85063336958136	24.1101302323367
0.796694717507668	0.0841289484443607	0.030119121707657	0.357759800257087
21.631854180069	-17.2277371946459	18.4189017080222	17.4330703412898
-8.22109275856105	-5.38370119495944	-36.5325076310557	8.42703049224813
-8.57917057707602	-8.41205831791832	-32.0410596517175	-20.847127318474
-10.3827820933319	-30.0715024770195	3.9922734823835	-0.149520239639875
-0.716982382028878	-1.37010119311589	-0.698465316157192	-0.172909654442503
0.629858140909455	0.381007636668865	-0.0405551085906093	0.337294170459679
1.86452809070322	-1.63868205063592	-3.28335300964875	-2.34545263449013
-29.8384114303273	-1.88609989344553	11.0785298218327	0.211311053392148
0.147101952762394	-0.129313932216445	-0.992328633207679	0.261702470456709
-6.82330858429356	19.9109015769795	1.22853300164775	18.2213764301794
-5.25835124114719	-1.19885977323427	-0.92749055503045	-0.579850381464477
0.278886701905059	-0.550082468634081	0.194801456131509	0.337141649532145
-1.18104991925607	-0.075302854797974	0.822283574295748	-0.0258040425042403
-1.95991750379705	-0.741143981156345	-0.344529925868911	-0.11039531712194
-27.4228396439517	0.267752501508259	18.7232263866191	-1.14224846450391
-0.202196502742893	-0.489511625366126	-0.394090165839855	-0.988263122968465
-24.715868896181	7.00513639551029	-0.737675231654644	-3.41732073073939
0.227357357762923	1.08432191218391	-0.185186907076681	0.293048651933158
-12.0608702775472	-22.4815407864756	-25.960474829145	10.7945449702891
-36.674381051451	-3.13386096748237	-34.3804222125978	-35.0227715415
2.69977429143814	0.740412902086535	0.200274367099888	1.57219250740193
-0.0863963250864276	-0.0390360069221416	0.14814956368655	-0.661011352438712
0.892935214536158	0.550564841655064	0.152942887546429	0.706723358767226
-29.8708109560953	-6.75762654128022	1.23838933365138	2.27351543949476
22.8578486459285	0.472497007269758	-1.00557165316445	-3.5189458494247
-0.931450884588321	-1.60122388134908	-0.648948372862988	-0.0265431784628003
-0.649024307272158	-0.17913063532036	0.252551533413577	-1.20660680442972
-23.6487874651536	3.00852018517926	-7.88249134132793	-8.36486598647206
0.610331291152244	-1.84858463626125	5.24992552705328	23.2097880145426
24.1027799050829	27.8026888382376	-0.476990856047952	19.5197885841722
-0.03883791151287	-0.713023210208277	-0.246857551245788	-0.906615926283294
0.92116747693204	1.44952161313307	-0.175041893181786	1.24808651096572
0.00483450004288208	-0.0374993838331327	-0.927633481626378	0.475012449514931
-0.782294260581258	-0.488171139467792	0.0803380737780485	-1.1888022572792
-0.633093177648602	-0.420657526446382	0.0488255703287212	-0.401527322378948
2.02589988008827	-13.7062833403118	-13.7062833403118	24.1257393362302
9.13993568086428	-22.1628706408794	-21.4950753305764	25.4108103854401
-19.462914232744	-0.0207419853344244	5.20346291146052	1.86025343990014
7.04837787126738	-1.79884598531211	2.9400710457824	-0.678240336848816
0.408064328394372	-0.221438620663517	-0.461057985929665	0.714705039216133
0.299652204965525	-8.87609698592433	-2.66519449586247	-0.764134820418026
0.640497915409435	-33.626801896298	19.6423003423359	21.8570499627975
1.49788378137695	0.0434931766987326	0.415243482897761	0.525510470557216
5.16571372372952	0.935514149247431	1.43690850999447	-0.463733082914704
-0.655258028101063	-0.62164958480718	-0.76289654329486	-0.84434285221948
1.67385301681987	0.913910305495862	0.242567030349506	0.781107408329026
0.0755356416231488	0.335712609017729	0.189679319318127	0.624128527385209
-37.8936725781306	2.80279781671097	-7.82192136321389	-41.4642979304148
-1.20632079217841	-0.407932989990526	0.226663754808547	-0.308343135370598
4.62657874671554	15.8371997055747	-43.9524265798119	-0.143519047908158
0.0990951160142432	23.8981671997932	37.429265437592	-16.8416821642653
-11.6082903096731	-11.622945302935	12.4913251390636	-21.4701926368211
-0.668019494176773	-0.638072285604499	-0.837262466148666	-1.49459560047208
7.53211081004475	-13.5587908851754	23.4149107298279	9.0159594557524
0.490654573866475	0.913791592816336	1.55681016218016	-0.0093490345503491
1.25532664777479	-4.94511900173097	16.7592177995088	-0.188821935167341
0.532088646293066	-0.794862703291662	-0.532915376053308	0.719163004534462
-0.913975270006354	0.260693139513695	-0.275731829355261	-0.180909233982783
3.45289467918531	1.63472788714559	0.48629229119211	1.7218624701545
-0.785681075703629	-19.6566951091745	-8.43471838935033	-38.2171916792319
4.69538285811296	8.41121565757939	17.1504628300651	-1.94425965567788
-33.6323603347432	-21.4706461185205	-25.0504225256182	19.5949714812295
0.708388569883874	0.359053893112031	0.150844476417162	0.477383049883146
-0.917331177325208	-0.751484746252206	-0.218079019425138	-0.286139806838018
-19.9905384413624	-0.727829900092977	-20.4471353092896	-8.94945925894978
-28.1923248102573	-2.11611725351817	-8.71823987116019	0.967069087281545
0.15296080387191	0.333122778813044	0.500579909480883	0.952500523594
-0.433271352495767	-1.32480568104095	0.101034354396015	-0.468214669593155
-0.226976520535758	-0.18436945146535	-0.739085978773005	-0.686508681581298
0.936352537091429	-0.794998989585976	-0.471963863122422	-0.523624408456658
0.147166999096858	0.3224721090978	0.676976965700656	0.696188214767733
1.05786759262005	-0.0610625114436588	-0.522153438798762	0.213287891091736
10.1227706181974	-1.85457733152262	6.10898155785029	-10.7482839249724
-0.101836461331018	7.8191778978495	4.00725809335751	-19.1932234450258
21.5934942851751	-3.64847066767574	18.1859798362085	21.1651286591746
-16.3181694725942	-3.38302054502035	0.0251661988493479	5.11970085067047
-21.779065603753	2.44853256223419	-3.00658766418385	1.86599863721913
-16.3547304593893	-0.015633135374022	8.23899542637821	26.0136738267741
9.17587057438488	0.151578720488489	-36.5159008111551	4.71608512830174
-8.80524920587007	4.91884256297652	4.18175664524941	-21.8902318191316
-1.12049343606428	-0.108264720771207	0.30419116548506	0.830416495392137
-1.16652506063098	18.2446780057663	-30.7058496375978	19.2260062743902
10.1761004969349	-3.59228553673929	4.62962623515955	-2.37959781231748
8.59141823952925	16.476734920699	-0.918980786810191	4.65882428310762
-4.26467662559937	-3.7140600060626	-0.825035762831523	0.484592299487414
-1.50061873896481	-10.2593222211905	3.35354860883956	29.4534698010116
-1.48002380849518	-1.51132172170476	-0.514954073957896	-0.682564291566667
-2.24035498722396	1.26220410954148	-19.7781660075692	-4.96136279798284
-0.823515413222569	-16.0420062344748	-6.16970646804883	17.3861561816643
-13.279104545956	20.2826810371433	31.5073075459854	20.5809698482023
-31.582829909713	-8.38139483178951	-3.36164254767757	-0.491243977462324
-1.2090371459247	0.272791678694397	-0.215964324762313	-0.345756312122977
-0.962971030795159	-0.437740135038483	-0.080918550353508	0.577832451809239
-1.03083438128615	-1.29104637296508	-0.943110778331398	-0.494666735248542
0.480420075973112	17.344789704745	4.13023696534985	21.2289701391479
-13.9791570238249	23.963679467862	2.36945085859644	-1.47267159017049
9.50281860499029	30.2567827516509	-2.63121457937788	-14.1439332757807
2.99725321860607	-24.0893937998211	16.3033062289927	-29.1438886861049
-0.087579653843634	-0.730226715033228	-1.28440382177306	-0.815766053003239
-1.8648095548714	0.149051863173837	1.1808357467761	-16.4966024447675
-0.537154768610993	18.8751683036786	5.11517573742304	-33.8935089789016
-27.2927485804814	-15.0747280900046	1.47113601156531	-0.46584164760962
-0.258394975265414	-0.189187272634314	-0.415757975194226	-0.772857131121104
-20.0266004474773	1.45356991981052	-25.964736101011	3.61611165393812
-2.73187260010235	-0.37559782454779	-1.29137027141835	0.0322700049687884
0.173428498080381	0.179279685229393	0.149141712913401	0.260367956307923
0.237509484984022	-1.00648993832116	-0.507134824284416	-0.0307899773826606
0.652226552282775	0.977561713152883	-0.221802926596213	0.195473538327906
0.700659654614907	0.930807051613158	1.21547165492146	1.30828109970946
-24.0749751993515	-3.92255413193285	-2.37310875323428	-0.673076023238544
-0.385564721970416	-0.412632458258783	-0.299032182874537	-1.22040956054733
-0.126349079167483	-4.50582182737767	-1.51877715986722	-1.40157565154713
30.2367986488659	28.0110131497511	36.5225957916502	0.692874368631735
2.08403749115935	1.12190487638329	0.683134708747129	0.525440801554496
22.7731375542511	-26.8232558170088	16.4106949808891	-1.07753197013916
-0.0531999296946813	-0.291733196320977	-0.246636985842197	-0.523309365653225
0.642898591749735	1.54769285849794	-0.195813903694931	0.189885626401431
10.1948843844897	2.23325131079342	6.31501567138385	17.7663168645007
-14.6543528791424	-26.2968066495255	-14.6579929486354	-14.6554691579087
-38.8292713116232	-9.47705700505424	-13.2914042422328	-0.515382044291015
-24.3447709597205	-16.1283311805998	3.72461178415639	10.7213826917704
5.11168512564672	27.2042068008058	-1.05042782336858	10.9822904994024
0.275214625042928	-0.0887665368252041	0.49455488165758	-0.144554243363613
6.56924911595729	14.6095533921598	31.8146867674412	17.9118658400734
-1.08773746742581	0.0866951391226947	-0.45643541023701	-0.876539367764749
11.0423361971884	25.5039899088941	0.348096309863199	25.5039899088941
-0.255173530405264	-0.626286147932304	-0.755252290263344	-0.391987620491369
-26.0665277858941	-12.9007261699706	22.9306025322929	22.202598593567
-1.05735744339454	-0.79279078898625	-0.711313135465664	-0.677391931301881
0.976946741519803	0.444220661088316	0.312039127615737	0.321669112620321
-20.0398900164003	-3.63935611720972	-25.6417045679331	27.4655983160455
-4.35438956813952	-1.87806990427399	-1.09042312262438	0.601107578971964
-0.80537961519681	-1.77401049739168	-0.584597853598724	-0.681680689496232
0.541422521612214	0.69646369614707	0.48912543080351	0.867595931255461
-29.434500051919	-43.7097446623702	-0.143316526598707	6.93909647354381
-31.012095786657	0.980691879432472	10.8003072140659	13.2331033956708
0.689181750309542	-0.131691099536554	-0.128697389642772	0.271625592862914
3.04809296300052	-0.058561973452735	12.6027330409817	-40.9820505229679
-0.303504605415739	-0.534121712968691	-0.526472849254223	-0.80413620884136
0.9932892720402	0.375010297896625	0.871238640746444	0.447672762375502
0.331050595774445	-0.401457770444401	-0.548546591915136	-0.620693531164374
-0.76584527248803	-1.02956223584364	-0.819989005600475	-0.614995344726774
-17.8094442563689	-0.140423216461232	9.61815796163903	22.5707663897807
23.4235990613996	-14.3503818275649	-14.8331801679376	-19.2917497492614
-1.25411264449856	-0.240077924875995	-0.46702491846415	-0.704069902006381
-6.56470099912514	-1.14200541047588	-0.526115951307285	-0.116085058961864
-18.5586827643134	1.34923667341305	-0.766757429803586	2.42670814632785
0.351332683182019	-0.525579516741769	-0.0050164538659735	-0.103100988166748
7.39558889518589	21.3614306897669	-25.6936354067341	7.12144524825706
-16.7594144252549	-0.671692169793771	-2.06563862896166	8.07001636121619
-42.6041401813985	12.0372255625216	7.53427148465465	0.566382652430196
-0.213037654171053	0.930168890456016	0.209802361881102	0.100712366489256
-10.5041101014942	-6.740457768546	37.6548522648124	-2.25941275344927
-15.4791759899436	-23.8121153735104	22.9995477682031	-1.24842938548338
-5.13227913129451	-18.3165707923879	-1.76821909864153	3.95462318241326
16.4676461169055	-6.33546352666118	-5.31532881642473	-4.44158526370145
-26.9368898441637	11.6988575345132	23.5240216338636	-19.3090063449133
-1.62440590249051	-0.410201471832985	-0.601893147760802	0.579811734555416
-7.608564064741	23.4179765430643	23.9720070302441	22.9473253641773
18.9983940802232	-27.5605338220506	3.56841632833935	21.3335981076253
22.2252995760714	16.7790113252882	10.829353030682	-21.5014221687581
-5.02179163863723	-2.37439297122806	2.51810490737183	9.99792941187953
-0.883664681313394	-8.37321957219748	-29.4697381634417	11.6208764451095
-0.420413907529096	7.4021556604322	2.0032592659386	-29.6485711283442
1.22253563455703	5.31307394067615	18.0608859913286	-3.351248526389
-34.9599703438969	7.97493368664464	-6.99493305303972	15.5558385090976
-17.9528763186999	5.32629189906033	3.00800438096861	27.1319445922617
0.479827904897999	0.267769353196825	0.11218482168139	0.325684885221317
4.27975477023807	-25.3987914266875	-24.8038826167291	16.5348941107669
-27.460010650839	25.5758822750736	-3.98168848341711	3.76628495025597
-45.8852059121442	6.57471415357907	7.89954819401954	4.10684768420034
6.86831076393801	1.44491901652806	-0.740308649497496	0.154358847936011
-19.3455807233141	-10.8640354605664	3.40964000486932	1.75465153347755
-0.777261715663078	0.85471932549722	0.2105137492837	-0.295765069127197
-1.2831482203496	-0.480987974729978	-0.966423150152517	-0.615605383039474
-24.6873798118542	2.08384819480406	0.628999297620389	1.72587245938671
-21.5407498853373	-12.5561362763083	-5.75363732780447	-12.4436471787885
21.4186299389774	15.6083406329691	3.0855126079365	10.65135344047
-5.4474621207391	-0.402615778171818	-1.076925510322	-0.0521076610608867
1.69956747757387	-33.6059985061956	-12.4813989699208	12.2777276036358
20.6173636006141	3.96632547748074	-9.82420730161707	2.19424538855794
-0.35571558063421	-0.34644700831038	-0.715256615950575	-0.249706104936381
-1.88083633004711	-0.349247582999759	0.0888788397819658	-0.659488331936991
4.90392099760485	-2.69766002682088	-20.4726384867444	10.6698086791158
-7.3870558724375	-7.39852136391513	-0.767202534320799	24.9998531190103
-0.192936273963258	-0.480334064406311	-0.792964243279188	-0.120937825484016
-0.0259969677476625	-0.36863989393489	0.597918469051669	0.914511575308664
0.0764458514970925	-0.821008402201618	0.355328249218093	0.669547567660381
0.477298541117295	-5.56677068328157	-3.40644027006548	1.45728649994247
32.8859880277531	-15.4674075252389	-13.8350988638532	-2.85572559691815
1.05139305065498	0.259194391311923	0.0647860274800806	-0.249112824063653
-0.707440348702135	-1.08520897873649	-0.344787666868694	-0.533986831316198
23.834487885712	-6.40286291149489	-6.30259265006999	-6.34561307112087
-0.788971835617422	-1.40361508069886	-0.553638871968542	-1.13260287308283
0.845646204136961	0.600682625536765	0.595683839250733	0.15977056860026
0.19220429603687	0.633848167477624	-0.107605195713431	-1.34317864727924
-21.3084223210069	-14.4678411205824	-14.2462147453672	0.935204952432929
-16.6463582753211	-0.14656451639864	-0.331551886918743	-0.710021615017915
-1.99423607834665	-5.51153224573897	-7.08430115103105	-1.54005756359344
1.08029000157268	0.342045039351051	0.394800262383087	0.601631610497908
0.496666685712134	-0.73425225349064	-0.336815617122448	0.0562229677946943
2.54089495086043	23.9424003000838	-0.786017889122635	7.6324631512023
-0.157619578821242	-0.173342195789147	-1.06081561712234	0.211302883191858
-9.21377061838358	1.36457844516143	3.6202334132469	-5.03454916776002
1.54378382986631	0.321002392309737	0.470651560839525	1.57166151337552
-1.03608901609247	-0.239141031935767	-0.349948380910878	-0.439393488661408
-21.9089724788725	-9.38951265335519	-25.0398103182811	23.9588809264043
-1.05349270119407	-1.73197558809355	-0.568125418200948	-0.0505474561759993
0.932491811005579	2.04756880773805	0.875274146644447	1.19817942988484
29.588441485673	-1.56405975540517	-7.24933465300211	-17.1617911938018
1.22326201565008	-0.0733416915371681	-0.475604151776376	0.572643579023984
-0.747817773252928	-0.608472061775241	0.0743702586270777	-0.48251689692682
0.503584075075178	0.594988361018172	0.872394195665185	0.277960214907519
0.688082953544353	22.5554857530542	19.9928735688456	0.712376345821032
0.825581217220333	-0.237457772983125	-0.886615956409106	-0.0831868249976122
-12.3328383695187	-2.71397061462965	28.1924371515981	2.92321533616866
-29.6648478143973	1.95969842701503	-27.9345115918142	19.8647066992569
-0.60094093188875	0.204642085660594	-0.129677391149357	0.0691955894710008
0.324191246101511	0.563014677550981	0.515225156939525	0.704078476063806
-4.64393939248258	-0.0345073478302244	-1.86446013160564	-1.79326329530444
-6.8867561544281	-0.111110378859434	-0.651781877072486	-0.860918166891862
-15.0021726001465	-27.0313502509647	-1.1291794895682	6.9247465229722
-25.4622970770885	-3.42995855137579	-6.64344068245368	0.0515523710036135
0.87150607106664	0.507401305023397	-0.0988110127812059	0.30734386906977
-27.21937005788	-7.27592974571901	-2.07674752794243	28.3772739569732
-6.80311535506578	-2.98389937625992	-0.269636054837099	0.956439574881825
-20.2613487162044	-3.04297547547083	-32.2688903502914	-20.1300690535518
0.888172559884087	-0.282514205644034	0.389845261730082	0.492744846130972
-7.61489474581004	0.597376921872222	1.21280407486175	0.665490418730956
0.997070116094729	-0.592447612708075	-0.063940646831548	0.671709324053671
25.6686024390242	0.285742380387002	5.4610363132435	25.7209804456528
0.546517915350131	0.318226124463019	0.143073450337405	0.396296609746292
-6.71157911290187	-0.624429262955868	-1.92148159123758	22.0255484750549
-1.558150209747	-0.297628249155408	-0.220786601745531	-0.935607872863043
-28.5335802021158	-7.22766067472112	-7.07833851795266	21.805513118535
-0.830956228154442	0.128297531792566	-0.0355874779784402	-0.10343337313781
-27.2566736820259	1.51108504882435	3.15159937262111	6.03921140099801
-3.21462339980176	-0.607524899870711	-1.47625220685109	-0.439583046554566
-27.7080177784066	0.699893973884941	6.20605255011009	1.75540992024095
-6.458849122566	3.44213194934364	-1.69647896604166	15.9948657913243
-24.3845322047009	-8.00429423715299	-21.510978621251	4.98298689244716
-0.573928256305921	-0.519601942083548	-0.383775667552621	-0.202732244630616
3.44243871047657	-6.79330831079728	-23.8011953317627	-10.2009279519791
-0.674152528137257	-0.0819026748432	-0.681887386488886	-0.568672451344791
0.388831014837249	-0.0677840482912284	0.0167004562883954	1.09478984162857
-1.43870402238661	24.6246182877286	-3.1512618539945	6.81023505974317
-2.13447400851485	21.6577828603295	-1.74556838862939	20.9901794129723
-5.49019444097901	-1.84694519074486	-4.1786559400878	16.0653007355804
-0.456461176763285	0.667922916197554	0.210374178934436	4.04026627661521
-1.23938839211931	0.0695812322112343	-0.851186892449972	0.0181939962455885
21.5232589984398	-5.95283744099918	7.7932494002641	-24.745990688753
5.58252960850382	22.4048179860551	19.3978357558848	-30.9561447634617
1.62504597594968	-0.310796589298346	0.383612693415652	0.7241460732864
-34.00807543217	-34.8326964162661	7.81407764282693	20.0999262151253
1.6742953651005	-25.0627407484901	18.2891969496589	24.4180223713049
8.80807828852201	-9.0654898108169	-0.888389182484345	-28.9080834057634
5.49103930270683	3.3130209721715	-1.32997498102497	2.21555693415582
2.11223359801128	0.821092039444141	1.48332131554807	1.01090137534532
0.377696732617397	0.901399672089982	-0.123022339257298	0.58579715689389
-13.217581551682	-19.4702482445858	-30.4528293601258	17.5497075909464
-9.69056243863054	-31.9410370913849	19.8131470514353	-22.6414819879393
-3.67593953673415	-9.72848448483261	4.47840056247349	21.1301887873413
-3.24203967793472	1.29615702252387	-1.65880763693026	-6.02373621191765
-26.0014679839599	-8.55171555942371	1.9601621214942	3.89479734219102
-32.3187063270082	-6.61657946418584	-9.25253004526594	17.235655155293
-2.04916014691454	-0.47952711488027	-1.15494739569506	-0.771160315988897
-23.7666575951309	-26.0265943264333	9.29403900211275	27.7895069916597
2.02520833148605	-23.4329714495294	7.54679986582226	4.13881754506249
-30.0127938283978	6.84598875624649	-3.18628167411116	-4.49566967089438
-1.30515956803836	-16.3255256407392	-0.6893587452369	3.62851153642162
0.695985849287249	0.0539653364250987	-0.238663275409177	0.0120478310118335
2.94153732344452	1.84829960916719	1.16344360086425	1.51351547936424
8.2297441610598	-7.46505091635168	-22.9196464392773	8.9876602279514
-8.45048026522409	1.58287893101327	-0.898308110910188	19.577895408084
-2.56471076126374	-7.22535431452927	-19.4067270631089	-2.26081012466121
0.333198354689143	-0.324790493110609	-0.729240171194384	0.296155704765257
-4.0329040827146	22.9204322603894	21.5578852739575	-7.78538408029716
20.2758489631383	-27.3609623871704	0.997637914101883	17.0316968026631
-0.0240120645890642	0.654492369751784	0.793501394718233	20.6670924246403
1.50670476745054	-0.444525045401138	-21.8721482926614	22.9939663353302
-17.0417944411443	-8.2514313380479	0.0404732811073958	0.587142290302732
-29.012698888834	-9.89880784746437	-28.4192126214557	13.1607441132421
-4.39940586818296	0.409406298531237	5.7281504506274	10.7798843497328
-21.8943770551064	-9.22092941640243	-4.64110056363858	0.320151331555531
-21.9810358544714	0.117400401216962	-12.9160920693999	-24.8361275907209
0.883796930016294	0.552582328407473	0.669048395198793	0.477596410008885
-15.2272585836124	-5.88602235878604	24.8355106478504	-2.47972332633971
-7.27615371722926	-2.35130042115429	-11.2726695932418	-18.2321160599487
-7.31839148426522	-0.275015438253141	-0.121901167775658	-17.7244026318144
-25.085652950207	-0.847699298532866	-7.76442015853058	4.99470889995136
-22.9915338090748	4.26012071461887	9.52835308641067	10.1346327347298
-2.48743097680495	-0.256274651398809	-0.203899837467827	0.0895065000256494
-20.3211506297847	1.87857533625522	13.6294519315199	4.16249247390502
-35.2055039368188	-36.3155357890862	7.57883894050008	-3.52802957582354
-25.1611846561743	-25.552859553371	16.8737071264214	0.21218280405608
-27.5869317856714	6.68020790056068	9.75939900137096	31.3590010344061
-16.0577998816315	25.8260898053141	-19.317740695392	-18.7164884759154
29.1112789674325	-0.107515169752981	8.52533781527506	3.34271171790766
7.49345281794513	15.9370209538332	7.19243937623323	-3.80647070868726
0.269601826110397	-1.23583801269226	-0.467739627718181	-0.740251473593194
-24.8724813408936	21.1757172553327	11.1790958779958	-29.9953681625887
33.6273932262265	10.3872165508786	-8.35958817712337	10.5579265087173
-7.77808318508142	22.716745520696	-17.0591362928849	31.909343107541
-21.4273446939442	-5.14428220731517	2.11931782028499	-10.3203917981823
3.96840018833509	0.674555164888224	-1.27475103518443	0.382044448446006
3.96697241318857	5.67913179141513	-22.5055452924677	11.3706004761819
-1.39624761982986	10.4058222834406	-5.65215434534967	24.9377796277284
-30.7238701025189	-30.8212784892606	-15.806505814376	10.9234796170053
-22.6634179248629	-25.9202051231964	11.5923030145473	-35.0588979533171
-24.0638722439504	1.26553908620127	-9.01946399520671	-26.542208154649
-0.377138553148454	-0.71107613516706	-0.811786868448597	-0.701112981184647
24.040360977094	4.9278433431034	-21.5286305876669	21.8250088512011
-0.427468809806919	-2.55495280407169	14.2678255722948	-4.97363347305582
-17.0341838860181	-27.412451169541	-4.16584052354813	25.6840970366629
-4.25634522099502	-1.22404479686735	-3.90366464201162	11.3394883237054
1.78849531093451	0.013858770608899	-0.0914429570762105	0.0271269748315026
-38.1546607334774	-5.75490869578163	13.1236869179266	7.52374238391258
32.3390582871569	0.199326980450736	-2.96013274565047	-17.1604945717698
-10.4606289439737	-14.190200345007	4.6942233200428	0.305521763994914
-7.61756452524208	-6.75512639965195	4.75382504200705	22.3290405587089
-33.5458561167021	-33.3701988697689	14.2089130515164	14.2089130515164
8.27436193495474	-19.0120960626432	-29.5155060388694	-3.576136882696
-0.303446671397381	-33.575302346744	-3.97923849514493	6.45382566357057
-22.4999532938032	-29.6444802447815	1.13732289109054	-1.87169182646441
-0.648491336724212	0.0782121057820628	0.24439912732652	-0.0192812526501843
-26.3532471123632	-7.73430952824871	-6.57916964321311	22.1532434656379
-21.1824802168981	-10.1686496076942	-3.27011631552973	-8.2548484845872
-0.967052710454875	-0.312774036083126	0.721698874672551	0.467520584134787
0.129707200027325	0.275177089247256	-0.0727200941766829	1.17934333799486
12.4053127829219	-21.3357351754041	26.2578837450336	-11.6387759003727
-0.318828510769313	-20.0694773792662	-15.85472611245	8.02417320789498
-21.5252314125707	-3.03906591490775	2.3382474736087	5.75960778831223
-15.8754272911795	-15.8796289653937	-0.217994117980711	23.2765697561294
27.0550870287246	18.3886460494891	-0.778332247817413	26.5850246513045
-5.61167215030528	33.0149309158913	29.5608897877456	28.8501250052997
-1.074169832261	-0.0166577748287973	0.349751775253283	0.00708096474270935
0.214754534327458	1.43446599882294	-22.1060128691161	18.5880937333375
19.0033980547694	19.0033980547694	19.0033980547694	-34.565821305283
-24.2199037095582	3.41750426250041	1.47025361956018	-4.79375609870694
-27.4419875933569	-8.78476715021575	-3.38726646545351	5.83722809135766
-0.899639308784824	9.34600501717871	-3.00965523566731	20.7252393225388
-18.0087746560022	-24.1287015525532	-10.5612179233448	18.8677762813856
10.2425256594986	-5.5772455155399	0.971326832797029	13.8438380695549
-28.9808109157085	19.3168227351894	-22.3439977470135	19.3168227351894
0.643779291061489	0.548409619947029	0.835890527323108	1.2284374562066
-7.69853570524393	0.494541756242642	-21.9312377842809	-0.693338395333058
31.9072594539775	-13.7951653225205	1.89922780171781	-13.7951653225205
-23.3108073514454	-13.4284531036684	8.29949486069568	5.92141388195488
-0.501224229655372	-1.34886130336164	-1.10575393070276	-0.720591370220748
-14.0326331357402	28.9449802394658	-9.6090022570169	23.5226928917279
2.27961443425668	-11.4556154901496	11.4957262434913	28.3408984856933
-0.355354891705896	-0.781028430935717	-0.380758738960834	-0.752754241971755
-5.31622062873519	1.28041424458776	-24.2741977826803	17.091461557812
0.26675295184824	-0.779703895209669	-0.284009157532361	0.190462939738907
32.2221858108901	7.52057360558465	0.556420910813332	-15.1301111624702
-8.57740456802177	-4.17756990263527	2.67545014329598	5.24541397223345
-0.0215700792852394	-0.616511386509129	-0.984105813057381	-0.454079650193508
-0.589478242736498	0.202831088889165	-0.90553176754512	-0.243414959849727
-7.53232897998014	-6.3606657433159	-41.1855368725304	1.08736356620054
-10.4790867565531	-0.388058581287562	-16.1540139098876	-8.95083549269232
-1.23845282234375	2.23291814392327	8.65744851832245	1.11501070655756
-4.65801521953767	-0.667292407357111	22.3898456703048	-4.50644010922507
0.806131869758461	0.0380025262776001	4.12031515282886	-0.700593975916559
0.0525002442543229	0.124763335691782	0.966639034558307	-0.0598830659601771
0.244535601556079	-0.599640350284443	-0.539420394855625	-1.46595981494397
-13.4073395714065	-29.071909692471	3.52532859165009	-6.73792696806406
-15.8776672263387	-21.5433823654694	19.4509871504453	8.33092494082752
0.0238670196201126	-0.362203145472558	-0.712742159263511	-0.424239997632298
0.28971343724464	-30.2308392333361	-1.8815005551671	-3.44717110590959
15.4222002183896	-6.71177743537376	0.342718599130305	9.64434725376131
-0.155314582609189	-0.85032050566926	-1.54819493561109	-0.0724017199037888
30.5766067464464	-0.543062006932029	8.10536135921794	-21.7100232695434
-1.66444455773763	0.212625241516657	-0.196975528574034	-0.329589433648959
-1.01811535873656	0.111161368584639	-0.0227695724901962	-0.718801618865813
-1.02473560568147	-0.375347057061224	0.150080083795979	0.123121844800691
-28.6883061068628	-38.5164166504675	1.56776444032444	8.99287533281926
-7.3084949473357	-22.4805067620164	-2.42694350301074	2.14160866815499
2.90011731561092	5.77403543319442	-8.36071301085575	-23.3009303737508
-5.73792515169945	-42.7022549657808	-3.14238123281287	3.46402622241059
-18.5357960144552	-0.00171322565599927	1.99762482586005	7.34449608918885
-27.7150085149185	-30.4989843309206	0.665547575740489	-30.0747901367222
10.0572912214468	26.2658840044985	3.5777558075195	-13.2156734609774
-17.138330805302	21.8930999462011	21.8930999462011	9.10658468002211
-1.68253128150219	0.484910521441319	0.103636823388516	-0.551542841514957
-2.2977844196212	-0.675949710246656	-20.6898430664675	0.0905206861525724
-4.00229789468588	0.521292784161922	12.2828234036928	3.90749890858732
0.683260789035313	0.229764592589756	0.339817509135579	0.0631104937530653
17.8659249525421	-28.1714947850022	-22.1807872547974	-18.9316914149486
15.8594953462803	-25.9353911988661	-26.2980539649976	-25.4453551712556
-15.3897782683628	-15.3897782683628	24.2493259928919	10.6165760117141
0.0234175981000712	-0.358706708071649	-0.582943310398806	-0.334129864079281
-1.03313168343382	-3.36684103729771	-4.81194282462835	24.7090670176027
0.338216359230749	-0.420754086746085	-1.10576598073864	0.459823009169376
-44.8207577138431	2.11760921938477	-10.0253203944482	-5.75454081777064
-4.98018748007033	-0.329604585570996	0.766641786698384	0.257496992910386
29.2161784790347	-6.30561052655368	-3.56031195325845	-7.44680868424779
1.96944521198773	1.06255290598336	0.66684482388725	1.89096398184169
-22.478352151247	30.3453400638256	-12.4177890116656	-12.3477409380836
-27.8506184476977	-2.23936618749934	5.04500700338639	2.01187490453521
-20.7726319135033	12.9911569850017	5.87367573910452	-0.531576831508835
0.112363265833244	3.55365822979926	16.5466390727699	-38.083695347534
0.744922575411699	-0.150975930577883	-5.61667863296879	17.0492841961363
-26.0043585695581	-16.4902355330548	-16.4843988867425	-16.4817024234697
0.0638424236618927	0.334977175708057	0.00822023910764678	0.860946437290952
-1.64797595315017	2.03045674619952	-9.57787224319899	4.67418202129242
0.949856897046838	-12.5509923121209	-22.5173628840213	7.1333802079648
-1.10987642291771	-0.32220137294092	0.425262548094355	-0.435591535278913
18.5626983219289	-6.31108192652176	4.19411968893635	-7.08572924195377
1.07286398163633	-3.09009223160153	-3.744935095261	-1.80303471022737
-32.9088031423821	-32.545869100953	-35.5360645886554	-38.6924272429781
-28.4243747456606	18.424293043171	12.4824850065256	-10.2988603096001
18.5206961566739	20.7036663079007	-38.7131504172704	17.5563297651674
19.8487635886645	2.80869418816429	-29.7302068673623	1.92263021366352
-27.8460338865735	19.6865684916152	11.7757465702357	2.38994033540275
0.0834259134711307	0.0750406521941076	-0.778627496393901	-0.999478207619005
18.4059252068473	3.03365189850642	-1.36626276226654	-30.5723737233897
-3.19824782625903	26.54721921894	-8.84024594687861	13.7379415374146
-15.1250516750632	-15.1250516750632	34.1754423992444	23.018901848836
-21.3290720485989	-7.54389378149781	-10.3202008580249	-8.72070221243267
20.8353059919521	-11.8566009389971	-6.87954807565318	23.2072232248106
-0.0725960574208571	0.605987583760168	0.588093336944324	0.254101228755313
-0.181878669960256	0.237383340871323	-0.43770496426268	0.7976084674528
-10.595488093198	0.659282405965528	-13.502954541182	-7.68851955258235
-1.72041855594111	-0.557939761050632	-0.650990981334542	-0.507096099870237
-3.25227463655562	-1.80835545843713	-1.94095318837048	-0.736914339099711
3.78180544950973	0.643466788234794	3.49766224240113	21.7309075328942
0.738745872842522	1.65625058272273	1.60961649305306	22.8056441235832
-0.33145689837999	-0.792143211408908	-0.425130318045504	-0.533114726835933
0.277226867330203	27.7548340603645	-10.3467431996828	2.74639651303224
-6.83517887066417	-0.219547738393482	3.26099515900993	3.61687605369553
-10.0946146969855	0.879931822741648	-17.8889396992355	34.9432816727385
-3.857892943335	-8.33258032523559	-4.55889954010269	25.6829825177074
-33.0579135966919	-3.69021335214634	0.185560942652302	19.7791742725021
0.667033661054367	-3.7142192104356	0.479287285343632	20.5664860492929
-34.1552633988475	-30.7882101516948	-8.83555100442423	2.92233673463668
0.396434399324278	-0.356150878680649	0.85222888699295	0.737271608444596
-0.237904197485879	0.217340955996056	0.969932632129095	0.0930167735532555
-0.561245675791947	1.25278280954115	2.50621298752931	6.11984876988267
19.4982052854088	18.4446630342983	-29.7939435954766	-22.1144317889623
-0.635098031343521	-0.840269742917283	-1.03181705164425	-1.18679361721351
-0.140720061622459	-7.25307062481731	26.9119713301566	-0.294518406851059
-39.3971665907116	-5.55758873313813	-11.0535264426235	-1.18298434724655
0.256704220454019	0.929204045696317	0.990315842404903	0.557014332376262
24.5855466223297	9.22314219269387	-32.5999032241277	9.13092465741518
0.654176398032002	0.0117904322349914	-0.212184320869487	-0.349343311094959
-0.0230064930883428	0.0700823398674269	-0.73728446111404	-0.296190883778152
-22.0415966931068	2.56642425404938	-4.81977506948733	0.858766518277321
-8.20637775777793	-20.8291898506681	16.2116324380737	24.2078243725087
-11.3106799932902	4.81333384713325	-1.55956535787356	1.00460029118102
-9.76007330254279	3.03134082894806	6.17945880532439	-4.22378712245012
-44.0795163062036	-41.8687717448584	0.0482589490546276	0.156795073494376
21.7353620297687	6.77508639519777	4.94922301953612	-5.84987600480564
-1.62091969201329	3.70018528146375	-23.7562595671129	7.47979274244255
-15.8393261769456	22.5492663799025	9.01063572093675	30.2584032103807
-20.4949186354911	-2.76467936232061	2.75242758970887	4.16541836483442
17.1222451160067	-10.5028472662671	-31.727820943437	-11.2376501267679
-21.8041640587002	-2.39092038034718	-1.53533110151343	-6.42571346730174
-7.97543244818831	-2.79359418659897	2.78307294833259	-1.86348224755421
-1.03612056537038	-0.319057204921921	-0.289383397275587	0.569028541757638
-23.7148134121487	-4.42776493149216	5.08023752523662	-5.49538195321675
-0.289882881821824	0.0687073129863319	0.0841835436579945	0.494689860777602
23.4226997461016	-6.32614043231889	-6.33146196561114	-6.25620131239534
-0.58827092359311	-0.813306858670791	-0.685981753627862	-0.456491604511861
0.625180606305949	0.033245568026319	1.13368485659743	0.277544105812302
-32.9518078878644	-25.6731520455326	9.55045441071468	-25.4340529161577
0.0306163256865256	-0.00229760778006505	-0.198729126677707	-1.02637816563979
0.709789666658156	0.205761599295102	0.00449018521251402	0.30540392247346
13.6829046666143	2.67209526029054	5.92669938935636	1.61507567161964
-17.9247580839498	0.0548046064978333	-5.42840375598452	-1.87273260502633
-2.64089235561103	27.968167980055	-20.5317548984892	-5.30708577623399
9.31924244796838	1.59211194052069	2.74258309748031	2.31783872520313
-23.3911137695968	-7.49161340541768	-20.1549496066923	4.74812103477884
-6.64107370527088	-0.336558017270684	29.1238180774292	-17.999887865281
23.1891724601616	0.486660797023227	1.38877582716868	2.28107174611324
-9.64539068604561	27.5575524560905	-21.667916899562	17.7708767037117
6.02272094397249	-8.09927354447165	35.0736595891009	-3.99389169929975
-8.55879590904238	-28.2001933100585	1.27199372587072	-29.927571748708
-24.5239784608963	-0.0638740417328957	-0.446276004567734	11.4918490599906
-17.9065159534536	5.42711319410563	-8.15927779230735	3.99428160425787
11.2382784595564	11.2382784595564	1.70726415119185	-29.2999338117355
4.06521598186493	28.4782357786919	20.9837189903262	29.0770052654736
0.666077224903128	0.189879768301384	-0.225997076114058	0.111617514556941
2.73873489679989	-2.63780520837832	-25.1813454436014	0.0723428609601632
-25.4034214184682	6.87941818796937	-0.302896847837521	21.6610179462691
-21.7161684095627	21.862067318876	-5.55910714073146	-11.2268569692383
-18.7860445521063	-21.8096709310835	1.26622072784421	-0.121234251809407
-0.682408610126036	0.213262663524932	-23.6679915580127	2.04391015866434
-32.372763226334	-33.5725200221906	-3.88386638421748	0.673632599043621
-21.0354654165208	14.7376092544742	-20.9303285374805	-20.8068357249795
22.6481803400301	0.828598664880146	-7.68642643290751	-7.69291729140745
5.23058947123968	21.7613491073204	-9.30197363870703	6.39378279658112
0.585466311217306	27.1779304139219	23.9980044048591	34.1850312997636
-7.27913026803269	3.29331539533097	-13.7795138397384	30.9946419833148
-0.197754845046585	-1.16448916867183	0.291653515208298	0.0110974372972362
-10.7716736848112	19.7634732451147	-21.3753827811744	27.0148199889226
-3.75691206937866	-24.7898359122052	-9.87809038055386	5.29207919181389
0.976711559701764	0.638613016911594	0.563114566104876	1.55974937095881
6.5414138086154	-1.05119576347526	-32.530479619252	-0.369186161083257
1.21855657075653	15.2669622694019	25.0886472053576	29.4614298843504
-22.0002844210667	-20.9398951237451	-19.5262444868079	-30.3723931364203
15.0166602075123	-5.53977135192802	-5.03509414817559	1.45031269922482
7.1803042187545	-4.3973588825455	-24.6899118845836	8.23593604729217
1.4889169184734	0.729911861920417	0.64360278885883	-0.0618105114632764
18.4743754676145	-38.4197477422799	-1.70562877059631	18.4743754676145
13.3998219404713	20.9375444388536	-1.69732623977409	-2.01696663327401
-1.97362010934047	-0.0613599251846852	-0.574086769954939	-0.569004826576881
-12.8216720882592	-30.3558149967444	-20.0838327343407	17.8768305721397
0.709109106588882	-0.516794889738678	-0.813157159727183	0.335593653843247
-2.25041540276297	9.50399152087879	-6.5185073161241	25.7195782935441
-16.990996509779	3.17947482208624	-6.00464389055412	35.8191280105529
-36.7309697879377	-41.0820448638783	-36.0630958004713	-13.9355137978877
-12.3412045964755	2.92545329233944	25.3442214566023	24.5104566867274
-11.0817617471715	-3.50786031781869	18.2388003956964	2.53505195270035
-5.78441883213849	1.64155416965668	-17.3413842507688	-0.293457489131434
-18.1309349243791	5.10555790428274	26.5447554103714	5.21873271834139
-11.5587998915104	2.46659798227949	1.41495114891982	4.18559386886602
-19.5595699099518	-2.8243496458198	-1.20709663500751	-1.09843751211784
-4.94843901179378	22.0455137279428	-22.8098759748284	-4.89185708189043
-5.32219757339131	-5.19393136757541	-31.9329241889871	-2.10697544362298
17.7884215345191	-0.27267379613561	-0.0691157199570142	-23.1399275016511
0.199808261091953	0.583635220707175	0.236187586090036	0.0282314980723815
1.25003505590068	-1.33521423419981	-0.371136604553379	5.90837006173173
-20.062888697006	0.366127642517018	-1.48016467304749	0.204284008866716
18.1580879753238	16.6370830962063	28.5914980152731	26.0860955935188
-17.3930378970122	22.0269955251364	22.0269955251364	19.6673354940424
0.703922575191395	0.343901391985248	0.417345041165475	1.32249994617783
-2.19794271802298	-10.8919206462869	-2.60007452984171	16.1973831039993
21.5889892712255	-23.6074014310892	16.3190425392371	18.230913372199
20.2056852070319	1.0472667967989	0.926618701364835	29.4308339201408
-4.99607403971737	-1.98113829168046	0.75318966649651	-0.540012610068999
-0.553022366511205	-11.5540293810666	0.281694146689675	0.489330177002907
-4.81157297671636	5.77926597775824	0.669058853962749	-9.83867493557895
-0.748230325694727	-2.21004108424054	-0.550464792090461	-0.999763383111656
-29.8137592221783	0.278548754845238	2.64032668302245	9.3665648797674
14.1525265477484	-4.66039623764235	0.428191531659206	-34.6709458421137
-22.1177791993828	-3.93730918885227	-10.1153037405589	11.7220920054167
-36.6990733844	7.6183643733561	13.745597445601	-2.89293961891204
-22.9718562506174	-20.9624580041251	14.8704063211794	-20.8461315018532
9.55186231880419	20.7775852615045	-8.37339150019332	15.7342782560807
-0.598286409809762	-0.482055542558157	-0.200919959402794	-0.816456741893582
-9.00484741557936	-21.7251543482889	-19.5035931446094	-2.04685993702092
-24.7620236578184	-24.7771126744506	-24.6775894061785	-36.593847117883
22.7972663869436	-19.5906396962043	31.5522303094752	1.33907343143482
-1.03635173905658	-0.798770367970194	-0.157108395131484	-0.638464256990527
19.9773870788875	10.1883536758261	-4.04074344973394	27.2805092416066
0.637106521318461	-1.5630743747801	-2.25640332347524	-1.11695799224713
-36.2080242976667	11.0139783614116	8.48746077903692	-34.3697250576612
-15.2035526528225	10.9151051757102	-16.9105402593937	0.872570221293695
-1.75012256066834	-1.32816720701458	-0.0264135840529482	-0.703416599096725
-7.18193391623493	-47.1006438635015	4.07156522809978	-2.46481479838177
0.211387629589168	-0.0835433351431514	0.68239393255298	-0.533703080140757
-1.1695037010097	-38.4187811646501	17.8639782397085	5.62372722126473
19.8720193317923	23.6571834578295	-7.88992214085612	16.2300130006451
-1.24427445734708	-0.582933036976349	-0.783936840127984	-0.148310497813688
-29.9813314250846	-35.8749278418299	1.25096896345925	-0.0229690768537656
-28.9521179082104	-28.9652877813456	11.4171314331253	0.435431102342782
-9.30262943608283	-16.6263164956961	-9.24647168058258	33.4988815868142
-27.1130810161976	-17.8137685887301	22.2761008514275	-21.7717187954463
-1.15977681401243	-0.97764537377468	-29.2767175284037	-12.5136740992627
36.0252698405144	30.708362646958	9.09130431733522	0.0849979283697882
23.3038217259351	-7.50761671063672	-7.37844267746753	-7.38048327653583
-24.251433649116	-15.1397218420096	-15.2191988262102	21.0757788649016
0.0479465741831525	0.466660021608117	0.203126747999969	0.292567445922107
-26.3994760443945	-0.0567322154586499	0.0110260384405252	1.94016709949325
-24.5242266078919	-4.43808388941478	4.0882235566188	10.3301676904727
-25.1409587281814	-25.2884121819072	-21.9805861814194	-22.0104994520777
0.366665257540373	0.0809813927110696	0.456214162103455	0.369883424506868
-32.1555434968837	3.69559824363286	-40.626289657589	-13.2834716771407
-1.03282456059075	-0.130183208277161	0.027092111924277	0.627435583831253
-32.5153682947346	-34.8601564674483	-7.28886549137669	10.6233149843711
7.72016079139273	-21.4918372418103	2.16021329824559	1.21935685380669
12.8791656417956	12.8791656417956	-26.2083185736852	-35.7515163508205
-5.59341073716641	9.09188425223167	9.28170389121087	12.2808048720951
-19.4833896873483	21.7098007643761	-3.80884958802714	-15.8723117052442
4.55135394545769	-32.9821362807502	-2.68208984560149	15.4812708186079
-33.8798694824173	-5.28642423583209	-13.9132977032629	7.55664616052769
0.421878563793118	-0.554641805188398	-0.747638838601212	1.26224237636023
2.82680076820994	2.97550729585094	8.45211641764647	19.9116228013755
0.61979107273637	6.46315862876084	-10.9451342953267	-35.7696893679401
0.566503685069477	-1.85368407491138	0.115788513761944	28.6415715060664
1.72687561966514	-27.5015226083061	-7.14992153610196	-10.5978826589789
1.39220081969163	-5.9061524350625	-8.3090286804027	-11.835724767296
2.40018921176432	-25.1424656499797	-8.8145020154175	4.51406001403252
7.5141426056647	-2.06720120618896	-27.7563354976035	-1.4379343156699
2.00375297282699	17.5205631513407	-36.9629130350965	17.5205631513407
-10.7167942266986	-8.15994706406273	5.36664964390411	6.3196853246359
0.339349084198013	0.317580203559862	0.284681352909328	1.09712488121037
-23.5995488887463	12.3610256888546	9.34844890172327	-1.46211872810629
0.929045945657534	0.617639781005158	0.963865373129029	0.757481901433173
32.1411023850328	-9.74294079540035	7.34461250043966	-7.29371946192563
-32.9880899410382	-19.8364466970012	21.4097141524972	-29.1182186693298
9.27259834286072	-42.6950699119841	9.27259834286072	-4.39705971635758
25.4220897911715	1.30884512043722	15.3176839205501	4.7566045222477
0.406167744308905	-0.343068340803574	-0.262147720138257	-1.11592197330091
0.831948247362887	-0.131598696175023	1.21399789986791	2.07196945201394
17.2797380540984	13.9340938020625	3.77912264215186	-7.86127499157527
18.1214397610793	13.089774419832	-2.12389261832578	9.83050959614876
0.0513660403790913	0.915900781246942	0.14722580527093	1.14896577379677
-23.7379927755289	1.29834809985538	-23.6334995524808	-23.6947048007913
0.92372083346417	-0.345940538067046	0.457922652788938	0.0397505438779821
-0.415850380047927	-0.495500113302491	-0.412300574145419	-0.364552738465371
-1.00008347255842	6.2966486041907	0.0327078501148317	18.1286511941107
-21.8484125768264	0.908342292502098	-1.99099878364928	4.374479685323
-16.9323844093387	-13.2448849223128	-5.50624821063294	-23.6230798870437
1.02711688572478	-0.00375946210665857	0.864212038896391	0.207158310588598
17.5689797624928	17.5689797624928	-31.3381368355633	0.156358308107186
-21.8929342544905	-3.08501711290585	3.03466939141321	-1.11992275923753
1.79847723833899	23.2486880938585	-0.746931348644421	20.9904076200939
0.5971048802187	0.436070484919282	0.570905008613768	0.938442995534269
0.0586837553209139	-6.12868285864678	-28.1894024472877	-5.76073370956304
18.7084883782849	-35.5657229119554	0.620626217725819	5.65861404779117
-13.2944463635796	-6.15335748662422	-3.71719965524385	-0.530299344845413
-0.122489375423124	-0.957526603446866	-0.790242525461935	-0.0379900619801722
-17.7772637497304	22.8278824480301	-8.35991888362032	0.954565211322488
-27.2281168959639	1.59481652735614	-2.51774653143063	2.28864009468101
-1.07832476976313	-2.48740959751546	-35.9987414559777	20.9510112329413
4.16141282968611	1.28174717503399	1.12611415972468	2.17969123750894
21.6951137122969	19.4230826249682	-1.34440057941751	-29.2636739949498
-2.65683172477068	23.1565785360861	-0.350431563024461	-3.08489888580803
-39.5564802091573	10.9398755698581	-35.8653767875962	2.77578424920125
-20.9831359602892	-0.884137009069343	5.27697150747161	3.42935737086298
-31.3257688443873	-27.0054362073052	-26.3573014039811	11.9098731399622
1.00665730238238	0.842098277672807	0.741037407005955	0.390562623546596
2.86610060537329	-12.3199292923011	34.6133318346778	-12.3199292923011
-3.94853046076353	3.35007307332838	12.9825253689231	1.92442129480211
-26.0840968449539	-5.3937950666174	-14.1730003136044	22.6774612799038
1.03516933913961	0.602908690513906	0.419152660506751	1.00016409854658
-0.211635400088223	-5.47803276527366	-4.61524388533489	26.6789381718599
-2.59139365940868	36.8430704427289	-17.1913419265255	9.9432177811928
-0.500137931270153	19.1946651980949	4.97514317554204	21.4112390999165
-33.4890203561515	-3.44959900273786	1.33564949708649	16.0199589726608
-1.49001458119051	0.133941540565988	-0.648244727252532	0.0891898367092676
-0.714871240599513	-42.5802261957078	4.04276991596972	-4.12403521536244
1.86608280804443	1.07782099697995	0.404086730366742	0.466923616368669
12.5767774643189	-27.1615009768544	8.85082357876506	25.0597611353686
0.697864088093192	0.479646373848681	0.059972767753012	0.50592875340676
-0.525617612333541	-0.30918150633241	-0.789311085539247	-0.936109755660416
25.3486099838827	-2.76254264125616	3.26502516579758	-0.202904038675386
-3.55673208898764	-12.8345288436843	-12.7030165005745	22.380078990365
27.4448218158417	5.1233974974061	15.8890783872874	-11.6169675696069
0.858766264471773	0.593124272933748	-0.0476199230455944	-0.201365012097012
-25.5922106123067	-18.2140340529375	-6.41793884138273	25.877605735667
1.03600586295157	0.545228678501811	0.814130240617546	0.076163152629738
-22.8521110174822	-2.55583093086246	-17.8072216741108	27.1096201763498
-0.94478635924498	0.127471505359623	-0.544693129123279	0.263874115773596
-2.2975038060978	-1.63516425173234	-0.569062333160133	-1.6605844426442
0.0164563718703788	-1.57546444568301	-3.26564740276226	-1.58766078537494
8.65534814930831	9.8189677227195	32.8400128151897	30.9037320929167
-20.274464702581	0.0194746437097414	1.46724098879966	-3.26936569395067
19.7717841458343	1.48714834816378	-27.1886637498394	0.129182550341972
-36.9213509622208	-3.7054845838121	13.4632411399138	13.4632411399138
-2.57954988708107	-5.3451294572657	-0.358993406044033	3.22257186621309
-26.3889159419284	-26.4007919084995	8.10844850561798	-26.273484781623
-13.5033353425166	0.379317476849129	31.7332095675535	0.887060779592328
-32.1705155868077	6.70855390268686	-7.4633427534788	-7.3732484223955
-25.6333346722991	-11.0578389328957	-7.69847580890263	6.51849159227372
1.68300776274584	35.9257564761512	8.50034360264738	-4.88070117705093
-0.663330512507365	-0.484727174312668	-0.377860381184233	-0.0705524524950401
-24.088083811666	27.1210354636983	-14.1271767986331	9.96223169933203
33.8215594372076	-9.0369317362233	-19.5856127226493	9.09001559914457
-12.9625932793569	-25.2743257380683	-22.0695604826155	6.18488463396257
-0.821526697706798	-22.3560434719267	-1.72189344791207	6.33259124188238
-17.6069617506328	-17.4821621192582	-17.6069617506328	26.9585793154377
-1.09831162183036	23.3242757820857	-1.58149159338716	-2.46144893937276
0.731454728566889	-0.0795226481312957	-0.0751810779106787	0.27487515815669
-20.6962440064412	9.93952992889248	-36.4153545979738	-20.4034671287979
0.309397850585829	-0.380161524654107	-1.01896537629043	-0.130516241596895
15.8327219275511	-33.1555154443914	-29.363620358634	15.8327219275511
-28.981083233284	-28.9971022708442	-31.0325490720564	-35.4168970227277
-0.777449671268181	-0.701047066455032	-0.131720058191823	-0.964294796069436
1.72412839943014	1.01020400901847	1.04022011796591	1.26180284728885
-11.6771638170634	-0.806557012555682	-18.7523836300822	40.6079836268303
-1.2429040961046	-0.216108839080344	-0.164694752957004	-0.69833218632216
-24.2372700243198	-8.28155278663074	-8.26349653592797	21.9627379228424
-25.5812549828035	-19.7127311024913	-19.6661974932948	15.4178275186543
-1.62033429721042	1.67207505879162	-0.653917120076923	7.462387096524
-0.471791793331037	-0.0814379116284305	-0.57144796271938	-0.683141169959594
-6.34525305489319	4.13887229761267	27.5107311138981	3.30828896888825
0.216413636982153	0.281080823054123	0.888380311805618	-0.292658349153474
-16.1093742769978	-26.9097077961043	-27.7180217867368	1.07208949330542
-17.130256776688	-4.15611193606736	2.12001388781158	0.185961543855998
-0.915767276727624	-0.53720989709848	-0.710430505678713	-0.389869074394007
-21.5948505679832	7.31865105173577	-28.1854156756991	-11.5359477095389
0.244799624835583	-0.130910917202776	0.312729056391846	0.83027465542164
-26.5114240907862	1.11151288349515	3.00207932493049	2.08464865097031
-9.81852430554307	21.6147265725053	-4.12530893007014	3.13518147811613
-0.448511044264247	-32.7314940147336	-30.7856727032343	12.4802089756875
0.102940044472069	-2.32283281512591	-2.34252286592021	-0.389531604527426
-1.16495165513383	-0.462806704216678	0.0745619800052338	-0.15240358769868
-29.0502656239406	1.72995609180739	-26.24984339412	-21.0622167117039
1.3380408286323	0.461542998820296	0.0527964910437357	0.744496125052432
-0.179279101946745	-0.481122851297935	-0.496469547827159	-0.475097828960667
7.88985555287578	-28.0887995874615	10.5980319725465	24.8663642886049
-20.0283716290311	-1.08254433134687	-3.8752635292262	7.30231070634757
-7.64773123769738	-10.2349876841324	-5.16009448320037	-2.30550224993439
23.6324707834415	-0.771316466984273	-3.14210682795724	20.0817672859005
-11.4711700703814	-4.13623603158927	9.87608871473297	4.33253297909353
19.8286127802941	-21.9466954536246	0.833347509273573	-6.06942292075507
21.9898229646334	19.7120249855038	10.6682785215342	3.25609117088625
-6.7560496533294	-8.10723932360639	1.03672866752246	10.4132052250601
-3.49872688921783	-9.25671855214384	-0.979515098391954	24.1141850895122
-21.2905002780538	-1.52157297684287	-1.81814111508231	0.283867458806445
-1.7221083901979	-0.750381613957131	1.07373202340572	-0.298724429469285
20.9511390640629	-26.709667677333	1.38078004401711	6.78981651481971
-27.0314622239769	-25.2136648839623	10.4758356231165	4.02839781406954
-21.1812368538369	1.49845939229628	-21.1812368538369	-2.68864943465318
-0.669084661306675	-23.7444484943519	25.314603832219	0.200022602094084
-5.54835244179035	-10.1405561892905	-25.3445368236562	-7.63924226287294
-3.99085662652775	-10.2457377630089	-34.1602290238579	9.01607938268198
-17.2222715804066	23.9549332286517	-1.92358286852897	7.97739301190427
0.635718398593932	-19.1412361405478	3.16328308264026	-1.65986694429662
-1.39558954307504	-0.427914969268392	-0.647481370251952	-0.737474978628217
-6.65366856162676	-4.50874244681938	2.4085744558753	17.0025867450053
-2.57725340856636	-0.0984417349242025	-0.260559598633439	-1.47325042148773
-22.2092950199868	-5.85047341872912	-0.24473956664889	-17.8579612028136
-19.8837015386061	-16.8246946855677	0.375059222309896	3.93838842144534
9.02309456349831	-23.3676513166899	-22.4137381032878	22.405117869023
-11.7731707276018	4.02700481244265	0.652277421980264	31.380263643947
-35.6209872781945	-31.970493879087	-32.2238510375292	-2.43650506134717
0.0945924603889793	-0.443029198566076	-0.465512493291651	0.0992461465386801
-24.6481947268963	12.8161820603343	12.8161820603343	-24.5855600075609
2.14693220918994	0.289718413897539	1.18768058182867	0.891237496496063
-2.7352406236992	23.4191092572294	-2.69096448577365	15.8448428291897
-0.242806003243581	-24.6671907365456	-24.6344028172753	-24.5598835423516
0.256611242622114	-0.467028999403774	-2.96997414040754	-25.6871468623054
26.1026380988616	1.34067049155421	-3.72274723972823	18.7120527102365
30.2184027544661	1.13481746371301	-4.98518697476481	18.6314568630677
0.066831915712307	0.670966486772366	0.882978753791792	0.149754717979161
2.62281824446543	-18.9421899801766	27.7691931109483	-18.9421899801766
-0.12678443524196	0.00462880994818019	0.436197954953284	-0.0318377435333976
0.828637244180535	0.77746025492067	0.0936061400329679	1.02172343430045
-25.574864582461	-1.07883923174096	-8.93891837516055	-5.12426459557818
-21.2107531461682	-1.81535813475594	-18.6177345831757	-0.830999626371748
-13.566886862246	-2.34696744179503	-25.5984268459804	16.030377336421
-0.816327536954742	-0.034222451991557	-0.351177513300074	-0.00997971728198066
-13.8695509047236	-22.6363119682249	-18.9385639766979	-19.0121003066293
-0.466025870511461	-19.3795579832714	4.07992278382413	-5.07947839906825
-0.694656833745293	-0.62194043479947	-1.04252881601002	-0.877962155799596
-29.334319781715	19.9238087563724	18.3217156453568	-13.0514422508816
-9.3750203078748	-17.2846948698938	-29.8132301938939	-0.568669618011563
0.317412673509079	-17.0471944135272	27.3082445944082	-0.833560945052989
-8.21741999256263	-0.299877616368343	15.9228275764968	4.83911991460347
-26.2990440534142	3.38965229128199	-7.89501375058871	1.39069877263663
0.000692469578834711	19.9214372814459	11.3113535444698	-22.286216309777
15.5428944247618	-11.8419525291224	-38.4083609874753	4.09974497093918
2.01180191298876	3.04772639241092	-29.9679612723069	-0.480045486135379
-2.02784495866294	-5.18265188336016	1.86854657751213	1.50179974098452
-26.3882701065698	-8.8018064969964	-23.5181291407907	-8.75823673691553
-1.79040539996503	16.0081994537291	0.900741559037805	-0.665836914554251
0.144665839471946	-33.3554734402126	-17.3463396690359	20.3338100093638
-23.8862676147427	-6.33193635388301	10.2392781763889	-9.43573989650304
7.02776972384407	-0.928588961270147	0.844586261495479	1.90703944842103
-29.8073464126848	-27.3636929074799	11.3024160551049	-5.97989500847665
-22.6326515009502	-20.6046791233723	-10.2134921756999	-5.2016878038208
-28.472512966964	26.9897379871973	1.74085851770198	-17.1586166908882
-2.27460789485158	1.06265229608029	2.62371186409155	6.15059714051902
22.2944347874081	-17.4597213292122	4.81774329051637	-1.25956495154541
0.773263700034857	-0.0163325470305068	0.543091367645987	0.301210878874688
35.6117570572408	9.83081653811827	10.1684505910164	-2.21191851475821
-0.267180586179051	-0.419902140868323	-0.750468085322329	-0.173259515028636
11.1291043966257	-9.68386045150169	29.5813851443758	22.5032043474503
31.7067361825315	26.154853027945	7.86369574201348	-1.49846769040426
-10.4851347962669	-7.19052356067158	41.6706105428952	-10.4851347962669
22.3433290174676	25.3382866874098	-14.8056306669623	-14.7993493995858
-6.25467814732204	6.80799760791142	25.5114884966015	-6.19050123123939
-0.929063148827976	0.0422738069484447	0.997078262667296	-0.277665262132042
-5.56796636901016	0.0046103115262081	1.04537184023373	0.961339917189789
0.672664903662064	0.116087849770071	1.03480325672647	0.686083652286968
-22.0455081293487	-28.6133197637882	0.216325887203279	-21.9272612534655
-7.79210974053955	-12.6917736072595	0.642463088304167	8.84492910868163
-0.16816372487333	6.29530014658774	-5.71329697943542	28.0358994555051
11.4683275236595	8.60611845433504	1.38969388784587	25.3303671718909
25.711140264856	0.343745289874764	2.29061562823236	-12.6771287441082
-28.5328786420504	-13.751786905811	9.56554899755848	-9.83442886432007
-1.24717714603235	-0.3721966770711	-1.70949143657246	-0.801457899332746
-35.8505472238673	-32.3274817497831	-29.6907671054161	-9.11452079872464
-24.2358009317954	-7.01297101951444	6.62145075008996	-8.4612559132364
1.08758439056307	0.727671177846931	-0.431166566809251	0.769107416242642
-11.6897537890048	-11.6897537890048	3.18605349419565	25.1319001194705
-0.714799065357144	-0.872075066651416	0.278207741016164	17.1682878686316
0.219288420931328	-0.387743899706283	19.8925196150896	-0.838532409506003
-34.9693368722466	-28.8088787574002	4.39199278385121	-24.7950037356153
-2.04616528303102	-18.1919048323883	3.80126894102316	1.65341251656049
21.1161701148832	-27.1311540630133	4.45039624100174	3.97947163067634
-29.1600937237743	-11.4282832672987	-27.4820961134312	7.56705307086245
-0.534728895681941	0.0491010270121497	-0.553462447392811	0.297959917090971
3.59121681233125	-29.5552405787499	-0.614955684266735	-2.22876947797038
26.729886018828	-6.30394483394234	-6.1671359789626	-23.5490733211064
0.170804571850637	0.142160662718082	-1.10858325421225	-0.0926190705315618
7.89190221295247	4.07959780265612	16.1165628180905	3.83661332974877
-33.3911795003089	3.26340724574076	6.750149862677	19.803121264682
36.0135571671823	-2.07350799393841	-10.5275340170521	27.9851763568853
-0.909816828590103	0.911849984244514	1.36104506686215	0.45386547066081
0.442687943480027	-0.215829751039661	-0.876656179243006	-0.0784091863860396
0.494058546344787	0.285510547295449	0.369270540239849	0.527859622057328
17.5400807408311	-0.0797933200101292	-1.76948366993813	-2.58951464968416
-33.9108127932732	-0.55207996971081	15.2413659668323	-1.93899402347089
-21.3840105190871	15.5860283983651	-23.0556288269088	-21.1217462116183
-18.5608186178947	-2.94527972475951	3.2602589839423	-1.93328010003672
8.99764675463224	-4.35769756938317	-0.64990057896436	-0.399432029601962
-0.0600014704340749	-1.06789658718395	-0.786634266768599	-0.591221810418289
-20.6208320082607	-20.7094768739901	22.537473761822	18.8842547314501
-2.74882895822769	-4.82824539656234	-4.7092583374345	-0.804744140028933
-32.410399459466	-28.0461098225932	23.6156237495531	23.6156237495531
-38.1628544649793	-30.9312699538664	0.0627461292274438	-0.151041163382214
-2.24986217190832	-18.8895501567008	1.03431546242712	4.70058029934087
23.7069220256709	-21.1100373828249	8.73626442789751	-25.1902229364888
20.8866562514504	5.74763554913259	13.1256635981633	7.11952088233446
12.5387535805868	-41.2007935884885	-3.45381471383622	12.5387535805868
-38.4188143685295	-0.0937173924405317	-41.4391957847576	-39.1890864080069
-42.498796208581	-1.92553463924939	-4.71418441161581	1.12953482690965
-1.51079151975757	-23.3777364077115	-1.39327875393232	-2.36924187925717
1.44769380670435	0.693157756828418	0.489026785870398	0.838049513235319
-32.5316210809972	-9.1931299007869	-15.527207635932	-5.00807200855504
-29.9228312178826	-5.40460738375835	5.16547032292758	7.92473673281314
-21.8178429324731	-7.21778341555573	-0.462406002103025	19.3048349938788
-0.0863274071595536	0.658832065416082	0.974873361827574	0.850018353548146
-9.53572392501486	-8.28007278308529	-25.2280757945962	-8.14608289355624
-5.55247462559803	7.99105312324113	-2.67194227012987	19.4115526346136
7.98789430817293	-9.71967281177138	-3.15099265004046	30.3273760246147
0.578861490307286	25.5882622465851	-4.00351090299913	-24.907195794432
14.9810825340984	14.9810825340984	-22.8898999748049	-4.82103116613914
-0.0796216038000485	-1.13396336499658	-0.61065779899838	-0.110923968139308
12.2566006182743	14.1939362562877	14.1939362562877	-27.4038431071778
1.16757713648799	-22.6908464290744	-13.7801827316552	25.2982225577663
-0.577965142821672	0.46471181931482	0.03589726225885	0.493806708438512
-0.633118797540883	-34.0309431243387	9.95699004260103	1.15628379579756
0.69170163762565	-32.6916552098599	2.36653929675496	12.4361465970746
-32.6649744531392	-20.023521576803	-19.8758543949327	14.6633717064125
-1.31718228420377	-0.710290710124397	-0.279747728351623	12.1437427960988
-0.505149916620419	-31.1085607756079	12.4107880175484	-24.8810215840697
-5.97517591886481	-22.2338506716044	-3.81026769713119	0.863812181841931
14.6815135980449	5.78823922233801	7.01389693256248	8.99444077434504
-16.1825870705807	-28.3931144282379	-25.3450379668246	0.688847300785148
-27.8970211431179	17.6638004559722	-10.8326039867539	17.6638004559722
22.4392108941201	12.9057942343022	-6.75360519265684	-3.11413605016305
28.6074461797938	4.28040285608545	4.26982404168531	4.28355680947128
-2.46318427468506	-6.11477309384712	-27.7564494497936	-5.11595922030515
-15.1932888832329	8.77123446280312	-15.1932888832329	1.90836482811604
-13.2179743357666	-27.8760766800574	23.7454189952807	24.8050511893355
8.63243217774433	-7.44955585354582	20.9871020861095	21.4310486166295
-30.0378747875334	11.3000837912253	6.36114153168071	6.82131616670099
-22.6105266487756	1.52614297184131	0.744586604131012	19.8286504188355
20.2625037371338	5.1228298656183	-14.1893306932017	-0.273986067423316
-1.87093410919948	-1.10341755840026	-0.400382838881076	-0.974575287959076
0.41841284577652	0.34733848159703	0.989541778752887	0.505095551951481
-10.3580549540149	-2.94253821751507	-6.48408399286089	7.87207934288667
-23.8674864021402	19.8112863050988	-32.6081754510949	-15.7203097944485
-36.7935794139158	1.74749524165723	-0.13063564078382	-32.9566791024054
-0.295164624536824	-16.6595128718394	-10.2664348924926	-0.365326504946231
-16.700775697551	3.31025983848069	-24.6082740034551	8.13109690970543
-1.01544363560139	-0.0969451188318553	0.503108225090277	-0.204430243433683
-2.04965682893708	22.2910258697713	-14.5763445937036	-21.9273863143885
-0.11016564056477	-0.431295123179716	-0.927990294566744	-0.247274351574118
-29.7487680068838	-9.78021443471986	11.8145741106136	4.22779708776113
-0.682599885278174	-6.47564569853056	0.963749222299933	0.887913156488189
-35.6698015572976	-2.81431485050646	-6.9518099779282	19.2737873425452
-4.13792304055043	15.3455011720559	25.2777647389993	-31.7665427450021
-5.1948631179199	-20.6598385459242	-1.82809337222521	7.39537216157602
-0.282542218147065	-0.489653260307497	-0.207214467221602	-0.169872025025009
-6.44165691913283	20.6258775707744	0.669046553354614	5.09277722029756
-34.6887641646228	5.8470326830209	6.57233642681341	1.46168033629276
-1.67075033131196	9.69261941177659	9.71581716566065	-41.6626277339701
-4.28799688921737	-18.2710871719597	-28.7348108569869	-5.51529342235029
22.005828791563	22.005828791563	20.2979292551195	-16.6470918951947
28.9345019530988	20.5576955977829	27.2950037776945	3.45155431929325
-2.52636911454606	-22.2397760993357	-9.80373089178187	10.9185268771956
-8.20691730102487	-8.2122629113363	22.0183199980989	0.646013647304881
-4.51328573446663	-17.0445931011345	-5.08033685463252	23.1112010265638
-2.59393783915091	-14.2049908102502	4.64607999638	16.2071780014515
-1.26707301036268	14.5574680377047	3.7200363004591	4.20616620133737
-6.92792885962886	10.2064996289113	-25.2588645856112	25.1080106921542
-8.02776571658544	-6.6606550611007	-2.6968976115351	-22.6581618198935
-19.4258038032787	-7.10309065492348	-3.33858218759928	4.78381241760435
-0.517163665633002	1.36194475732222	0.681441431679479	0.488415902812347
-19.9695949895917	23.6773794974043	-6.8636756476792	18.8927131122148
-39.2769318685966	-8.37848939322396	-3.37954617304579	-39.420363430615
-30.0898220347282	-32.3717189082207	20.8367084120832	2.67042720457704
-1.07644412295947	0.445625997028943	2.90365918112015	21.9826295084493
1.02673371106338	0.644278515482415	1.56502837485066	0.734444690222971
1.59136571696164	-18.5409003668134	8.10324625320185	22.2420508008006
-24.2146625039024	5.323444579761	3.14232925800121	-1.59034946457866
6.38840265314477	2.25343039955293	0.648214489854038	14.8855288406209
-5.93173146192943	1.74218544225599	17.1343328000704	-10.8468046205477
21.3186912946369	-6.22131257147442	0.12321046404443	-4.47321940953589
-8.8535021190078	4.387205857045	2.94681652331659	30.1501057000772
1.88074846000672	0.414285362942008	1.23476367067116	1.01695792877426
-10.2637643906823	-2.96216420814402	26.7142496111883	28.9154009334168
0.73427300624592	0.576162150279228	0.414299026162991	1.27334852801986
3.84500996066007	15.27614875942	4.37116209238886	23.6953018624739
-0.231215679423926	1.08570517988368	0.399975585535016	0.673748002889079
-8.16994315126897	25.4418824430558	-15.1052574662392	19.707498888738
20.8660979271628	-7.62476930410326	29.8776945236623	24.4397351420406
-6.17084250918739	-6.3357144050585	-1.01683882237123	17.071246246187
22.0360081714859	-4.26697835927542	6.21943357627168	22.0360081714859
0.615688092287536	0.849239589059553	0.487075807360384	0.922175566782677
-14.1871532319386	-22.8978847569893	19.4028040523511	-10.5870580056143
-21.3323574795989	21.707601984516	-0.837270788601604	-21.3323574795989
1.15139221622299	-0.973740124116086	4.98637669894449	19.6089914783646
-0.99742703718464	-17.6979189419184	0.768793091939912	-19.0279946231203
-15.8233868277143	-15.8429992983259	-28.5319704345244	-12.6014159843888
-3.99816669463868	-5.80086258525265	-3.33275074384565	23.2891907382611
-10.9004399004411	5.21774913867516	-7.65673072744385	-38.4534241809257
-18.9691045812165	-16.4245517578607	-5.27385974404366	7.2555997557814
1.03048731604234	1.69375634009104	-1.6520720642705	18.8936963078523
-16.8144910171598	-11.2913373987511	-22.0813475295034	-9.63698745468298
31.372881239483	6.55517505821743	30.7639082507473	-0.840005828335796
-1.26774033815429	-2.87802331009415	0.729322152217498	10.3334256747946
-22.9503937404699	-0.917123891455633	-9.65272158376696	-5.55277094234535
0.815519457734869	-0.274505882144434	0.806571948907259	1.25474837866131
0.0895720444573586	-0.817290046368085	0.0113246269493062	0.221723736733115
2.1809432608821	-23.9504720049131	-0.928744747607342	-6.39784142680356
-6.88161830812911	0.42780527099202	-3.1136583156447	25.3650590581409
0.0615308068132209	0.795603932555657	32.2662579614444	32.5820280611141
2.90169326480397	-6.53596895235625	-13.1709747958562	-1.42317810255581
-8.28795194980598	9.10681093721867	4.68793719094705	-0.0394864753533039
4.86395576876064	-12.8946300200456	-12.8946300200456	28.0088536477546
0.930093151105374	-0.0712178797724288	-0.0436945573607953	0.162096525032732
-21.1203065906462	16.6795337656866	-20.9266863965314	16.6795337656866
-0.238820109951984	1.24583272636465	-7.98574137722245	34.551861244273
-12.3353551087731	17.3148069796199	-29.8812643789926	17.8105714964585
0.791310959270642	0.537499843088213	-0.0701701105543608	0.749202821876192
-8.26275902989931	-35.3557966019503	-36.7468100038643	-12.9892079915622
-1.10639904609366	0.0252647213768506	-0.248214958082807	-0.0938191260626911
-13.3003761257973	27.4813657459967	-13.3003761257973	4.35584450559447
22.0470105672828	2.2998750022903	0.110602136712879	9.14340965203185
-29.9445712462579	-19.8540898868784	-0.812758292221462	18.0253905052082
-26.2178641470647	-19.9205757165927	-19.8315828202967	-23.559227132679
10.6713332736604	-30.5450399113466	-0.192338806467741	14.0633167174662
-7.77758713033671	-28.7696313747832	7.34689671689291	-7.44546112764091
-43.6834893912622	-35.1093412688892	-11.0854254331723	-34.2071005303156
28.0726685115286	29.1608969702578	5.73862941518699	-5.63438887317604
-24.9977332078424	-0.162069388539206	17.3176390723488	-30.3576897533854
0.905246518884081	-4.11711984505542	-0.384607031192714	21.8674869446464
-5.24632522634363	15.0028257330909	0.4114093840207	1.89356842076884
-1.63404795381146	3.58992391024737	-26.117497457028	-2.49840362572759
26.9809261037343	20.6739458351682	-11.5292024388455	29.5874432929304
-36.2950462355053	-1.21347732208947	13.343329674997	-4.39484234550923
1.53675601171986	6.78238340598261	1.78213936544091	-3.99853080557411
38.7896647352348	12.6679164406103	12.8989184430772	10.4696078032552
-0.0623569175652901	-0.562162481727328	0.287773007927193	1.34764963995545
-0.393307085859943	-0.844931518503913	0.513668317385077	0.0717115594860589
-7.67015166230635	-32.6889683703554	-2.24466742946767	-0.509386926609884
-20.9681564131848	17.5278721419503	-3.05897085272635	9.37989699462421
-6.80015649235644	-16.5438198236339	-1.04900822888764	38.4667274763101
0.468570958179224	-33.3497748859988	16.7583663850472	-21.6549341472793
-0.871149701627408	-0.186672032235621	-0.786572336498373	-0.60037980886083
-1.06999110451492	-0.0570448893530762	-0.282470241900621	0.167869024574904
-26.0483684987997	1.73394653493589	0.229284698295832	10.0432698160265
0.433493842936711	-0.449248686299647	-0.910334436769311	-0.876430847047057
-28.8606623893746	2.18213277673318	15.2098646773277	-1.60428899286269
1.47345577288095	28.5201329851971	-3.66350264003285	-16.1955754563818
17.0645960241638	-0.973235251010566	17.7865777815308	5.55312974968129
-29.1858726421385	8.56576894798868	-2.25588593373707	4.31166298162344
-35.5651976319175	17.8433317844683	7.81053870534089	15.9785464459846
-29.5905717654079	19.2268579042477	-9.28948411603934	1.65120315434322
-21.5401976399884	18.2448244681345	-2.36563917210303	4.71601660346043
35.8674489524672	-10.9568460240348	-4.67053236652557	-10.9568460240348
-20.3298876183559	0.58999266625792	3.5631729532341	0.148287649307554
0.892794238385198	-0.175876683134979	-0.376487823894096	0.143451666098642
-22.303241970358	-2.40678196557635	-0.0605380478999443	-7.34485492145933
-11.6032966832881	-2.82563474994851	-2.62369739575111	24.7194560220968
-34.0916827875062	-30.3294090667338	-34.6725468798543	-30.2349243708681
23.2559050233254	-7.0922944694674	4.81226527879525	12.1497153778188
6.11711454038112	-15.88189445239	27.9134144647047	6.20750189552036
-18.5736347454708	6.58760958626748	25.1073875003742	-0.458594074195986
-27.258532047391	9.22974850010595	-2.73697418834944	8.97173487363604
-2.37291386095649	-10.5092322795692	1.7775655636113	2.37837261574898
-25.979519400164	-22.4807568639489	-1.70074699112878	3.4924379040488
-22.4955657761172	0.0501444452478921	-23.3764968020924	-9.27196886836303
0.185162032548475	1.98293860811557	1.16274709113344	0.909001586021571
22.8198054140606	-0.31806224310246	-37.0630350030064	-10.4444878885609
1.30358553995674	-3.31808704688524	19.5445300520768	-2.15609145833277
8.64266917847941	-27.8943581529895	-0.034183786895111	-24.4888278894889
-6.41355269658343	-1.6879905101686	-6.58547781545979	3.1538499739443
-0.736334614277973	0.109294838653803	-0.151930976423014	-0.542520873064955
-12.6047394270876	1.49717511151544	1.7449257145041	1.39660098290086
5.54976453226345	25.7026790702851	27.2230150797116	-15.5057092359142
5.9444710474298	-28.7283365982766	13.4660766247058	3.8265929354872
20.9332173093597	-29.1510802467249	-11.0457037059815	-17.6061315688003
-1.14763157345838	-5.6001332017863	-0.151864396944307	-1.62204046732038
-19.0335978411957	1.04684948498532	-20.9905972849068	-29.004404341897
-20.9043937954549	-25.1722842094966	23.2046716814235	18.8321908385448
-1.4130813229679	-37.1423339122791	-32.4326172899672	-28.0679618948731
0.980835054512054	-21.3488064477332	1.74903765695137	1.44446969681473
-0.59019324890361	-0.262585172246234	-1.01397938279174	-0.846661839369588
9.14461264439431	-25.2303184772657	-3.62758467903003	10.1947352410105
-7.5475452197901	-26.4287826103444	26.6690087574602	-13.4967076996522
3.31026078560889	39.2949685975387	29.5503353193524	30.6291196178383
-23.0367744795984	0.474148780552748	10.423395299805	24.1529113940637
-23.3086305493197	-23.3345537065646	1.20258555269441	-37.1612907688327
1.09374354494162	-0.187731432371452	0.367741295951482	-0.524642818542776
-17.7397542714429	21.8476502430801	5.7677490324269	-31.8244260542421
-14.1171802890371	2.28233562184277	1.90478861464056	-21.9387372295494
-18.5935516773875	-34.343905781617	-24.1412223830338	17.663911803342
1.72071937718992	-18.4560467551788	1.67869254004824	23.4293988450424
-0.169143562713038	-0.691893633990707	0.00311487425766436	0.372886516126742
-26.3614896904153	-8.39071826273574	-30.0610179106408	18.5804835972525
6.07394499401687	5.16466629132387	14.2670306802349	-5.83410996362649
-26.9231630920138	7.55726098584069	-9.63965074358438	12.1928647946502
5.58803172259077	1.39304191744469	25.3549574992183	5.50671192609217
1.28072888219371	-0.623637842734394	-0.433559572671142	-0.249984745118662
-10.6757112755603	-6.80896692652039	-13.2762354542742	43.2413325767952
-11.0489807698528	-18.2861105723449	-3.22607691428826	-1.47330280010083
-6.79158658531914	-6.78066430635628	-6.75725836380522	23.7939994364659
-17.0113129112683	-17.0096657958971	17.9793555108911	-29.2417540536317
4.57244700881999	0.429497432626759	18.0847842131499	1.25776194778585
1.24732523705126	0.479731379978431	0.553390286845065	0.868959558800725
-3.58889386011174	-3.61056975902025	5.13423135066455	26.3021232217752
-16.6878174749368	-9.22480850930855	-15.520536122304	15.8013016356252
29.5068252624264	10.6860613697162	10.8789981412146	11.071664746262
-4.42293565818833	-3.77623847977786	0.303721537249254	26.2856679266699
-11.8293327859172	8.96135514866441	-1.11570016172823	-0.10536697841508
-23.5115118605309	4.35359336703962	-4.55209501648513	-5.25297376625635
-21.1968143458228	14.0946002259123	20.1539031936914	-24.606305564444
3.84912417746877	-22.6588028369481	7.31204332041366	0.732430299867618
-0.449213922885386	-1.36237104852404	-1.58908038246456	-1.50975592255098
2.93944865967681	-6.71300990643953	7.39850521570268	4.4660407462991
-32.1657278942791	-32.1655658928103	-35.6622608569673	-35.7837162090066
-33.4068870096686	-15.8922789314608	8.80309138373324	3.35452013967601
-24.3603701852231	-6.33054435629959	-4.56208522689073	-1.9337731882967
-8.3050057605061	12.8476527225338	-26.2590611779394	12.0250127365033
-5.87317594517462	21.472104981401	-22.8619667081707	6.33746990180038
0.357308032884167	-1.0987136343267	-0.301265734556144	-0.254337512079375
-25.0142256039091	-14.8363261996311	-14.8250642294125	-14.8360854436772
-26.0716040255096	11.6217115752466	-25.1965808500617	-6.66858917892466
-32.9865239822982	-30.6883131805866	15.8931873216457	-19.0163621251399
2.1980161409518	0.822949283396301	-0.304305330578842	0.877794507818428
3.41698977248553	1.43681821412413	0.353872761707452	0.354018800117107
-0.145191491444524	0.853591757219088	-0.439530269788007	0.379336813864678
0.916399126890676	-0.0795030007409382	-0.667655510502192	0.6412493178323
-38.9269545146689	16.5465907000131	16.5465907000131	16.5465907000131
20.2794922844941	21.8221496178342	7.55345316335086	-5.43280839900486
-26.4251438063231	-0.883819280330628	-4.89672671382862	12.2722690587989
-23.9667925903804	-21.5693704131009	-24.6898954887618	-21.577252315033
-0.62406464177316	-9.96092814459247	-39.8219822914208	6.08514199233465
0.449094348244523	0.601385476743458	0.755301038636428	0.801106059681542
-8.15634233728832	-9.47574199281302	-27.9634438978756	-8.13588337880482
0.00228632344376769	-1.07118359530518	-0.53312975477185	-0.438314756787837
-18.7211014717723	-7.05995320318467	-6.41956266739764	-3.45677707258577
-24.2925363859507	-32.1534091081823	-22.427173526064	-21.0468369472433
19.6280672113434	-20.4041102112046	-32.2978697976719	-11.2338535606651
8.99896999814845	6.9072235401633	30.186732951134	8.07658221795384
-9.3727830576509	-23.1306561961071	-1.06019520348061	12.0112586340769
-37.0519246421755	-38.0186993845325	-7.94997734080337	0.136672203203977
-7.72683569548273	-0.397916949813488	-4.15174723043839	2.27375919769887
21.1709016482531	19.9073499736579	-22.3397188710874	19.7617557511466
-0.854185945650191	-1.01996669708564	-1.32179744377676	-1.3033201898804
-3.22870028703506	26.9031811249048	17.2912686750806	5.66821816314412
2.38529711244495	-24.2276339356378	24.8188649564383	-0.312941264503007
-9.32781988375114	-26.7334211210052	-26.584339678186	-0.391624197889659
0.0157598075639035	0.835082580444737	0.25042025103158	0.139763517965212
10.0742343611891	-24.0051735735376	5.30353611737805	-1.17172041637681
-6.82288370191083	6.39424256930744	32.3103053326602	23.3446127257776
-3.21437036472294	-22.0351708710321	-22.0525357170328	-21.8659218550027
-21.0452814419934	-0.362513190773677	3.62803791174673	4.12486134544991
0.990947162012077	34.0353405072439	-12.8111274699957	12.528640607254
-22.695409160945	18.9392955476565	10.6301237585089	3.69546166416852
-13.6451311007008	9.39736828947242	-6.614248511843	22.5490900380749
28.8742144895365	26.210342101778	28.7301369543641	34.0479868599673
-17.3417549860562	-10.5987198942034	-1.38660528682961	23.4703456264926
9.92169966620387	20.953348861408	-21.8653050179967	12.5866036370371
-25.2327081237454	-5.38897703855141	0.287986612386524	7.10591596759574
-30.5983363985659	-34.6295657570409	-30.5878838944797	-31.3864636014615
27.7451793961198	31.7683850676326	35.2183205724766	26.344311683161
-0.925265863638824	0.0301736340867203	-0.195243854551012	-0.481383403066276
-19.2230126345474	-6.42963904050306	-0.0834916514960975	-1.43199218412444
-31.3261307008213	17.1546421513462	17.1508916993893	-5.76090959811411
-21.2241110991218	9.38936545666682	-18.7628599995932	25.1120800170235
-0.70285746022379	-0.400772259759649	-0.518731503396418	-0.7835755249069
-1.70213249426641	5.00867070792188	18.3434867748348	0.0934189647605819
-23.0229884536133	-21.3608045700664	5.36133667605807	6.54260576332008
0.610096344848909	9.37712885497125	18.2877667573578	1.36604683063723
-5.61188504608824	-17.2398335482151	24.6521379646627	-25.5858204494165
-4.39903192784305	10.5261239602049	-10.0985991304678	-30.9069224465355
7.29550402269189	1.67145319625204	-1.55862818065125	-24.0863345110915
-1.02203345518378	-1.00576909465275	-1.71375587489946	-1.69961745763803
-7.67636894167599	-0.86561079436577	3.36686814282218	-3.1976609377523
-0.398473715543861	-1.80189589207395	1.96942240037134	-23.5667633200449
0.756443835658058	-20.662220670895	-22.0175522327067	5.6826170808957
-12.1532593795391	15.5960189432614	-32.5647448220311	-12.213087720005
-6.06075744004287	-1.97633588450561	8.75064834428429	-35.02840364441
-30.1638997592986	10.1018878972169	-0.443932148755024	-1.47769962766914
-12.3669120399288	-12.3669120399288	6.22596588228933	23.4908412997942
-24.1040183994442	4.93331560207902	-11.7498553830004	-0.582078362903262
0.0122823062180573	-0.52564567455139	-0.169083163109235	-0.58757258406765
-16.8594895603409	0.502236187749046	2.57563241642963	6.25083894122512
1.05273583107265	1.14206480842873	1.08505058698519	5.45972385672608
-22.9354161934942	-31.1016495769517	-30.9703742964251	8.73392419325162
0.695339125405636	0.0229595068628301	-0.134294909023238	-0.458430105785753
-30.7701173861669	-30.2205675369096	-26.7411856380766	9.50717936699885
20.6187759768795	1.41146797447354	1.06945200218628	3.71452614460229
-27.1653137545879	14.9821971467938	-25.5681321971102	-20.6132615043199
-4.49759585507856	-17.4231339478511	0.286104059245343	1.98406459405704
-17.5340780938079	-9.20418254840109	0.328093617690703	-8.118419201106
5.72238096603265	-0.0129906652205276	-24.5574328794583	-8.06794113388188
2.8766694233408	-1.11574204959191	-1.28229942452174	30.8038473569008
34.7611893195886	30.6231702828505	15.2907033276977	32.2012342701554
-6.62124021782295	-2.44824726197108	-0.935074931929558	-0.562532382296861
-28.5155868913717	0.698617745025827	-1.11877646406803	6.06290180078101
-10.8020162847777	5.26959056749394	-29.1828301104743	-9.59513811524655
-1.40591492473286	-0.354443408446912	-0.459385090443038	-0.880600817668843
-41.9155370005503	16.2205591580622	-6.38332769021839	17.877170774542
-22.0254445532047	24.4638731534935	-2.45591575743323	1.94184234974329
-6.90319391659548	-0.0449487174507773	6.91069607934346	21.1191543701619
-32.1843814214246	0.272444496786007	4.77719847968117	-1.54264720073008
-37.9881483426327	-37.3154662982074	-37.6026237853443	-8.17325258723513
-7.04302895434313	-8.18266151533459	-3.12106119379504	-4.26694362704329
-1.22669816762244	-0.577290561646159	-0.609624269812804	-1.04718686776886
-49.5922728363703	-2.91671710909487	-5.11513401513614	-2.84381792005373
-4.6151667352729	0.598682519583561	7.74547794128654	-23.77870547542
-8.40771231547384	-39.6751976320722	-3.27039441436914	-3.51059537175512
-9.10397757061576	-21.7719130947169	18.0413891154955	16.1615622679079
-24.9883895021286	-6.38168785517343	1.24477490978598	-0.6972845278606
-26.7007708286526	23.9820771039358	21.1656174822371	17.1899539309756
0.626577896623688	-1.03744866928405	-0.257048464298327	0.0823077292074535
-10.4659159938227	15.6094301838565	8.49483858635564	-29.5678565773386
2.13834473469112	2.17061241243361	24.6186353906694	2.09978682965394
-8.76975367924905	-34.2571581411021	4.51349163416495	15.2659426423028
-8.80397180939018	24.4832736433394	4.03268244730977	0.928465705838234
-38.2078859681221	8.98434882680993	-32.4699042424858	-10.4416505777941
-34.3209383627975	-5.6772334638874	20.2954091761898	-28.3419489598316
-22.1743983257477	7.48651108764839	-1.67276823267507	1.57672888929731
-26.830303775311	1.6712573099825	-0.492510807964624	4.30205490180307
-34.2905142063233	4.23098503809709	3.65540024205836	9.30121861675196
-13.7867656450198	-0.153795028292059	-2.43575476448941	1.69430069849971
-11.8452877256219	25.6748832873936	8.60614412874501	1.17375956955706
2.03650173430498	0.767995495951564	1.05423839837916	0.605983363622638
-22.3737323513243	-15.9536358738685	18.4140437709114	-19.3006054376777
17.194304083708	1.5650620218824	5.09603382344442	-10.9094549219255
-25.3257523867605	23.6757272431459	-4.25762345421306	20.5668110001251
-20.7300772933652	-2.03315892003592	-20.6483055763902	21.3683737379706
-0.229939053485592	6.60915473534414	-18.1571725821129	28.9568535421535
26.3604616750308	-6.41318833151243	-23.8829080597982	6.58398062675434
5.92320158681501	12.3977147441477	9.17196097162288	-0.936832245671213
0.392951038030331	-2.46753124428825	-1.56658404238343	9.5875906175945
9.71752682618029	30.8680217339618	-14.5852217436061	20.2222517427004
-29.1156505940065	-29.1326561600922	-43.0587252821665	-28.94540557601
-12.1812952585661	0.843016282589421	1.61423803603187	0.290066900736368
-3.34513205438836	-1.80297136635613	0.730712940293473	0.452926101498305
-29.3661809168435	0.0660314205892342	-5.278259654043	5.42090275449682
-4.93025693618982	21.4005059762059	-11.065529546981	-10.966092443133
19.210337559389	-37.2277631296121	-27.4382778318519	21.1913195373406
-15.5794525376406	34.5208493187495	25.0498361496719	-8.60506978285344
0.116264489319218	-4.39194077158224	-1.81690540408441	8.67946847290798
1.25486514965807	-25.4657407956192	0.769449806608183	-0.623638323808004
-15.6047036699398	5.12370983673272	5.00261304432287	-4.74536998564576
0.676402015428589	-0.221970671971971	-0.287515018589695	-0.488746378638751
-29.5295894201032	-8.86607192343435	-6.9163372474033	-20.6995119952857
-5.84615534231553	-22.3579738449387	-20.4735348062502	9.36023673343416
-19.3606827173864	23.9463703828597	13.7450936361683	19.7111200638372
2.00676859764278	-6.01412963563663	-22.7182732246295	7.2781141911976
-7.81050979110181	-0.0300432255372382	-2.22086183103659	0.664138857732573
-11.4031203503088	33.6537304118172	2.89656649637826	-2.83646012157116
8.24168988199479	-2.64766505282957	0.942858217919419	0.946888337798516
-12.1088742998533	-12.1842062696501	30.5491758698167	-11.9551168303424
-21.046877731258	20.3251741150351	-6.55857341110529	18.2406045070427
-30.3659739389321	-30.0793730599685	-21.1881524055455	-5.96471007785413
16.9285165072108	2.30001687057295	-2.27164666359065	-0.14185643297603
18.4862481041908	18.4862481041908	-28.7375908029086	-1.29342385066601
-27.6305597153439	-21.3667582297106	8.59871840967753	14.0996132050304
32.6095966363379	-7.35899814916025	-21.8797722045491	23.7179007723564
-3.44617362229463	-4.18208824815878	5.52834462814125	-17.5617537104201
0.00497631744053628	0.407493615597099	0.46285159053393	0.876504433338702
3.24169894088942	0.294763440978548	-12.6650464685271	3.44430076736697
4.97108382433823	-11.9701287916409	4.20321506092284	27.9287923419499
-8.41870963627111	4.75293761531149	7.08785112649956	31.4529145278949
20.6816032829819	5.19119888879808	5.6221189424754	24.9592169682119
9.16073031303945	-0.514958523126519	8.99936890469686	-27.6720502861433
-0.0182594512336932	0.37709707346842	1.32102902831851	0.745956047221886
0.245132512932389	-41.9833534482575	5.45530650731149	5.08492227514832
-10.6869713414016	-28.6942175559288	-19.5827889823888	-7.16997825011928
1.71103545786524	1.53312732266208	-1.50544320726888	8.40267826375122
-13.7110914154648	-26.3521718177812	-17.652786017003	-1.95291254731426
-3.03294495754356	-26.0831587782842	-16.1065820537525	20.6783220815651
-14.9125828797492	-3.67620586853845	22.1980519940146	5.09884177549214
11.5483421671942	-34.6472998186768	11.5483421671942	-31.8797530544275
0.329119897677684	0.0134688664038876	0.644726840779968	0.73740158603725
-0.765552910481346	0.102739110684834	-0.525933681081703	0.270576136919231
-32.2300450820019	-3.01512682975844	9.91628290969361	-35.4960307813948
-0.434629475803371	-0.393212920909713	-0.479778743985825	-0.135234747663393
1.06142967617246	2.24913319165813	-22.4205302124226	-7.24030798988898
-12.6310289590792	-0.809438380311923	-31.8696525885481	-5.62370038255156
20.2893988263287	-25.9947095288136	-18.734384563413	-22.8729785532439
-5.7479128088843	-9.70584831091521	19.2760089610159	-32.4669880938531
23.3572929018268	-23.768250339047	9.67282447107472	21.8210126663041
-23.9772189800977	-24.0478289222361	-28.7268801287628	-40.3876464025576
-0.163624694005714	-1.1010281833102	-0.247680463577394	-0.912455242580787
-23.5830629301646	-6.93645229651332	7.09876027145906	1.09961699611178
13.0500980464526	-8.20344229292338	-22.5558374128258	3.28291768204132
-22.8093214904874	19.1713741683303	17.4973024620372	-27.9371975418795
1.5090021470738	-21.4167605291906	1.6207760116043	5.09272120197948
14.9993062786693	-2.33970362217364	9.97538734977082	0.836125722954459
7.82327780200009	-1.7733527992026	3.38209088344274	23.9829696797738
-2.48721037049092	-21.6600830853534	24.5117484053289	-20.6525940185235
-7.75957815605373	-30.3678962407499	-30.3678962407499	-7.75987710889745
-15.0839066491949	-6.9009320106674	-2.51801333244463	25.942661055857
-3.67681554963732	-11.5123496580989	-0.912814242109022	23.76218165606
-28.4133981312633	-29.3835054741612	-21.4525647844276	-21.4195998713384
-2.97504137588956	-0.472492323892226	25.3509070277484	5.09190107389588
-42.1903216520747	-7.3714621957579	6.47496690175157	0.929397980290503
-23.6774378088213	6.9375968739031	7.88809878431862	-2.2121359869483
2.30032457427633	8.1638075200057	-26.8603760585764	-26.7887411715091
-22.0673473661724	-3.80912103342506	-2.34036609898303	1.15686848854956
6.01616944801293	19.7337293675012	-36.0372437941334	23.6640008019074
5.45323173187474	-9.84095793439081	-21.2319131546664	26.8610735894783
20.3636668067672	26.3455751430898	-28.3422238235959	-20.698956130692
-34.3888811565139	5.99439590369181	-0.321306509009628	5.62856416376214
1.00222930245664	-20.3432175420958	13.5051904231808	22.5274530808238
-9.55760320305933	14.3651835151791	-0.265945236959327	1.84493821649144
-4.84070421962638	-28.4680663161155	-15.4918614834429	5.73471059211151
-24.7600648072438	0.396953215142792	-23.3707844651472	17.6037474098911
-27.3398759361163	-34.5748964975995	9.28011429540812	-27.2735559531672
3.17663483027095	-2.40164712502577	6.6680784926527	-0.0379950422914842
0.582939367441432	1.04858385189307	0.728224628691752	0.218856060918231
-27.2289632494718	-27.3408872796914	-5.4100609553614	-4.6696890257361
-3.22241139305757	-0.269728061177175	-1.98069626332802	-1.68236529780284
-25.0375778606913	-11.1502818141299	-21.0297131566769	17.4803144159951
6.79766119735125	-41.5417313581705	-5.12328759654924	0.564931958282237
-12.0731783056894	22.4298245734616	8.03788443278652	1.40509096396257
-18.3526392357804	6.29276876916326	5.24349033669007	-2.30461930895111
14.1783331191651	-7.32405085038131	-12.7689140228831	-2.04247941936509
-23.0755630951708	-14.5704899286319	18.1837435021024	-20.5920587254592
30.5905977497298	20.1787762167483	-10.0575453691016	19.2018311687287
1.86761817348405	16.4764208480216	24.6938171342943	11.8263978588329
1.33827814166644	0.528085716325011	0.289882700557859	0.555251502797161
-15.6457752813831	-2.59350260291775	21.8820908669976	-2.82309757536878
-6.67040612620973	20.3513186456017	5.37546511030161	4.90373974469256
-38.5851185816802	-2.62066777304999	-35.4035057521607	9.07581047860926
-6.81554132435839	-8.03983679086131	-20.7313932135133	2.24378352622436
-20.4775871509442	-19.960985556571	9.31186666888003	28.8948073800368
-0.0839825274791381	-0.680688120421816	-1.0960171472848	-0.839183383200804
-3.96180517239274	-23.5357786955347	14.9089843576118	-23.5357786955347
25.024896524804	9.65392218908638	-10.2980669033412	18.682435135002
-35.4108466744937	-3.45129747869462	-1.82337982556652	1.56581491411084
1.5167424946668	1.24127342470846	1.06909713676153	0.770274699159689
-30.751675206401	-14.7432768049954	-32.8066892168987	-33.1103231015359
-1.01467473232708	-0.466885176931061	-0.333359521729253	-0.866202468349648
19.2751638479611	-38.1359144938762	-9.76673906775433	18.6979052559002
4.53835215252348	-11.1006588805687	-5.64866339462266	-23.4354343994235
-25.1439401821307	-3.84875980449336	-4.29490524354525	3.7097573236581
-30.9023142212096	-19.7334408869863	8.67972600646101	26.341723308269
-0.987913656262336	17.6803784350465	-29.3753705702711	-19.0520832702321
-2.4718275307097	37.1070159545683	14.4151349866102	-4.18750739733625
18.9405748795022	-31.7311756003164	-35.6058307539825	-29.3368802657392
-24.3661363589376	7.03828889001655	-0.0464678858543523	26.3589916956343
-25.6450589745094	-31.9284733510361	-6.49639385949983	-7.11149686183418
-16.4100155680506	20.8449968746382	-16.4100155680506	-0.698005857657204
-29.7401752710013	-21.5791490964202	-9.38402755906225	18.7839127578777
-7.03157306893656	-4.3754552100175	-2.03777262553046	22.8086962599758
-24.1208060193896	-24.1316127281191	-26.5994057571352	-31.4513185165945
-0.0217788228801458	-0.00937843692935625	-0.71921014945937	0.40615819834389
1.56275261428857	-0.848369088060457	-21.131797849117	-1.26033616568928
-9.61950463336808	12.3791130552726	-43.4495613770114	10.9140202061711
-1.05247991193763	2.27456132077262	0.73837368740759	-0.395760801595823
4.40529369096468	34.3462569621026	2.52707762785845	32.493457771917
-0.115980963330734	25.8079839300786	-23.860821601859	-7.83608920831961
1.34258018259885	0.652034130062184	0.335736007777395	0.37717434469098
2.8290928195729	-0.363599606098646	-24.6941454138574	5.69612278228119
1.08712990645802	-0.377594600316024	0.354205923499479	0.620738219987326
-8.51053973701978	2.05757824407579	-3.41945417280345	-14.1005673110806
16.0076988819278	-3.82815016135955	-5.39371678470666	6.55229986509895
-33.3720329270236	22.1314785121825	9.91796620260244	-13.7534989796157
-0.591507411037005	21.4808016004544	-26.5714315058706	16.3037123237744
0.917793285839117	-26.3190257962234	11.7004783956255	11.7004783956255
18.5510314703446	-30.6377934270003	-24.488272117524	-3.09707192713104
-6.51438453321484	-17.9906955517625	27.4037423437506	0.406467829809498
-25.1160457482424	-10.9650417390183	-8.87293399376492	-9.95336639288263
7.56074790192282	-1.53140687271305	1.42160160256091	6.83005806772958
-28.6616076004638	-7.69098755873086	-29.5770663574764	21.1209957013191
-0.947727181674311	-0.412369206122005	-0.528363741661607	-0.744624507886339
-6.26024519808623	-1.72418573105325	1.53963372370084	3.08166726884042
1.02400074369707	1.30225113043699	1.04034432638422	0.737178282010596
-26.7749097095284	-33.4909229603995	20.4350557236294	2.35136737093209
-6.8621167143323	4.0848518401399	4.28982043951629	16.4346654584851
-3.47980956192632	-7.25696457630416	7.34109785570356	10.48962595572
-24.7447047774897	2.865044166296	-1.81720751852792	-9.68351030982955
23.7003275377874	-19.6972108516371	-12.2847751540416	26.4214770848563
2.12009610871237	2.01418235785444	1.21706838827619	1.44465291583028
0.124657664425323	-0.625683178565138	0.841741365939955	0.11996100767498
-13.5215930181591	21.6519723246158	-13.3999325689192	0.254229694367825
-7.03567618548027	2.4105479474516	0.832235609784001	18.8222649993082
8.79726728697873	6.17884181518607	9.07660710703734	13.303504136274
4.23118317277778	6.90112001146044	2.89396878390968	26.7792313506035
-22.9818832401828	-1.45576770306899	18.2771405195536	16.2364141464099
2.77117330182761	-15.5524018949355	-25.9330029612968	7.2552104637974
-26.2831792822116	1.7279063793788	-31.615570937386	11.8301780873006
-28.1055369858241	26.9984461587031	-1.92707711130702	26.1836220953665
-0.4646982456821	-0.987241228031524	-0.306421123861736	-0.507486102512109
-25.8215317836351	-26.1833437116103	0.248092847388961	8.86203929700443
-10.8818753869403	-4.51430401296879	-4.13726817099991	-0.364175033925636
-4.44540059121717	-1.25223394067095	-1.24871734508729	-0.473425435830794
-19.834795533057	-26.8867560205861	16.2838565614357	24.6314241502436
-0.688771436064271	23.1926663596628	-3.70457363082968	-8.1886521207648
-3.38246687441742	-4.28734435857391	4.75233179814445	11.4824549936724
13.1284706201288	-27.5693191133609	-21.8575954341914	-21.8708856504363
-5.05669495066887	4.94969760765917	-26.0449950645837	10.1376587628224
-21.3885323187485	-15.7741978852078	-2.20768187168928	6.93228489163736
-2.06094085217217	-5.21561886024471	-0.0705301799372594	-1.83465288025992
-4.61780228369971	3.94351187856579	-31.2493837542935	3.81329129325782
-1.76732322162819	-37.1948216468363	-34.7588961699596	6.71277832517432
-0.868327394940929	-1.02728772524057	-0.549100610027358	-1.17118430359003
-24.0446871614484	-11.3954060668145	-10.1107498268559	0.642604442594159
22.9682572195258	8.46313461801455	8.50156693556914	23.5194067440099
-22.9033893252296	3.84871106562158	-1.28655314409108	-4.22837096342224
-14.1164321914096	27.7188033414701	1.13013763430995	32.7000317294918
-30.2914501062436	4.14589458781884	-1.64844498568489	-0.62981952177159
17.7348774457015	-9.58120688135558	8.44721350568198	-31.0285825200502
14.133445579024	5.74388773008169	-5.03356506867727	-24.9097481250226
-24.909882681497	-24.9606807215794	-40.8007290288211	-24.499412319402
-1.13357473888739	-1.07048562140961	-0.358881253057755	0.0203761176071449
0.552463882371657	0.126403741737645	0.449256471596783	-0.0393151670933882
-40.5092936961129	14.9613472498643	-22.4124850539465	14.9613472498643
0.933459370186062	0.333512958190367	0.17789057223925	-0.106861431513228
-17.0529529167938	21.5798956871658	21.5798956871658	2.20104828789326
-20.8244512310818	-20.8244512310818	-11.2258419742891	33.6456619205094
-12.8346945224639	-12.8303279664511	-34.1051196443476	20.199027239997
-4.89233109785522	-3.99629613600144	-1.49410823600813	24.0071341570525
0.508737026760858	0.522848292483087	0.0188497661942171	0.585902243335155
-0.656721670557442	-1.09976176500853	-0.565556131573571	-0.208211118068192
-24.7627592819678	-13.875861316446	6.97479557678888	-4.66999534128841
-18.999768479443	-28.0058469520784	-7.63809572507637	-15.6633230787752
-8.40501742253816	-1.59586216747171	-2.42117245458548	1.55724143264336
-0.903199825891997	-8.81968446197118	-2.17871614193109	27.9756446377311
-32.1254123896551	6.30134743053021	-38.3530274731107	7.92906460436974
-6.1392267788362	32.1181155795589	16.6382142783626	-1.10802108446918
12.1134291959083	-10.6570293005524	-38.9356253048016	6.55949461773778
25.5553278612115	3.52743490307332	5.80688086908759	2.71911734798957
-19.7082694556855	-19.7125005137865	17.2793466152974	-29.0816376304427
5.01987603291823	-46.2101436148151	2.01861001787222	-1.54420599275196
-36.5042173258441	-4.28066521903807	14.3977215831498	-3.02449236338358
-11.6217121648463	4.0434720876227	-32.5475304504828	10.5828113410512
-2.90782875481148	2.2644426125089	-28.8271844685142	8.83929673985937
0.750527306211667	-34.0927512546643	24.5395059754875	0.8700131589602
-23.6792630513853	5.18145059538962	6.02235179371278	-1.91848701306753
19.2104983777544	-9.76165815023058	17.0874137523742	-0.911354326548088
0.561566369775287	0.71282638825861	0.359666495390259	0.996726965133664
24.552713782432	7.93797538832188	8.02554742355194	-13.8467918263696
-0.789115053613291	-1.0288615407382	-0.892662373134054	-0.44927030642377
-23.3015633337357	1.06740077783992	-2.74373427409896	-9.267115981088
-6.59966951896382	26.2702555600844	-9.30323353068095	-9.12448789670765
-0.690317957174265	1.34020805610537	1.63436143585417	20.5546743791788
16.7444495934871	-1.33083588489726	-10.3236372285899	-2.37341118430011
6.99767860162466	-29.2636814200937	-1.5333727960379	-4.12202719157715
-21.1282837319954	-6.28813599289534	-1.38520814315713	4.44702621946124
-8.13238764175354	34.1866479429689	25.0013105105021	9.42311414027407
0.443311929132148	-3.68611855680227	-19.4692010953254	29.0164449970376
23.8269861070801	22.1878981705225	11.316439928332	8.46705140715715
2.12369680801291	-19.6938671348389	1.3132568480001	6.20864886821574
-18.2052025171498	-18.211013867817	-18.1834297116968	-24.4921805816303
28.5968648171065	22.760416800832	-14.5468650291337	17.1702356229661
13.3329646062196	-3.50717829997271	13.6455725769845	31.2641140475916
-0.803960172955828	-0.29150214508126	-0.154291995812578	-0.419494835995219
-22.6495208634971	-10.810212558103	-4.09216448959734	7.64391339281277
-2.0118890109351	24.55121117135	-16.2843555169706	29.1291316067201
-22.9346948260531	-20.0773375093573	8.49252583680978	18.1771025724667
-3.23925469759913	19.726817078414	7.04175904653274	-5.26031325662376
-23.6685607103079	-1.51513390777435	-4.98009905543429	3.97311989818494
-4.84003388910916	19.6771339705557	-5.48448217764807	6.061770586215
23.5939699304215	-20.3702668312659	-20.3702668312659	-3.07444439140299
-0.520187523283815	-0.506897083104486	-0.347661012212471	-0.495942240727222
-22.9979452649887	-7.45896088078247	-6.35830653914772	-13.2168840564929
-2.24939474150307	-2.22615666147124	0.435760864846914	-0.590771528177101
3.41468171111871	24.9513750533358	3.70596242811312	-14.9059006655121
-20.0666884120618	26.9156530076585	-3.33815043656253	32.4112876679422
15.4788854373204	12.7871689830866	15.4788854373204	-32.7242909792553
-35.3782305668984	-6.9796860191018	1.62765504255697	-0.613711702915362
24.2598277672201	-21.9742732634575	6.64789093468772	-21.9742732634575
-9.49432302578539	-10.2605734769719	30.4809850055281	-19.7405103132964
4.31963150947342	-4.15447607756849	9.82468193464439	2.34992856746498
16.4725691439143	18.2221267014078	30.0165667495773	19.5327879118632
-1.22863139558119	-8.61614835445155	-1.33615583407039	2.51368641226864
-0.660800385609616	0.450686205140037	1.68067127888488	-4.19643284229399
0.734945568668376	0.391650766207407	0.261666218410664	0.362810716066094
1.39343430493266	4.36750737893123	33.8004260273084	5.01531088136655
-27.7486220027826	0.796699349015654	-6.1500825370241	-9.9492402561438
1.57443647098468	0.0121085742874834	0.508693788408492	0.884606889771265
0.892641535538598	-1.39880245516721	-0.239530881195427	-6.90761070593461
3.4421657106476	-10.2442476827781	-5.93311355607713	26.500546534292
-0.399074437596089	-0.0529721980689082	0.328599626324596	1.57648679098586
0.293485910180558	-2.00638954456551	-2.47891998593255	14.4461932688007
-1.62375155832644	-2.35047956035709	1.7439078735601	6.41017437509556
8.14029010119137	-0.786979024795358	41.5000907043201	-10.1384314792158
-6.03146892818002	-5.99150786211708	23.9334986056694	-5.85282883544983
0.173264300090952	-0.232340524400956	0.513874428385322	-1.38326562098989
0.94943932709392	0.861659477216746	-0.550331753439147	0.783216634364257
1.84100052705858	-26.9619331346636	-22.2588286885511	-29.4320173181046
-0.259323809615318	-1.22892555591495	-0.670782187213055	-0.407423136864463
-20.0940156909467	22.5826910475372	-14.7386211304878	-22.9326546646453
23.098437962585	-2.0299972260003	-3.04632832088709	1.00316574131416
-15.0889207355109	-22.9436131258537	22.4903301085943	-6.53565693963714
25.7451103452549	9.34150087445207	0.902609597603457	9.82357832736488
-24.9870784552265	11.3331778077296	-39.703068106484	11.3331778077296
1.22304955362882	-0.389798685410443	-0.507928374599441	0.759746731930913
-29.831065430508	-17.9815732116476	-7.21276903925544	-26.3929564233869
-4.86491814477672	-26.6827280112184	11.4914738239642	-1.32759899614414
-26.3699555837954	2.64679765595539	1.44078639421199	9.39181520930475
-35.8107391851638	-6.12755082530566	-0.359946960367205	2.68244484660011
-15.9428478100067	31.4048874881858	27.492016746569	-11.1242756491499
-17.5862493001232	-29.6756067835369	1.34278752179123	2.49039904332196
-7.43150557480233	-21.2724121297513	2.26301816971795	4.35207158807126
-15.6968405845192	2.24672795818037	-5.50563808921934	0.365445321151436
-33.2134899624678	-3.59024336871036	15.5520949243479	-29.3507314889436
-22.2084398558521	-36.3946012000075	14.816283818392	8.83978709673701
3.85867443280512	-4.7508709835293	24.0925856251816	3.04492461290101
-21.9538105885931	-4.73714169538254	-0.390148900603905	0.037569893143081
-0.257041056829606	-0.177405236781317	0.824733533050283	-0.740242913311431
1.06329846065345	7.12279341375489	11.379316541479	18.7105385110316
-35.2893698485504	-32.5343469573097	6.93100666886296	7.69990977930707
2.6426473606712	-8.8311093825033	0.430377947670393	0.0779290836346334
28.1559293663172	19.0467326151536	-27.3696236299281	27.4205648232952
-26.0513306635813	-27.4106349549065	-7.58213320218434	-6.24186467252451
29.6130258464143	-27.2906445788245	-28.9362693476332	-4.55051494350045
-28.2251236016365	-0.265623355531702	-7.28971635849912	13.3993162806527
-22.6058415648619	-22.3502846227015	3.41976303995847	-3.04861004810944
25.9317759054758	-8.85025510693902	5.14633279776257	25.720277700086
-33.1509465744883	-44.1485376781557	-30.8306949529114	-29.7011493464832
-0.321626422755302	0.457293241517777	1.60623051441097	0.275020798164853
-7.15891844498267	23.1245501568686	-7.08910449323757	-7.09684429841064
-31.3840208109441	-9.50559005629337	10.8299588221634	-30.3966796890321
20.4254938206985	-9.54485360478323	-5.740818452593	0.741021712315728
-38.9762689636425	-1.07014068522724	-32.4329380358011	9.86200257368973
-18.5630862491903	-28.9086958111676	-22.7344669206687	9.65999033711639
-26.6481851549828	-2.24406747700343	-6.25059497391788	14.613063878273
-19.9650943898848	-5.01740813171452	-1.7801384042457	-4.32458298800094
0.511825395108044	-0.45102614781269	0.586765384727537	1.03166595463619
-17.8458349682132	0.797044604049286	18.9235832030009	7.17062903491881
-10.9553011819207	-21.5949554699136	-8.93803406892975	-21.3961528442995
-7.19335245068633	0.758256714617847	-1.37338430550969	-1.02998432211717
-21.490904026337	3.14713491217625	-0.323170610507013	-17.588252407041
-26.8634784215075	22.3958518750025	-27.0898835777566	-23.5080518245901
-1.23232548532217	-6.4351377288951	-20.6374814206067	1.67600512328196
-1.41910001832567	25.8176030754072	-13.6319860772235	23.4943946858496
-36.0222507609997	-7.02084422098548	0.895243299430474	6.24369458706203
5.45670063569246	0.266598547147728	0.394406151558512	0.577737979820178
-30.3472687287148	-32.678867277979	9.84470446421242	9.84470446421242
-0.566026180152554	-1.29335268946661	0.114090786172193	-0.126853985268284
-1.76167888953176	-1.03532911746938	-0.543000295711091	-0.210030728354598
13.826737668419	-2.95646458293612	-0.762045575464659	-0.524003781190466
4.31756700477958	25.8630624888357	8.81433545224827	0.513347878230315
1.80437980208095	0.980324422521112	1.49725946360016	1.0475806542483
-10.6771678366256	11.2854705913372	10.3919385023528	22.4098912090995
-1.40992584546942	-8.18385257651006	-10.9757169241852	19.7369904491542
-17.8460601047017	1.82177387983907	-9.32980764065876	24.1413296328669
-19.1496835287182	6.72454588729751	7.55926235508803	-4.68045414581634
-24.814116880892	-24.7344075163813	-24.7137811008495	-30.3827671290641
-17.2306981055929	34.4832831842901	1.75862922673781	1.82773339277466
-25.6651906245452	23.1031975763144	-13.3156363692722	17.270030175725
-5.15278449002103	-16.6666379832571	-1.77249547096108	0.735446772758785
-19.8467743732064	-1.82124582193757	-18.3123876688498	3.16692413812257
-9.10185588529639	-9.03227489227773	22.6977232012796	22.6977232012796
2.64950914145245	1.99662933988159	-4.71243350083002	21.1257254456542
-39.0891353003306	-13.7062183786305	-39.5943706054224	-39.2312501545939
-19.0276184127448	-1.64608458986013	1.38476557133175	-2.8149765669689
24.9026808824418	33.9773839649087	25.3420887442994	-22.5863179469121
-1.52793924829845	-1.77439107533445	-0.652668641466403	-0.408854641801392
-32.7158661217361	-32.5762875733275	-38.6466849080341	-34.7953782370954
16.0608965285782	16.0595967919209	-43.4478030465349	4.61907203126382
-20.9100913923166	-4.29888022460293	-1.88720052063609	2.23152733073795
-39.7979432697098	4.66491922895962	-37.1632156244728	0.431087798880562
23.9667153575573	3.03208912743817	-2.50343014138664	8.51350814678772
-1.11201162540225	-1.41374874990217	-1.20858716252506	-1.12128219137563
-32.6381335890803	6.37463493734004	10.5369884952163	-2.67043357135345
-22.0874295249169	-12.8320966437731	4.27350557220155	-3.16422582225534
-9.37813185368449	-4.61175359884464	3.16524229624958	-0.649965893063419
8.27640424802466	-39.011432008793	1.99981993541431	10.81219441803
-17.9199557995962	-4.32716462495311	-3.34890839444079	1.14871641094827
-3.60626794524181	-4.59205637447427	-2.2305064834338	9.99786249199781
-33.054916178181	-34.058872219863	15.2890680770146	8.46793519173913
-5.2033835484719	-0.440199873683697	-19.2790907711601	3.83626390916087
11.8714509442542	-35.8097798912322	4.05656385490902	-38.6885654573934
10.1652762042926	28.5617288461791	10.6022765376677	10.5026128661558
-16.8149215648187	0.515122657572143	-23.353499550305	-4.10768522285345
-5.24022466283011	5.04749203119672	4.7166487389917	18.4671267080293
-29.0250355212084	-24.9684310270979	-11.9460701686725	-27.388361799519
-9.08929433899289	0.559929125471811	-1.87524845914253	3.49060595475042
-13.3470988364862	0.384180755912221	30.1223616167331	19.2262784553807
-42.6077101002868	-38.1747079888373	0.837366454352621	-37.2868806807161
13.9626793999104	3.88041397648462	0.994923558090457	-0.601273488477555
-0.852987102146563	-21.2914877603308	15.906648449753	-28.5943547490345
-33.781110165641	16.2347239605619	-4.34420360623262	2.40808497320346
-10.8687584293169	-24.9433692734515	2.06125933136119	3.99045393182887
1.32488037072946	0.379904075286597	0.0951707243693069	0.147560874136085
-19.1192417754098	-19.1192417754098	-19.1192417754098	31.8161571271096
0.753348244994197	1.41417539694804	0.752886049107714	1.3501860141004
-19.8055202959489	-2.44292693757425	1.77785414314465	8.22145896141561
0.628384857152572	1.09747738149381	0.228376262774621	0.131498600338136
3.42216607944539	0.0952475912241603	-0.180756551195199	0.793551525459572
-1.08700831643282	-1.17913106505211	-0.620688732050509	-0.548368962370733
16.1738936521949	22.521714818136	-7.15872262003549	-1.01503822040271
-0.238232787756584	-0.219643561056626	-0.888229178341695	-0.772238236840208
2.54688263958525	-9.53360186445187	1.04080767438269	15.2912667690506
-33.2783560295821	9.84460754892943	-7.84913914849115	-2.3484229526288
-7.57410071233058	-34.0641220167358	3.89645402604097	4.46319162736623
-36.2051815217527	-8.30914156892629	-35.6161402291154	-0.309081736692594
-37.9492735485349	-37.5923867218983	-8.44788039116403	-1.73094903045016
-9.30685586367918	-4.66510700943275	21.3830912553013	2.9381716525734
-16.2079457271127	-2.53750182883081	-14.69959853459	3.7076337636442
-2.25855764978604	-2.18718845192459	30.3790035149993	3.29092938340492
-22.5216915297422	-8.87935481485044	1.5151549589571	1.01753761260317
2.5444589134274	-23.5532827392826	-6.25795383825706	-3.39731457942208
-33.4757927591478	-3.15680450486645	1.62336351009072	-1.38034801276147
16.5095094522424	21.6310968310585	2.98530901598895	20.5293106165491
19.6419646116053	6.3431379857081	-0.809120386464805	-7.81402339974731
-6.25024147069193	-31.8522921255999	-39.2292662278068	7.80476729269253
-30.2807426948965	6.3651946228104	-3.16786969787707	10.6993247278309
-36.2730434419026	-38.118643781587	2.21076054925074	2.97255287864388
-0.132103600642316	0.956727402576935	-0.758681930530924	-0.183734914612513
26.1003383463165	-19.3132896176169	-20.299751793542	-22.3601409220668
-2.07582635981456	-0.391281985056918	12.5217909264802	25.9842771544316
-0.761156573400826	0.150903972986309	0.226183138821193	0.211117634330721
22.3488342773385	-8.53824717309073	-14.8855870755966	0.824602529800716
6.41124425547833	-16.0145721343858	3.11956526676762	-25.0437460227381
-2.51812751302701	-24.297747857316	-1.51170826943569	-5.34984779294701
15.6256238811537	-6.73151146742311	-7.71902461366669	1.68660034568516
-25.6985630804706	6.74413479301307	2.67829361007691	-1.33658701309929
11.2504532804947	3.23206012195174	-22.2057857039976	-1.99057355577653
-18.2564787489995	24.315921190716	-18.2564787489995	33.8630720075907
14.5987675265764	-25.4422803345032	7.78856989742035	-11.1518342640726
-5.44224014278658	-21.2604716409963	-0.285515244243756	3.72836885129168
-25.2546166190872	-32.0006755681426	1.25123121148282	20.6208940083519
-4.62138380176439	26.8588168276463	-0.219438086587026	0.882992289285135
-0.0316449325193977	0.0741655702539687	15.9209564669131	-8.27837897795211
2.96098544821398	0.0543820343600154	4.50359614480321	22.9205483999445
-15.6693793569864	11.7642846591101	12.5592615174761	31.6160236392967
-1.43975470148645	-0.213529887165812	-0.695078780977035	-0.961106496402629
-23.5917646110497	7.30045495612462	15.9767302267061	8.14222854218149
5.11504409323338	2.66888388858873	1.65615537848753	16.8620835834872
-25.2344094726286	-0.751811334368179	8.73173028554593	-2.06036852771029
-0.679451263628543	-2.89570837347621	16.5323291808029	-2.66518351512928
-6.01219190009993	0.0571428654442801	-3.01241762232442	-1.36307019828863
-4.65230861283488	-32.0469346322424	-6.033139979566	5.82958448990409
-0.894119256813787	0.247336314887083	0.107251114734786	-0.1688804698795
-0.847656832683381	2.16752279093505	9.64311379208622	0.140069141607544
-0.160176153542484	-32.2642174398127	-41.6345477812808	-8.75261988362157
-1.36436346000829	0.417751957695388	0.536645495796241	-0.22079231644388
-28.0745746473021	5.51601195982767	-8.43750036130273	4.4793594387254
-5.91153010087875	-5.88329742999145	23.3833897501688	-5.79394257993459
-2.25865565714719	-3.39795291948152	-2.61578013209511	-24.4506389747809
2.28829643633972	-1.34124915684028	-21.8599305220156	2.87429183119115
-21.4034378015657	2.20368772003495	-2.21962442340454	7.74155239583832
-0.0884291599007173	-0.744425279845621	-0.745676054986209	0.0732934527071708
28.0931753316502	-8.86058777259616	0.25510438557452	9.09524957903061
2.11900898585804	-21.7014344657952	-21.7014344657952	-12.3301452752653
-24.2964316679156	17.7952199501753	17.7952199501753	-30.0552108389693
8.02636758296878	3.87194860475222	0.134958421640653	29.2101883432032
-4.52507352321527	-11.6989709706426	-5.87592122642209	3.21542137188249
-20.6676741835558	-11.034409997905	-9.57621916196341	-2.65746760463593
0.351380096944818	-0.6766986796288	-0.168929876866495	-0.853742998783559
-17.1445053383786	24.6717777358851	-10.7655720067591	-26.6715386857531
-5.56253214187461	-0.379218368538896	20.7014457520213	5.21273029673838
-38.637362293508	-26.7696940717748	-37.5308792666286	-26.5421528958807
-24.3837965302559	-27.4457944583448	-2.09637996344849	25.4811925764216
11.5122979855587	3.09173183361669	2.48996329437249	4.310349752134
-22.0005011200548	5.05347837950516	-21.7664403967145	-2.9838652337542
2.5364763026783	1.89413880213193	10.0223790213482	16.6913333001655
-32.8679375808058	-21.5323905957723	-20.9726310619234	20.032948415395
2.45743030735589	-18.9823062514177	23.2956916549923	-0.295357322164633
24.4229887576206	-21.6091869720068	31.6655253398234	-20.0469913755533
-19.3444271360621	-3.44480202689043	-2.71710687036307	-7.14619793199209
-0.564581821150543	-0.43385205902836	-0.251177057718399	0.0132752327347391
15.1333165452949	5.83756660035064	22.4871374084166	20.9714155044641
-12.4386405045422	9.13960905599398	-0.672524850998418	24.6783660092107
0.200940128646439	0.37550050535066	1.04994163576525	0.675929092956047
18.0749027866834	25.0399935788941	-0.820369790412385	-19.3666797974637
17.9726176548877	-5.41153803416816	-30.3498348757035	-0.649008340227444
-20.8841637322635	0.344794299541709	-27.5030905451521	16.5676021507715
-1.3291852851724	-40.109939717021	10.0845613435974	-41.6131927708148
26.2073599532713	3.25141237438746	-0.902948838501263	3.16424438144056
-21.655270737837	-0.884686179396178	-2.6847012442604	-0.660891499528766
-23.1018718460028	18.9323264785955	3.20551131110042	6.91098312010749
-24.1017414835181	-18.016688075669	12.8206014417243	-6.62671188749055
-4.86898882204734	-6.34577741979211	-0.813543843973394	15.8230457131841
-13.858055301975	22.5399548268557	19.2996854248125	1.26028883469409
-21.310162416414	20.7749684941881	-13.4590626192313	-17.6227116245861
-5.88062786635222	-1.16816390992732	2.07252465797694	-1.32801641425196
29.5973432363742	-11.8647673683685	-11.6799652299964	28.0777206581153
2.65518058375645	-12.668039424971	-6.0674943832886	7.14295464635881
8.64733394694022	-0.171001466579897	-24.5174785993196	-24.362753435984
9.63340414986733	-39.1225245927286	14.269446639452	10.4316484561649
19.8465407886467	-21.7520906149578	-23.678108768925	-13.88303242721
-3.07363724953623	25.1401593111001	1.3928060300263	5.30992544334008
16.6164527818483	0.694971573952763	-27.3766508273498	-6.8119229784407
-4.32746555755071	1.3502795099136	-1.72714081532349	26.8956360717862
-19.0211898237754	-0.997905953233276	-0.72158318085032	-3.78038580637556
-23.0170007251448	0.95997779353313	1.46982381313297	-0.861283783210772
6.4590971232024	0.92811664241637	-13.7888715778623	-15.716058685714
-19.1302827879201	-8.25110683424415	-0.0058183602810868	2.82592575455325
-5.29126308096214	-11.6405770491225	-2.0015765656026	25.2484933795533
-21.289609884671	-0.48990409294515	0.71869101946275	2.97780338803786
-6.27988526294506	21.5322149289355	-6.24019702231715	22.7934508749956
34.3461367400933	10.3510294381807	-1.82081667725531	2.7157116743517
-0.417862532748403	7.49844665958542	-2.29399667655234	9.4285550142321
-30.5514078350993	-0.829062589070608	20.0425666521776	-0.916221727737823
22.5843203634163	25.0806108584829	8.09160158256369	24.1582695063822
-23.1748879419263	-28.3375044150998	-7.9496832150964	0.821679065557101
-6.42542919703941	13.3531987016673	-3.34143212160069	5.81378894800007
-1.53161696940929	21.1654505506277	-2.10789683687365	0.131855676320498
2.62517561100592	-6.96677054566059	0.306275855999925	-0.0906664263655251
-29.0657543165484	15.8408568959934	-2.94627626911769	-3.76759347333623
-39.9758376012256	7.87095251824623	0.169892414300537	15.0125518140621
-23.9254434980418	-9.6511821011793	-27.2064316848538	-0.988478473434839
0.309943246790778	0.0820662916710894	0.159495018289771	0.662598640955122
2.42376144618017	-14.4369740030106	27.1554969487903	33.7586323470626
-0.18368118728896	-1.2000882912806	-0.696431646737188	-0.87252622416054
0.465596661620236	0.39583564941583	0.0107366939877866	0.952510327049932
-19.9886820538378	-1.85294555627017	-3.99033140996203	-1.70977847687252
-22.8822152796798	-4.07905330712212	-0.616710446959011	7.12475758599667
-3.08333437461644	0.116578319153841	-1.77534820310359	13.6658617577787
-9.54075719324281	-41.6641016876079	-37.1627318608886	0.762695257366157
-25.767439553985	-2.45583207110548	1.35199690489152	-1.20661825231429
-11.0792448146422	-3.35939150184656	-3.0809074839605	8.01846698118042
-25.8157980599615	-25.8533659883283	-15.1414747508676	16.3527170621075
-22.397296692707	0.64826468726041	21.5786951669916	19.1140711956974
1.82237716274516	-3.35383220319598	-12.8201018362969	3.18851991543963
-30.5129699971438	10.4514232319004	6.07635612616177	18.5276424334333
-24.4641129785889	-19.1685579672397	-26.7129070578805	4.2168114737181
-30.1086575108233	-10.4992978572647	-2.11148860100367	14.6712178877427
0.874098615524972	0.63556403125864	-0.9220808803373	0.0801532811815884
-28.7810975698951	-30.2092209961627	17.2136227410473	-10.202206650113
-15.7751063495885	-5.48905430008436	-7.59626950581961	7.29022345779732
-38.7846368991796	-32.1397733171925	-33.4003255613746	-28.0102663029175
-31.7233620765972	-31.4091819694615	-11.7210473240865	-35.8745873653937
1.09889114268656	0.0112327719731933	0.112190887846936	-0.278575840345405
-30.1959872961479	-32.8680988103815	-11.9616743632135	11.9520725708624
-16.5234139601253	0.0714023403832509	23.2810180519762	27.8568519734535
0.832208179663376	-26.0803285166511	3.72745318548561	4.75601684553018
-4.03623533364026	4.82778727651009	-22.1379317336618	-3.71372978177057
3.81681900021371	-4.24322662057489	-1.23584857087743	-17.3047227506239
0.609433885867507	0.262136191259275	0.482567201056373	0.610057811014122
-1.06915228984405	-24.1178231293854	7.37471902534973	-2.59935806574564
-31.2455218564538	4.42397356779368	1.86558002376341	-30.969863689935
-36.6193153992298	-11.2446494737849	-28.9606866349685	12.9731959219873
34.3738650381395	33.5249056438338	-16.2557947016881	-16.2557947016881
-5.54104418909268	7.45331891652935	-4.2791066280513	-28.5945368951968
-26.1769844175616	-16.9922421948461	-12.7459886986615	5.87791321768408
-33.7244978502354	19.2272387884664	24.4239291463402	24.4239291463402
-2.33515220048905	-23.674216214009	0.74867826634663	0.553569752381544
-27.90822784457	-26.5503706644275	-24.7180702953202	-25.4581060635073
-22.1466984229648	-7.44135754388629	0.263711916890219	3.82076910183391
-27.7613825358869	-5.44681274462576	-16.7694321454276	-7.36547602937588
23.5597024819125	-3.43691200384402	-5.28780818545018	-6.24207368842166
2.42775784822126	-1.00283085269998	1.64095210128917	17.5258295723585
13.5283211782424	-39.2035347658321	1.01131330532262	20.646440821129
-12.3030266763353	19.5863826455961	1.39998012406126	1.79630117516049
-22.3419884499676	2.51537200357903	1.1490356172631	7.30559295375624
-27.082707153009	19.8954374793615	-18.6854353349781	16.405843969557
-28.9525477781121	-0.115768936223239	-26.6952991401271	-33.3329316182988
-40.5821526692583	7.78191454408205	-46.5598602625411	0.817683749519416
-8.41211571799994	-2.10241272043162	2.21451635786667	-0.750038644474097
-36.1622758699726	10.1008203534837	3.68561653781185	1.48861463243977
-22.6182716196697	-25.8939330164647	-22.5765997966569	-23.8772990768907
-14.4016877843887	-0.797312834955782	3.75177268029608	23.0443187862078
-23.3701572826217	-6.84969351971652	28.7993802187045	-6.63457964496771
-3.05347342885666	-24.5776684590267	-19.925666848633	-24.5776684590267
-30.6708739921063	18.9496490053074	-31.006517112821	18.9268645624871
0.883378242026367	0.242560638408917	-0.164220889850672	0.27616314391118
-6.85162340820601	-19.3591016853427	3.57984501953779	27.8819179797369
-0.209610927879752	-0.261706727278322	0.643090311165607	0.0458718785745957
-16.0836073623165	-26.8171006371745	-3.37123728309618	7.0753927607552
19.0847990553033	-6.74777283897457	22.7446142804837	-14.0021148652956
19.2923830437502	-21.5174653464655	9.75262188537263	1.37883932077357
3.20813029990182	3.22863341773695	31.7242481717346	0.323938552321588
9.10419004823661	-13.548241523968	3.01975827989951	-26.8834993024631
-20.7372830884865	2.9991215750686	2.07629162690869	22.2981540133854
-37.9550706473215	-5.56300640826197	3.03442024283446	10.4133004528731
-8.00394158916662	-7.85407462331385	18.7267838255656	26.2025678274013
-0.211455306234803	6.85197890133782	-7.03914711522008	27.5402643722857
-17.8487339533311	-3.82007652241707	-19.0297565503551	5.09316872690627
-0.571648276147212	-0.397869433929212	-0.286998460433057	1.03558716181881
0.957201049505857	-0.054796163902969	0.0756717520836527	0.177889956634474
-29.4652973024421	-25.4582861377875	19.2921798717848	29.8644660795149
-34.8429951060499	1.26322847182874	19.5045815520729	-8.21257953054382
6.6341888419407	-9.06848708330978	22.862050083944	-30.0638462150669
-2.33812645985999	-8.63481489932167	-15.8060707523928	3.80749899797939
6.91473702430749	-3.23197751138869	-7.53403697487521	32.495617632391
-28.0350103045159	9.29606813584687	6.90351465795318	-6.46615292424671
-19.5684900725175	-6.12281444595448	-6.2678034632611	22.9059324128417
7.69541826523402	-7.03528337347817	-2.6879014141365	32.1717705719642
-31.4571080656124	-26.6580345412613	-8.8133054837944	9.96273364946759
-1.00724028868197	-0.124571880340855	-0.202519813051894	0.125929728876
-9.15760162554841	-19.5969931529561	-27.94468014045	20.7355322874176
-23.5567991604607	27.7404434825041	0.766559750281778	27.7388539321747
-29.4726302851336	-17.0667935133923	-31.9996636068871	10.0154041808322
16.8043722088913	-1.27329446081087	-0.0487756362398774	19.965100439701
-36.2396271512605	-37.1730831913086	-28.3128569663411	10.8593902306911
13.760259312017	1.02195087783955	2.08095850644748	-4.70945528783416
-5.90484465409742	-5.68552229417956	0.324050490439088	-0.701718505766762
-17.2629267345153	-28.6062760714733	2.98809411944208	21.4037786043471
-31.2233692088231	-6.34190517124212	-27.3734844719995	13.181183724061
-14.3168772855608	20.805100911882	6.4405955829906	-28.5154694914781
-9.57226616470566	-8.11637551155824	1.29640070730304	6.1253102496029
23.2032307024491	-5.34699740175544	4.6590457846061	-0.291896088890197
-5.43919673283495	0.772684379333534	4.4974572231259	22.3918892565963
-6.20679418659805	-5.48289630991929	-0.672393976990771	-14.8698248673187
-0.509329832749726	-8.1269703182072	-18.1343487098262	1.97161333775018
1.09697138887907	0.0954822433946807	-0.198889215295442	0.0523371605936709
-24.6298067934387	-25.0106445866028	20.3622943424919	11.0030921373559
0.431573925745375	-3.28001696640588	-21.0506469965571	-0.776046741321193
3.25069092795137	-28.4353690411434	-0.883621853360682	-0.0644620725801305
-23.8719855668442	19.6666321793782	2.9475019057375	10.8934818409611
29.5369323682284	7.50796888060224	1.08267382024438	7.74053307514431
-2.73386627576707	-36.0538998958597	12.5066663182339	2.63988591333008
4.72423704589446	-11.776811244797	-19.9454495428665	-3.83083098190381
-3.71004925525627	7.65701031481949	2.6387064607442	-1.13400293335532
0.0982699603640768	1.118395020522	0.607960507248344	0.390296314358573
-30.7992512243877	19.360445813151	-1.0858757378659	-0.976794189439189
16.356089965665	-35.315943228885	7.43450262049353	16.9680303820682
0.0556917788542612	-19.3707000349731	-19.283002604713	-3.60251060188693
5.02538934697895	-12.1819884539222	5.12564813062483	23.4773824813939
-26.8328586252135	-8.65327650182387	-1.35758890010165	5.13611937504504
19.9263224296731	-6.46373149987768	-1.11615682800337	3.79145987200352
-22.7837889528727	0.028529371170444	-4.87563644314899	4.5485751874038
-27.781383073691	12.4449718355436	12.4449718355436	-31.9165436888775
18.7204186919184	-17.9447760119533	3.48299262237333	-30.7901457561811
-0.0734575537844965	-5.72280595993458	-0.499119760630819	16.0822195569391
-18.692320406384	-0.643873153787004	3.90113759823477	22.6967339630036
-11.0338358477727	-2.49945278784544	-5.17720116800394	2.51285132927336
-31.1837005095803	-31.1863734226333	-28.8477946375051	9.35728720108848
21.610990949319	-13.8258527530441	10.9017183173631	-6.77973956835013
-0.17061140142096	-6.83989669759613	1.4591412093814	-1.74515522419549
-7.89030068126834	-21.5337418413856	36.5837327085667	8.21534575834121
22.58310029885	-1.70123691135343	9.96056604472652	12.7599478584531
-24.4294664330006	-13.9554988663485	18.1403748134341	18.0809026993039
3.02055639688108	1.21707465529409	19.6447908773657	0.326921122270738
6.37845161859657	-0.408983743540644	-2.83759105060647	2.54996506686192
-0.628440636418932	-2.04612080703853	-0.741744390784212	-0.848755692455495
-3.19276924928192	23.2626050261263	-28.9785963909199	-36.5348273369439
9.72830699423097	-19.8311961545457	28.0941424744268	17.0611382663526
-2.28578782758882	-23.8082648907511	-23.8451067523753	-21.5971850394695
-29.1359251267997	5.01071165589868	7.01889534295253	15.8595294053307
-2.09892180863775	-35.9544102776739	-1.31492083956134	2.38934313540498
18.2642596558334	-13.9969913168191	-29.9026522777062	26.5080910796956
-33.2047360362955	17.1698121749064	3.40612433338496	-10.2215448822262
16.7656786030169	2.73903441316782	-2.31435438069592	1.52262544992567
-11.5791854556275	-23.306953938396	-6.82705297567345	19.9427286586403
7.88503306344475	-11.0606265634795	18.5788863395489	-6.00551815347719
5.59183347860135	-16.0972501507102	11.5608371114007	36.0327384945067
0.0393792096650339	-0.555174069267292	-0.892391920078989	-0.391938751544614
-42.8425525171447	11.2992898631478	-34.5056572065101	11.2992898631478
-24.0345349562543	-4.19656114823949	5.9761054371345	1.74219305619715
27.5683583848311	27.4101267908008	34.0359115012075	-24.1313571307655
18.8161719346861	-0.782351967189513	30.1962038704625	-0.31015216372292
12.2078990873956	-23.6355204181772	-23.6160174148077	-16.9308945021698
-1.01726045988898	0.83246581695054	0.336385712128137	0.263071520811099
10.4883417321697	-28.1329316865394	-21.0072760286931	5.30989127935987
26.5183428126935	-0.779157473226363	-27.940235762758	-7.78514527407261
2.6682182072157	-30.755180817925	-25.9498928438166	13.9628769852285
-9.96267081475795	-9.71192345464852	-6.13460277552623	28.106551980063
-20.4817969040362	-14.7094834404458	-10.1220703467383	0.404702202320855
30.3209000495654	-17.8966589751786	11.0580267988553	0.0107153732436249
-1.56844301030167	-29.5150765756322	4.72990865263084	24.7093367966254
-7.25499115800907	-23.5595129271472	-8.33896134697526	1.27192553699385
0.771104673393215	14.7738741676884	-35.9902696037667	1.44338373620528
-10.0812003349626	7.16801875467521	-6.11341312900351	22.1383879717069
1.8300068919402	-25.6564453778219	0.316312362151342	-1.25303971223006
-14.717492784594	0.154317759565805	26.8273870366474	18.5018276701696
-11.4233604317592	-8.67467735395389	-0.23744827676685	25.1323384115969
17.9315138265785	11.6781247833935	3.60702918189695	2.0164487243657
-2.4397922986258	9.52703457800815	-13.4931320840169	1.65527156717492
-25.5393902722539	-30.4758491485909	21.9725306759461	-5.51663825742431
-2.99051776527716	-38.0911388630032	-0.669777114462111	-37.9358719323697
17.5869805579279	-18.3665998284226	26.6072733562364	7.30450779777672
-2.51751462819823	2.65709987562702	-0.782019075065051	26.7621368853595
-24.3173123484804	0.205119117889095	-18.0092661763316	1.13794160646814
-6.10084722995389	2.7483976977034	6.70084183519067	-10.8444359170612
3.5304785128504	-29.214024417212	-1.58987858717618	22.8181363331679
1.18412292684003	-1.42908610211257	-2.9443391141115	-22.631147055819
9.32400483344938	3.37473842828688	-23.9634329954923	-4.47757954281029
-7.90473028895277	-2.09615816689126	2.38783443440829	0.298320112840851
-25.7922599469585	0.802328307347382	15.5134411147269	-7.84776118064862
20.9031555958258	-7.02742412698934	0.681073045755222	8.22545360530443
2.81094959358421	-23.8919959876856	8.67582179898215	6.13973951854384
2.47431476838579	0.0540273049140812	22.5871701896256	-0.36729487096052
-21.7358035709221	15.8002002000111	15.8002002000111	-21.6302416104453
10.2182441875412	-8.07785853256229	-26.2220587381346	8.59798022549144
-7.18051286747096	21.7957427353374	-2.57282855054452	20.92584509773
0.368433133137539	-0.165445347223805	-0.573054049882385	0.150017217092545
-23.9464785875169	-11.2666072806555	21.3330159463473	2.36780826990271
1.98566547369738	-0.846861466958618	0.677873883541094	0.172864500036041
-33.6561112598219	10.5253613945401	-36.8511406215696	-0.119336501224547
-28.4615344012395	-8.98216325273567	26.3823381378352	24.6239582849824
29.8738422175273	-19.1198452867787	-15.3825977908208	-1.90553341336544
-8.83012116635893	-20.3460758038606	1.01537617865394	4.97616048110529
19.5663413966841	-30.9678762594965	-7.28465685450613	-3.70845663549242
-10.2727533754398	6.74757231800944	-1.70824304373956	40.9287163733425
-44.1953979326388	-2.81385030986515	-36.7190741246143	-36.606474574976
1.13547796210294	-0.813791608527244	-23.4962986862099	-23.320183273098
-26.2681899533772	9.28595784204817	2.55088042569423	-23.9729410957977
-25.0956623028394	-23.3100418579617	-21.5349673013195	1.90791630936763
-7.382834544224	-11.6359219168954	6.21946456765996	26.8111715565641
-0.128251663881033	-14.864177749722	-1.29303871048435	-5.69605352430913
19.4877241320121	-12.6889595051622	-29.653977770728	0.163450447836015
-2.01527026365031	6.32544673019896	-31.1790773625266	3.01679669915243
-3.20945024930289	-30.6157968270111	-27.7243999441401	18.626875637979
-5.99575015853413	0.800758421102722	-0.124908334886786	22.5062420436381
1.79885709320937	-1.02165432323964	-1.40187940752018	16.5910542583842
-19.1281063995267	-7.62784259343467	4.303189369578	-27.9829060209133
-19.3179911813997	-1.94674539779891	4.92870601382054	1.65905657776959
-26.2079918870186	-17.4802128663668	-17.9199044907628	-7.58898585179805
-7.86588813112082	-31.8651397345506	-23.7728036156144	6.05537851359057
-30.6839328704264	0.516957700350614	12.132962663102	20.9952729032187
-3.46774800866841	-6.75509001632022	-28.0007427687099	-2.88343481637777
-31.6492520092586	-6.75456447176443	2.81387869344479	7.02551648192756
28.516432998462	9.39900304386284	4.18245935683952	-26.2723368855878
27.1621346722774	9.25349405617213	9.42647581789629	9.39078938582985
-27.1904524510248	-6.49104743995768	0.0210179081237143	22.4085135812337
31.7616132018637	1.3021465364019	-0.0133327565956026	-18.3500648973532
0.848866410801625	0.19158216397973	-0.453950230381608	-0.308625064515556
-21.3637918220087	-25.3673388955762	-21.3189782104968	-23.6812614392947
-0.724380293278387	0.13201555604189	0.607392407845646	0.253429285169876
25.4799207299494	-28.5536304858127	-1.26037500521279	-10.4299212650311
-14.616508468442	19.6863280046539	-2.26707224666826	29.2803800231603
-23.8364427874618	-13.8424986567531	-15.4973937068802	1.1730510777975
-15.1464512284244	14.1560853117686	-24.1563553969199	-15.0877734560173
-17.5920876318436	-7.26327831199341	-3.13054169346132	-3.94096074427079
-29.4384455202537	-17.8661644889641	2.90684425370268	19.9671432953267
-37.8277861562782	-37.3976209634187	-39.3016877171535	6.3834462775568
-26.5631281515775	19.2823068801339	1.06949424201097	1.77007685382275
-35.3951477468628	-36.9078649318323	-0.969140785467006	2.51049916861452
-30.53355707235	5.48387090709456	3.12704875431254	8.01905398470368
-22.4200444017247	-9.44883626749549	-3.34476801159965	-21.7775358738521
-1.10546603965972	5.56297692387552	-6.52534402450307	20.2014379534684
-21.1214449422794	-28.9064631637731	-7.73319793734257	-0.248405261069571
-0.760814094871431	-0.392805945699589	-0.964324022828216	0.0418348770518256
0.921530321658924	-0.261164122023181	0.0123224393273052	0.0835690840097692
-23.1503421629058	-7.91369885977639	-1.97991017234415	-8.32558249602431
-4.03787381258365	-13.8492346244126	1.30769914409979	22.4433030971268
0.419538232782899	-0.495579002352005	0.0107225715481769	0.767283384105414
-7.60109417486541	2.06249343807249	-2.25991761041921	0.342204280285132
17.8525024319342	-19.7184025990686	-41.5162388687796	17.8525024319342
-24.3978033976915	-3.31591449063289	-9.02322910028877	24.8569604210461
-33.5589571654865	-29.6851618147166	-28.6570212170695	3.58523959674203
-29.1573649673737	9.88231378920074	5.51620059584841	-26.3907765763154
-0.236197415052499	-30.7326378889435	20.0413140507196	-15.8360384124711
24.6397829157258	-9.85380545211816	-0.747898258797157	-9.80066148081435
3.81262070360026	5.04104292686428	-24.571964868694	19.8139357932986
-0.956984453650685	0.812685875527788	-0.0419577478003659	0.0994593101986311
16.1717226548859	-3.80000298763357	-4.26064287206346	18.750638053562
-10.8560160994374	-11.8211146080192	0.385442135801418	10.1245757263832
-1.11036049957617	-22.8037888718348	17.8883656861578	-30.4135409678987
-1.70973646027132	-0.386521887900967	-3.42183835363786	25.8116985952163
16.6948509580959	0.814474502093419	-37.1368331890087	-21.1851381205605
0.898307627086066	0.405493154636672	-0.00842305054265585	0.595486494962786
11.4103635208608	-36.8015987562669	14.7969977106437	-26.3674022744686
-29.0489686272838	-31.7744460066884	17.6262828801889	17.6262828801889
-39.0847255046648	-0.611508417187203	11.0161625546058	-1.09357896318436
-6.45565409552043	1.06306562438778	-4.03389895225119	21.9933150742588
-26.0633204261497	12.7344857822902	26.8158526217061	-4.44220238772884
-12.2348637474533	-24.5799166414014	-26.1016157162578	19.444606557643
-25.6713591898548	20.122803004791	-17.1424278495649	6.3122148256733
-40.8551661108151	-1.30386372217494	-41.112374369876	0.220966059285328
-34.5367857786215	-9.11961964378816	4.77259810005573	12.7349156116164
-10.41580178772	27.7238377906329	9.36107604630411	7.23219740482039
-6.49172645924257	-19.1715606420987	-7.12969279815902	9.26285762865963
-25.0231758645841	-12.7464575332929	-12.749536448759	-12.6854600873937
-5.92655637412614	1.34021899005826	-1.68098271312326	11.0252126803923
24.735568591891	7.83921459283558	7.90146728366133	7.94654561112161
-21.8817128425056	-4.13276030157335	1.64708633043494	3.8172881500706
17.6411036563244	-22.0426900163163	5.61981056915913	-4.10782572698166
14.4325536804838	-30.6114899189985	-0.369290194714627	4.9542347125416
-0.000481161985523018	-0.727993846579473	-0.619168433772053	-0.615923005973373
-35.1335845551768	22.9792052953859	2.83437681264913	5.83674045168402
-19.8175730860082	-4.70091323321278	-22.5949680837813	-7.3262875920183
-34.0315435787842	25.7116906636165	1.49577875881264	12.8014721446079
-17.5136892715905	-23.5598969768919	-23.5598969768919	19.3111673706348
-0.945070577834676	0.51386604106518	-3.63207867856986	24.8528023376752
-19.8030108340604	-4.73947489539129	23.3037234446596	23.3037234446596
-21.4588817388141	18.2432993352416	-4.22869703580558	1.81886674269852
-16.1451453709005	3.64185793910488	5.03714967625876	2.09936886540284
-19.1353389237053	-25.2761835148829	-19.0085520350405	-23.759175057982
10.5226242260405	30.1786366134857	-8.7775803693747	-16.7400164052178
20.0901222846517	2.23338101403343	2.04721885259153	0.334665744145386
19.7997662013876	3.04041609984784	-2.66991218363498	3.401367048729
-6.49888249057989	5.92920435795405	24.011725721522	10.9345133778112
3.88169560909456	-2.09575736629147	18.9728544421022	18.5792770423478
-16.5441135187348	-30.3311451453145	20.6421727178986	20.6401560925099
0.268364584724927	-0.388977295344353	-1.00136180561324	0.0996018270980874
3.81544696100741	3.75841798705608	-16.2447923480404	22.4413440727518
-18.8138118658362	-24.6103543708897	-3.21107514798793	19.1548048900671
10.702248918417	2.11678347646976	-1.5538963859925	3.47874092989504
14.2578332333663	-13.2179839820275	-25.1788976029583	15.3040171093376
-29.4730427875423	-22.0697046574387	20.297470317921	0.412442430766331
-27.3582963327051	-0.920092736877502	-3.46613411589292	14.727668046769
-23.5438359070239	9.50639733362731	-10.8861934180686	-2.45895476322167
-1.10843121175031	22.2392787034567	-15.7283397587196	32.3370948180293
0.922289873098538	5.95266170840464	8.56825122236517	8.97122929582088
-26.3651355873906	-16.6724991000492	-26.2989070613518	-9.66053722329877
-20.829559029375	21.2363803479123	-13.99450519149	-31.3564453517888
-25.7519132532443	0.0238853184034219	8.96371619784313	17.9943115980536
-4.18154181647782	-40.8796781641856	5.69214454994585	13.75980283689
-7.83518840062492	-26.8528435531701	-25.3782055855935	-7.40463394482067
-1.96496934252546	-20.4124423539099	-25.0035176557958	-3.12329676526964
-8.24237810298387	-1.08047022635733	22.1694954132756	-22.1624181180383
3.74889653738232	-0.476624644361058	-25.3330896612737	0.322794644039605
-5.43180697905042	12.1536387712816	6.64715912533223	-1.20630276054115
-18.8807462776438	-5.85266736735402	-7.37818223526105	-1.10433810039823
-1.91425521927275	3.40490155520121	2.09336070296988	25.5542949505149
4.50380505547105	-33.224470648439	11.6369802464251	-6.68168509602906
25.9840321194572	17.6830975476572	-3.87854892190361	-26.6462522544611
-9.9558724159784	2.2589734168866	23.4619732336557	22.5333396705039
17.8608291061346	-32.2120626140206	17.8608291061346	-30.4383460278481
-31.2626131364278	-2.95103761753428	11.6973782879148	1.57276140769167
-17.9625780642289	-4.12891973342739	2.10256327750545	2.92752337725044
-12.4372072037215	6.65171725113775	21.7665968798789	-25.5321519659574
-16.3624485946062	-23.9887984037592	-1.40358210236462	-4.23778125595266
0.696217184896398	-27.9910463679491	-1.77856462467234	2.34259447289059
-19.7444102133468	-21.0034631014188	-25.9454371679601	-1.40927162315988
-3.84805414836959	-5.15656674759581	-22.9507138629727	3.5324168870222
-19.5617627874681	-31.8251698011207	19.412711382023	8.42479875221842
27.1784351452455	26.8988448425809	9.92682363345229	26.8379462347899
-0.137718581882958	-0.45700080988687	-0.016455485716066	0.73993202018632
19.3862176362069	-23.5242191426843	17.5311205738045	18.740922436742
-0.363642574127865	0.192979983661139	-0.927682919421371	-0.0528762880162875
13.2693891512408	-1.15369323296611	7.66780750170127	1.91816771957077
-1.28489349544082	-0.52284644950648	-0.44647397384202	-0.339508878425038
-10.1229145563722	-36.6335995809477	-2.44606128850901	18.4409538056025
0.585748307299799	-0.124777128614214	0.583055745229353	0.446921754690601
-0.593441785304741	-23.6615984372933	18.3543235763971	-25.4775499109794
-27.3049904065727	-25.7597668595929	-25.7433385348237	-28.266448763631
-32.4505938254474	0.525800087942376	8.61768374153558	15.0910642021725
-11.5902720375219	-11.4778092083925	-32.0588692030569	-11.2685671266299
-25.137902509012	-5.03697735898976	-26.5491463157213	-8.96059230652725
-2.33341447886003	-23.3760363563484	-0.996824275340337	-7.37069414306461
5.56009459754717	-7.29643878452537	-10.492864849008	-21.1217510150846
-28.1805901565628	-20.4489106928643	-4.11311607845198	4.43746434649214
25.3033209042113	19.2341409707565	17.2812453236461	24.158554787909
0.163905629077075	5.65698930218918	-14.6338649859557	11.932927164263
-1.53227117695178	-18.5068893743478	-2.74502730522742	6.29106883150034
-14.6904110306399	-21.6603407867362	-3.22726021182414	22.37363304235
7.02150777184758	1.45942539193342	-0.0679067229133742	1.31821403989045
2.30647621643573	1.69745122489753	0.481357328589907	-8.48678398023913
23.4630247139555	-20.4537175710575	-23.8751329713448	-6.16159128020941
19.5445035649613	-6.59186528667193	-27.9011884067908	21.5847957024119
-21.1743986309526	-21.1743986309526	33.2989557350691	-1.25042734646209
0.600379742909714	7.97324553729897	2.3914948824869	-31.2839660216682
-22.2205911533205	-3.02695513455669	-5.56814172519878	-2.05256745594702
-28.4690360729809	-30.9438695830992	-10.8643313225566	-28.3944355398464
-2.26904244067283	19.0485519590323	-5.43157059941429	2.41901128030619
-18.2776405259223	-22.9276420376474	-24.5504990267995	17.9023576499609
-27.1760927013651	-1.33505734333663	-1.27085470551997	4.11734953768106
-0.181213382608534	-22.1804517363942	1.19976334888801	0.780854245632103
-6.74022171464563	-27.7091909443329	1.00731691558788	-1.29254856694209
-3.3798870023793	1.67121630122263	13.0522062662707	-27.1448620645762
-0.723708523051227	0.0220766102719201	-0.212851157660235	-0.274924702889457
25.0856429869281	-31.2271336060379	-0.542965523755462	-5.16723223385835
-8.10179438925309	4.42530228390977	-10.9194682175738	19.7721340586916
-4.66913601550385	-1.0666674227979	12.6753723249628	-9.8030751328262
-35.7529375340734	-5.59386274174224	6.3746609344148	7.93128093529507
13.5009042692134	15.0282149054067	2.41385158635891	-2.09750444791447
29.4157306941129	-3.82008524275897	5.34467048870333	-0.932037099617577
8.16435396012932	-22.9644739176347	1.20838248285482	7.982084111273
1.40165594394124	-20.2372859460542	11.9059310723093	-6.26438894972201
-30.3360324255035	-16.4681579508158	29.5261983946601	-12.8431979261102
-24.7183816378369	-24.7213289248511	-24.6798858724413	-35.9005057639617
-37.1731100163836	1.05318721810399	15.3708371061354	15.3708371061354
-22.5770623880307	-17.3080647677462	-20.7668351514949	-8.14212065957707
19.009579546832	27.9913380965134	11.6623916405314	2.05020333453256
-36.2000252244015	0.599073705045185	9.96779249906321	-28.8767408828157
-38.5893341157433	-29.8425728322716	-0.544201461364059	20.6382953103859
-27.8994955026685	-1.78355731308123	-2.16199944789662	-0.871202531673512
-35.4750796951926	-13.9990699687583	-5.74965260377746	6.74858248683834
-39.9140171749472	16.568227365712	6.69249562064969	19.7667834300691
-30.7930358299427	-28.6519641558278	-21.2529824005557	0.0367794298869967
-2.82750752831987	12.5865367701292	-46.9543275506861	8.87647024682621
9.57219019213606	19.555022655218	17.3717010469386	-33.8917592772053
-0.338655223453142	-3.58342082102236	-21.7907427979579	0.737946245547608
-41.6726089358002	-36.584638992144	-38.2583658075665	-0.159500810439119
27.2489884149994	5.57258052893419	5.67342216196011	0.060311789168798
5.35454199703158	-1.53861859739143	-35.5402990236604	-4.07051040160288
-9.10140963657185	23.1681851492992	4.69533147173405	2.84551327506641
7.84373736229249	23.2315546785771	4.95348245586699	-13.1885360660117
-32.9126745592082	-0.469305307897597	3.92986345977639	8.36592715888299
-0.896509420912395	-30.982474870841	-33.3715652057998	25.1194725965341
20.0401185243519	-5.09977468684435	-0.312990443266377	23.5560954899331
29.2482190269858	2.02806723421922	-8.26862153814856	-9.93015181820743
0.723316092992144	1.13070079059737	7.60993087781109	-36.6889013878992
-0.659114855155911	3.58798301896212	7.60145694303817	-0.166958602111697
-0.815280756497239	-0.512289321834889	-0.0750423297735296	-0.549289744387056
14.5221378627925	-9.55377645400847	-5.09215224921767	15.293843084246
4.82866046556496	4.71062548416358	-12.1750628640093	31.7520542208041
-9.9322226724018	-4.06840304628297	6.34401346041666	4.26853555316086
11.8463987202056	-21.7395023247445	-25.4071977223166	-3.50125322982433
-7.03148010206464	-0.752569404350623	7.10552254037111	19.6314152499957
-19.1096849032612	-17.9010912979718	0.117679094319369	24.598592601492
-0.840546471015885	-0.420845629376634	0.059029491856865	-0.262364253317117
8.00714630476301	27.1456612255629	7.35120893227441	-1.88885866181276
1.52224736521674	13.0013789730917	22.581163503378	-14.1672090306845
-33.0034779276573	21.7547614189398	-28.5007109910442	-11.7754782628777
1.80328803990854	18.6798191390622	-9.13275413372445	2.19511614462816
11.6480339389031	-34.1293267797575	-19.9523635570118	1.36627130371844
3.16496720141123	18.1439189293979	-9.50189791223589	10.6118766961597
16.5138217989797	-34.904940879922	10.2814541597743	8.10195632179262
21.2483528068014	-12.9323329498738	-14.3236674334572	23.840681901936
[truncated: 3,268 more rows]
