# Supplementary material for: Expression plasticity regulates intraspecific variation in the acclimatization potential of a reef-building coral
Source: Nat Commun. 2022 Aug 15;13:4790. doi: 10.1038/s41467-022-32452-4 (PMC9378650; doi:10.1038/s41467-022-32452-4)
Supplement: Supplementary file 4 — Source Data [file 41467_2022_32452_MOESM4_ESM.zip › source_data/f5a.txt]

cluster	rho	padj	abs
Cluster100110	0.302734249913938	0.91431671968488	0.302734249913938
Cluster100162	-0.354457359358363	0.903860701762428	0.354457359358363
Cluster100170	-0.437039216055944	0.886147835628963	0.437039216055944
Cluster10020	0.0264003123962291	0.994193011098562	0.0264003123962291
Cluster100201	0.023198364637254	0.99482682094924	0.023198364637254
Cluster100205	0.0877840448937541	0.971273575733477	0.0877840448937541
Cluster1003	-0.161313085518232	0.95163080454273	0.161313085518232
Cluster100320	-0.853520487890852	0.617340725816683	0.853520487890852
Cluster100345	0.265985203528001	0.921280857277906	0.265985203528001
Cluster100358	0.205765367964448	0.938971455966728	0.205765367964448
Cluster100372	0.55204802157563	0.851814452943139	0.55204802157563
Cluster100378	-0.381601169381572	0.897841110952284	0.381601169381572
Cluster100379	-0.568767757158699	0.843473765717074	0.568767757158699
Cluster100386	0.327267763116423	0.913519442313119	0.327267763116423
Cluster1004	-0.31347441694537	0.914215366545319	0.31347441694537
Cluster100421	-0.027467220168071	0.994081357993705	0.027467220168071
Cluster100456	-0.357129780059522	0.903838721870377	0.357129780059522
Cluster100530	-0.568443321784368	0.843473765717074	0.568443321784368
Cluster10059	-0.397059248939941	0.892641019473902	0.397059248939941
Cluster10060	-0.00383073400771168	0.999097585858015	0.00383073400771168
Cluster100652	-0.259623870199179	0.926202775483288	0.259623870199179
Cluster100660	0.259084264141335	0.926460891077254	0.259084264141335
Cluster100716	-0.637975554341088	0.817659503515525	0.637975554341088
Cluster100852	-0.52435907189359	0.858556996035804	0.52435907189359
Cluster100860	0.225364576248931	0.935155510148649	0.225364576248931
Cluster100861	-0.388147102638881	0.897841110952284	0.388147102638881
Cluster100896	0.22634610555126	0.935155510148649	0.22634610555126
Cluster100914	0.335998105951709	0.910633267347776	0.335998105951709
Cluster100927	-0.0274346105812765	0.994081357993705	0.0274346105812765
Cluster101054	0.180514963324427	0.946517995247351	0.180514963324427
Cluster101071	0.084697265784412	0.97225434100611	0.084697265784412
Cluster101079	-0.264713843391033	0.921840777582358	0.264713843391033
Cluster101128	-0.281512524836925	0.918193193012564	0.281512524836925
Cluster10114	0.241902535605531	0.932367197640219	0.241902535605531
Cluster10119	-0.0827616454838275	0.973747328197147	0.0827616454838275
Cluster101259	-0.0685799475382446	0.979853302214688	0.0685799475382446
Cluster10126	0.192601172836532	0.943735756862926	0.192601172836532
Cluster101283	-0.0744246287563157	0.976998339568618	0.0744246287563157
Cluster101316	0.0878326578548734	0.971273575733477	0.0878326578548734
Cluster10136	0.0171176052792332	0.995660020859665	0.0171176052792332
Cluster101379	0.0163752408895675	0.995844969902475	0.0163752408895675
Cluster101394	0.421866870265808	0.886147835628963	0.421866870265808
Cluster101411	-0.641167529040788	0.817659503515525	0.641167529040788
Cluster10144	-0.399491332852566	0.892209334059756	0.399491332852566
Cluster101466	-0.431335895433777	0.886147835628963	0.431335895433777
Cluster101511	0.221821732408428	0.935155510148649	0.221821732408428
Cluster101535	0.0371975969743025	0.992991657788297	0.0371975969743025
Cluster101545	-0.555399693308295	0.851814452943139	0.555399693308295
Cluster101562	-0.316579936796193	0.914105264583092	0.316579936796193
Cluster101576	-0.153022235136247	0.953586270486174	0.153022235136247
Cluster101588	0.0355751607386994	0.993154404440844	0.0355751607386994
Cluster101592	-0.119089466732259	0.963748336567094	0.119089466732259
Cluster10160	-0.132321785433355	0.961715945179724	0.132321785433355
Cluster101604	-0.0723252356250669	0.977642748301231	0.0723252356250669
Cluster10167	-0.64535406818753	0.817659503515525	0.64535406818753
Cluster10173	-0.0319546609309117	0.993554058848531	0.0319546609309117
Cluster101741	-0.301622014434678	0.914491422172113	0.301622014434678
Cluster101746	0.551643170360562	0.85251571406343	0.551643170360562
Cluster10175	-0.479946032607215	0.867637094029808	0.479946032607215
Cluster1018	-0.644576245418016	0.817659503515525	0.644576245418016
Cluster10180	-0.270682908142554	0.920128768744737	0.270682908142554
Cluster101811	-0.0689100755270777	0.979593476110241	0.0689100755270777
Cluster101829	-0.281371056999845	0.918193193012564	0.281371056999845
Cluster101848	-0.181734456673805	0.945496145916722	0.181734456673805
Cluster101853	0.238901741371659	0.933305466162144	0.238901741371659
Cluster102010	-0.415436390991029	0.886147835628963	0.415436390991029
Cluster102083	-0.271610225754791	0.919682614954402	0.271610225754791
Cluster102123	0.114248318072443	0.96449531128728	0.114248318072443
Cluster102129	0.416328701503834	0.886147835628963	0.416328701503834
Cluster102135	-0.438243777213297	0.886147835628963	0.438243777213297
Cluster10214	0.0438148181741647	0.988351109948243	0.0438148181741647
Cluster102146	-0.673516442098021	0.802372630042724	0.673516442098021
Cluster102154	-0.291904229394064	0.915166277208572	0.291904229394064
Cluster102223	-0.221128495083606	0.935155510148649	0.221128495083606
Cluster102232	-0.597238644429551	0.830012243312321	0.597238644429551
Cluster102255	-0.0353847218308139	0.993154404440844	0.0353847218308139
Cluster102307	0.207032697160179	0.938879502881639	0.207032697160179
Cluster10231	-0.410733261763161	0.88980991241361	0.410733261763161
Cluster102335	-0.629501862208538	0.817659503515525	0.629501862208538
Cluster102352	-0.108836196610895	0.965292489508382	0.108836196610895
Cluster102407	-0.607813300661558	0.828430316523832	0.607813300661558
Cluster102525	0.558808984470183	0.847024167720623	0.558808984470183
Cluster102526	0.0156662643727354	0.995892690391925	0.0156662643727354
Cluster10253	0.429285617741772	0.886147835628963	0.429285617741772
Cluster102540	-0.350866610139081	0.90552429599588	0.350866610139081
Cluster10260	-0.0339746745670677	0.993554058848531	0.0339746745670677
Cluster102602	-0.159810608902491	0.95163080454273	0.159810608902491
Cluster102612	0.102476916057244	0.966616990502854	0.102476916057244
Cluster102653	0.0789950078930579	0.974815611577616	0.0789950078930579
Cluster102729	-0.39938304346375	0.892209334059756	0.39938304346375
Cluster102816	0.267841817811585	0.921280857277906	0.267841817811585
Cluster102817	0.133471149896416	0.961075060251636	0.133471149896416
Cluster102820	-0.198804499704195	0.941935720576317	0.198804499704195
Cluster102961	-0.227742499135888	0.935100874133949	0.227742499135888
Cluster10301	-0.0277410586727033	0.994079515654032	0.0277410586727033
Cluster103046	-0.402156962169969	0.892209334059756	0.402156962169969
Cluster103074	-0.0214699444794172	0.995348203203842	0.0214699444794172
Cluster103081	0.322669578830597	0.914105264583092	0.322669578830597
Cluster103228	-0.282781375197319	0.917762348256289	0.282781375197319
Cluster103239	-0.60870926643042	0.828430316523832	0.60870926643042
Cluster10326	-0.402943039936104	0.892209334059756	0.402943039936104
Cluster103289	0.3663842601667	0.899810680952448	0.3663842601667
Cluster103298	-0.423116609727912	0.886147835628963	0.423116609727912
Cluster10330	-0.615635950943849	0.820145126199906	0.615635950943849
Cluster103311	-0.000515518682358881	0.999780360825546	0.000515518682358881
Cluster103317	-0.615423094532669	0.820145126199906	0.615423094532669
Cluster10341	0.520885882629331	0.859633486870747	0.520885882629331
Cluster103482	-0.636475862924543	0.817659503515525	0.636475862924543
Cluster103483	0.227467425391583	0.935100874133949	0.227467425391583
Cluster103488	-0.0296958197840776	0.993554058848531	0.0296958197840776
Cluster103497	0.446650792635113	0.88295253514451	0.446650792635113
Cluster103500	0.159561403973638	0.95163080454273	0.159561403973638
Cluster10355	-0.104875749192087	0.965889647805832	0.104875749192087
Cluster10361	-0.0606502643899488	0.982970140033706	0.0606502643899488
Cluster103668	-0.0391066052522426	0.992322870779481	0.0391066052522426
Cluster103689	-0.6443284063838	0.817659503515525	0.6443284063838
Cluster103690	0.30223184413147	0.91431671968488	0.30223184413147
Cluster103730	-0.0252156954523255	0.994193011098562	0.0252156954523255
Cluster103747	-0.742866385214558	0.767528904868001	0.742866385214558
Cluster103763	-0.619116451726444	0.817659503515525	0.619116451726444
Cluster10377	0.0599624757904622	0.983004497521187	0.0599624757904622
Cluster103773	-0.015091236525497	0.995956731682626	0.015091236525497
Cluster103825	-0.381928794681356	0.897841110952284	0.381928794681356
Cluster103840	0.774823596813058	0.738505686644555	0.774823596813058
Cluster103851	-0.403107648052652	0.892209334059756	0.403107648052652
Cluster103854	0.398689311987245	0.892209334059756	0.398689311987245
Cluster10387	-0.123937649901489	0.963748336567094	0.123937649901489
Cluster10394	-0.0169520490181686	0.995708907304091	0.0169520490181686
Cluster103995	0.0917066021453485	0.969912913774716	0.0917066021453485
Cluster104022	0.511039513527767	0.865565646271914	0.511039513527767
Cluster104045	0.152210655090761	0.953586270486174	0.152210655090761
Cluster104046	0.00330374426833468	0.999124329212914	0.00330374426833468
Cluster104137	-0.699342346515871	0.802372630042724	0.699342346515871
Cluster104145	-0.0813135136401028	0.974170605833783	0.0813135136401028
Cluster104146	-0.392838536123546	0.892795126367451	0.392838536123546
Cluster104174	-0.17196190704481	0.947432974291795	0.17196190704481
Cluster10418	0.263999729112249	0.9221834039716	0.263999729112249
Cluster104207	-0.455227131995714	0.87875155041036	0.455227131995714
Cluster104243	-0.199483218042097	0.941885322571638	0.199483218042097
Cluster104244	0.329793537262934	0.913332534046511	0.329793537262934
Cluster104255	0.659622606520425	0.802425739595444	0.659622606520425
Cluster104257	0.0592892022860325	0.983004497521187	0.0592892022860325
Cluster104302	0.0314002303986138	0.993554058848531	0.0314002303986138
Cluster104304	0.429021218781286	0.886147835628963	0.429021218781286
Cluster104415	-0.478629955920168	0.867637094029808	0.478629955920168
Cluster104424	0.625296008971764	0.817659503515525	0.625296008971764
Cluster104445	0.4798608734831	0.867637094029808	0.4798608734831
Cluster104491	-0.0103409453723122	0.99699364670408	0.0103409453723122
Cluster10452	0.518321526373745	0.860383911023349	0.518321526373745
Cluster104523	0.403388892712939	0.892209334059756	0.403388892712939
Cluster104524	-0.0483369657993241	0.986653795997661	0.0483369657993241
Cluster10461	0.354092508911447	0.903860701762428	0.354092508911447
Cluster104632	0.143131894425998	0.95829028841089	0.143131894425998
Cluster104653	0.115078871394653	0.96399363856463	0.115078871394653
Cluster10473	-0.398167873891302	0.892209334059756	0.398167873891302
Cluster104738	-0.0787393533742729	0.975007669960132	0.0787393533742729
Cluster104940	0.368728723941346	0.898584293061626	0.368728723941346
Cluster104946	-0.0182972105896277	0.995600043861008	0.0182972105896277
Cluster104996	-0.47562524399801	0.868362157288957	0.47562524399801
Cluster1050	-0.832337415369358	0.617340725816683	0.832337415369358
Cluster105044	-0.38268775898021	0.897841110952284	0.38268775898021
Cluster105156	-0.367667367261481	0.898584293061626	0.367667367261481
Cluster1052	0.443598565198076	0.885980325633568	0.443598565198076
Cluster105200	-0.0452401791381243	0.987630200223772	0.0452401791381243
Cluster105212	-0.506227571861588	0.865565646271914	0.506227571861588
Cluster105252	-0.411223664491686	0.88980991241361	0.411223664491686
Cluster10529	-0.632727725662447	0.817659503515525	0.632727725662447
Cluster105352	-0.218578359880238	0.935155510148649	0.218578359880238
Cluster10537	-0.709244349418774	0.789557386314587	0.709244349418774
Cluster105374	-0.104807702657017	0.965889647805832	0.104807702657017
Cluster105395	-0.177618123516649	0.947321693180144	0.177618123516649
Cluster10545	0.389407931325035	0.896440669877483	0.389407931325035
Cluster105471	-0.434753413861372	0.886147835628963	0.434753413861372
Cluster105491	-0.21885671147611	0.935155510148649	0.21885671147611
Cluster105594	0.0505640080041923	0.986556294774256	0.0505640080041923
Cluster105597	0.531851968024413	0.854250562277829	0.531851968024413
Cluster105604	0.45270086452746	0.87875155041036	0.45270086452746
Cluster105632	0.338789175767328	0.910551969359207	0.338789175767328
Cluster105652	-0.274962909780324	0.918237441415015	0.274962909780324
Cluster10566	-0.260784052674565	0.925270505279334	0.260784052674565
Cluster105703	-0.163905188511864	0.950718356897324	0.163905188511864
Cluster105704	-0.321757016558685	0.914105264583092	0.321757016558685
Cluster10572	-0.532008665710299	0.854250562277829	0.532008665710299
Cluster105720	-0.0566665377644638	0.984832937269462	0.0566665377644638
Cluster10573	0.28820717650255	0.916080013601893	0.28820717650255
Cluster105832	0.458692660139503	0.87875155041036	0.458692660139503
Cluster105843	0.261074256836802	0.925270505279334	0.261074256836802
Cluster105856	-0.277440674437863	0.918193193012564	0.277440674437863
Cluster105877	-0.109533374376589	0.965266475468561	0.109533374376589
Cluster10588	-0.173541217949925	0.947432974291795	0.173541217949925
Cluster10590	0.280560644042703	0.918193193012564	0.280560644042703
Cluster105927	-0.270329259913437	0.920352872054309	0.270329259913437
Cluster10593	0.0138560240313374	0.996295899201108	0.0138560240313374
Cluster105959	-0.0983500599614296	0.968363704524289	0.0983500599614296
Cluster105973	-0.417371696752902	0.886147835628963	0.417371696752902
Cluster105987	-0.387685055859937	0.897841110952284	0.387685055859937
Cluster106	-0.0533171345572269	0.986216254508857	0.0533171345572269
Cluster10604	-0.405224242423129	0.892209334059756	0.405224242423129
Cluster106047	0.324607999480971	0.914105264583092	0.324607999480971
Cluster106102	-0.319871017511823	0.914105264583092	0.319871017511823
Cluster106146	-0.64658446826967	0.817659503515525	0.64658446826967
Cluster106165	-0.552286712696514	0.851814452943139	0.552286712696514
Cluster106170	-0.122238356541325	0.963748336567094	0.122238356541325
Cluster10620	0.104815067148204	0.965889647805832	0.104815067148204
Cluster106211	-0.0448833109526663	0.987836107741362	0.0448833109526663
Cluster10623	0.361914448881577	0.903838721870377	0.361914448881577
Cluster10632	0.473814255284892	0.868362157288957	0.473814255284892
Cluster106356	0.330137878572113	0.912524271484531	0.330137878572113
Cluster106377	-0.316404293415434	0.914215366545319	0.316404293415434
Cluster106396	0.0915517162695636	0.969912913774716	0.0915517162695636
Cluster1064	-0.570866921703614	0.843473765717074	0.570866921703614
Cluster10641	0.589971399043704	0.830012243312321	0.589971399043704
Cluster106453	-0.386465579405099	0.897841110952284	0.386465579405099
Cluster106476	-0.355177278158659	0.903838721870377	0.355177278158659
Cluster106481	0.0287406736537159	0.993554058848531	0.0287406736537159
Cluster106484	-0.48208334694205	0.866646078206256	0.48208334694205
Cluster106494	-0.318584402229675	0.914105264583092	0.318584402229675
Cluster106509	-0.032618878941229	0.993554058848531	0.032618878941229
Cluster106624	-0.44871241742941	0.881383163657574	0.44871241742941
Cluster106652	-0.370794630749264	0.898584293061626	0.370794630749264
Cluster10667	-0.0700762375077044	0.978709342089981	0.0700762375077044
Cluster106670	-0.216674138864756	0.935806769018074	0.216674138864756
Cluster106682	-0.065124532093562	0.981606759454441	0.065124532093562
Cluster106716	-0.768720577768224	0.738505686644555	0.768720577768224
Cluster106737	-0.457736064800908	0.87875155041036	0.457736064800908
Cluster10674	-0.41618236027244	0.886147835628963	0.41618236027244
Cluster10675	0.203490436712859	0.940285040781711	0.203490436712859
Cluster10681	0.396255450795312	0.892641019473902	0.396255450795312
Cluster106844	-0.429693017846636	0.886147835628963	0.429693017846636
Cluster106866	-0.417534571516674	0.886147835628963	0.417534571516674
Cluster106877	0.680340996355761	0.802372630042724	0.680340996355761
Cluster106932	0.0108962048133929	0.996854446262537	0.0108962048133929
Cluster10695	0.483563584827035	0.866646078206256	0.483563584827035
Cluster106968	-0.158449354731757	0.95163080454273	0.158449354731757
Cluster106979	-0.166119889122539	0.950075498538404	0.166119889122539
Cluster10705	-0.535981052027932	0.854250562277829	0.535981052027932
Cluster107118	0.195148659255397	0.943508677354867	0.195148659255397
Cluster10718	0.139835743103999	0.959351452583925	0.139835743103999
Cluster107190	0.414102191128155	0.889396330372373	0.414102191128155
Cluster107196	0.11789288474147	0.963748336567094	0.11789288474147
Cluster107207	-0.122752442589482	0.963748336567094	0.122752442589482
Cluster107252	-0.46433452066605	0.87875155041036	0.46433452066605
Cluster107259	-0.331374489293896	0.910978847800264	0.331374489293896
Cluster107268	-0.500486800121808	0.865565646271914	0.500486800121808
Cluster107269	-0.498139421275408	0.865565646271914	0.498139421275408
Cluster10730	-0.60953389053788	0.828430316523832	0.60953389053788
Cluster10737	0.0525470592409266	0.986216254508857	0.0525470592409266
Cluster107371	-0.437828654833604	0.886147835628963	0.437828654833604
Cluster10739	0.130689091672518	0.962519535732387	0.130689091672518
Cluster107403	-0.147798325669309	0.954609570066941	0.147798325669309
Cluster107441	0.0542975023987412	0.986216254508857	0.0542975023987412
Cluster10751	0.0246861904380984	0.994193011098562	0.0246861904380984
Cluster107637	-0.231382301447271	0.933305466162144	0.231382301447271
Cluster107686	-0.241164269992746	0.932871650389244	0.241164269992746
Cluster107700	-0.171755196795725	0.947432974291795	0.171755196795725
Cluster107746	0.677330206000166	0.802372630042724	0.677330206000166
Cluster107754	0.248468862408601	0.931025708748772	0.248468862408601
Cluster107861	-0.415889791450088	0.886147835628963	0.415889791450088
Cluster107890	-0.242410906232911	0.932367197640219	0.242410906232911
Cluster107892	0.189893386016713	0.943735756862926	0.189893386016713
Cluster107994	-0.463922516843603	0.87875155041036	0.463922516843603
Cluster108008	0.352101069356639	0.90552429599588	0.352101069356639
Cluster10801	0.188233517543692	0.943735756862926	0.188233517543692
Cluster108012	-0.66914159610754	0.802372630042724	0.66914159610754
Cluster108023	0.486950809703348	0.866646078206256	0.486950809703348
Cluster108035	-0.0102522383160616	0.99699364670408	0.0102522383160616
Cluster108051	-0.349788868017278	0.90602819393868	0.349788868017278
Cluster108066	-0.103042803198414	0.966483413551195	0.103042803198414
Cluster108148	0.0048517893882643	0.998675735399141	0.0048517893882643
Cluster108169	-0.17538153728211	0.947432974291795	0.17538153728211
Cluster10818	0.179185582985819	0.946874170716713	0.179185582985819
Cluster10822	-0.548091026219981	0.854250562277829	0.548091026219981
Cluster108236	0.0405917689057965	0.991592773635054	0.0405917689057965
Cluster108269	0.214527096393957	0.936739180843718	0.214527096393957
Cluster108291	0.336501712386725	0.910633267347776	0.336501712386725
Cluster108336	0.330233415538316	0.912524271484531	0.330233415538316
Cluster108339	-0.445387549148703	0.884377811784264	0.445387549148703
Cluster108407	-0.281935400638569	0.918193193012564	0.281935400638569
Cluster108463	0.00394736156177233	0.999097585858015	0.00394736156177233
Cluster108469	-0.717410616299859	0.78472470505337	0.717410616299859
Cluster108508	-0.652008887279792	0.817659503515525	0.652008887279792
Cluster108532	0.462910439495145	0.87875155041036	0.462910439495145
Cluster108550	-0.569538483362312	0.843473765717074	0.569538483362312
Cluster108655	-0.224228367097282	0.935155510148649	0.224228367097282
Cluster108662	0.260793652201542	0.925270505279334	0.260793652201542
Cluster10867	0.177811074433469	0.947321693180144	0.177811074433469
Cluster108678	-0.223191108555621	0.935155510148649	0.223191108555621
Cluster108687	-0.426898841790086	0.886147835628963	0.426898841790086
Cluster108693	-0.116646187848957	0.963748336567094	0.116646187848957
Cluster10873	-0.301268138766523	0.914491422172113	0.301268138766523
Cluster108770	0.175004510645534	0.947432974291795	0.175004510645534
Cluster10878	-0.21532917922353	0.936098031804057	0.21532917922353
Cluster108783	0.83836794861437	0.617340725816683	0.83836794861437
Cluster10883	-0.315295806379814	0.914215366545319	0.315295806379814
Cluster108881	-0.592602107852789	0.830012243312321	0.592602107852789
Cluster108931	0.488739190432755	0.865565646271914	0.488739190432755
Cluster108936	0.4416623625483	0.886147835628963	0.4416623625483
Cluster10900	-0.284555825997972	0.917502037276223	0.284555825997972
Cluster109013	-0.199326115263834	0.941885322571638	0.199326115263834
Cluster109036	0.490097303271291	0.865565646271914	0.490097303271291
Cluster10911	-0.218802945838098	0.935155510148649	0.218802945838098
Cluster109200	-0.141684333807618	0.959082582349322	0.141684333807618
Cluster109214	-0.24823208364743	0.931025708748772	0.24823208364743
Cluster109216	-0.00568510752865766	0.998379006763691	0.00568510752865766
Cluster109229	0.446778730637323	0.88295253514451	0.446778730637323
Cluster10923	-0.0142638533146248	0.995956731682626	0.0142638533146248
Cluster109235	0.247473392036574	0.931143847954258	0.247473392036574
Cluster10927	-0.202967164543065	0.940909052507263	0.202967164543065
Cluster109288	-0.124257232095304	0.963748336567094	0.124257232095304
Cluster10933	-0.370717105947311	0.898584293061626	0.370717105947311
Cluster10946	0.0498415256572856	0.986556294774256	0.0498415256572856
Cluster109477	-0.218167715586209	0.935155510148649	0.218167715586209
Cluster109480	-0.243217844791029	0.932299768339037	0.243217844791029
Cluster10951	0.32949505500509	0.913437334665826	0.32949505500509
Cluster109558	-0.206192597047599	0.938971455966728	0.206192597047599
Cluster109577	-0.618122055635469	0.819990006349588	0.618122055635469
Cluster10959	0.177017248852988	0.947432974291795	0.177017248852988
Cluster1096	-0.271235661067564	0.920096852402931	0.271235661067564
Cluster10968	-0.51881506745843	0.859633486870747	0.51881506745843
Cluster109719	0.61446223839268	0.821641445087669	0.61446223839268
Cluster109731	0.483891553554395	0.866646078206256	0.483891553554395
Cluster109732	-0.276745315443046	0.918193193012564	0.276745315443046
Cluster109742	0.130253885274781	0.962714853544593	0.130253885274781
Cluster10979	-0.450710603016022	0.880277049400352	0.450710603016022
Cluster109812	-0.351302070298019	0.90552429599588	0.351302070298019
Cluster109830	-0.446882330880499	0.88295253514451	0.446882330880499
Cluster109835	-0.144334995098425	0.957190413437467	0.144334995098425
Cluster109845	0.0441899027801928	0.988188340591322	0.0441899027801928
Cluster109869	-0.657420926478984	0.812126316959092	0.657420926478984
Cluster10990	-0.533246511059648	0.854250562277829	0.533246511059648
Cluster109977	-0.477148115318356	0.868362157288957	0.477148115318356
Cluster109980	-0.453388239728399	0.87875155041036	0.453388239728399
Cluster110064	0.0891139399402513	0.971143648343623	0.0891139399402513
Cluster110091	0.110697030477811	0.964980538963063	0.110697030477811
Cluster110099	-0.528952359194309	0.854886299843114	0.528952359194309
Cluster110101	0.301019680664012	0.914491422172113	0.301019680664012
Cluster11011	-0.0387650174474065	0.99248878346746	0.0387650174474065
Cluster1102	-0.154891193968883	0.953253309234596	0.154891193968883
Cluster11021	0.238489954561466	0.933305466162144	0.238489954561466
Cluster11024	0.074600327199381	0.976660945570054	0.074600327199381
Cluster110243	-0.609816802724102	0.828430316523832	0.609816802724102
Cluster110271	-0.702932995388989	0.802215575635256	0.702932995388989
Cluster110294	-0.265338964035876	0.921280857277906	0.265338964035876
Cluster110304	-0.236922745176249	0.933305466162144	0.236922745176249
Cluster110316	-0.460780644150223	0.87875155041036	0.460780644150223
Cluster110322	0.000478348302909131	0.999780360825546	0.000478348302909131
Cluster110328	-0.241731270167859	0.932367197640219	0.241731270167859
Cluster110339	-0.288894848620522	0.915244333219768	0.288894848620522
Cluster110371	0.533970876448927	0.854250562277829	0.533970876448927
Cluster110379	0.032844019182634	0.993554058848531	0.032844019182634
Cluster110387	-0.373107113381187	0.898584293061626	0.373107113381187
Cluster110443	0.0254767597274294	0.994193011098562	0.0254767597274294
Cluster11046	-0.30595048769352	0.914215366545319	0.30595048769352
Cluster110483	-0.653107517147555	0.817062462872577	0.653107517147555
Cluster11050	0.183399616322367	0.94498583270691	0.183399616322367
Cluster110521	-0.103143322296156	0.96646530531599	0.103143322296156
Cluster110540	-0.0509668471694955	0.986556294774256	0.0509668471694955
Cluster110543	-0.303751234515669	0.91431671968488	0.303751234515669
Cluster110580	-0.2170070315023	0.935487274745651	0.2170070315023
Cluster110594	0.0963684816258113	0.969664045340651	0.0963684816258113
Cluster110597	-0.132432464722746	0.961715945179724	0.132432464722746
Cluster110696	-0.0101046636211866	0.99699364670408	0.0101046636211866
Cluster11070	-0.131831031624774	0.962091644225226	0.131831031624774
Cluster11072	-0.119566469735405	0.963748336567094	0.119566469735405
Cluster110756	-0.388039309677349	0.897841110952284	0.388039309677349
Cluster11080	-0.0359458295826064	0.993154404440844	0.0359458295826064
Cluster11083	0.416932447691205	0.886147835628963	0.416932447691205
Cluster110835	0.203958201903133	0.939791066111136	0.203958201903133
Cluster110839	-0.644805473897248	0.817659503515525	0.644805473897248
Cluster11084	-0.0994429268539815	0.968288950464989	0.0994429268539815
Cluster1109	0.446483157635721	0.88295253514451	0.446483157635721
Cluster11090	0.28702708539117	0.916080013601893	0.28702708539117
Cluster110913	-0.20800658825654	0.937954696053506	0.20800658825654
Cluster11101	0.161901864550752	0.951259702727655	0.161901864550752
Cluster111019	0.0506233194843353	0.986556294774256	0.0506233194843353
Cluster111041	0.0563245840136917	0.985342509762613	0.0563245840136917
Cluster111083	0.198943502106852	0.941885322571638	0.198943502106852
Cluster111084	-0.00794492719734499	0.997833760348616	0.00794492719734499
Cluster111099	-0.199345331930304	0.941885322571638	0.199345331930304
Cluster111100	0.398070066686253	0.892209334059756	0.398070066686253
Cluster111110	0.0194650945788068	0.995600043861008	0.0194650945788068
Cluster111126	0.189163839696353	0.943735756862926	0.189163839696353
Cluster111160	-0.0145680736391923	0.995956731682626	0.0145680736391923
Cluster11121	-0.0643253691641318	0.98205389185118	0.0643253691641318
Cluster111243	0.121730907395279	0.963748336567094	0.121730907395279
Cluster111246	-0.392182167657418	0.894146188787921	0.392182167657418
Cluster111266	-0.238850314940121	0.933305466162144	0.238850314940121
Cluster111299	0.279900695157524	0.918193193012564	0.279900695157524
Cluster11130	-0.160034430818632	0.95163080454273	0.160034430818632
Cluster111322	-0.0621561420907287	0.982897097587462	0.0621561420907287
Cluster111355	-0.0759701376764242	0.976038504990257	0.0759701376764242
Cluster111375	0.357889863124374	0.903838721870377	0.357889863124374
Cluster111376	-0.273349943471411	0.918763431554818	0.273349943471411
Cluster111384	-0.108063906551906	0.965292489508382	0.108063906551906
Cluster111385	0.597238597699077	0.830012243312321	0.597238597699077
Cluster11142	-0.168806639455822	0.94775739278061	0.168806639455822
Cluster1115	-0.483910522009129	0.866646078206256	0.483910522009129
Cluster111533	0.352185241250457	0.90552429599588	0.352185241250457
Cluster111584	-0.208269277242547	0.9378183578677	0.208269277242547
Cluster11159	0.17779777501297	0.947321693180144	0.17779777501297
Cluster111603	-0.12363170657038	0.963748336567094	0.12363170657038
Cluster111629	-0.204937263616485	0.938971455966728	0.204937263616485
Cluster111631	-0.405974544916168	0.891371140597847	0.405974544916168
Cluster111649	0.0271244217045444	0.994081357993705	0.0271244217045444
Cluster11165	-0.419386953355577	0.886147835628963	0.419386953355577
Cluster111659	-0.266586570795673	0.921280857277906	0.266586570795673
Cluster111665	-0.726040575244126	0.779163029420006	0.726040575244126
Cluster111678	0.408130096088985	0.88980991241361	0.408130096088985
Cluster111689	-0.281611756373199	0.918193193012564	0.281611756373199
Cluster1117	-0.319152724785941	0.914105264583092	0.319152724785941
Cluster11171	6.84604722029621e-06	0.999993978895588	6.84604722029621e-06
Cluster111717	-0.795352407313389	0.688198991368049	0.795352407313389
Cluster11178	0.083657200350158	0.973234677855335	0.083657200350158
Cluster111847	-0.327236530292838	0.913519442313119	0.327236530292838
Cluster111856	0.0885903449104469	0.971143648343623	0.0885903449104469
Cluster111891	0.11912752385737	0.963748336567094	0.11912752385737
Cluster111892	0.514338502686031	0.862102006683351	0.514338502686031
Cluster111895	-0.748427339882863	0.765618089021565	0.748427339882863
Cluster111909	-0.537288478811515	0.854250562277829	0.537288478811515
Cluster11193	0.165064744686507	0.950534561909784	0.165064744686507
Cluster111937	0.0993448780830239	0.968288950464989	0.0993448780830239
Cluster111941	-0.120496160803236	0.963748336567094	0.120496160803236
Cluster111949	-0.607736845882229	0.828430316523832	0.607736845882229
Cluster11196	-0.161083302943945	0.95163080454273	0.161083302943945
Cluster112172	-0.286047078790863	0.916880645030884	0.286047078790863
Cluster112173	-0.230201740944843	0.933305466162144	0.230201740944843
Cluster112190	-0.540617438947682	0.854250562277829	0.540617438947682
Cluster112268	0.0937712727329683	0.969784004825851	0.0937712727329683
Cluster112293	-0.0108366943881223	0.996854446262537	0.0108366943881223
Cluster112413	0.365942145435719	0.899810680952448	0.365942145435719
Cluster11244	-0.0223602445805009	0.99482682094924	0.0223602445805009
Cluster112442	-0.267850612227359	0.921280857277906	0.267850612227359
Cluster112449	0.272163216464294	0.91942862197167	0.272163216464294
Cluster112511	0.0786701021797833	0.975007669960132	0.0786701021797833
Cluster112532	-0.153104922159158	0.953586270486174	0.153104922159158
Cluster112577	0.294141156585623	0.915166277208572	0.294141156585623
Cluster112603	-0.325161908763757	0.914105264583092	0.325161908763757
Cluster112708	0.155563926712713	0.95299597551091	0.155563926712713
Cluster112719	0.000968376057327638	0.99975950920741	0.000968376057327638
Cluster112726	-0.202194653667144	0.941162782722573	0.202194653667144
Cluster112741	0.236955953224763	0.933305466162144	0.236955953224763
Cluster11275	0.327352875346302	0.913519442313119	0.327352875346302
Cluster112759	-0.138420083825427	0.95938935281313	0.138420083825427
Cluster112800	0.296749192467879	0.915166277208572	0.296749192467879
Cluster112808	-0.0357543239879368	0.993154404440844	0.0357543239879368
Cluster112818	-0.572217345869768	0.843473765717074	0.572217345869768
Cluster112824	0.122087474171615	0.963748336567094	0.122087474171615
Cluster112833	-0.405255169800555	0.892209334059756	0.405255169800555
Cluster11285	-0.306990364672575	0.914215366545319	0.306990364672575
Cluster112854	0.564204143947342	0.84553936942444	0.564204143947342
Cluster112859	-0.265159824357613	0.921280857277906	0.265159824357613
Cluster112866	-0.0524697962154328	0.986216254508857	0.0524697962154328
Cluster112869	0.226222526393294	0.935155510148649	0.226222526393294
Cluster11290	0.0584275102863475	0.983503255335033	0.0584275102863475
Cluster11296	-0.632268278250333	0.817659503515525	0.632268278250333
Cluster113005	-0.0480586035461371	0.986653795997661	0.0480586035461371
Cluster113010	-0.558060260078425	0.849522737285931	0.558060260078425
Cluster11304	0.140732398028413	0.959351452583925	0.140732398028413
Cluster113051	-0.347941123995792	0.906273969432199	0.347941123995792
Cluster113106	-0.134762558354189	0.961075060251636	0.134762558354189
Cluster113121	0.330169584794753	0.912524271484531	0.330169584794753
Cluster113128	0.0951130465981378	0.969784004825851	0.0951130465981378
Cluster113135	-0.214578560115789	0.936739180843718	0.214578560115789
Cluster113153	0.33644763157987	0.910633267347776	0.33644763157987
Cluster11330	0.362276775520916	0.903838721870377	0.362276775520916
Cluster113313	-0.309918145067895	0.914215366545319	0.309918145067895
Cluster113342	-0.546133335882976	0.854250562277829	0.546133335882976
Cluster113347	-0.0491944936506618	0.986653795997661	0.0491944936506618
Cluster113356	-0.0628627399780725	0.982897097587462	0.0628627399780725
Cluster113374	-0.622328921570091	0.817659503515525	0.622328921570091
Cluster113375	-0.65068542797634	0.817659503515525	0.65068542797634
Cluster11338	-0.0176474286663104	0.995600043861008	0.0176474286663104
Cluster113431	0.702551823488207	0.802372630042724	0.702551823488207
Cluster113527	0.175264542945631	0.947432974291795	0.175264542945631
Cluster113569	0.492193240314701	0.865565646271914	0.492193240314701
Cluster11357	-0.165283229933083	0.950326094435168	0.165283229933083
Cluster113635	-0.270652298818991	0.920128768744737	0.270652298818991
Cluster113649	0.187438398525011	0.943735756862926	0.187438398525011
Cluster113662	-0.259290769003384	0.926460891077254	0.259290769003384
Cluster113719	-0.18423217282342	0.94498583270691	0.18423217282342
Cluster113783	-0.228687255742459	0.93459296291912	0.228687255742459
Cluster113873	-0.0626195583023002	0.982897097587462	0.0626195583023002
Cluster11390	0.229508201445598	0.933305466162144	0.229508201445598
Cluster114002	0.0262839783015044	0.994193011098562	0.0262839783015044
Cluster114020	-0.277026102337737	0.918193193012564	0.277026102337737
Cluster114121	0.172361397671322	0.947432974291795	0.172361397671322
Cluster114129	-0.129248934286322	0.962768656421735	0.129248934286322
Cluster114137	-0.548176850699183	0.854250562277829	0.548176850699183
Cluster114140	-0.126343649551868	0.963743569167224	0.126343649551868
Cluster114143	-0.028397225914369	0.993634412821211	0.028397225914369
Cluster114146	-0.328903718450858	0.913519442313119	0.328903718450858
Cluster114151	-0.317334208914377	0.914105264583092	0.317334208914377
Cluster11417	0.425951595606653	0.886147835628963	0.425951595606653
Cluster114175	0.235357934985059	0.933305466162144	0.235357934985059
Cluster114179	0.0532832517025881	0.986216254508857	0.0532832517025881
Cluster1142	0.231733660200383	0.933305466162144	0.231733660200383
Cluster114201	-0.000291314096437112	0.999862672594178	0.000291314096437112
Cluster114213	-0.434557406415126	0.886147835628963	0.434557406415126
Cluster114251	0.145894138630052	0.956425068945658	0.145894138630052
Cluster11426	0.143217882997483	0.95829028841089	0.143217882997483
Cluster11427	-0.232503874246727	0.933305466162144	0.232503874246727
Cluster1143	-0.0980339127440766	0.968910288481266	0.0980339127440766
Cluster11430	-0.161723774885092	0.951457626240928	0.161723774885092
Cluster11432	-0.801306163326932	0.688198991368049	0.801306163326932
Cluster114400	-0.1493611304166	0.954454832516765	0.1493611304166
Cluster114504	-0.336263136520128	0.910633267347776	0.336263136520128
Cluster114531	-0.0944275394642431	0.969784004825851	0.0944275394642431
Cluster114639	-0.369066979372446	0.898584293061626	0.369066979372446
Cluster114668	-0.368176916598743	0.898584293061626	0.368176916598743
Cluster114670	-0.302231334267328	0.91431671968488	0.302231334267328
Cluster114675	-0.0268784372681593	0.994095125256188	0.0268784372681593
Cluster11471	0.357289414602672	0.903838721870377	0.357289414602672
Cluster114737	-0.655102716054865	0.816946455205551	0.655102716054865
Cluster11475	-0.119475559264395	0.963748336567094	0.119475559264395
Cluster114784	0.469464508853073	0.875190830927859	0.469464508853073
Cluster11479	-0.29797973001767	0.915166277208572	0.29797973001767
Cluster11483	0.0463154885363546	0.98708411642741	0.0463154885363546
Cluster114963	-0.0594161599879437	0.983004497521187	0.0594161599879437
Cluster114998	-0.594418546789809	0.830012243312321	0.594418546789809
Cluster115008	0.294122433022338	0.915166277208572	0.294122433022338
Cluster115017	-0.236521234311675	0.933305466162144	0.236521234311675
Cluster115024	-0.405951077830724	0.891371140597847	0.405951077830724
Cluster115033	0.208731238837503	0.9378183578677	0.208731238837503
Cluster11504	0.268052616203983	0.921280857277906	0.268052616203983
Cluster11509	-0.179057108355583	0.946943825354031	0.179057108355583
Cluster115101	0.250403909237994	0.930870683822924	0.250403909237994
Cluster11519	0.298234065497599	0.915166277208572	0.298234065497599
Cluster11520	-0.429523179730551	0.886147835628963	0.429523179730551
Cluster115233	-0.31545385866792	0.914215366545319	0.31545385866792
Cluster115269	-0.56945524608242	0.843473765717074	0.56945524608242
Cluster115273	0.378108205395213	0.898584293061626	0.378108205395213
Cluster11530	0.278203897310539	0.918193193012564	0.278203897310539
Cluster11532	-0.297167877920646	0.915166277208572	0.297167877920646
Cluster11533	0.103534483265383	0.966057954501074	0.103534483265383
Cluster115355	-0.110281732439851	0.964980538963063	0.110281732439851
Cluster115358	0.439487047593707	0.886147835628963	0.439487047593707
Cluster11539	0.534065966989317	0.854250562277829	0.534065966989317
Cluster1154	-0.170008316370509	0.947432974291795	0.170008316370509
Cluster115517	0.608281555017428	0.828430316523832	0.608281555017428
Cluster11553	0.275415581586824	0.918237441415015	0.275415581586824
Cluster11556	-0.291041622539728	0.915166277208572	0.291041622539728
Cluster115571	0.286166908552979	0.916660278198154	0.286166908552979
Cluster115601	-0.21406398775586	0.936739180843718	0.21406398775586
Cluster115604	0.594335554105917	0.830012243312321	0.594335554105917
Cluster115623	0.237049569361805	0.933305466162144	0.237049569361805
Cluster115630	-0.366834549479906	0.899379874875397	0.366834549479906
Cluster115634	0.464456538824826	0.87875155041036	0.464456538824826
Cluster115652	-0.787477526031127	0.699307729036925	0.787477526031127
Cluster115663	0.00689610392197441	0.9983550033453	0.00689610392197441
Cluster11577	-0.468399273922888	0.875875345461927	0.468399273922888
Cluster115788	-0.742009555030909	0.767528904868001	0.742009555030909
Cluster11580	-0.395892518402213	0.892641019473902	0.395892518402213
Cluster115803	-0.67964515236728	0.802372630042724	0.67964515236728
Cluster115805	0.266776158860949	0.921280857277906	0.266776158860949
Cluster115820	0.0733819130047929	0.977575879451274	0.0733819130047929
Cluster11584	-0.321130467703576	0.914105264583092	0.321130467703576
Cluster115856	-0.0479963560751006	0.986653795997661	0.0479963560751006
Cluster115875	-0.312994524882531	0.914215366545319	0.312994524882531
Cluster11590	0.290558394938168	0.915166277208572	0.290558394938168
Cluster115908	0.804046605080352	0.688198991368049	0.804046605080352
Cluster115909	0.0108608749432026	0.996854446262537	0.0108608749432026
Cluster115938	-0.147803301097388	0.954609570066941	0.147803301097388
Cluster115962	0.133386851812281	0.961075060251636	0.133386851812281
Cluster116096	0.331482868544707	0.910978847800264	0.331482868544707
Cluster116115	0.376872713765064	0.898584293061626	0.376872713765064
Cluster11613	-0.166089136128734	0.950075498538404	0.166089136128734
Cluster11614	-0.172869798872525	0.947432974291795	0.172869798872525
Cluster116171	-0.309531673576281	0.914215366545319	0.309531673576281
Cluster116174	-0.434200438817474	0.886147835628963	0.434200438817474
Cluster116190	-0.710083736980664	0.789557386314587	0.710083736980664
Cluster1162	-0.256039639828755	0.928296803576635	0.256039639828755
Cluster11633	-0.0919560406032908	0.969912913774716	0.0919560406032908
Cluster116357	0.360344032620954	0.903838721870377	0.360344032620954
Cluster116406	-0.244825214807691	0.931763902856269	0.244825214807691
Cluster116407	0.164810612631965	0.950718356897324	0.164810612631965
Cluster116438	0.276718910669748	0.918193193012564	0.276718910669748
Cluster116451	-0.696532635738003	0.802372630042724	0.696532635738003
Cluster116464	-0.0757793218181438	0.976202688893846	0.0757793218181438
Cluster116475	-0.33925022351388	0.909788138802037	0.33925022351388
Cluster116617	0.0621036535365933	0.982897097587462	0.0621036535365933
Cluster116629	-0.329705798051341	0.913332534046511	0.329705798051341
Cluster116664	0.00473855439446954	0.998675735399141	0.00473855439446954
Cluster116696	-0.342361396183357	0.908188712294363	0.342361396183357
Cluster116731	0.0452732068993456	0.987630200223772	0.0452732068993456
Cluster116762	-0.309207803985256	0.914215366545319	0.309207803985256
Cluster116772	-0.3271292712289	0.913519442313119	0.3271292712289
Cluster116854	0.391984643313866	0.894322788124545	0.391984643313866
Cluster116858	-0.589752880689776	0.830012243312321	0.589752880689776
Cluster11687	-0.186208098606367	0.943735756862926	0.186208098606367
Cluster116987	-0.244064132665634	0.931763902856269	0.244064132665634
Cluster116993	-0.120334731190782	0.963748336567094	0.120334731190782
Cluster117038	-0.23237718284452	0.933305466162144	0.23237718284452
Cluster117064	0.342555128511298	0.908188712294363	0.342555128511298
Cluster117077	-0.693153145770108	0.802372630042724	0.693153145770108
Cluster117177	0.305557222465481	0.914215366545319	0.305557222465481
Cluster11718	0.256061835024766	0.928296803576635	0.256061835024766
Cluster11721	-0.116952005588705	0.963748336567094	0.116952005588705
Cluster117213	-0.292678384691691	0.915166277208572	0.292678384691691
Cluster117220	0.213316230747013	0.936739180843718	0.213316230747013
Cluster117223	-0.334424339867547	0.91064970226881	0.334424339867547
Cluster117253	0.0578677957111641	0.983853157663727	0.0578677957111641
Cluster117260	0.0432501322328755	0.98901121589834	0.0432501322328755
Cluster117268	-0.381858237993873	0.897841110952284	0.381858237993873
Cluster11727	-0.0863152435084667	0.972189001458949	0.0863152435084667
Cluster117311	-0.56699686495559	0.843473765717074	0.56699686495559
Cluster117317	-0.230927804366334	0.933305466162144	0.230927804366334
Cluster117331	-0.305993376853814	0.914215366545319	0.305993376853814
Cluster117341	-0.465001635516566	0.87875155041036	0.465001635516566
Cluster117447	0.320785488332971	0.914105264583092	0.320785488332971
Cluster117499	-0.407239739734801	0.890017050591812	0.407239739734801
Cluster117502	-0.374288945127902	0.898584293061626	0.374288945127902
Cluster117509	0.705408402371536	0.793788191593423	0.705408402371536
Cluster117539	0.448182945818596	0.881488359239402	0.448182945818596
Cluster117546	0.216001115525147	0.936098031804057	0.216001115525147
Cluster117551	0.00436270505703092	0.998824618554245	0.00436270505703092
Cluster117601	0.211912435809554	0.936739180843718	0.211912435809554
Cluster11761	-0.376223649766791	0.898584293061626	0.376223649766791
Cluster117614	0.0755293871779438	0.976202688893846	0.0755293871779438
Cluster117635	0.230514544551255	0.933305466162144	0.230514544551255
Cluster117661	-0.438015414151917	0.886147835628963	0.438015414151917
Cluster117676	0.374048088211094	0.898584293061626	0.374048088211094
Cluster11771	0.0247330886441938	0.994193011098562	0.0247330886441938
Cluster117739	0.129710471862197	0.962714853544593	0.129710471862197
Cluster117813	0.5816332698881	0.831902533744693	0.5816332698881
Cluster117883	0.0478054863366077	0.986653795997661	0.0478054863366077
Cluster117949	0.0740418879597027	0.977311365839031	0.0740418879597027
Cluster117990	-0.578562104113526	0.840919243905322	0.578562104113526
Cluster11800	-0.234930029530639	0.933305466162144	0.234930029530639
Cluster11803	0.230998126583742	0.933305466162144	0.230998126583742
Cluster118097	-0.380125903706041	0.898311843243147	0.380125903706041
Cluster11810	-0.0791066291408429	0.974810562790446	0.0791066291408429
Cluster118111	-0.125753031451978	0.963743569167224	0.125753031451978
Cluster118156	0.335674069516073	0.910633267347776	0.335674069516073
Cluster118186	-0.215179173503329	0.936326469680685	0.215179173503329
Cluster118200	-0.471757569362523	0.871974760512473	0.471757569362523
Cluster118203	0.334447853928563	0.91064970226881	0.334447853928563
Cluster118208	0.421933227468927	0.886147835628963	0.421933227468927
Cluster11821	0.226259404654121	0.935155510148649	0.226259404654121
Cluster118221	-0.630851639430971	0.817659503515525	0.630851639430971
Cluster118337	-0.0774347062392929	0.975211754308806	0.0774347062392929
Cluster118342	0.564938203760687	0.845299752457322	0.564938203760687
Cluster118355	-0.528472033275183	0.856062234079076	0.528472033275183
Cluster118384	-0.29870655347207	0.915166277208572	0.29870655347207
Cluster11839	0.286664186801572	0.916080013601893	0.286664186801572
Cluster11840	-0.0211081788326771	0.995469823514431	0.0211081788326771
Cluster118470	-0.107546564134212	0.965292489508382	0.107546564134212
Cluster118478	-0.1515225861845	0.953586270486174	0.1515225861845
Cluster118547	0.254630800407428	0.929447976313434	0.254630800407428
Cluster11857	0.03229584686346	0.993554058848531	0.03229584686346
Cluster11861	-0.188159227560119	0.943735756862926	0.188159227560119
Cluster118644	-0.158482258725863	0.95163080454273	0.158482258725863
Cluster118668	0.531763823815991	0.854250562277829	0.531763823815991
Cluster118685	-0.188336160827947	0.943735756862926	0.188336160827947
Cluster118729	0.139678099051028	0.959351452583925	0.139678099051028
Cluster118745	-0.115467862795322	0.963748336567094	0.115467862795322
Cluster118800	-0.332468877381555	0.910978847800264	0.332468877381555
Cluster118807	-0.273239592054558	0.918763431554818	0.273239592054558
Cluster11882	0.0618723702545749	0.982897097587462	0.0618723702545749
Cluster118879	0.374590277694645	0.898584293061626	0.374590277694645
Cluster118914	0.446616787136183	0.88295253514451	0.446616787136183
Cluster118958	-0.176615480080346	0.947432974291795	0.176615480080346
Cluster118967	-0.756199262495311	0.743172236071993	0.756199262495311
Cluster118994	0.266034795393677	0.921280857277906	0.266034795393677
Cluster119049	-0.00235361338953797	0.999223154962528	0.00235361338953797
Cluster119057	-0.403716784483543	0.892209334059756	0.403716784483543
Cluster119092	0.388530276663074	0.897841110952284	0.388530276663074
Cluster119146	-0.253927358247006	0.929447976313434	0.253927358247006
Cluster119258	-0.358756834456631	0.903838721870377	0.358756834456631
Cluster119280	0.110391902504969	0.964980538963063	0.110391902504969
Cluster119316	-0.157016083829022	0.952402405200132	0.157016083829022
Cluster119322	0.554233747424772	0.851814452943139	0.554233747424772
Cluster119333	0.0549050247769561	0.986216254508857	0.0549050247769561
Cluster119395	0.227858979894305	0.934926433980419	0.227858979894305
Cluster11945	-0.480046084011695	0.867637094029808	0.480046084011695
Cluster119506	0.0244925329457897	0.994193011098562	0.0244925329457897
Cluster119522	-0.445640057304788	0.884372158417024	0.445640057304788
Cluster119536	-0.319924487109182	0.914105264583092	0.319924487109182
Cluster119552	0.108773370160509	0.965292489508382	0.108773370160509
Cluster119582	-0.413641899791752	0.88950328476867	0.413641899791752
Cluster119606	-0.0714373945857771	0.978446711360607	0.0714373945857771
Cluster11962	-0.529441186271877	0.854886299843114	0.529441186271877
Cluster119641	-0.409458443072414	0.88980991241361	0.409458443072414
Cluster119643	0.0743946889791201	0.976998339568618	0.0743946889791201
Cluster119670	0.437121528476394	0.886147835628963	0.437121528476394
Cluster119724	-0.626128042942245	0.817659503515525	0.626128042942245
Cluster119764	-0.0651330298792795	0.981606759454441	0.0651330298792795
Cluster119799	-0.0200414086307799	0.995600043861008	0.0200414086307799
Cluster11981	0.163943896416135	0.950718356897324	0.163943896416135
Cluster11983	0.37589217211963	0.898584293061626	0.37589217211963
Cluster119847	-0.428284545186596	0.886147835628963	0.428284545186596
Cluster11990	0.576169362974635	0.841424815575829	0.576169362974635
Cluster119936	0.0786984445077445	0.975007669960132	0.0786984445077445
Cluster119973	-0.104576131175049	0.965889647805832	0.104576131175049
Cluster119982	0.169842292858181	0.947432974291795	0.169842292858181
Cluster12	0.543375350528619	0.854250562277829	0.543375350528619
Cluster1200	-0.169972693974833	0.947432974291795	0.169972693974833
Cluster120001	0.0893530732271198	0.971143648343623	0.0893530732271198
Cluster120052	-0.382698113067326	0.897841110952284	0.382698113067326
Cluster1201	0.0151173792255074	0.995956731682626	0.0151173792255074
Cluster120150	0.185860970105641	0.943735756862926	0.185860970105641
Cluster120189	-0.567254354710366	0.843473765717074	0.567254354710366
Cluster120200	-0.471217265588081	0.873560393798261	0.471217265588081
Cluster120212	-0.370110587851444	0.898584293061626	0.370110587851444
Cluster120214	-0.610322485567618	0.828430316523832	0.610322485567618
Cluster120237	-0.0946921920444441	0.969784004825851	0.0946921920444441
Cluster120241	0.390810521884731	0.896288465405245	0.390810521884731
Cluster12025	0.0594824855550604	0.983004497521187	0.0594824855550604
Cluster120280	0.0526447190894439	0.986216254508857	0.0526447190894439
Cluster120296	-0.115403287869151	0.963748336567094	0.115403287869151
Cluster1203	0.0578196878966035	0.983853157663727	0.0578196878966035
Cluster120304	-0.198568179187332	0.941935720576317	0.198568179187332
Cluster120365	0.303852610337104	0.91431671968488	0.303852610337104
Cluster120405	-0.188858684231512	0.943735756862926	0.188858684231512
Cluster120430	-0.174023339646854	0.947432974291795	0.174023339646854
Cluster120436	-0.348924290014706	0.906273969432199	0.348924290014706
Cluster120505	0.707151050209067	0.793788191593423	0.707151050209067
Cluster12051	-0.229810026863265	0.933305466162144	0.229810026863265
Cluster120511	-0.0123426899623406	0.996812341494021	0.0123426899623406
Cluster120515	-0.33857190199274	0.910551969359207	0.33857190199274
Cluster120518	0.133799521911276	0.961075060251636	0.133799521911276
Cluster120564	-0.016211534587599	0.995892690391925	0.016211534587599
Cluster12059	-0.183617063018843	0.94498583270691	0.183617063018843
Cluster120653	-0.126404583505345	0.963743569167224	0.126404583505345
Cluster120678	-0.131658380190007	0.962144546462061	0.131658380190007
Cluster1207	0.489952107342377	0.865565646271914	0.489952107342377
Cluster120735	0.138746611924025	0.959351452583925	0.138746611924025
Cluster120738	-0.318786004602523	0.914105264583092	0.318786004602523
Cluster12074	-0.0537581154871658	0.986216254508857	0.0537581154871658
Cluster120776	-0.442399695935214	0.886147835628963	0.442399695935214
Cluster120784	-0.00547301061354887	0.998379006763691	0.00547301061354887
Cluster1208	-0.0437279408432342	0.988417982048985	0.0437279408432342
Cluster12082	0.0950427148406329	0.969784004825851	0.0950427148406329
Cluster120820	-0.142898035761855	0.958320918689524	0.142898035761855
Cluster120834	-0.0510695628794715	0.986556294774256	0.0510695628794715
Cluster120867	0.207362202723304	0.938563910591726	0.207362202723304
Cluster120882	0.253173159635029	0.929616601910438	0.253173159635029
Cluster120892	-0.496114935147077	0.865565646271914	0.496114935147077
Cluster12093	0.304619748031754	0.91431671968488	0.304619748031754
Cluster12097	-0.546098539412507	0.854250562277829	0.546098539412507
Cluster121038	-0.0861627240894652	0.972189001458949	0.0861627240894652
Cluster12105	-0.497428614205382	0.865565646271914	0.497428614205382
Cluster1211	-0.373604317604047	0.898584293061626	0.373604317604047
Cluster12112	0.609004569128362	0.828430316523832	0.609004569128362
Cluster121160	-0.157897928591771	0.95163080454273	0.157897928591771
Cluster121200	-0.260666517829108	0.925270505279334	0.260666517829108
Cluster121209	-0.24466731382011	0.931763902856269	0.24466731382011
Cluster121333	-0.0340432184353365	0.993554058848531	0.0340432184353365
Cluster12134	-0.0717230712602084	0.978167118936641	0.0717230712602084
Cluster121408	0.256335429829135	0.92814232559556	0.256335429829135
Cluster121411	-0.598215189570679	0.830012243312321	0.598215189570679
Cluster121468	-0.30421265171636	0.91431671968488	0.30421265171636
Cluster121496	-0.408371128492466	0.88980991241361	0.408371128492466
Cluster1216	-0.535610855634135	0.854250562277829	0.535610855634135
Cluster12160	-0.392981215333434	0.892795126367451	0.392981215333434
Cluster12165	0.201362252942295	0.941251903802269	0.201362252942295
Cluster121665	0.277945161111908	0.918193193012564	0.277945161111908
Cluster121684	-0.152442941409467	0.953586270486174	0.152442941409467
Cluster121704	-0.365609644983473	0.899822702024262	0.365609644983473
Cluster12171	0.253517318372177	0.929616601910438	0.253517318372177
Cluster121730	-0.258140682581982	0.927253048309984	0.258140682581982
Cluster121741	-0.143125792521117	0.95829028841089	0.143125792521117
Cluster121762	0.187472125160412	0.943735756862926	0.187472125160412
Cluster121785	-0.46097109723198	0.87875155041036	0.46097109723198
Cluster121791	-0.673755274333386	0.802372630042724	0.673755274333386
Cluster121827	0.00352190442414635	0.999124329212914	0.00352190442414635
Cluster121831	0.3803057616171	0.898311843243147	0.3803057616171
Cluster12188	-0.537987582365501	0.854250562277829	0.537987582365501
Cluster121976	0.323165306306743	0.914105264583092	0.323165306306743
Cluster12198	-0.240587416419452	0.933305466162144	0.240587416419452
Cluster121980	0.270910849791311	0.920128768744737	0.270910849791311
Cluster121991	-0.364945664131293	0.900652299613773	0.364945664131293
Cluster121992	-0.162617651167813	0.950732969965173	0.162617651167813
Cluster122009	-0.496462044296884	0.865565646271914	0.496462044296884
Cluster12201	0.200166188888331	0.941539335215063	0.200166188888331
Cluster122010	-0.00375980498014229	0.999124329212914	0.00375980498014229
Cluster122014	-0.45703273620127	0.87875155041036	0.45703273620127
Cluster122022	-0.240590068663078	0.933305466162144	0.240590068663078
Cluster122026	-0.545265594483914	0.854250562277829	0.545265594483914
Cluster12203	-0.309189572641331	0.914215366545319	0.309189572641331
Cluster122031	-0.11390134898701	0.964802978949899	0.11390134898701
Cluster12204	0.476466036836797	0.868362157288957	0.476466036836797
Cluster122056	-0.402603684163377	0.892209334059756	0.402603684163377
Cluster122143	-0.271388311960463	0.919952844125191	0.271388311960463
Cluster122176	0.30175745161054	0.914457368648149	0.30175745161054
Cluster12220	-0.208674281497578	0.9378183578677	0.208674281497578
Cluster122309	-0.0287027378239254	0.993554058848531	0.0287027378239254
Cluster122313	-0.374688879423538	0.898584293061626	0.374688879423538
Cluster122315	-0.778075872318987	0.738505686644555	0.778075872318987
Cluster122349	-0.243566719576273	0.932173633628431	0.243566719576273
Cluster122424	-0.150873418092592	0.953586270486174	0.150873418092592
Cluster12243	0.0640682570018065	0.98241930456555	0.0640682570018065
Cluster122451	0.300571156267484	0.914491422172113	0.300571156267484
Cluster12249	-0.32083483835561	0.914105264583092	0.32083483835561
Cluster12252	-0.24230334206971	0.932367197640219	0.24230334206971
Cluster122568	0.122129861571676	0.963748336567094	0.122129861571676
Cluster122629	-0.234240257846879	0.933305466162144	0.234240257846879
Cluster122683	-0.0980721938900412	0.968903539216028	0.0980721938900412
Cluster12270	-0.194364163286716	0.943735756862926	0.194364163286716
Cluster122737	-0.0171464941504409	0.995660020859665	0.0171464941504409
Cluster122766	-0.696523617724644	0.802372630042724	0.696523617724644
Cluster12279	0.234507931032037	0.933305466162144	0.234507931032037
Cluster122837	-0.104363492149832	0.965892412069047	0.104363492149832
Cluster122839	-0.624669006821082	0.817659503515525	0.624669006821082
Cluster122901	-0.485198537486652	0.866646078206256	0.485198537486652
Cluster122906	0.516589534782872	0.860383911023349	0.516589534782872
Cluster122935	0.656206631263751	0.81507415976547	0.656206631263751
Cluster122961	-0.302445786701725	0.91431671968488	0.302445786701725
Cluster122969	-0.191934537284292	0.943735756862926	0.191934537284292
Cluster1230	0.338454682098969	0.910551969359207	0.338454682098969
Cluster123023	-0.0750461517426837	0.976434254136817	0.0750461517426837
Cluster123028	0.416284823143366	0.886147835628963	0.416284823143366
Cluster123029	-0.653162314697578	0.817062462872577	0.653162314697578
Cluster123038	-0.501220448677236	0.865565646271914	0.501220448677236
Cluster12307	-0.329193947354511	0.913519442313119	0.329193947354511
Cluster123143	-0.0189989141097037	0.995600043861008	0.0189989141097037
Cluster123173	0.173874170137652	0.947432974291795	0.173874170137652
Cluster12320	0.0962028905276048	0.969664045340651	0.0962028905276048
Cluster123246	0.0852076471515999	0.972189001458949	0.0852076471515999
Cluster123257	-0.457242168034516	0.87875155041036	0.457242168034516
Cluster123261	-0.456194541154438	0.87875155041036	0.456194541154438
Cluster123291	-0.39824093736016	0.892209334059756	0.39824093736016
Cluster12331	0.39601058318619	0.892641019473902	0.39601058318619
Cluster123327	-0.202639451458389	0.941162782722573	0.202639451458389
Cluster123355	0.0111987028839713	0.996812341494021	0.0111987028839713
Cluster123356	-0.122023440782868	0.963748336567094	0.122023440782868
Cluster123369	0.306316649139218	0.914215366545319	0.306316649139218
Cluster12341	0.205308527962561	0.938971455966728	0.205308527962561
Cluster123536	0.0297245392806414	0.993554058848531	0.0297245392806414
Cluster123566	0.403961620419946	0.892209334059756	0.403961620419946
Cluster123576	0.00771123025404696	0.997833760348616	0.00771123025404696
Cluster123591	0.18654947258767	0.943735756862926	0.18654947258767
Cluster123614	0.153054802106332	0.953586270486174	0.153054802106332
Cluster123616	-0.116593823143449	0.963748336567094	0.116593823143449
Cluster123624	0.1792799983935	0.946833335685225	0.1792799983935
Cluster123630	0.484147531915424	0.866646078206256	0.484147531915424
Cluster123643	-0.230539502539268	0.933305466162144	0.230539502539268
Cluster123692	0.209152115302134	0.937491461940799	0.209152115302134
Cluster12370	0.628001853541683	0.817659503515525	0.628001853541683
Cluster123707	0.0548970000706828	0.986216254508857	0.0548970000706828
Cluster123725	0.369514406183437	0.898584293061626	0.369514406183437
Cluster123845	-0.141768444028244	0.959082582349322	0.141768444028244
Cluster123908	0.059953424528465	0.983004497521187	0.059953424528465
Cluster123942	-0.332104140724171	0.910978847800264	0.332104140724171
Cluster123986	0.0124648920376802	0.996812341494021	0.0124648920376802
Cluster123987	-0.0150580828050757	0.995956731682626	0.0150580828050757
Cluster123993	-0.260692671567852	0.925270505279334	0.260692671567852
Cluster123995	-0.327430040222399	0.913519442313119	0.327430040222399
Cluster12400	-0.126259257522612	0.963743569167224	0.126259257522612
Cluster12402	0.0763089181407325	0.975695629156606	0.0763089181407325
Cluster12413	-0.224882028350156	0.935155510148649	0.224882028350156
Cluster12416	0.299093639698561	0.91514937654214	0.299093639698561
Cluster124189	0.365703174465471	0.899822702024262	0.365703174465471
Cluster124240	0.220793683695852	0.935155510148649	0.220793683695852
Cluster124241	-0.655450636796769	0.816946455205551	0.655450636796769
Cluster124271	-0.326519755479588	0.913519442313119	0.326519755479588
Cluster124315	0.140204751111981	0.959351452583925	0.140204751111981
Cluster124340	0.175361360691543	0.947432974291795	0.175361360691543
Cluster124371	-0.453142302147339	0.87875155041036	0.453142302147339
Cluster124509	-0.0800229210440041	0.974170605833783	0.0800229210440041
Cluster124568	-0.66594514283958	0.802425739595444	0.66594514283958
Cluster124570	0.174166081401243	0.947432974291795	0.174166081401243
Cluster124592	0.131845735361784	0.962091644225226	0.131845735361784
Cluster124600	-0.300447333882657	0.914491422172113	0.300447333882657
Cluster124614	-0.245773853873546	0.931763902856269	0.245773853873546
Cluster124623	-0.214536688982265	0.936739180843718	0.214536688982265
Cluster124626	0.810225578152364	0.680073004706985	0.810225578152364
Cluster124659	0.579488812038043	0.838360004063793	0.579488812038043
Cluster124678	-0.0634936752150801	0.98287707869014	0.0634936752150801
Cluster124697	-0.0249876513518361	0.994193011098562	0.0249876513518361
Cluster124859	-0.244518226993433	0.931763902856269	0.244518226993433
Cluster124972	-0.384598397208144	0.897841110952284	0.384598397208144
Cluster125	0.0366621398481397	0.993154404440844	0.0366621398481397
Cluster125000	-0.0159020243520478	0.995892690391925	0.0159020243520478
Cluster12501	0.600530327526359	0.830012243312321	0.600530327526359
Cluster125035	-0.345804500750841	0.906273969432199	0.345804500750841
Cluster125064	-0.281646061016594	0.918193193012564	0.281646061016594
Cluster12507	0.276478926029308	0.918193193012564	0.276478926029308
Cluster125086	-0.0269557256343354	0.994081357993705	0.0269557256343354
Cluster12510	-0.0121502697971804	0.996812341494021	0.0121502697971804
Cluster125142	0.348159017165616	0.906273969432199	0.348159017165616
Cluster125218	-0.255474905016754	0.928435416211295	0.255474905016754
Cluster12522	-0.0941134197011744	0.969784004825851	0.0941134197011744
Cluster125235	-0.113076194966324	0.964802978949899	0.113076194966324
Cluster125248	-0.532813247020115	0.854250562277829	0.532813247020115
Cluster125254	-0.241483543353124	0.93273792406995	0.241483543353124
Cluster12526	-0.0285692159068045	0.993554058848531	0.0285692159068045
Cluster125267	0.141259637866724	0.959082582349322	0.141259637866724
Cluster125291	0.126132384584534	0.963743569167224	0.126132384584534
Cluster125294	0.137641576110497	0.959532567945325	0.137641576110497
Cluster125318	-0.59142339129323	0.830012243312321	0.59142339129323
Cluster125349	0.403766080054381	0.892209334059756	0.403766080054381
Cluster125368	-0.354536120367787	0.903860701762428	0.354536120367787
Cluster12537	-0.0414977423094604	0.991092551712213	0.0414977423094604
Cluster125582	-0.0774698921982147	0.975211754308806	0.0774698921982147
Cluster125595	-0.391074768839376	0.896288465405245	0.391074768839376
Cluster125599	-0.289727981697002	0.915166277208572	0.289727981697002
Cluster125604	0.189165705745192	0.943735756862926	0.189165705745192
Cluster12569	-0.0645595348841697	0.981909667919043	0.0645595348841697
Cluster125702	-0.184437661022588	0.94498583270691	0.184437661022588
Cluster12571	0.180652115884492	0.946517995247351	0.180652115884492
Cluster125742	-0.382256991421758	0.897841110952284	0.382256991421758
Cluster125882	0.508003245353686	0.865565646271914	0.508003245353686
Cluster125896	-0.521388706052147	0.859633486870747	0.521388706052147
Cluster12596	0.0508205267386291	0.986556294774256	0.0508205267386291
Cluster125996	0.405476463287892	0.892209334059756	0.405476463287892
Cluster126099	-0.073920348907083	0.977311365839031	0.073920348907083
Cluster12613	-0.2139306959153	0.936739180843718	0.2139306959153
Cluster126166	-0.114774905627672	0.964145861574651	0.114774905627672
Cluster126192	-0.336418256578507	0.910633267347776	0.336418256578507
Cluster126247	-0.152208893936132	0.953586270486174	0.152208893936132
Cluster126255	-0.316589391902457	0.914105264583092	0.316589391902457
Cluster126284	-0.241910839511295	0.932367197640219	0.241910839511295
Cluster126290	-0.640856501633112	0.817659503515525	0.640856501633112
Cluster126339	-0.280038768155723	0.918193193012564	0.280038768155723
Cluster12635	-0.100826775667377	0.967486106584293	0.100826775667377
Cluster126437	-0.48161956192717	0.866646078206256	0.48161956192717
Cluster12647	0.498955726806235	0.865565646271914	0.498955726806235
Cluster12649	-0.00472558695179509	0.998675735399141	0.00472558695179509
Cluster126514	0.135320740343917	0.961075060251636	0.135320740343917
Cluster126524	0.061172616476026	0.982970140033706	0.061172616476026
Cluster126532	-0.444443827328803	0.885291614525431	0.444443827328803
Cluster126539	-0.534289206497758	0.854250562277829	0.534289206497758
Cluster126566	0.237650168566786	0.933305466162144	0.237650168566786
Cluster126599	-0.440349537986151	0.886147835628963	0.440349537986151
Cluster1266	-0.27288374102512	0.918763431554818	0.27288374102512
Cluster126656	-0.560092361242572	0.846699777477807	0.560092361242572
Cluster126662	0.260014122943813	0.925828825444618	0.260014122943813
Cluster12668	-0.207013151573119	0.938879502881639	0.207013151573119
Cluster126833	-0.0657169274746975	0.981606759454441	0.0657169274746975
Cluster126847	0.216157954380998	0.936036686365374	0.216157954380998
Cluster12686	0.464072411058837	0.87875155041036	0.464072411058837
Cluster126894	-0.662372810609619	0.802425739595444	0.662372810609619
Cluster126923	-0.59309536858542	0.830012243312321	0.59309536858542
Cluster126940	-0.553284038089737	0.851814452943139	0.553284038089737
Cluster12695	0.206005456300243	0.938971455966728	0.206005456300243
Cluster127	-0.23326140572437	0.933305466162144	0.23326140572437
Cluster1270	-0.277486011558381	0.918193193012564	0.277486011558381
Cluster12706	-0.560411724480449	0.846699777477807	0.560411724480449
Cluster12722	0.57440170229421	0.843473765717074	0.57440170229421
Cluster12726	-0.250265854565062	0.930893099030209	0.250265854565062
Cluster127273	-0.409883172964511	0.88980991241361	0.409883172964511
Cluster127295	-0.30905221021881	0.914215366545319	0.30905221021881
Cluster127340	-0.208238041644658	0.9378183578677	0.208238041644658
Cluster1274	0.0740353646738826	0.977311365839031	0.0740353646738826
Cluster127507	0.660735079092728	0.802425739595444	0.660735079092728
Cluster12752	-0.629448699694868	0.817659503515525	0.629448699694868
Cluster127537	-0.494279738190876	0.865565646271914	0.494279738190876
Cluster127540	-0.342219147287914	0.908188712294363	0.342219147287914
Cluster127543	-0.556901092045423	0.851814452943139	0.556901092045423
Cluster127545	-0.331948402878355	0.910978847800264	0.331948402878355
Cluster127556	-0.0302048935224428	0.993554058848531	0.0302048935224428
Cluster127626	0.313825834336117	0.914215366545319	0.313825834336117
Cluster127641	0.111015446986889	0.964980538963063	0.111015446986889
Cluster12765	0.475604112585719	0.868362157288957	0.475604112585719
Cluster12766	0.0888232335347734	0.971143648343623	0.0888232335347734
Cluster127660	0.157870014975981	0.95163080454273	0.157870014975981
Cluster127726	0.218723761109739	0.935155510148649	0.218723761109739
Cluster1278	-0.321368425697733	0.914105264583092	0.321368425697733
Cluster12781	0.13146658631903	0.962274411627125	0.13146658631903
Cluster127862	0.366110330153552	0.899810680952448	0.366110330153552
Cluster127865	-0.296046584751155	0.915166277208572	0.296046584751155
Cluster127903	0.341178377580846	0.908188712294363	0.341178377580846
Cluster127921	-0.501305798932192	0.865565646271914	0.501305798932192
Cluster12793	0.304275295920861	0.91431671968488	0.304275295920861
Cluster127946	-0.00732839773439054	0.997956382389197	0.00732839773439054
Cluster127988	-0.43890558276844	0.886147835628963	0.43890558276844
Cluster127990	0.231656130398721	0.933305466162144	0.231656130398721
Cluster128007	-0.448679889885682	0.881383163657574	0.448679889885682
Cluster128018	-0.639299159316084	0.817659503515525	0.639299159316084
Cluster128065	0.175965150064766	0.947432974291795	0.175965150064766
Cluster12817	0.371976364352243	0.898584293061626	0.371976364352243
Cluster128191	-0.445822296599869	0.884356037932674	0.445822296599869
Cluster128262	0.533887365704993	0.854250562277829	0.533887365704993
Cluster128277	0.439327131540866	0.886147835628963	0.439327131540866
Cluster128280	-0.301303507453722	0.914491422172113	0.301303507453722
Cluster128314	-0.309223416996928	0.914215366545319	0.309223416996928
Cluster128315	-0.0211069910165962	0.995469823514431	0.0211069910165962
Cluster128333	-0.334706729661854	0.91064970226881	0.334706729661854
Cluster128347	-0.205265003009706	0.938971455966728	0.205265003009706
Cluster1285	0.253597517679431	0.929616601910438	0.253597517679431
Cluster128525	0.0339866815260079	0.993554058848531	0.0339866815260079
Cluster128533	0.406586961272031	0.8910123410659	0.406586961272031
Cluster12854	0.0331227152294332	0.993554058848531	0.0331227152294332
Cluster12856	-0.423758354040285	0.886147835628963	0.423758354040285
Cluster128568	0.0236437889622216	0.994720523768579	0.0236437889622216
Cluster128570	-0.493765594258393	0.865565646271914	0.493765594258393
Cluster128593	0.286849335647327	0.916080013601893	0.286849335647327
Cluster12860	-0.379163219666965	0.898311843243147	0.379163219666965
Cluster12861	-0.141015279051441	0.959351452583925	0.141015279051441
Cluster128623	0.591755725894803	0.830012243312321	0.591755725894803
Cluster128642	-0.468563042972898	0.875739569709978	0.468563042972898
Cluster12865	-0.548246234343985	0.854250562277829	0.548246234343985
Cluster128805	0.021237745471145	0.995359532630069	0.021237745471145
Cluster12882	0.103581868956904	0.966057954501074	0.103581868956904
Cluster128876	-0.570227779398603	0.843473765717074	0.570227779398603
Cluster128886	-0.539074043690076	0.854250562277829	0.539074043690076
Cluster128955	-0.0710093764483479	0.978446711360607	0.0710093764483479
Cluster12898	0.480308782489919	0.867637094029808	0.480308782489919
Cluster128997	0.0184135311697396	0.995600043861008	0.0184135311697396
Cluster12910	-0.448972688912189	0.881295439054902	0.448972688912189
Cluster12913	-0.170257047832457	0.947432974291795	0.170257047832457
Cluster129210	0.293003174264243	0.915166277208572	0.293003174264243
Cluster129212	0.118846287015808	0.963748336567094	0.118846287015808
Cluster12923	-0.597897153408204	0.830012243312321	0.597897153408204
Cluster129233	0.208981177744072	0.937786974184303	0.208981177744072
Cluster129250	0.209159448973272	0.937491461940799	0.209159448973272
Cluster129254	-0.0478130232666212	0.986653795997661	0.0478130232666212
Cluster129265	-0.0295712483089345	0.993554058848531	0.0295712483089345
Cluster129288	-0.272955114294199	0.918763431554818	0.272955114294199
Cluster129325	0.658086598445147	0.812126316959092	0.658086598445147
Cluster129369	-0.509327608617234	0.865565646271914	0.509327608617234
Cluster129371	0.476765649672509	0.868362157288957	0.476765649672509
Cluster129517	-0.200149766205905	0.941539335215063	0.200149766205905
Cluster12964	0.15729180045464	0.95214714652101	0.15729180045464
Cluster129662	-0.417375583580012	0.886147835628963	0.417375583580012
Cluster129719	0.398006124221421	0.892209334059756	0.398006124221421
Cluster129725	-0.380163468752502	0.898311843243147	0.380163468752502
Cluster12988	0.100420934561082	0.967987489659214	0.100420934561082
Cluster129887	-0.120669481972015	0.963748336567094	0.120669481972015
Cluster129938	0.346097754753036	0.906273969432199	0.346097754753036
Cluster129954	-0.144600902808812	0.957111888216158	0.144600902808812
Cluster130	0.086111028253957	0.972189001458949	0.086111028253957
Cluster130012	-0.0650989976429577	0.981606759454441	0.0650989976429577
Cluster130013	-0.355779775017697	0.903838721870377	0.355779775017697
Cluster130015	-0.179007540504887	0.946943825354031	0.179007540504887
Cluster130035	-0.608738470594693	0.828430316523832	0.608738470594693
Cluster130062	-0.318201388923412	0.914105264583092	0.318201388923412
Cluster130110	-0.560978059961555	0.846406913938871	0.560978059961555
Cluster130293	-0.421773643443184	0.886147835628963	0.421773643443184
Cluster130294	-0.343668724243836	0.908188712294363	0.343668724243836
Cluster13030	0.483597397037418	0.866646078206256	0.483597397037418
Cluster130307	-0.112758845364018	0.964802978949899	0.112758845364018
Cluster130328	0.479594597011136	0.867637094029808	0.479594597011136
Cluster13034	0.332642196332273	0.910978847800264	0.332642196332273
Cluster13037	-0.381932447121964	0.897841110952284	0.381932447121964
Cluster130378	-0.39507751184524	0.892763259300289	0.39507751184524
Cluster130385	-0.0235786886895262	0.994720523768579	0.0235786886895262
Cluster130386	-0.00519222273418018	0.998432762270273	0.00519222273418018
Cluster1304	0.537147518824677	0.854250562277829	0.537147518824677
Cluster13047	0.0132928588652337	0.99643122455623	0.0132928588652337
Cluster130574	-0.0173377290504995	0.995600043861008	0.0173377290504995
Cluster130599	-0.235265943049828	0.933305466162144	0.235265943049828
Cluster130609	0.032712036831806	0.993554058848531	0.032712036831806
Cluster130628	0.212866692506658	0.936739180843718	0.212866692506658
Cluster130640	0.0273195193738877	0.994081357993705	0.0273195193738877
Cluster130714	-0.186173429764186	0.943735756862926	0.186173429764186
Cluster130736	-0.267872581167868	0.921280857277906	0.267872581167868
Cluster130744	0.142036292463366	0.958914921028782	0.142036292463366
Cluster130755	0.163985162278133	0.950718356897324	0.163985162278133
Cluster13079	0.415132064941994	0.886147835628963	0.415132064941994
Cluster130898	-0.543094154233912	0.854250562277829	0.543094154233912
Cluster130900	-0.41131208481253	0.88980991241361	0.41131208481253
Cluster13096	0.272195633767124	0.91942862197167	0.272195633767124
Cluster130961	0.135479048155025	0.961075060251636	0.135479048155025
Cluster131022	-0.773655294545195	0.738505686644555	0.773655294545195
Cluster131096	-0.0810181202860554	0.974170605833783	0.0810181202860554
Cluster131132	-0.0833719615942132	0.973451629705343	0.0833719615942132
Cluster131310	0.0810258611641999	0.974170605833783	0.0810258611641999
Cluster131320	-0.307248566306103	0.914215366545319	0.307248566306103
Cluster131322	-0.113167918461247	0.964802978949899	0.113167918461247
Cluster131342	0.111457230180128	0.964980538963063	0.111457230180128
Cluster13136	-0.429364655096309	0.886147835628963	0.429364655096309
Cluster131365	-0.0738273546588769	0.977311365839031	0.0738273546588769
Cluster131380	-0.219011706774861	0.935155510148649	0.219011706774861
Cluster131381	-0.311899654425531	0.914215366545319	0.311899654425531
Cluster131425	-0.139212803766263	0.959351452583925	0.139212803766263
Cluster131445	-0.606148081888079	0.828430316523832	0.606148081888079
Cluster13147	-0.0992331026663701	0.968288950464989	0.0992331026663701
Cluster131500	0.554166564127692	0.851814452943139	0.554166564127692
Cluster13159	0.0942082433195632	0.969784004825851	0.0942082433195632
Cluster131631	-0.0968203732507124	0.969664045340651	0.0968203732507124
Cluster13166	-0.433210930640712	0.886147835628963	0.433210930640712
Cluster131682	0.0695699558954259	0.979212647799156	0.0695699558954259
Cluster131737	0.544648995181538	0.854250562277829	0.544648995181538
Cluster131741	-0.194042177258518	0.943735756862926	0.194042177258518
Cluster13177	0.544729298439083	0.854250562277829	0.544729298439083
Cluster131782	0.441808815723242	0.886147835628963	0.441808815723242
Cluster131816	0.485185951697054	0.866646078206256	0.485185951697054
Cluster131911	0.307545962378612	0.914215366545319	0.307545962378612
Cluster131947	-0.316638504068729	0.914105264583092	0.316638504068729
Cluster131974	0.122006080083318	0.963748336567094	0.122006080083318
Cluster131990	0.174797982748094	0.947432974291795	0.174797982748094
Cluster132022	-0.409847320663684	0.88980991241361	0.409847320663684
Cluster132028	0.520521676838249	0.859633486870747	0.520521676838249
Cluster132037	-0.00741116123533602	0.997956382389197	0.00741116123533602
Cluster132091	-0.516844345104306	0.860383911023349	0.516844345104306
Cluster132106	-0.526056782389601	0.856570667748807	0.526056782389601
Cluster13213	-0.498316343475595	0.865565646271914	0.498316343475595
Cluster132164	-0.65715384124274	0.812126316959092	0.65715384124274
Cluster132167	-0.627961551133084	0.817659503515525	0.627961551133084
Cluster13221	-0.403644470535279	0.892209334059756	0.403644470535279
Cluster132232	0.382003566821507	0.897841110952284	0.382003566821507
Cluster132341	-0.485268919814714	0.866646078206256	0.485268919814714
Cluster132362	-0.0912967308103727	0.970111555979997	0.0912967308103727
Cluster13244	0.525826562013875	0.856570667748807	0.525826562013875
Cluster132447	-0.262845279329449	0.922935912713826	0.262845279329449
Cluster13245	-0.300186435415056	0.914491422172113	0.300186435415056
Cluster132470	0.123837204505583	0.963748336567094	0.123837204505583
Cluster13248	-0.290974077931954	0.915166277208572	0.290974077931954
Cluster13252	-0.182031766718742	0.945161296984127	0.182031766718742
Cluster132546	-0.183405743791095	0.94498583270691	0.183405743791095
Cluster132671	-0.15430115013201	0.953459801416953	0.15430115013201
Cluster132725	0.29555154904891	0.915166277208572	0.29555154904891
Cluster132727	0.453406017838141	0.87875155041036	0.453406017838141
Cluster132740	-0.0788914446606754	0.974987439852186	0.0788914446606754
Cluster132812	-0.0385491504359712	0.99248878346746	0.0385491504359712
Cluster132829	-0.480650517092217	0.867637094029808	0.480650517092217
Cluster132844	0.0706632777842676	0.978446711360607	0.0706632777842676
Cluster132873	-0.213362538022456	0.936739180843718	0.213362538022456
Cluster132874	0.0234661087244452	0.994806827153932	0.0234661087244452
Cluster132878	0.547282460947222	0.854250562277829	0.547282460947222
Cluster133034	-0.607058732082342	0.828430316523832	0.607058732082342
Cluster133049	-0.150597862065747	0.953586270486174	0.150597862065747
Cluster133085	-0.00545598869987583	0.998379006763691	0.00545598869987583
Cluster133087	0.175175786774548	0.947432974291795	0.175175786774548
Cluster133139	-0.331261538001075	0.910978847800264	0.331261538001075
Cluster133160	0.192656558597361	0.943735756862926	0.192656558597361
Cluster133196	-0.0155004806610324	0.995892690391925	0.0155004806610324
Cluster13331	-0.666385880060258	0.802425739595444	0.666385880060258
Cluster133420	-0.437109895499273	0.886147835628963	0.437109895499273
Cluster13343	0.190359128775009	0.943735756862926	0.190359128775009
Cluster133454	-0.101705096208954	0.966747060080463	0.101705096208954
Cluster133457	-0.220201349741442	0.935155510148649	0.220201349741442
Cluster133462	0.211611704114475	0.937134985551908	0.211611704114475
Cluster133482	-0.775792002639323	0.738505686644555	0.775792002639323
Cluster133498	-0.26106587660157	0.925270505279334	0.26106587660157
Cluster133500	0.485555886512221	0.866646078206256	0.485555886512221
Cluster133522	-0.0219601654567366	0.99482682094924	0.0219601654567366
Cluster133577	-0.199028300902647	0.941885322571638	0.199028300902647
Cluster133586	-0.116282170211785	0.963748336567094	0.116282170211785
Cluster133588	-0.0935395074121708	0.969850119052473	0.0935395074121708
Cluster133593	0.293308009560814	0.915166277208572	0.293308009560814
Cluster133608	0.00200346960832775	0.999223154962528	0.00200346960832775
Cluster133776	0.216950765715019	0.935487274745651	0.216950765715019
Cluster133778	0.0320750457886613	0.993554058848531	0.0320750457886613
Cluster133814	0.214041637107662	0.936739180843718	0.214041637107662
Cluster133842	-0.409004921766888	0.88980991241361	0.409004921766888
Cluster133864	0.366228657939779	0.899810680952448	0.366228657939779
Cluster133875	-0.463004731478024	0.87875155041036	0.463004731478024
Cluster133907	0.0799202403790543	0.974170605833783	0.0799202403790543
Cluster133912	-0.467794793033034	0.877171574510539	0.467794793033034
Cluster133939	-0.259019062624133	0.926460891077254	0.259019062624133
Cluster133954	-0.257478767476469	0.927855610043377	0.257478767476469
Cluster133980	-0.376077079408587	0.898584293061626	0.376077079408587
Cluster133982	0.133762327936839	0.961075060251636	0.133762327936839
Cluster134193	-0.275091607948294	0.918237441415015	0.275091607948294
Cluster134341	0.127757285268165	0.963211145510705	0.127757285268165
Cluster13438	-0.0192907902856974	0.995600043861008	0.0192907902856974
Cluster13445	-0.6058248235074	0.828430316523832	0.6058248235074
Cluster134507	0.162893258232461	0.950732969965173	0.162893258232461
Cluster134524	-0.0378211773987113	0.992867875338977	0.0378211773987113
Cluster13455	0.0639079357531361	0.982726979660681	0.0639079357531361
Cluster134565	-0.537885546703227	0.854250562277829	0.537885546703227
Cluster134588	0.343751795888964	0.908188712294363	0.343751795888964
Cluster134623	0.343172747636623	0.908188712294363	0.343172747636623
Cluster13463	-0.381907542544443	0.897841110952284	0.381907542544443
Cluster134645	-0.249606677015984	0.931013700120767	0.249606677015984
Cluster134655	-0.434678470307093	0.886147835628963	0.434678470307093
Cluster134672	0.00964764802165122	0.99699364670408	0.00964764802165122
Cluster134677	-0.333096373230946	0.910978847800264	0.333096373230946
Cluster134681	-0.482356634940147	0.866646078206256	0.482356634940147
Cluster134689	-0.406189646642614	0.891371140597847	0.406189646642614
Cluster13469	0.121696694980586	0.963748336567094	0.121696694980586
Cluster134696	-0.415408008166622	0.886147835628963	0.415408008166622
Cluster13473	0.760952271686742	0.738505686644555	0.760952271686742
Cluster134859	0.604619591863079	0.830012243312321	0.604619591863079
Cluster134904	-0.205883207923057	0.938971455966728	0.205883207923057
Cluster134930	0.102750460109255	0.966483413551195	0.102750460109255
Cluster134972	0.446664518085774	0.88295253514451	0.446664518085774
Cluster135021	0.255924614494772	0.928296803576635	0.255924614494772
Cluster135027	-0.0305115755362619	0.993554058848531	0.0305115755362619
Cluster135084	-0.428566533412722	0.886147835628963	0.428566533412722
Cluster135144	-0.0658387248582244	0.981606759454441	0.0658387248582244
Cluster135248	-0.564247529972023	0.84553936942444	0.564247529972023
Cluster135263	-0.389276883898568	0.896787964554136	0.389276883898568
Cluster13532	-0.48949497907728	0.865565646271914	0.48949497907728
Cluster135384	-0.0736813603463296	0.977311365839031	0.0736813603463296
Cluster135390	-0.323626142409674	0.914105264583092	0.323626142409674
Cluster135397	-0.390540649226091	0.896440669877483	0.390540649226091
Cluster13541	-0.14638999493114	0.955845538200783	0.14638999493114
Cluster13553	-0.320484137131685	0.914105264583092	0.320484137131685
Cluster135536	-0.0166449962974486	0.995708907304091	0.0166449962974486
Cluster135607	0.337152770823148	0.910633267347776	0.337152770823148
Cluster135638	-0.293952044102136	0.915166277208572	0.293952044102136
Cluster135642	-0.356497747007406	0.903838721870377	0.356497747007406
Cluster135646	0.188349834138331	0.943735756862926	0.188349834138331
Cluster135656	0.115775316368369	0.963748336567094	0.115775316368369
Cluster135669	0.0687447611186153	0.979739129600078	0.0687447611186153
Cluster135701	-0.234444913688351	0.933305466162144	0.234444913688351
Cluster135802	-0.0301274480739277	0.993554058848531	0.0301274480739277
Cluster135954	-0.273318704623999	0.918763431554818	0.273318704623999
Cluster13599	-0.344622951948189	0.907880328581525	0.344622951948189
Cluster135992	-0.112994187250812	0.964802978949899	0.112994187250812
Cluster135997	-0.386869606717229	0.897841110952284	0.386869606717229
Cluster136	-0.527454662306232	0.856148305612014	0.527454662306232
Cluster136047	-0.775645711497709	0.738505686644555	0.775645711497709
Cluster136091	0.1444723419293	0.957148317687754	0.1444723419293
Cluster136093	0.138234595608492	0.959517543296856	0.138234595608492
Cluster136107	0.837485458045874	0.617340725816683	0.837485458045874
Cluster136108	-0.721293593919717	0.779489887231997	0.721293593919717
Cluster136116	0.505922375649958	0.865565646271914	0.505922375649958
Cluster136124	0.435539006586464	0.886147835628963	0.435539006586464
Cluster136152	-0.34318138138053	0.908188712294363	0.34318138138053
Cluster136172	0.0815074879119549	0.974170605833783	0.0815074879119549
Cluster136337	-0.0659595359502081	0.981606759454441	0.0659595359502081
Cluster13638	0.11789504978963	0.963748336567094	0.11789504978963
Cluster136400	-0.0685980446127204	0.979853302214688	0.0685980446127204
Cluster136404	0.251332356377551	0.93069519202244	0.251332356377551
Cluster13646	-0.38922567739932	0.896787964554136	0.38922567739932
Cluster136479	-0.0881025445405847	0.971143648343623	0.0881025445405847
Cluster136484	-0.250082124110768	0.931013700120767	0.250082124110768
Cluster1365	0.834502421492182	0.617340725816683	0.834502421492182
Cluster136536	-0.193260928233528	0.943735756862926	0.193260928233528
Cluster136541	-0.24837156801384	0.931025708748772	0.24837156801384
Cluster136548	0.169515372814755	0.947432974291795	0.169515372814755
Cluster136691	-0.0986206375416341	0.968288950464989	0.0986206375416341
Cluster13673	-0.520369836197185	0.859633486870747	0.520369836197185
Cluster136744	-0.147190692219938	0.955052728387928	0.147190692219938
Cluster136779	0.249630608024831	0.931013700120767	0.249630608024831
Cluster136800	-0.418282666679307	0.886147835628963	0.418282666679307
Cluster136828	-0.0864189881201868	0.972189001458949	0.0864189881201868
Cluster136848	0.240126666147707	0.933305466162144	0.240126666147707
Cluster13686	0.0236562455221731	0.994720523768579	0.0236562455221731
Cluster136881	-0.456316285837711	0.87875155041036	0.456316285837711
Cluster137	-0.352933935995689	0.905504358066996	0.352933935995689
Cluster13700	-0.291395470058662	0.915166277208572	0.291395470058662
Cluster13703	0.141382725802983	0.959082582349322	0.141382725802983
Cluster137056	0.0110548783727582	0.996812341494021	0.0110548783727582
Cluster137058	-0.256174713162972	0.928296803576635	0.256174713162972
Cluster137095	-0.786732151916978	0.700775933297707	0.786732151916978
Cluster137100	-0.12085449503829	0.963748336567094	0.12085449503829
Cluster13714	-0.245628953663067	0.931763902856269	0.245628953663067
Cluster137156	0.290871479567784	0.915166277208572	0.290871479567784
Cluster137184	0.212144813127964	0.936739180843718	0.212144813127964
Cluster13721	-0.357824130283743	0.903838721870377	0.357824130283743
Cluster137232	-0.708107627256718	0.793788191593423	0.708107627256718
Cluster137252	0.0173421353306553	0.995600043861008	0.0173421353306553
Cluster137262	0.557534871597383	0.851117134367166	0.557534871597383
Cluster137374	0.0582065640782499	0.983546112561145	0.0582065640782499
Cluster13741	-0.21321134714665	0.936739180843718	0.21321134714665
Cluster137416	-0.240899063074446	0.933093683048264	0.240899063074446
Cluster137448	-0.143029434437056	0.95829028841089	0.143029434437056
Cluster137464	0.20259572712413	0.941162782722573	0.20259572712413
Cluster137496	-0.0149591089580802	0.995956731682626	0.0149591089580802
Cluster137574	-0.187058814394685	0.943735756862926	0.187058814394685
Cluster137577	-0.0607165374519548	0.982970140033706	0.0607165374519548
Cluster137579	0.170883330700837	0.947432974291795	0.170883330700837
Cluster137602	-0.0362788835197608	0.993154404440844	0.0362788835197608
Cluster137623	0.0742808214981536	0.977077806284106	0.0742808214981536
Cluster1377	-0.12156721436634	0.963748336567094	0.12156721436634
Cluster13770	0.182800830685057	0.94498583270691	0.182800830685057
Cluster137829	-0.249655341437928	0.931013700120767	0.249655341437928
Cluster137863	-0.520680224295913	0.859633486870747	0.520680224295913
Cluster137866	0.307529931338195	0.914215366545319	0.307529931338195
Cluster137910	0.20013899338336	0.941539335215063	0.20013899338336
Cluster137930	-0.367790580167971	0.898584293061626	0.367790580167971
Cluster137968	0.490373469120874	0.865565646271914	0.490373469120874
Cluster13800	0.233557899273591	0.933305466162144	0.233557899273591
Cluster13808	-0.486792407237173	0.866646078206256	0.486792407237173
Cluster13811	-0.0824822251284761	0.973843163394978	0.0824822251284761
Cluster13816	0.0164784508641072	0.995783993518277	0.0164784508641072
Cluster138174	-0.383020391672795	0.897841110952284	0.383020391672795
Cluster138197	-0.556338639684396	0.851814452943139	0.556338639684396
Cluster138226	-0.464123700493719	0.87875155041036	0.464123700493719
Cluster138243	-0.265839531669782	0.921280857277906	0.265839531669782
Cluster138249	-0.123618740654775	0.963748336567094	0.123618740654775
Cluster138282	-0.263629058754476	0.9221834039716	0.263629058754476
Cluster138285	-0.139344316058796	0.959351452583925	0.139344316058796
Cluster138287	-0.334602520337563	0.91064970226881	0.334602520337563
Cluster138360	-0.225324795039599	0.935155510148649	0.225324795039599
Cluster138552	-0.0220700081843001	0.99482682094924	0.0220700081843001
Cluster138580	0.184699352664097	0.944798361774792	0.184699352664097
Cluster138592	-0.251765046569586	0.930189044860043	0.251765046569586
Cluster13861	0.452791815883497	0.87875155041036	0.452791815883497
Cluster138621	0.283423211821126	0.917632131942902	0.283423211821126
Cluster138693	0.301129649070443	0.914491422172113	0.301129649070443
Cluster138749	0.0504279947315358	0.986556294774256	0.0504279947315358
Cluster138758	0.303218266267639	0.91431671968488	0.303218266267639
Cluster138772	0.155346995491441	0.95299597551091	0.155346995491441
Cluster138906	0.329965415416527	0.91284609124451	0.329965415416527
Cluster138968	0.698064928526116	0.802372630042724	0.698064928526116
Cluster138988	-0.235983213774701	0.933305466162144	0.235983213774701
Cluster139006	-0.239163325169175	0.933305466162144	0.239163325169175
Cluster139055	-0.205096955543718	0.938971455966728	0.205096955543718
Cluster139077	0.304591640899127	0.91431671968488	0.304591640899127
Cluster139082	0.222132377732802	0.935155510148649	0.222132377732802
Cluster139088	-0.214080916784332	0.936739180843718	0.214080916784332
Cluster139090	-0.0632551066578466	0.982897097587462	0.0632551066578466
Cluster139098	-0.507297300949396	0.865565646271914	0.507297300949396
Cluster13910	0.0760569504788605	0.9760382110463	0.0760569504788605
Cluster139114	-0.0936926255507273	0.969784004825851	0.0936926255507273
Cluster139121	0.202801752508095	0.941133688584553	0.202801752508095
Cluster139122	0.244108850192175	0.931763902856269	0.244108850192175
Cluster13913	-0.373516225559252	0.898584293061626	0.373516225559252
Cluster139131	0.0810292124764439	0.974170605833783	0.0810292124764439
Cluster13915	-0.270332981493005	0.920352872054309	0.270332981493005
Cluster139165	0.0119136099367411	0.996812341494021	0.0119136099367411
Cluster13924	-0.554069234384332	0.851814452943139	0.554069234384332
Cluster139249	0.0665781014792926	0.98128621754757	0.0665781014792926
Cluster13928	0.218519287484524	0.935155510148649	0.218519287484524
Cluster139294	0.231520277554475	0.933305466162144	0.231520277554475
Cluster139302	0.0168340101152997	0.995708907304091	0.0168340101152997
Cluster13931	0.447290938507374	0.88295253514451	0.447290938507374
Cluster139319	-0.215413866230547	0.936098031804057	0.215413866230547
Cluster139331	0.268664718290625	0.921280857277906	0.268664718290625
Cluster139367	-0.0921992533323211	0.969912913774716	0.0921992533323211
Cluster139391	-0.164335660728563	0.950718356897324	0.164335660728563
Cluster1394	0.328727146860855	0.913519442313119	0.328727146860855
Cluster139416	-0.0681241651036372	0.979965172766461	0.0681241651036372
Cluster139455	0.520324234128231	0.859633486870747	0.520324234128231
Cluster139457	0.0799057117403494	0.974170605833783	0.0799057117403494
Cluster13959	0.184384247208969	0.94498583270691	0.184384247208969
Cluster139724	0.096686882948851	0.969664045340651	0.096686882948851
Cluster139732	-0.0808223901317064	0.974170605833783	0.0808223901317064
Cluster139734	0.361015045902579	0.903838721870377	0.361015045902579
Cluster139759	-0.546883542993369	0.854250562277829	0.546883542993369
Cluster139771	-0.431378638767957	0.886147835628963	0.431378638767957
Cluster139798	-0.40475647138195	0.892209334059756	0.40475647138195
Cluster139869	-0.597613339234079	0.830012243312321	0.597613339234079
Cluster139872	-0.160191746134497	0.95163080454273	0.160191746134497
Cluster139899	0.160068340067442	0.95163080454273	0.160068340067442
Cluster139910	-0.534469535479059	0.854250562277829	0.534469535479059
Cluster13997	-0.175288087601815	0.947432974291795	0.175288087601815
Cluster14000	-0.789227488593554	0.69477282846223	0.789227488593554
Cluster14006	-0.32001341427507	0.914105264583092	0.32001341427507
Cluster140119	0.113223434456115	0.964802978949899	0.113223434456115
Cluster140142	-0.419111795442381	0.886147835628963	0.419111795442381
Cluster140168	0.037274248511218	0.992979243967352	0.037274248511218
Cluster140180	-0.450834079890942	0.880277049400352	0.450834079890942
Cluster14020	0.185581728789458	0.943735756862926	0.185581728789458
Cluster140235	0.210537987026112	0.937361912496614	0.210537987026112
Cluster140254	0.130320910270207	0.962714853544593	0.130320910270207
Cluster14027	-0.355090125651649	0.903838721870377	0.355090125651649
Cluster140274	-0.742941133979523	0.767528904868001	0.742941133979523
Cluster140306	0.0925532550431282	0.969912913774716	0.0925532550431282
Cluster14033	-0.626495529834309	0.817659503515525	0.626495529834309
Cluster14038	-0.610144363291975	0.828430316523832	0.610144363291975
Cluster140647	-0.114612976347116	0.964145861574651	0.114612976347116
Cluster140772	-0.312102407428977	0.914215366545319	0.312102407428977
Cluster140877	-0.11901445830506	0.963748336567094	0.11901445830506
Cluster14091	-0.33301829460613	0.910978847800264	0.33301829460613
Cluster140910	-0.28877520426191	0.915244333219768	0.28877520426191
Cluster140936	-0.249427170767844	0.931013700120767	0.249427170767844
Cluster14099	-0.178085944448093	0.947262008505898	0.178085944448093
Cluster14102	-0.522549098624401	0.859633486870747	0.522549098624401
Cluster141051	-0.675698927269126	0.802372630042724	0.675698927269126
Cluster141072	-0.096562690924957	0.969664045340651	0.096562690924957
Cluster141092	0.0916526740242671	0.969912913774716	0.0916526740242671
Cluster141135	-0.394104190757713	0.892795126367451	0.394104190757713
Cluster141225	-0.338984129512821	0.9104197440758	0.338984129512821
Cluster14130	-0.0826392564820539	0.973747328197147	0.0826392564820539
Cluster141307	-0.0240341570341312	0.994720523768579	0.0240341570341312
Cluster141316	-0.145990481867125	0.956425068945658	0.145990481867125
Cluster141334	-0.39402696026606	0.892795126367451	0.39402696026606
Cluster141349	0.246309737859741	0.931763902856269	0.246309737859741
Cluster14135	0.323384576025306	0.914105264583092	0.323384576025306
Cluster141387	-0.194065865959547	0.943735756862926	0.194065865959547
Cluster141388	-0.00774495410627968	0.997833760348616	0.00774495410627968
Cluster141483	-0.503054129542051	0.865565646271914	0.503054129542051
Cluster141484	-0.723048576941721	0.779163029420006	0.723048576941721
Cluster141506	-0.181071305077743	0.946210062882794	0.181071305077743
Cluster141508	-0.380576046718207	0.898311843243147	0.380576046718207
Cluster141697	0.0703121667977446	0.978562899135097	0.0703121667977446
Cluster141701	-0.317598596370483	0.914105264583092	0.317598596370483
Cluster14174	0.438249963240428	0.886147835628963	0.438249963240428
Cluster14177	0.470735918945492	0.873786181573424	0.470735918945492
Cluster14181	-0.00410527101854704	0.999076943114198	0.00410527101854704
Cluster141818	0.104207793336671	0.965892412069047	0.104207793336671
Cluster141830	-0.146616894186058	0.955845538200783	0.146616894186058
Cluster141848	-0.171285634290898	0.947432974291795	0.171285634290898
Cluster141849	-0.107266051441428	0.965292489508382	0.107266051441428
Cluster141857	0.431942202905548	0.886147835628963	0.431942202905548
Cluster141885	0.397954268847021	0.892209334059756	0.397954268847021
Cluster141891	-0.151200064258434	0.953586270486174	0.151200064258434
Cluster141949	-0.331710010087726	0.910978847800264	0.331710010087726
Cluster14204	0.241378724916003	0.932792568586131	0.241378724916003
Cluster142085	-0.0185901035966292	0.995600043861008	0.0185901035966292
Cluster142141	0.11730250574537	0.963748336567094	0.11730250574537
Cluster142149	-0.62220241549924	0.817659503515525	0.62220241549924
Cluster142172	0.240211329090267	0.933305466162144	0.240211329090267
Cluster142184	0.00328648184200493	0.999124329212914	0.00328648184200493
Cluster142222	-0.165710941463956	0.950075498538404	0.165710941463956
Cluster142254	-0.335706300941207	0.910633267347776	0.335706300941207
Cluster142268	-0.310698643594417	0.914215366545319	0.310698643594417
Cluster142270	0.527213274051979	0.856148305612014	0.527213274051979
Cluster142279	0.0887606319331905	0.971143648343623	0.0887606319331905
Cluster14235	0.340455331598663	0.908188712294363	0.340455331598663
Cluster142386	0.206740777024471	0.938971455966728	0.206740777024471
Cluster14242	0.0231770516139812	0.99482682094924	0.0231770516139812
Cluster142423	-0.308923536051829	0.914215366545319	0.308923536051829
Cluster142437	0.0238419607883525	0.994720523768579	0.0238419607883525
Cluster142521	0.180122118792256	0.946517995247351	0.180122118792256
Cluster142585	-0.221733485407956	0.935155510148649	0.221733485407956
Cluster142588	0.350101057364537	0.90552429599588	0.350101057364537
Cluster142600	-0.231722436986269	0.933305466162144	0.231722436986269
Cluster142631	-0.706199920683205	0.793788191593423	0.706199920683205
Cluster142653	-0.198003513746249	0.941935720576317	0.198003513746249
Cluster142660	-0.356829177199408	0.903838721870377	0.356829177199408
Cluster142706	0.282980331021125	0.917762348256289	0.282980331021125
Cluster142839	0.409660988112915	0.88980991241361	0.409660988112915
Cluster142869	-0.40195883782215	0.892209334059756	0.40195883782215
Cluster142896	-0.0461213121736345	0.987377779696398	0.0461213121736345
Cluster142914	0.567527310638309	0.843473765717074	0.567527310638309
Cluster142951	-0.649766153692038	0.817659503515525	0.649766153692038
Cluster142955	-0.500388733227461	0.865565646271914	0.500388733227461
Cluster142967	-0.341629789613056	0.908188712294363	0.341629789613056
Cluster142975	-0.544344838750871	0.854250562277829	0.544344838750871
Cluster142987	0.275149807592892	0.918237441415015	0.275149807592892
Cluster1430	0.0321823797738321	0.993554058848531	0.0321823797738321
Cluster143002	-0.806028566420326	0.682821099155592	0.806028566420326
Cluster14301	-0.511009367102521	0.865565646271914	0.511009367102521
Cluster143024	-0.580809587988665	0.834702416948488	0.580809587988665
Cluster14305	-0.25285047505086	0.929616601910438	0.25285047505086
Cluster14310	0.384282033585918	0.897841110952284	0.384282033585918
Cluster14317	-0.0198623759871307	0.995600043861008	0.0198623759871307
Cluster143191	-0.175790029866998	0.947432974291795	0.175790029866998
Cluster14328	0.167117351662691	0.950075498538404	0.167117351662691
Cluster143294	0.352995114002342	0.905504358066996	0.352995114002342
Cluster143317	0.268621208093043	0.921280857277906	0.268621208093043
Cluster143346	0.443348224812992	0.886147835628963	0.443348224812992
Cluster143365	-0.271163357963668	0.920128768744737	0.271163357963668
Cluster14338	-0.149755538160406	0.954435908761398	0.149755538160406
Cluster143384	-0.499469951674251	0.865565646271914	0.499469951674251
Cluster143394	0.427008812838653	0.886147835628963	0.427008812838653
Cluster143467	0.0540923014641605	0.986216254508857	0.0540923014641605
Cluster143475	-0.409030344585727	0.88980991241361	0.409030344585727
Cluster143484	-0.502844774013604	0.865565646271914	0.502844774013604
Cluster143700	-0.509582747992411	0.865565646271914	0.509582747992411
Cluster14376	-0.409477408139649	0.88980991241361	0.409477408139649
Cluster143768	0.0409786588493143	0.991592773635054	0.0409786588493143
Cluster143849	-0.488293057101282	0.865565646271914	0.488293057101282
Cluster143855	0.122782140538189	0.963748336567094	0.122782140538189
Cluster14386	-0.385703317997857	0.897841110952284	0.385703317997857
Cluster143883	-0.235735245730744	0.933305466162144	0.235735245730744
Cluster143909	-0.479468352662238	0.867637094029808	0.479468352662238
Cluster143949	0.560631923377906	0.846699777477807	0.560631923377906
Cluster143950	-0.0947354008184298	0.969784004825851	0.0947354008184298
Cluster14400	-0.234123809250197	0.933305466162144	0.234123809250197
Cluster14412	-0.31206164149017	0.914215366545319	0.31206164149017
Cluster144167	0.0548952157530213	0.986216254508857	0.0548952157530213
Cluster144204	-0.129196440936512	0.962768656421735	0.129196440936512
Cluster144220	-0.0572251686026665	0.98432042873797	0.0572251686026665
Cluster144222	-0.40024948033439	0.892209334059756	0.40024948033439
Cluster144251	0.168674029772244	0.94775739278061	0.168674029772244
Cluster144255	-0.128173848691508	0.9629477053008	0.128173848691508
Cluster144281	-0.539651711115825	0.854250562277829	0.539651711115825
Cluster144292	-0.36701540462658	0.899379874875397	0.36701540462658
Cluster144319	0.143934138767726	0.957604062102537	0.143934138767726
Cluster144324	-0.306032687909786	0.914215366545319	0.306032687909786
Cluster144333	0.455153087166853	0.87875155041036	0.455153087166853
Cluster1444	0.28011126236274	0.918193193012564	0.28011126236274
Cluster144554	-0.621844316526445	0.817659503515525	0.621844316526445
Cluster144605	-0.539428186074053	0.854250562277829	0.539428186074053
Cluster144626	-0.435093478200163	0.886147835628963	0.435093478200163
Cluster144698	0.233980013267105	0.933305466162144	0.233980013267105
Cluster14477	0.198593079530787	0.941935720576317	0.198593079530787
Cluster14480	-0.275413345195849	0.918237441415015	0.275413345195849
Cluster144968	0.053160064989665	0.986216254508857	0.053160064989665
Cluster144980	-0.00392905070186402	0.999097585858015	0.00392905070186402
Cluster144999	0.342961225468695	0.908188712294363	0.342961225468695
Cluster145014	0.596762346616155	0.830012243312321	0.596762346616155
Cluster145031	0.121231065439849	0.963748336567094	0.121231065439849
Cluster145163	0.190183420801453	0.943735756862926	0.190183420801453
Cluster145169	-0.45982945351139	0.87875155041036	0.45982945351139
Cluster14531	0.0315635028223282	0.993554058848531	0.0315635028223282
Cluster145418	-0.283918746879554	0.917502037276223	0.283918746879554
Cluster145468	-0.504463177525492	0.865565646271914	0.504463177525492
Cluster145479	-0.368409126116512	0.898584293061626	0.368409126116512
Cluster14553	0.751563077196	0.748748834265561	0.751563077196
Cluster145533	0.00977439205192332	0.99699364670408	0.00977439205192332
Cluster14555	0.502371047639286	0.865565646271914	0.502371047639286
Cluster145592	-0.098985847177251	0.968288950464989	0.098985847177251
Cluster145607	-0.174563291074755	0.947432974291795	0.174563291074755
Cluster145610	0.149310842186095	0.954454832516765	0.149310842186095
Cluster145617	0.220361218517142	0.935155510148649	0.220361218517142
Cluster145654	0.123221678068689	0.963748336567094	0.123221678068689
Cluster14581	0.310396513008612	0.914215366545319	0.310396513008612
Cluster145822	-0.0597529499439386	0.983004497521187	0.0597529499439386
Cluster145842	-0.45762872187944	0.87875155041036	0.45762872187944
Cluster145843	-0.379063992618116	0.898311843243147	0.379063992618116
Cluster145869	-0.0244114385209447	0.994193011098562	0.0244114385209447
Cluster145891	0.44841792898846	0.881383163657574	0.44841792898846
Cluster145895	0.126989060041192	0.963743569167224	0.126989060041192
Cluster145920	0.300411726497562	0.914491422172113	0.300411726497562
Cluster145957	-0.625038969738144	0.817659503515525	0.625038969738144
Cluster145958	-0.200078798293319	0.941539335215063	0.200078798293319
Cluster14597	-0.373915725590619	0.898584293061626	0.373915725590619
Cluster14599	-0.172656398087056	0.947432974291795	0.172656398087056
Cluster14604	0.606690810054501	0.828430316523832	0.606690810054501
Cluster146055	-0.374985012701723	0.898584293061626	0.374985012701723
Cluster1461	-0.597298184213036	0.830012243312321	0.597298184213036
Cluster14616	0.166812103282322	0.950075498538404	0.166812103282322
Cluster14622	-0.0855196553113614	0.972189001458949	0.0855196553113614
Cluster146235	-0.514107552856933	0.862102006683351	0.514107552856933
Cluster146286	-0.0892261440162299	0.971143648343623	0.0892261440162299
Cluster146293	0.191924565624585	0.943735756862926	0.191924565624585
Cluster146302	-0.354262643666442	0.903860701762428	0.354262643666442
Cluster14631	-0.367553469731211	0.898584293061626	0.367553469731211
Cluster146324	0.48908481745343	0.865565646271914	0.48908481745343
Cluster146429	0.131592684639683	0.962226449292419	0.131592684639683
Cluster14644	-0.360868696804185	0.903838721870377	0.360868696804185
Cluster146447	-0.0204484263610275	0.995600043861008	0.0204484263610275
Cluster146496	-0.226088086093716	0.935155510148649	0.226088086093716
Cluster14655	0.406386382520165	0.891111206060591	0.406386382520165
Cluster14662	0.231260503293667	0.933305466162144	0.231260503293667
Cluster14663	-0.180026400117696	0.946517995247351	0.180026400117696
Cluster14666	-0.162732277363305	0.950732969965173	0.162732277363305
Cluster146706	0.212319147179923	0.936739180843718	0.212319147179923
Cluster146726	0.00649376114626073	0.998379006763691	0.00649376114626073
Cluster146727	-0.0493150658584318	0.986653795997661	0.0493150658584318
Cluster146742	0.24410928700106	0.931763902856269	0.24410928700106
Cluster146753	0.419332015809796	0.886147835628963	0.419332015809796
Cluster146759	-0.265697831577691	0.921280857277906	0.265697831577691
Cluster146780	-0.127767563776548	0.963211145510705	0.127767563776548
Cluster146783	0.115726314526399	0.963748336567094	0.115726314526399
Cluster14680	0.133998570506518	0.961075060251636	0.133998570506518
Cluster146827	0.194983687800263	0.943566275606624	0.194983687800263
Cluster14683	-0.519483235335519	0.859633486870747	0.519483235335519
Cluster146843	0.0913429490976009	0.970111555979997	0.0913429490976009
Cluster14685	0.588409267622487	0.830012243312321	0.588409267622487
Cluster146869	-0.00926896102959799	0.9973743872435	0.00926896102959799
Cluster146878	0.124280220207715	0.963748336567094	0.124280220207715
Cluster146891	0.170792853148595	0.947432974291795	0.170792853148595
Cluster146899	0.0373511717492617	0.992979243967352	0.0373511717492617
Cluster146928	-0.18361438688267	0.94498583270691	0.18361438688267
Cluster14693	-0.454625444149551	0.87875155041036	0.454625444149551
Cluster146932	-0.576554681413608	0.841424815575829	0.576554681413608
Cluster147074	-0.0182763974072386	0.995600043861008	0.0182763974072386
Cluster14708	-0.0535595754274108	0.986216254508857	0.0535595754274108
Cluster14709	-0.272573835570336	0.918989956524277	0.272573835570336
Cluster14717	0.0055178300427467	0.998379006763691	0.0055178300427467
Cluster147212	-0.349249483507973	0.906273969432199	0.349249483507973
Cluster14727	-0.112096960887355	0.964980538963063	0.112096960887355
Cluster14734	-0.209232999867519	0.937491461940799	0.209232999867519
Cluster14735	-0.295395387860759	0.915166277208572	0.295395387860759
Cluster147365	0.302230620365576	0.91431671968488	0.302230620365576
Cluster147391	-0.697220667842426	0.802372630042724	0.697220667842426
Cluster147483	-0.256053965032719	0.928296803576635	0.256053965032719
Cluster147517	-0.259116563736774	0.926460891077254	0.259116563736774
Cluster14753	0.0129583329421475	0.996604922921937	0.0129583329421475
Cluster147537	-0.586284479142964	0.830012243312321	0.586284479142964
Cluster147554	-0.190499484227083	0.943735756862926	0.190499484227083
Cluster147578	0.164474217568862	0.950718356897324	0.164474217568862
Cluster147584	-0.223904708511764	0.935155510148649	0.223904708511764
Cluster147585	-0.258826680978227	0.926848517076798	0.258826680978227
Cluster14759	-0.0536918721329013	0.986216254508857	0.0536918721329013
Cluster147641	0.132449469449696	0.961715945179724	0.132449469449696
Cluster1477	-0.114519428962113	0.964145861574651	0.114519428962113
Cluster147701	0.19660080160445	0.941935720576317	0.19660080160445
Cluster147711	-0.096805934062801	0.969664045340651	0.096805934062801
Cluster147950	0.363410806265658	0.902798592357857	0.363410806265658
Cluster147951	-0.150895956034461	0.953586270486174	0.150895956034461
Cluster14796	-0.146681827053791	0.955845538200783	0.146681827053791
Cluster148010	-0.660128614124176	0.802425739595444	0.660128614124176
Cluster14802	0.184587693893666	0.94498583270691	0.184587693893666
Cluster148049	0.425839791532676	0.886147835628963	0.425839791532676
Cluster148062	-0.36704735776072	0.899379874875397	0.36704735776072
Cluster148103	-0.424628816018128	0.886147835628963	0.424628816018128
Cluster14830	0.256975862686739	0.927855610043377	0.256975862686739
Cluster148418	-0.0672162467804734	0.980795580979414	0.0672162467804734
Cluster148435	0.50816513222725	0.865565646271914	0.50816513222725
Cluster148464	-0.646179501064564	0.817659503515525	0.646179501064564
Cluster148468	0.281970977290271	0.918193193012564	0.281970977290271
Cluster148520	0.181789880006409	0.945496145916722	0.181789880006409
Cluster148560	0.451696088054111	0.87875155041036	0.451696088054111
Cluster1486	0.254000398415436	0.929447976313434	0.254000398415436
Cluster148600	-0.278027665941667	0.918193193012564	0.278027665941667
Cluster14867	0.365004615587169	0.900652299613773	0.365004615587169
Cluster14869	0.131040081640822	0.962519535732387	0.131040081640822
Cluster148860	-0.556065652984438	0.851814452943139	0.556065652984438
Cluster148873	0.599611040776071	0.830012243312321	0.599611040776071
Cluster14889	0.170403511331376	0.947432974291795	0.170403511331376
Cluster148927	0.319664300391023	0.914105264583092	0.319664300391023
Cluster148929	0.32036389712573	0.914105264583092	0.32036389712573
Cluster148994	-0.34912007936271	0.906273969432199	0.34912007936271
Cluster149	-0.467825165979966	0.877171574510539	0.467825165979966
Cluster149004	-0.0301027252818802	0.993554058848531	0.0301027252818802
Cluster149013	-0.407576711690334	0.88980991241361	0.407576711690334
Cluster149028	0.00411065404207719	0.999076943114198	0.00411065404207719
Cluster149045	0.0314439114661466	0.993554058848531	0.0314439114661466
Cluster149047	0.264724575089362	0.921840777582358	0.264724575089362
Cluster14908	0.0324041014490201	0.993554058848531	0.0324041014490201
Cluster149085	0.358161655842269	0.903838721870377	0.358161655842269
Cluster149115	-0.421101763911826	0.886147835628963	0.421101763911826
Cluster14917	0.340745958057112	0.908188712294363	0.340745958057112
Cluster149230	-0.117611028887055	0.963748336567094	0.117611028887055
Cluster149262	-0.204765868892147	0.939020883686127	0.204765868892147
Cluster149274	-0.470294807381945	0.873786181573424	0.470294807381945
Cluster14930	-0.12146904440733	0.963748336567094	0.12146904440733
Cluster149301	0.271588406609257	0.919682614954402	0.271588406609257
Cluster149343	-0.291696634519633	0.915166277208572	0.291696634519633
Cluster149362	-0.0794859556816677	0.974538998428663	0.0794859556816677
Cluster149393	0.0916207456920177	0.969912913774716	0.0916207456920177
Cluster149412	0.253111168625111	0.929616601910438	0.253111168625111
Cluster14943	-0.344946928437767	0.90735125174025	0.344946928437767
Cluster149448	-0.579425960088852	0.838360004063793	0.579425960088852
Cluster149663	-0.0407303919105725	0.991592773635054	0.0407303919105725
Cluster149671	0.0222202873646263	0.99482682094924	0.0222202873646263
Cluster14980	0.265818907953616	0.921280857277906	0.265818907953616
Cluster149821	0.195227124128031	0.943398693078468	0.195227124128031
Cluster149823	-0.152206127264583	0.953586270486174	0.152206127264583
Cluster149842	0.374127909028207	0.898584293061626	0.374127909028207
Cluster149853	0.367867667137446	0.898584293061626	0.367867667137446
Cluster14987	-0.435100330734813	0.886147835628963	0.435100330734813
Cluster149878	-0.438267824656003	0.886147835628963	0.438267824656003
Cluster14990	0.0959263037375471	0.969784004825851	0.0959263037375471
Cluster150	-0.0403870577969368	0.991779490641359	0.0403870577969368
Cluster150071	0.357315634135681	0.903838721870377	0.357315634135681
Cluster150113	-0.631024069669779	0.817659503515525	0.631024069669779
Cluster150121	0.279041648552603	0.918193193012564	0.279041648552603
Cluster150152	-0.409226696311602	0.88980991241361	0.409226696311602
Cluster150154	-0.456876933249455	0.87875155041036	0.456876933249455
Cluster15018	-0.4994035634952	0.865565646271914	0.4994035634952
Cluster150200	-0.499033368884296	0.865565646271914	0.499033368884296
Cluster150211	-0.214370219879473	0.936739180843718	0.214370219879473
Cluster150219	-0.43640809694081	0.886147835628963	0.43640809694081
Cluster15026	-0.517486154631421	0.860383911023349	0.517486154631421
Cluster150309	-0.473561593418515	0.868362157288957	0.473561593418515
Cluster15035	0.179478156208936	0.946747821410522	0.179478156208936
Cluster15038	0.420799373919356	0.886147835628963	0.420799373919356
Cluster15041	-0.695255998276591	0.802372630042724	0.695255998276591
Cluster150431	-0.180025487011058	0.946517995247351	0.180025487011058
Cluster150458	-0.166371239836849	0.950075498538404	0.166371239836849
Cluster150476	-0.225064659623852	0.935155510148649	0.225064659623852
Cluster150499	-0.383281419269972	0.897841110952284	0.383281419269972
Cluster150517	-0.381686581031886	0.897841110952284	0.381686581031886
Cluster150552	0.350732274175711	0.90552429599588	0.350732274175711
Cluster150565	0.402216701090284	0.892209334059756	0.402216701090284
Cluster150576	-0.16277992373272	0.950732969965173	0.16277992373272
Cluster150617	0.473995417754553	0.868362157288957	0.473995417754553
Cluster150665	-0.568908473991992	0.843473765717074	0.568908473991992
Cluster15068	-0.659716228692217	0.802425739595444	0.659716228692217
Cluster15076	-0.462136062650965	0.87875155041036	0.462136062650965
Cluster150810	-0.277977772731325	0.918193193012564	0.277977772731325
Cluster150896	-0.346701843229655	0.906273969432199	0.346701843229655
Cluster150897	0.228353783483815	0.93459296291912	0.228353783483815
Cluster1509	-0.277830648839458	0.918193193012564	0.277830648839458
Cluster150902	0.331618598905413	0.910978847800264	0.331618598905413
Cluster150920	-0.653139870645438	0.817062462872577	0.653139870645438
Cluster150937	0.409241639934745	0.88980991241361	0.409241639934745
Cluster150942	0.0358678539359849	0.993154404440844	0.0358678539359849
Cluster150952	-0.401010839095813	0.892209334059756	0.401010839095813
Cluster15097	-0.22594572031274	0.935155510148649	0.22594572031274
Cluster150980	0.170230074835467	0.947432974291795	0.170230074835467
Cluster151058	-0.319240620245076	0.914105264583092	0.319240620245076
Cluster151100	0.345599699333205	0.906273969432199	0.345599699333205
Cluster151112	-0.561897566640407	0.846406913938871	0.561897566640407
Cluster15115	-0.217982415061321	0.935155510148649	0.217982415061321
Cluster15117	-0.297214871106809	0.915166277208572	0.297214871106809
Cluster15124	-0.42983152201101	0.886147835628963	0.42983152201101
Cluster151357	0.46043153264606	0.87875155041036	0.46043153264606
Cluster151367	0.085739233214645	0.972189001458949	0.085739233214645
Cluster151378	-0.621983191951843	0.817659503515525	0.621983191951843
Cluster151381	0.0979181278158409	0.969080139505265	0.0979181278158409
Cluster151402	0.738554092688874	0.767528904868001	0.738554092688874
Cluster151409	-0.486468774799249	0.866646078206256	0.486468774799249
Cluster151429	-0.686503897835487	0.802372630042724	0.686503897835487
Cluster151432	0.0596275944168303	0.983004497521187	0.0596275944168303
Cluster151439	0.301501786841892	0.914491422172113	0.301501786841892
Cluster151479	-0.609919799789057	0.828430316523832	0.609919799789057
Cluster151516	-0.270324228208106	0.920352872054309	0.270324228208106
Cluster151541	0.0761866931007829	0.975890750491423	0.0761866931007829
Cluster151544	-0.693685321291316	0.802372630042724	0.693685321291316
Cluster151579	-0.266563096263201	0.921280857277906	0.266563096263201
Cluster151580	0.119258786257426	0.963748336567094	0.119258786257426
Cluster151583	0.276686023154957	0.918193193012564	0.276686023154957
Cluster151644	0.0088921735169785	0.997760579537067	0.0088921735169785
Cluster151701	-0.212271348822624	0.936739180843718	0.212271348822624
Cluster15173	-0.234176759541437	0.933305466162144	0.234176759541437
Cluster15181	0.116335920904875	0.963748336567094	0.116335920904875
Cluster151842	0.468556761397205	0.875739569709978	0.468556761397205
Cluster15185	0.446586985564042	0.88295253514451	0.446586985564042
Cluster151900	-0.500313698498316	0.865565646271914	0.500313698498316
Cluster151921	-0.277309686072249	0.918193193012564	0.277309686072249
Cluster151923	0.157884186472574	0.95163080454273	0.157884186472574
Cluster151927	-0.0928565234331642	0.969912913774716	0.0928565234331642
Cluster151974	-0.261937670309574	0.924242275834905	0.261937670309574
Cluster15202	-0.0606483077006289	0.982970140033706	0.0606483077006289
Cluster152234	0.282245206134961	0.918193193012564	0.282245206134961
Cluster15225	0.456235182758258	0.87875155041036	0.456235182758258
Cluster152273	0.0290549168099114	0.993554058848531	0.0290549168099114
Cluster15228	-0.687390317044196	0.802372630042724	0.687390317044196
Cluster152285	-0.275308875325049	0.918237441415015	0.275308875325049
Cluster152317	-0.57091210364171	0.843473765717074	0.57091210364171
Cluster152347	0.280107426004634	0.918193193012564	0.280107426004634
Cluster152388	0.546412313402755	0.854250562277829	0.546412313402755
Cluster15242	0.229907457239837	0.933305466162144	0.229907457239837
Cluster152426	-0.212935449148678	0.936739180843718	0.212935449148678
Cluster152436	-0.620094774428302	0.817659503515525	0.620094774428302
Cluster15244	-0.34268945475668	0.908188712294363	0.34268945475668
Cluster152455	-0.00947567343768421	0.99699364670408	0.00947567343768421
Cluster15256	-0.130749377739888	0.962519535732387	0.130749377739888
Cluster15270	-0.549087278796223	0.854250562277829	0.549087278796223
Cluster152738	0.439574617808548	0.886147835628963	0.439574617808548
Cluster152753	0.358298999763077	0.903838721870377	0.358298999763077
Cluster152809	-0.187777808200863	0.943735756862926	0.187777808200863
Cluster152832	0.22018424622832	0.935155510148649	0.22018424622832
Cluster152860	0.183675226655309	0.94498583270691	0.183675226655309
Cluster152866	0.098914643650831	0.968288950464989	0.098914643650831
Cluster15288	0.443354638686952	0.886147835628963	0.443354638686952
Cluster152894	0.137201582635497	0.960053907047353	0.137201582635497
Cluster152900	-0.269361481917602	0.921280857277906	0.269361481917602
Cluster152904	-0.036814471672134	0.993154404440844	0.036814471672134
Cluster152905	-0.577505478364649	0.841170405164947	0.577505478364649
Cluster152935	0.520233656226004	0.859633486870747	0.520233656226004
Cluster152952	-0.438822527981702	0.886147835628963	0.438822527981702
Cluster153156	0.00670583607084637	0.9983550033453	0.00670583607084637
Cluster153162	0.208364767766965	0.9378183578677	0.208364767766965
Cluster153169	-0.22274208857907	0.935155510148649	0.22274208857907
Cluster153205	-0.576146475910026	0.841424815575829	0.576146475910026
Cluster153228	-0.134875143529676	0.961075060251636	0.134875143529676
Cluster153292	-0.160658828235121	0.95163080454273	0.160658828235121
Cluster153352	-0.0410353804589879	0.991592773635054	0.0410353804589879
Cluster153354	0.667334717904078	0.802425739595444	0.667334717904078
Cluster15344	0.34088662368442	0.908188712294363	0.34088662368442
Cluster153493	-0.0180453603599441	0.995600043861008	0.0180453603599441
Cluster153558	-0.375143335735546	0.898584293061626	0.375143335735546
Cluster153566	-0.419659043786842	0.886147835628963	0.419659043786842
Cluster153567	-0.178420129965433	0.947262008505898	0.178420129965433
Cluster153574	-0.598578438878392	0.830012243312321	0.598578438878392
Cluster153622	-0.0652767515843619	0.981606759454441	0.0652767515843619
Cluster153637	0.227525627213385	0.935100874133949	0.227525627213385
Cluster153684	0.0179260408034855	0.995600043861008	0.0179260408034855
Cluster153721	0.0982263117471801	0.968593932953913	0.0982263117471801
Cluster153756	-0.018853396329532	0.995600043861008	0.018853396329532
Cluster153773	-0.310710719074511	0.914215366545319	0.310710719074511
Cluster1538	0.15067103531737	0.953586270486174	0.15067103531737
Cluster153860	-0.479182502200466	0.867637094029808	0.479182502200466
Cluster153917	-0.0773088527677226	0.97530293050342	0.0773088527677226
Cluster153968	-0.393883733885968	0.892795126367451	0.393883733885968
Cluster154010	0.342853835493911	0.908188712294363	0.342853835493911
Cluster154020	-0.0880837612529264	0.971143648343623	0.0880837612529264
Cluster154023	0.288959958076621	0.915244333219768	0.288959958076621
Cluster154029	-0.0763561601503536	0.975695629156606	0.0763561601503536
Cluster154077	0.216276430457293	0.936028789579506	0.216276430457293
Cluster154083	-0.127323152886236	0.963734647791256	0.127323152886236
Cluster154096	-0.369882430742583	0.898584293061626	0.369882430742583
Cluster154116	0.435186078500715	0.886147835628963	0.435186078500715
Cluster154178	0.0644943066399797	0.981982824438779	0.0644943066399797
Cluster154193	-0.519796955650579	0.859633486870747	0.519796955650579
Cluster154219	-0.66571276118946	0.802425739595444	0.66571276118946
Cluster15422	0.165144539548483	0.950517241868937	0.165144539548483
Cluster154220	0.176682293972597	0.947432974291795	0.176682293972597
Cluster1544	0.47748214428491	0.868175624642066	0.47748214428491
Cluster15441	0.0465723487011701	0.986895350527957	0.0465723487011701
Cluster154475	-0.186407632027166	0.943735756862926	0.186407632027166
Cluster15448	-0.210544755030339	0.937361912496614	0.210544755030339
Cluster154512	-0.276453092365981	0.918193193012564	0.276453092365981
Cluster15454	-0.362591120631773	0.903838721870377	0.362591120631773
Cluster154624	-0.396525784887253	0.892641019473902	0.396525784887253
Cluster154678	-0.125805955905568	0.963743569167224	0.125805955905568
Cluster15485	-0.449696094886095	0.88067602244946	0.449696094886095
Cluster154862	-0.41757088318778	0.886147835628963	0.41757088318778
Cluster154902	0.0482975233717548	0.986653795997661	0.0482975233717548
Cluster154909	0.242536895719333	0.932367197640219	0.242536895719333
Cluster154974	0.176987922344833	0.947432974291795	0.176987922344833
Cluster154982	-0.345693504273311	0.906273969432199	0.345693504273311
Cluster154994	-0.243992033189753	0.931763902856269	0.243992033189753
Cluster155070	-0.433083481247401	0.886147835628963	0.433083481247401
Cluster155084	0.617374637155528	0.820145126199906	0.617374637155528
Cluster155128	-0.602513432385598	0.830012243312321	0.602513432385598
Cluster155171	0.368235523958815	0.898584293061626	0.368235523958815
Cluster155187	0.170657015183482	0.947432974291795	0.170657015183482
Cluster15520	-0.137906330653268	0.959532567945325	0.137906330653268
Cluster155343	-0.314550717941837	0.914215366545319	0.314550717941837
Cluster155359	-0.180104100616121	0.946517995247351	0.180104100616121
Cluster155375	0.109690445970152	0.965254568514397	0.109690445970152
Cluster155386	0.0161235471879983	0.995892690391925	0.0161235471879983
Cluster155392	-0.596685073924631	0.830012243312321	0.596685073924631
Cluster155393	0.567585579641087	0.843473765717074	0.567585579641087
Cluster155401	0.159178921177945	0.95163080454273	0.159178921177945
Cluster155471	-0.0485035504308311	0.986653795997661	0.0485035504308311
Cluster155501	-0.0493587437738765	0.986653795997661	0.0493587437738765
Cluster155513	-0.530649606432685	0.854410232824898	0.530649606432685
Cluster15564	0.433800666723515	0.886147835628963	0.433800666723515
Cluster15565	0.475175524224804	0.868362157288957	0.475175524224804
Cluster15568	-0.268468778907241	0.921280857277906	0.268468778907241
Cluster155776	-0.556292508168074	0.851814452943139	0.556292508168074
Cluster155811	-0.423491250748549	0.886147835628963	0.423491250748549
Cluster155828	-0.578215493149401	0.841170405164947	0.578215493149401
Cluster155829	-0.178092579962987	0.947262008505898	0.178092579962987
Cluster155854	-0.180416219436876	0.946517995247351	0.180416219436876
Cluster155876	0.368846796214637	0.898584293061626	0.368846796214637
Cluster155892	0.186656788880522	0.943735756862926	0.186656788880522
Cluster156	-0.0187736382614768	0.995600043861008	0.0187736382614768
Cluster156015	-0.144711940804927	0.957111888216158	0.144711940804927
Cluster156017	-0.217957775293088	0.935155510148649	0.217957775293088
Cluster15611	-0.165676361286474	0.950075498538404	0.165676361286474
Cluster156110	0.313529190874021	0.914215366545319	0.313529190874021
Cluster156145	-0.230604201748081	0.933305466162144	0.230604201748081
Cluster156240	0.0775013073287992	0.975211754308806	0.0775013073287992
Cluster156279	-0.234637346447326	0.933305466162144	0.234637346447326
Cluster156303	-0.325680653241745	0.914105264583092	0.325680653241745
Cluster156339	0.622323418996985	0.817659503515525	0.622323418996985
Cluster156347	0.305448833558268	0.914215366545319	0.305448833558268
Cluster156366	0.131226270507189	0.962519535732387	0.131226270507189
Cluster156372	-0.178938330477088	0.946943825354031	0.178938330477088
Cluster15638	-0.685442678437366	0.802372630042724	0.685442678437366
Cluster156381	-0.134496789246185	0.961075060251636	0.134496789246185
Cluster156389	-0.00905683661190188	0.99760810110358	0.00905683661190188
Cluster15643	0.392046325436941	0.894288008323215	0.392046325436941
Cluster156451	0.128851458801144	0.962789693451904	0.128851458801144
Cluster15666	-0.284287607300848	0.917502037276223	0.284287607300848
Cluster15674	-0.204612800896635	0.939030730426996	0.204612800896635
Cluster156763	-0.626599496622356	0.817659503515525	0.626599496622356
Cluster156794	-0.206696911382939	0.938971455966728	0.206696911382939
Cluster156826	0.11846202951659	0.963748336567094	0.11846202951659
Cluster15684	-0.56807389047039	0.843473765717074	0.56807389047039
Cluster156868	0.373500353868587	0.898584293061626	0.373500353868587
Cluster156874	-0.230441228952787	0.933305466162144	0.230441228952787
Cluster156875	-0.417999235496602	0.886147835628963	0.417999235496602
Cluster156906	-0.306749252629403	0.914215366545319	0.306749252629403
Cluster15691	-0.215235268088203	0.936270121373818	0.215235268088203
Cluster15692	-0.176148127165853	0.947432974291795	0.176148127165853
Cluster156962	-0.107079854984714	0.965292489508382	0.107079854984714
Cluster15698	-0.125586405995667	0.963743569167224	0.125586405995667
Cluster15703	-0.446411848511591	0.88295253514451	0.446411848511591
Cluster15716	-0.35777323601947	0.903838721870377	0.35777323601947
Cluster157244	-0.384157644200436	0.897841110952284	0.384157644200436
Cluster157255	-0.572140398285574	0.843473765717074	0.572140398285574
Cluster157267	-0.519945960637605	0.859633486870747	0.519945960637605
Cluster157276	-0.377008321425383	0.898584293061626	0.377008321425383
Cluster157315	-0.00804719681789558	0.997833760348616	0.00804719681789558
Cluster15732	0.369013487149206	0.898584293061626	0.369013487149206
Cluster157324	-0.0950860055189846	0.969784004825851	0.0950860055189846
Cluster157325	-0.231587863216866	0.933305466162144	0.231587863216866
Cluster157335	0.306150163766549	0.914215366545319	0.306150163766549
Cluster15735	0.894815111899118	0.617340725816683	0.894815111899118
Cluster157416	0.432412522356397	0.886147835628963	0.432412522356397
Cluster157428	-0.303551422275934	0.91431671968488	0.303551422275934
Cluster157436	-0.398811553356155	0.892209334059756	0.398811553356155
Cluster15751	-0.309680198602687	0.914215366545319	0.309680198602687
Cluster15755	-0.43529537155591	0.886147835628963	0.43529537155591
Cluster157630	0.442037641623674	0.886147835628963	0.442037641623674
Cluster157633	-0.244622601424662	0.931763902856269	0.244622601424662
Cluster15764	0.245785012018659	0.931763902856269	0.245785012018659
Cluster157644	0.309861046935965	0.914215366545319	0.309861046935965
Cluster157663	-0.277771499345334	0.918193193012564	0.277771499345334
Cluster157687	-0.629318446998835	0.817659503515525	0.629318446998835
Cluster157700	-0.36443141968167	0.901182448682956	0.36443141968167
Cluster157732	0.120653891294929	0.963748336567094	0.120653891294929
Cluster157743	-0.342914663865091	0.908188712294363	0.342914663865091
Cluster15775	0.293206295406982	0.915166277208572	0.293206295406982
Cluster157788	-0.252469070580253	0.929616601910438	0.252469070580253
Cluster157794	-0.131309609329605	0.96247500276596	0.131309609329605
Cluster157803	0.229668548297188	0.933305466162144	0.229668548297188
Cluster157811	-0.111087263110803	0.964980538963063	0.111087263110803
Cluster15782	-0.142720601776779	0.958438525997191	0.142720601776779
Cluster157883	0.223858112280315	0.935155510148649	0.223858112280315
Cluster158124	0.579338966023477	0.838360004063793	0.579338966023477
Cluster15815	-0.0146506953273601	0.995956731682626	0.0146506953273601
Cluster158155	-0.618694444601458	0.817659503515525	0.618694444601458
Cluster158234	-0.448114984045614	0.881488359239402	0.448114984045614
Cluster158237	-0.245718850348028	0.931763902856269	0.245718850348028
Cluster158238	-0.258057837173896	0.927253048309984	0.258057837173896
Cluster15829	0.0351471676348405	0.993302183139891	0.0351471676348405
Cluster158296	0.510918874849973	0.865565646271914	0.510918874849973
Cluster158319	-0.317470103881697	0.914105264583092	0.317470103881697
Cluster158329	-0.136467816917823	0.960787007983269	0.136467816917823
Cluster15834	0.209485222893084	0.937491461940799	0.209485222893084
Cluster158389	0.542089553520393	0.854250562277829	0.542089553520393
Cluster15839	-0.677501829064137	0.802372630042724	0.677501829064137
Cluster158486	-0.328797490293842	0.913519442313119	0.328797490293842
Cluster158566	-0.668253176732913	0.802425739595444	0.668253176732913
Cluster158620	-0.182156297343384	0.945161296984127	0.182156297343384
Cluster158680	-0.481248879633074	0.866646078206256	0.481248879633074
Cluster158705	-0.0989780261064853	0.968288950464989	0.0989780261064853
Cluster15905	0.49030602578723	0.865565646271914	0.49030602578723
Cluster15906	-0.371013989302698	0.898584293061626	0.371013989302698
Cluster159111	0.562511282488512	0.846406913938871	0.562511282488512
Cluster159152	-0.074974980653343	0.97652365860243	0.074974980653343
Cluster159175	-0.615495269054286	0.820145126199906	0.615495269054286
Cluster159177	0.124661906706087	0.963748336567094	0.124661906706087
Cluster159197	-0.585311288950963	0.830012243312321	0.585311288950963
Cluster159241	-0.0868462548668225	0.972189001458949	0.0868462548668225
Cluster159243	0.0533669856461103	0.986216254508857	0.0533669856461103
Cluster159453	-0.0294004135146478	0.993554058848531	0.0294004135146478
Cluster159496	0.341526048040943	0.908188712294363	0.341526048040943
Cluster15950	0.360047946921257	0.903838721870377	0.360047946921257
Cluster159503	-0.166304179255444	0.950075498538404	0.166304179255444
Cluster159516	-0.733890502675042	0.767528904868001	0.733890502675042
Cluster159557	-0.453776603432821	0.87875155041036	0.453776603432821
Cluster159587	-0.235003859269342	0.933305466162144	0.235003859269342
Cluster159589	-0.57961683352143	0.838360004063793	0.57961683352143
Cluster159618	0.193480217186876	0.943735756862926	0.193480217186876
Cluster15962	-0.621408172585897	0.817659503515525	0.621408172585897
Cluster159625	-0.190420063781006	0.943735756862926	0.190420063781006
Cluster159709	-0.300995721806891	0.914491422172113	0.300995721806891
Cluster159873	-0.62507337543512	0.817659503515525	0.62507337543512
Cluster15990	-0.498736233632694	0.865565646271914	0.498736233632694
Cluster159934	-0.24175718754795	0.932367197640219	0.24175718754795
Cluster159943	-0.263856342481953	0.9221834039716	0.263856342481953
Cluster159956	-0.109685109746158	0.965254568514397	0.109685109746158
Cluster16006	0.519266650642138	0.859633486870747	0.519266650642138
Cluster160117	-0.438039461162588	0.886147835628963	0.438039461162588
Cluster160178	-0.59419250156329	0.830012243312321	0.59419250156329
Cluster160180	0.215568799621047	0.936098031804057	0.215568799621047
Cluster160220	-0.531424795435456	0.854250562277829	0.531424795435456
Cluster160427	-0.0194789119802591	0.995600043861008	0.0194789119802591
Cluster160469	-0.082006576963751	0.974170605833783	0.082006576963751
Cluster160478	-0.0320920684271636	0.993554058848531	0.0320920684271636
Cluster160479	0.173078688985912	0.947432974291795	0.173078688985912
Cluster160496	-0.53018130816709	0.854410232824898	0.53018130816709
Cluster160498	-0.221592980088078	0.935155510148649	0.221592980088078
Cluster160516	0.0279558158642834	0.993995322939022	0.0279558158642834
Cluster16054	-0.485134519806348	0.866646078206256	0.485134519806348
Cluster160549	-0.395806545703845	0.892641019473902	0.395806545703845
Cluster160558	-0.151817098392433	0.953586270486174	0.151817098392433
Cluster160566	-0.075997728655294	0.976038504990257	0.075997728655294
Cluster1606	0.362984953907814	0.903838721870377	0.362984953907814
Cluster16062	-0.714167957248628	0.788014474572388	0.714167957248628
Cluster160670	0.0134079430919917	0.996430530178601	0.0134079430919917
Cluster160671	0.221987853477918	0.935155510148649	0.221987853477918
Cluster160722	-0.673830831697427	0.802372630042724	0.673830831697427
Cluster160894	0.201293701269652	0.941251903802269	0.201293701269652
Cluster16093	-0.331437814679461	0.910978847800264	0.331437814679461
Cluster160942	-0.201219603491249	0.941251903802269	0.201219603491249
Cluster160947	-0.0145977413583144	0.995956731682626	0.0145977413583144
Cluster160950	-0.485082279524468	0.866646078206256	0.485082279524468
Cluster160980	0.18363970898807	0.94498583270691	0.18363970898807
Cluster161011	0.255525119449581	0.928435416211295	0.255525119449581
Cluster161061	-0.323603481442733	0.914105264583092	0.323603481442733
Cluster161091	-0.394576828488206	0.892795126367451	0.394576828488206
Cluster16110	0.0910535762935811	0.970325583150724	0.0910535762935811
Cluster161104	-0.331651677776946	0.910978847800264	0.331651677776946
Cluster161153	-0.784997470501008	0.713053326227441	0.784997470501008
Cluster16119	0.13014825197249	0.962714853544593	0.13014825197249
Cluster16122	0.0218611558200196	0.994959725242343	0.0218611558200196
Cluster161247	-0.302333501255282	0.91431671968488	0.302333501255282
Cluster161293	-0.774739293781606	0.738505686644555	0.774739293781606
Cluster161327	-0.00883873220479877	0.997760579537067	0.00883873220479877
Cluster161369	-0.0707286341753902	0.978446711360607	0.0707286341753902
Cluster16141	0.0546758809426395	0.986216254508857	0.0546758809426395
Cluster161435	0.499096320637692	0.865565646271914	0.499096320637692
Cluster161472	-0.649593255868302	0.817659503515525	0.649593255868302
Cluster161484	-0.418644244836931	0.886147835628963	0.418644244836931
Cluster161501	-0.0288694962536928	0.993554058848531	0.0288694962536928
Cluster161517	-0.465805605056333	0.87875155041036	0.465805605056333
Cluster161521	-0.462995734441348	0.87875155041036	0.462995734441348
Cluster161552	-0.36940648865685	0.898584293061626	0.36940648865685
Cluster161572	-0.251452789629815	0.93069519202244	0.251452789629815
Cluster161582	0.213549931651435	0.936739180843718	0.213549931651435
Cluster161583	0.334108406288677	0.91064970226881	0.334108406288677
Cluster161835	-0.268676276860723	0.921280857277906	0.268676276860723
Cluster161840	-0.356115416040716	0.903838721870377	0.356115416040716
Cluster161854	0.0489472397644583	0.986653795997661	0.0489472397644583
Cluster161871	0.0831646294819993	0.973451629705343	0.0831646294819993
Cluster161891	-0.312456636198545	0.914215366545319	0.312456636198545
Cluster162019	-0.345962528834245	0.906273969432199	0.345962528834245
Cluster162032	0.150637396494975	0.953586270486174	0.150637396494975
Cluster162245	-0.749223992460741	0.762645661394745	0.749223992460741
Cluster162304	-0.123077301765362	0.963748336567094	0.123077301765362
Cluster16232	0.515176883303284	0.861142053021721	0.515176883303284
Cluster162340	0.374577134676358	0.898584293061626	0.374577134676358
Cluster162347	0.0239311397138782	0.994720523768579	0.0239311397138782
Cluster162378	0.609800432942035	0.828430316523832	0.609800432942035
Cluster16238	-0.125660103189793	0.963743569167224	0.125660103189793
Cluster162396	0.630590918382769	0.817659503515525	0.630590918382769
Cluster162414	0.3438971021236	0.908188712294363	0.3438971021236
Cluster162438	0.219391009841387	0.935155510148649	0.219391009841387
Cluster162440	0.0862343526515062	0.972189001458949	0.0862343526515062
Cluster162458	0.320175045921906	0.914105264583092	0.320175045921906
Cluster162503	-0.190191779132495	0.943735756862926	0.190191779132495
Cluster162510	-0.33221499681433	0.910978847800264	0.33221499681433
Cluster162530	-0.26864524820551	0.921280857277906	0.26864524820551
Cluster162554	0.0143301533303394	0.995956731682626	0.0143301533303394
Cluster162570	0.374375025035098	0.898584293061626	0.374375025035098
Cluster162585	-0.128231697589024	0.9629477053008	0.128231697589024
Cluster16260	0.0881322502526284	0.971143648343623	0.0881322502526284
Cluster162667	-0.110343413583238	0.964980538963063	0.110343413583238
Cluster16277	-0.282694403600617	0.917762348256289	0.282694403600617
Cluster16279	-0.214864987524318	0.936592323964182	0.214864987524318
Cluster162806	0.00229834707037709	0.999223154962528	0.00229834707037709
Cluster162817	-0.437042639463443	0.886147835628963	0.437042639463443
Cluster162828	-0.507659709280347	0.865565646271914	0.507659709280347
Cluster162907	0.156430835480413	0.952612284910521	0.156430835480413
Cluster16294	0.239544696996042	0.933305466162144	0.239544696996042
Cluster162961	-0.662952750131808	0.802425739595444	0.662952750131808
Cluster162966	0.0321239204036802	0.993554058848531	0.0321239204036802
Cluster162968	0.194365812108315	0.943735756862926	0.194365812108315
Cluster162976	-0.176860336895816	0.947432974291795	0.176860336895816
Cluster16298	-0.126083016776328	0.963743569167224	0.126083016776328
Cluster162998	-0.00838636569957422	0.997833760348616	0.00838636569957422
Cluster163043	0.207670745836629	0.93843590500983	0.207670745836629
Cluster16319	0.66749565290343	0.802425739595444	0.66749565290343
Cluster163262	0.349745051588853	0.90602819393868	0.349745051588853
Cluster163317	0.00326124048836022	0.999124329212914	0.00326124048836022
Cluster163352	-0.207528089340296	0.938521304773143	0.207528089340296
Cluster163372	0.319426788309284	0.914105264583092	0.319426788309284
Cluster163383	0.469826135213239	0.874261567349627	0.469826135213239
Cluster163409	-0.484236745688687	0.866646078206256	0.484236745688687
Cluster163412	-0.382444020535807	0.897841110952284	0.382444020535807
Cluster163428	0.205426005028858	0.938971455966728	0.205426005028858
Cluster163433	-0.160288178947101	0.95163080454273	0.160288178947101
Cluster163488	-0.0753239650544427	0.97625389002239	0.0753239650544427
Cluster163519	0.254021338959131	0.929447976313434	0.254021338959131
Cluster16359	0.644144620591843	0.817659503515525	0.644144620591843
Cluster163626	-0.277838758810046	0.918193193012564	0.277838758810046
Cluster163646	-0.481164294333756	0.866646078206256	0.481164294333756
[truncated: 10,773 more rows]
