# Supplementary material for: Expression plasticity regulates intraspecific variation in the acclimatization potential of a reef-building coral
Source: Nat Commun. 2022 Aug 15;13:4790. doi: 10.1038/s41467-022-32452-4 (PMC9378650; doi:10.1038/s41467-022-32452-4)
Supplement: Supplementary file 4 — Source Data [file 41467_2022_32452_MOESM4_ESM.zip › source_data/f5c.txt]

name	term.x	lev	seq	value	delta.rank	pval	level	nseqs	term.y	p.adj	class
RNA processing	GO:0006396	4	Cluster89747	-0.362580943960405	-128	0.00079983506076439	4	142	GO:0006396	0.0679381012704886	BP
RNA processing	GO:0006396	4	Cluster39570	-0.348080503091343	-128	0.00079983506076439	4	142	GO:0006396	0.0679381012704886	BP
RNA processing	GO:0006396	4	Cluster43109	0.0208331266260065	-128	0.00079983506076439	4	142	GO:0006396	0.0679381012704886	BP
RNA processing	GO:0006396	4	Cluster22116	-0.140905599945262	-128	0.00079983506076439	4	142	GO:0006396	0.0679381012704886	BP
RNA processing	GO:0006396	4	Cluster30547	0.38130192473077	-128	0.00079983506076439	4	142	GO:0006396	0.0679381012704886	BP
RNA processing	GO:0006396	4	Cluster6224	-0.0729120264177555	-128	0.00079983506076439	4	142	GO:0006396	0.0679381012704886	BP
RNA processing	GO:0006396	4	Cluster8794	0.443134004010935	-128	0.00079983506076439	4	142	GO:0006396	0.0679381012704886	BP
RNA processing	GO:0006396	4	Cluster7456	-0.276975959122695	-128	0.00079983506076439	4	142	GO:0006396	0.0679381012704886	BP
RNA processing	GO:0006396	4	Cluster832	-0.224731771162001	-128	0.00079983506076439	4	142	GO:0006396	0.0679381012704886	BP
RNA processing	GO:0006396	4	Cluster7313	-0.315560577093926	-128	0.00079983506076439	4	142	GO:0006396	0.0679381012704886	BP
RNA processing	GO:0006396	4	Cluster23503	0.611000101008378	-128	0.00079983506076439	4	142	GO:0006396	0.0679381012704886	BP
RNA processing	GO:0006396	4	Cluster22264	0.387241313383496	-128	0.00079983506076439	4	142	GO:0006396	0.0679381012704886	BP
RNA processing	GO:0006396	4	Cluster4491	0.321101797401394	-128	0.00079983506076439	4	142	GO:0006396	0.0679381012704886	BP
RNA processing	GO:0006396	4	Cluster9429	-0.0910671143657958	-128	0.00079983506076439	4	142	GO:0006396	0.0679381012704886	BP
RNA processing	GO:0006396	4	Cluster3469	-0.226955897363735	-128	0.00079983506076439	4	142	GO:0006396	0.0679381012704886	BP
RNA processing	GO:0006396	4	Cluster13721	-0.357824130283743	-128	0.00079983506076439	4	142	GO:0006396	0.0679381012704886	BP
RNA processing	GO:0006396	4	Cluster1848	-0.673478779449203	-128	0.00079983506076439	4	142	GO:0006396	0.0679381012704886	BP
RNA processing	GO:0006396	4	Cluster10060	-0.00383073400771168	-128	0.00079983506076439	4	142	GO:0006396	0.0679381012704886	BP
RNA processing	GO:0006396	4	Cluster86313	-0.132283989571412	-128	0.00079983506076439	4	142	GO:0006396	0.0679381012704886	BP
RNA processing	GO:0006396	4	Cluster106377	-0.316404293415434	-128	0.00079983506076439	4	142	GO:0006396	0.0679381012704886	BP
RNA processing	GO:0006396	4	Cluster6001	-0.304386029833229	-128	0.00079983506076439	4	142	GO:0006396	0.0679381012704886	BP
RNA processing	GO:0006396	4	Cluster8208	-0.25685989967289	-128	0.00079983506076439	4	142	GO:0006396	0.0679381012704886	BP
RNA processing	GO:0006396	4	Cluster14301	-0.511009367102521	-128	0.00079983506076439	4	142	GO:0006396	0.0679381012704886	BP
RNA processing	GO:0006396	4	Cluster7678	-0.725378156317779	-128	0.00079983506076439	4	142	GO:0006396	0.0679381012704886	BP
RNA processing	GO:0006396	4	Cluster84330	0.315672605560142	-128	0.00079983506076439	4	142	GO:0006396	0.0679381012704886	BP
RNA processing	GO:0006396	4	Cluster9579	-0.337808251228242	-128	0.00079983506076439	4	142	GO:0006396	0.0679381012704886	BP
RNA processing	GO:0006396	4	Cluster217100	0.48333595889114	-128	0.00079983506076439	4	142	GO:0006396	0.0679381012704886	BP
RNA processing	GO:0006396	4	Cluster9311	-0.389482919179771	-128	0.00079983506076439	4	142	GO:0006396	0.0679381012704886	BP
RNA processing	GO:0006396	4	Cluster14174	0.438249963240428	-128	0.00079983506076439	4	142	GO:0006396	0.0679381012704886	BP
RNA processing	GO:0006396	4	Cluster38429	-0.3601121561128	-128	0.00079983506076439	4	142	GO:0006396	0.0679381012704886	BP
RNA processing	GO:0006396	4	Cluster9432	0.291682870759911	-128	0.00079983506076439	4	142	GO:0006396	0.0679381012704886	BP
RNA processing	GO:0006396	4	Cluster97293	0.290268128326883	-128	0.00079983506076439	4	142	GO:0006396	0.0679381012704886	BP
RNA processing	GO:0006396	4	Cluster14709	-0.272573835570336	-128	0.00079983506076439	4	142	GO:0006396	0.0679381012704886	BP
RNA processing	GO:0006396	4	Cluster8327	-0.273563771221145	-128	0.00079983506076439	4	142	GO:0006396	0.0679381012704886	BP
RNA processing	GO:0006396	4	Cluster19189	-0.0801321219226824	-128	0.00079983506076439	4	142	GO:0006396	0.0679381012704886	BP
RNA processing	GO:0006396	4	Cluster37814	0.508800520638866	-128	0.00079983506076439	4	142	GO:0006396	0.0679381012704886	BP
RNA processing	GO:0006396	4	Cluster12910	-0.448972688912189	-128	0.00079983506076439	4	142	GO:0006396	0.0679381012704886	BP
RNA processing	GO:0006396	4	Cluster10326	-0.402943039936104	-128	0.00079983506076439	4	142	GO:0006396	0.0679381012704886	BP
RNA processing	GO:0006396	4	Cluster29598	-0.592987484556673	-128	0.00079983506076439	4	142	GO:0006396	0.0679381012704886	BP
RNA processing	GO:0006396	4	Cluster7185	-0.103792968060285	-128	0.00079983506076439	4	142	GO:0006396	0.0679381012704886	BP
RNA processing	GO:0006396	4	Cluster14006	-0.32001341427507	-128	0.00079983506076439	4	142	GO:0006396	0.0679381012704886	BP
RNA processing	GO:0006396	4	Cluster392348	-0.38739752257339	-128	0.00079983506076439	4	142	GO:0006396	0.0679381012704886	BP
RNA processing	GO:0006396	4	Cluster51617	-0.238760964756464	-128	0.00079983506076439	4	142	GO:0006396	0.0679381012704886	BP
RNA processing	GO:0006396	4	Cluster15228	-0.687390317044196	-128	0.00079983506076439	4	142	GO:0006396	0.0679381012704886	BP
RNA processing	GO:0006396	4	Cluster32846	-0.535961491145098	-128	0.00079983506076439	4	142	GO:0006396	0.0679381012704886	BP
RNA processing	GO:0006396	4	Cluster20038	-0.282480968168528	-128	0.00079983506076439	4	142	GO:0006396	0.0679381012704886	BP
RNA processing	GO:0006396	4	Cluster24801	-0.133988907465091	-128	0.00079983506076439	4	142	GO:0006396	0.0679381012704886	BP
RNA processing	GO:0006396	4	Cluster29907	-0.123047021094754	-128	0.00079983506076439	4	142	GO:0006396	0.0679381012704886	BP
RNA processing	GO:0006396	4	Cluster865	-0.606138006958204	-128	0.00079983506076439	4	142	GO:0006396	0.0679381012704886	BP
RNA processing	GO:0006396	4	Cluster26634	0.18078941772131	-128	0.00079983506076439	4	142	GO:0006396	0.0679381012704886	BP
RNA processing	GO:0006396	4	Cluster4203	-0.295789395491086	-128	0.00079983506076439	4	142	GO:0006396	0.0679381012704886	BP
RNA processing	GO:0006396	4	Cluster26161	-0.0832388754965814	-128	0.00079983506076439	4	142	GO:0006396	0.0679381012704886	BP
RNA processing	GO:0006396	4	Cluster2800	-0.344844685328248	-128	0.00079983506076439	4	142	GO:0006396	0.0679381012704886	BP
RNA processing	GO:0006396	4	Cluster44934	-0.0819091273004786	-128	0.00079983506076439	4	142	GO:0006396	0.0679381012704886	BP
RNA processing	GO:0006396	4	Cluster27167	0.142236749641143	-128	0.00079983506076439	4	142	GO:0006396	0.0679381012704886	BP
RNA processing	GO:0006396	4	Cluster30658	0.0555592738521945	-128	0.00079983506076439	4	142	GO:0006396	0.0679381012704886	BP
RNA processing	GO:0006396	4	Cluster7263	-0.282861235578096	-128	0.00079983506076439	4	142	GO:0006396	0.0679381012704886	BP
RNA processing	GO:0006396	4	Cluster16506	0.324456971124298	-128	0.00079983506076439	4	142	GO:0006396	0.0679381012704886	BP
RNA processing	GO:0006396	4	Cluster7521	0.378803926149734	-128	0.00079983506076439	4	142	GO:0006396	0.0679381012704886	BP
RNA processing	GO:0006396	4	Cluster6766	-0.66059332299948	-128	0.00079983506076439	4	142	GO:0006396	0.0679381012704886	BP
RNA processing	GO:0006396	4	Cluster6433	-0.0364818001738993	-128	0.00079983506076439	4	142	GO:0006396	0.0679381012704886	BP
RNA processing	GO:0006396	4	Cluster129719	0.398006124221421	-128	0.00079983506076439	4	142	GO:0006396	0.0679381012704886	BP
RNA processing	GO:0006396	4	Cluster39887	-0.385538360960117	-128	0.00079983506076439	4	142	GO:0006396	0.0679381012704886	BP
RNA processing	GO:0006396	4	Cluster75423	0.859758097751576	-128	0.00079983506076439	4	142	GO:0006396	0.0679381012704886	BP
RNA processing	GO:0006396	4	Cluster45159	-0.106718435203697	-128	0.00079983506076439	4	142	GO:0006396	0.0679381012704886	BP
RNA processing	GO:0006396	4	Cluster19957	-0.636780284937794	-128	0.00079983506076439	4	142	GO:0006396	0.0679381012704886	BP
RNA processing	GO:0006396	4	Cluster77283	0.159337873100098	-128	0.00079983506076439	4	142	GO:0006396	0.0679381012704886	BP
RNA processing	GO:0006396	4	Cluster2947	0.52771468045069	-128	0.00079983506076439	4	142	GO:0006396	0.0679381012704886	BP
RNA processing	GO:0006396	4	Cluster21930	0.524894073963568	-128	0.00079983506076439	4	142	GO:0006396	0.0679381012704886	BP
RNA processing	GO:0006396	4	Cluster18326	-0.0260514935024054	-128	0.00079983506076439	4	142	GO:0006396	0.0679381012704886	BP
RNA processing	GO:0006396	4	Cluster2419	-0.2482305777706	-128	0.00079983506076439	4	142	GO:0006396	0.0679381012704886	BP
RNA processing	GO:0006396	4	Cluster43618	-0.349611459793207	-128	0.00079983506076439	4	142	GO:0006396	0.0679381012704886	BP
RNA processing	GO:0006396	4	Cluster7027	0.00567299029599664	-128	0.00079983506076439	4	142	GO:0006396	0.0679381012704886	BP
RNA processing	GO:0006396	4	Cluster23464	0.210520275090183	-128	0.00079983506076439	4	142	GO:0006396	0.0679381012704886	BP
RNA processing	GO:0006396	4	Cluster58081	-0.137750072037435	-128	0.00079983506076439	4	142	GO:0006396	0.0679381012704886	BP
RNA processing	GO:0006396	4	Cluster9280	-0.48913137206156	-128	0.00079983506076439	4	142	GO:0006396	0.0679381012704886	BP
RNA processing	GO:0006396	4	Cluster12766	0.0888232335347734	-128	0.00079983506076439	4	142	GO:0006396	0.0679381012704886	BP
RNA processing	GO:0006396	4	Cluster5233	0.539715862058976	-128	0.00079983506076439	4	142	GO:0006396	0.0679381012704886	BP
RNA processing	GO:0006396	4	Cluster42146	-0.278547258192339	-128	0.00079983506076439	4	142	GO:0006396	0.0679381012704886	BP
RNA processing	GO:0006396	4	Cluster362119	-0.715680639514032	-128	0.00079983506076439	4	142	GO:0006396	0.0679381012704886	BP
RNA processing	GO:0006396	4	Cluster4146	-0.162300456276133	-128	0.00079983506076439	4	142	GO:0006396	0.0679381012704886	BP
RNA processing	GO:0006396	4	Cluster100358	0.205765367964448	-128	0.00079983506076439	4	142	GO:0006396	0.0679381012704886	BP
RNA processing	GO:0006396	4	Cluster22597	0.0467431273756928	-128	0.00079983506076439	4	142	GO:0006396	0.0679381012704886	BP
RNA processing	GO:0006396	4	Cluster21201	-0.42948074680301	-128	0.00079983506076439	4	142	GO:0006396	0.0679381012704886	BP
RNA processing	GO:0006396	4	Cluster59242	0.442451601231058	-128	0.00079983506076439	4	142	GO:0006396	0.0679381012704886	BP
RNA processing	GO:0006396	4	Cluster44658	0.317802492243015	-128	0.00079983506076439	4	142	GO:0006396	0.0679381012704886	BP
RNA processing	GO:0006396	4	Cluster7554	0.350018385314299	-128	0.00079983506076439	4	142	GO:0006396	0.0679381012704886	BP
RNA processing	GO:0006396	4	Cluster22446	-0.294978642152332	-128	0.00079983506076439	4	142	GO:0006396	0.0679381012704886	BP
RNA processing	GO:0006396	4	Cluster1018	-0.644576245418016	-128	0.00079983506076439	4	142	GO:0006396	0.0679381012704886	BP
RNA processing	GO:0006396	4	Cluster10730	-0.60953389053788	-128	0.00079983506076439	4	142	GO:0006396	0.0679381012704886	BP
RNA processing	GO:0006396	4	Cluster55937	-0.262718351368577	-128	0.00079983506076439	4	142	GO:0006396	0.0679381012704886	BP
RNA processing	GO:0006396	4	Cluster9394	0.272286261044676	-128	0.00079983506076439	4	142	GO:0006396	0.0679381012704886	BP
RNA processing	GO:0006396	4	Cluster35942	-0.547199807715429	-128	0.00079983506076439	4	142	GO:0006396	0.0679381012704886	BP
RNA processing	GO:0006396	4	Cluster22100	-0.0530679754145783	-128	0.00079983506076439	4	142	GO:0006396	0.0679381012704886	BP
RNA processing	GO:0006396	4	Cluster6146	-0.530576738490923	-128	0.00079983506076439	4	142	GO:0006396	0.0679381012704886	BP
RNA processing	GO:0006396	4	Cluster109980	-0.453388239728399	-128	0.00079983506076439	4	142	GO:0006396	0.0679381012704886	BP
RNA processing	GO:0006396	4	Cluster3072	-0.537326764994035	-128	0.00079983506076439	4	142	GO:0006396	0.0679381012704886	BP
RNA processing	GO:0006396	4	Cluster20618	-0.22222318231149	-128	0.00079983506076439	4	142	GO:0006396	0.0679381012704886	BP
RNA processing	GO:0006396	4	Cluster10361	-0.0606502643899488	-128	0.00079983506076439	4	142	GO:0006396	0.0679381012704886	BP
RNA processing	GO:0006396	4	Cluster1270	-0.277486011558381	-128	0.00079983506076439	4	142	GO:0006396	0.0679381012704886	BP
RNA processing	GO:0006396	4	Cluster11532	-0.297167877920646	-128	0.00079983506076439	4	142	GO:0006396	0.0679381012704886	BP
RNA processing	GO:0006396	4	Cluster6412	0.81897181064803	-128	0.00079983506076439	4	142	GO:0006396	0.0679381012704886	BP
RNA processing	GO:0006396	4	Cluster70007	0.119468659727863	-128	0.00079983506076439	4	142	GO:0006396	0.0679381012704886	BP
RNA processing	GO:0006396	4	Cluster6161	-0.480881700448448	-128	0.00079983506076439	4	142	GO:0006396	0.0679381012704886	BP
RNA processing	GO:0006396	4	Cluster22941	-0.407733622663155	-128	0.00079983506076439	4	142	GO:0006396	0.0679381012704886	BP
RNA processing	GO:0006396	4	Cluster38715	-0.442072139951876	-128	0.00079983506076439	4	142	GO:0006396	0.0679381012704886	BP
RNA processing	GO:0006396	4	Cluster25610	-0.233114123594702	-128	0.00079983506076439	4	142	GO:0006396	0.0679381012704886	BP
RNA processing	GO:0006396	4	Cluster15764	0.245785012018659	-128	0.00079983506076439	4	142	GO:0006396	0.0679381012704886	BP
RNA processing	GO:0006396	4	Cluster28764	0.175758541760117	-128	0.00079983506076439	4	142	GO:0006396	0.0679381012704886	BP
RNA processing	GO:0006396	4	Cluster90710	-0.417668087061919	-128	0.00079983506076439	4	142	GO:0006396	0.0679381012704886	BP
RNA processing	GO:0006396	4	Cluster54174	-0.476097534882428	-128	0.00079983506076439	4	142	GO:0006396	0.0679381012704886	BP
RNA processing	GO:0006396	4	Cluster12201	0.200166188888331	-128	0.00079983506076439	4	142	GO:0006396	0.0679381012704886	BP
RNA processing	GO:0006396	4	Cluster11509	-0.179057108355583	-128	0.00079983506076439	4	142	GO:0006396	0.0679381012704886	BP
RNA processing	GO:0006396	4	Cluster3349	-0.406075218281345	-128	0.00079983506076439	4	142	GO:0006396	0.0679381012704886	BP
RNA processing	GO:0006396	4	Cluster44184	-0.457983160685004	-128	0.00079983506076439	4	142	GO:0006396	0.0679381012704886	BP
RNA processing	GO:0006396	4	Cluster55539	-0.415615831768467	-128	0.00079983506076439	4	142	GO:0006396	0.0679381012704886	BP
RNA processing	GO:0006396	4	Cluster45696	-0.202948890787025	-128	0.00079983506076439	4	142	GO:0006396	0.0679381012704886	BP
RNA processing	GO:0006396	4	Cluster11519	0.298234065497599	-128	0.00079983506076439	4	142	GO:0006396	0.0679381012704886	BP
RNA processing	GO:0006396	4	Cluster1720	-0.0827503950716485	-128	0.00079983506076439	4	142	GO:0006396	0.0679381012704886	BP
RNA processing	GO:0006396	4	Cluster3154	0.171941096288888	-128	0.00079983506076439	4	142	GO:0006396	0.0679381012704886	BP
RNA processing	GO:0006396	4	Cluster40418	0.459452354156932	-128	0.00079983506076439	4	142	GO:0006396	0.0679381012704886	BP
RNA processing	GO:0006396	4	Cluster58948	0.0088019348717049	-128	0.00079983506076439	4	142	GO:0006396	0.0679381012704886	BP
RNA processing	GO:0006396	4	Cluster16594	0.223841675435108	-128	0.00079983506076439	4	142	GO:0006396	0.0679381012704886	BP
RNA processing	GO:0006396	4	Cluster21602	-0.267391995611716	-128	0.00079983506076439	4	142	GO:0006396	0.0679381012704886	BP
RNA processing	GO:0006396	4	Cluster24999	-0.369193406337881	-128	0.00079983506076439	4	142	GO:0006396	0.0679381012704886	BP
RNA processing	GO:0006396	4	Cluster11046	-0.30595048769352	-128	0.00079983506076439	4	142	GO:0006396	0.0679381012704886	BP
RNA processing	GO:0006396	4	Cluster12160	-0.392981215333434	-128	0.00079983506076439	4	142	GO:0006396	0.0679381012704886	BP
RNA processing	GO:0006396	4	Cluster32571	0.349296068263436	-128	0.00079983506076439	4	142	GO:0006396	0.0679381012704886	BP
RNA processing	GO:0006396	4	Cluster381561	-0.332234427070445	-128	0.00079983506076439	4	142	GO:0006396	0.0679381012704886	BP
RNA processing	GO:0006396	4	Cluster5250	-0.265729384219406	-128	0.00079983506076439	4	142	GO:0006396	0.0679381012704886	BP
RNA processing	GO:0006396	4	Cluster79705	0.401959117700277	-128	0.00079983506076439	4	142	GO:0006396	0.0679381012704886	BP
RNA processing	GO:0006396	4	Cluster9568	-0.00780701687513376	-128	0.00079983506076439	4	142	GO:0006396	0.0679381012704886	BP
RNA processing	GO:0006396	4	Cluster42568	-0.128001635832355	-128	0.00079983506076439	4	142	GO:0006396	0.0679381012704886	BP
RNA processing	GO:0006396	4	Cluster11577	-0.468399273922888	-128	0.00079983506076439	4	142	GO:0006396	0.0679381012704886	BP
RNA processing	GO:0006396	4	Cluster23032	-0.223074535598144	-128	0.00079983506076439	4	142	GO:0006396	0.0679381012704886	BP
RNA processing	GO:0006396	4	Cluster14917	0.340745958057112	-128	0.00079983506076439	4	142	GO:0006396	0.0679381012704886	BP
RNA processing	GO:0006396	4	Cluster139165	0.0119136099367411	-128	0.00079983506076439	4	142	GO:0006396	0.0679381012704886	BP
RNA processing	GO:0006396	4	Cluster40272	0.345631854940126	-128	0.00079983506076439	4	142	GO:0006396	0.0679381012704886	BP
RNA processing	GO:0006396	4	Cluster2047	-0.277267992986863	-128	0.00079983506076439	4	142	GO:0006396	0.0679381012704886	BP
RNA processing	GO:0006396	4	Cluster11810	-0.0791066291408429	-128	0.00079983506076439	4	142	GO:0006396	0.0679381012704886	BP
RNA processing	GO:0006396	4	Cluster856	-0.644276948450751	-128	0.00079983506076439	4	142	GO:0006396	0.0679381012704886	BP
RNA processing	GO:0006396	4	Cluster50458	-0.489577041936963	-128	0.00079983506076439	4	142	GO:0006396	0.0679381012704886	BP
lipid catabolic process	GO:0016042	2	Cluster27078	0.163418100776703	230	0.00128776720135157	2	38	GO:0016042	0.0777811389616348	BP
lipid catabolic process	GO:0016042	2	Cluster4111	0.340277465456665	230	0.00128776720135157	2	38	GO:0016042	0.0777811389616348	BP
lipid catabolic process	GO:0016042	2	Cluster45617	0.104952975120616	230	0.00128776720135157	2	38	GO:0016042	0.0777811389616348	BP
lipid catabolic process	GO:0016042	2	Cluster20865	0.416138589552578	230	0.00128776720135157	2	38	GO:0016042	0.0777811389616348	BP
lipid catabolic process	GO:0016042	2	Cluster10545	0.389407931325035	230	0.00128776720135157	2	38	GO:0016042	0.0777811389616348	BP
lipid catabolic process	GO:0016042	2	Cluster52041	0.670306714374728	230	0.00128776720135157	2	38	GO:0016042	0.0777811389616348	BP
lipid catabolic process	GO:0016042	2	Cluster17304	0.253113367480245	230	0.00128776720135157	2	38	GO:0016042	0.0777811389616348	BP
lipid catabolic process	GO:0016042	2	Cluster35392	-0.00452937960650063	230	0.00128776720135157	2	38	GO:0016042	0.0777811389616348	BP
lipid catabolic process	GO:0016042	2	Cluster20288	0.115302781675317	230	0.00128776720135157	2	38	GO:0016042	0.0777811389616348	BP
lipid catabolic process	GO:0016042	2	Cluster35020	-0.137858005969188	230	0.00128776720135157	2	38	GO:0016042	0.0777811389616348	BP
lipid catabolic process	GO:0016042	2	Cluster23392	0.0148978410105418	230	0.00128776720135157	2	38	GO:0016042	0.0777811389616348	BP
lipid catabolic process	GO:0016042	2	Cluster29907	-0.123047021094754	230	0.00128776720135157	2	38	GO:0016042	0.0777811389616348	BP
lipid catabolic process	GO:0016042	2	Cluster5794	0.238284358815408	230	0.00128776720135157	2	38	GO:0016042	0.0777811389616348	BP
lipid catabolic process	GO:0016042	2	Cluster13177	0.544729298439083	230	0.00128776720135157	2	38	GO:0016042	0.0777811389616348	BP
lipid catabolic process	GO:0016042	2	Cluster32094	-0.522338509232747	230	0.00128776720135157	2	38	GO:0016042	0.0777811389616348	BP
lipid catabolic process	GO:0016042	2	Cluster12988	0.100420934561082	230	0.00128776720135157	2	38	GO:0016042	0.0777811389616348	BP
lipid catabolic process	GO:0016042	2	Cluster2636	0.636991943871401	230	0.00128776720135157	2	38	GO:0016042	0.0777811389616348	BP
lipid catabolic process	GO:0016042	2	Cluster95683	0.700269910434305	230	0.00128776720135157	2	38	GO:0016042	0.0777811389616348	BP
lipid catabolic process	GO:0016042	2	Cluster17799	0.636021085481782	230	0.00128776720135157	2	38	GO:0016042	0.0777811389616348	BP
lipid catabolic process	GO:0016042	2	Cluster8951	0.0278228831498602	230	0.00128776720135157	2	38	GO:0016042	0.0777811389616348	BP
lipid catabolic process	GO:0016042	2	Cluster12817	0.371976364352243	230	0.00128776720135157	2	38	GO:0016042	0.0777811389616348	BP
lipid catabolic process	GO:0016042	2	Cluster83345	0.566413947376763	230	0.00128776720135157	2	38	GO:0016042	0.0777811389616348	BP
lipid catabolic process	GO:0016042	2	Cluster105632	0.338789175767328	230	0.00128776720135157	2	38	GO:0016042	0.0777811389616348	BP
lipid catabolic process	GO:0016042	2	Cluster11159	0.17779777501297	230	0.00128776720135157	2	38	GO:0016042	0.0777811389616348	BP
lipid catabolic process	GO:0016042	2	Cluster10231	-0.410733261763161	230	0.00128776720135157	2	38	GO:0016042	0.0777811389616348	BP
lipid catabolic process	GO:0016042	2	Cluster32996	-0.428904555298462	230	0.00128776720135157	2	38	GO:0016042	0.0777811389616348	BP
lipid catabolic process	GO:0016042	2	Cluster33877	0.483781702485753	230	0.00128776720135157	2	38	GO:0016042	0.0777811389616348	BP
lipid catabolic process	GO:0016042	2	Cluster21342	-0.0504159951698976	230	0.00128776720135157	2	38	GO:0016042	0.0777811389616348	BP
lipid catabolic process	GO:0016042	2	Cluster22793	-0.0493357153003847	230	0.00128776720135157	2	38	GO:0016042	0.0777811389616348	BP
lipid catabolic process	GO:0016042	2	Cluster18358	-0.0122096107825842	230	0.00128776720135157	2	38	GO:0016042	0.0777811389616348	BP
lipid catabolic process	GO:0016042	2	Cluster35900	0.305585906126296	230	0.00128776720135157	2	38	GO:0016042	0.0777811389616348	BP
lipid catabolic process	GO:0016042	2	Cluster22171	0.624166013395747	230	0.00128776720135157	2	38	GO:0016042	0.0777811389616348	BP
lipid catabolic process	GO:0016042	2	Cluster16699	-0.296592190020289	230	0.00128776720135157	2	38	GO:0016042	0.0777811389616348	BP
lipid catabolic process	GO:0016042	2	Cluster76724	0.138856349783747	230	0.00128776720135157	2	38	GO:0016042	0.0777811389616348	BP
lipid catabolic process	GO:0016042	2	Cluster29721	0.135734364680687	230	0.00128776720135157	2	38	GO:0016042	0.0777811389616348	BP
lipid catabolic process	GO:0016042	2	Cluster21598	0.129821815762715	230	0.00128776720135157	2	38	GO:0016042	0.0777811389616348	BP
lipid catabolic process	GO:0016042	2	Cluster16716	-0.0374739619974882	230	0.00128776720135157	2	38	GO:0016042	0.0777811389616348	BP
lipid catabolic process	GO:0016042	2	Cluster10167	-0.64535406818753	230	0.00128776720135157	2	38	GO:0016042	0.0777811389616348	BP
enzyme linked receptor protein signaling pathway	GO:0007169;GO:0007167	4	Cluster30253	-0.397933517372989	-234	0.00089984240093362	4	39	GO:0007169;GO:0007167	0.0679381012704886	BP
enzyme linked receptor protein signaling pathway	GO:0007169;GO:0007167	4	Cluster24643	-0.135883996911566	-234	0.00089984240093362	4	39	GO:0007169;GO:0007167	0.0679381012704886	BP
enzyme linked receptor protein signaling pathway	GO:0007169;GO:0007167	4	Cluster37449	-0.266188059288088	-234	0.00089984240093362	4	39	GO:0007169;GO:0007167	0.0679381012704886	BP
enzyme linked receptor protein signaling pathway	GO:0007169;GO:0007167	4	Cluster21433	-0.197805533475068	-234	0.00089984240093362	4	39	GO:0007169;GO:0007167	0.0679381012704886	BP
enzyme linked receptor protein signaling pathway	GO:0007169;GO:0007167	4	Cluster2074	-0.739158916920642	-234	0.00089984240093362	4	39	GO:0007169;GO:0007167	0.0679381012704886	BP
enzyme linked receptor protein signaling pathway	GO:0007169;GO:0007167	4	Cluster141092	0.0916526740242671	-234	0.00089984240093362	4	39	GO:0007169;GO:0007167	0.0679381012704886	BP
enzyme linked receptor protein signaling pathway	GO:0007169;GO:0007167	4	Cluster454586	-0.788653840816331	-234	0.00089984240093362	4	39	GO:0007169;GO:0007167	0.0679381012704886	BP
enzyme linked receptor protein signaling pathway	GO:0007169;GO:0007167	4	Cluster25311	-0.150926553398027	-234	0.00089984240093362	4	39	GO:0007169;GO:0007167	0.0679381012704886	BP
enzyme linked receptor protein signaling pathway	GO:0007169;GO:0007167	4	Cluster27052	0.32229088142475	-234	0.00089984240093362	4	39	GO:0007169;GO:0007167	0.0679381012704886	BP
enzyme linked receptor protein signaling pathway	GO:0007169;GO:0007167	4	Cluster76575	-0.406019066345276	-234	0.00089984240093362	4	39	GO:0007169;GO:0007167	0.0679381012704886	BP
enzyme linked receptor protein signaling pathway	GO:0007169;GO:0007167	4	Cluster296709	0.221430829836246	-234	0.00089984240093362	4	39	GO:0007169;GO:0007167	0.0679381012704886	BP
enzyme linked receptor protein signaling pathway	GO:0007169;GO:0007167	4	Cluster10623	0.361914448881577	-234	0.00089984240093362	4	39	GO:0007169;GO:0007167	0.0679381012704886	BP
enzyme linked receptor protein signaling pathway	GO:0007169;GO:0007167	4	Cluster32833	-0.17430362204548	-234	0.00089984240093362	4	39	GO:0007169;GO:0007167	0.0679381012704886	BP
enzyme linked receptor protein signaling pathway	GO:0007169;GO:0007167	4	Cluster85599	0.672391159612102	-234	0.00089984240093362	4	39	GO:0007169;GO:0007167	0.0679381012704886	BP
enzyme linked receptor protein signaling pathway	GO:0007169;GO:0007167	4	Cluster12923	-0.597897153408204	-234	0.00089984240093362	4	39	GO:0007169;GO:0007167	0.0679381012704886	BP
enzyme linked receptor protein signaling pathway	GO:0007169;GO:0007167	4	Cluster57410	-0.0231212351845752	-234	0.00089984240093362	4	39	GO:0007169;GO:0007167	0.0679381012704886	BP
enzyme linked receptor protein signaling pathway	GO:0007169;GO:0007167	4	Cluster418	-0.355320679608717	-234	0.00089984240093362	4	39	GO:0007169;GO:0007167	0.0679381012704886	BP
enzyme linked receptor protein signaling pathway	GO:0007169;GO:0007167	4	Cluster19181	0.0267669204051333	-234	0.00089984240093362	4	39	GO:0007169;GO:0007167	0.0679381012704886	BP
enzyme linked receptor protein signaling pathway	GO:0007169;GO:0007167	4	Cluster23156	-0.470715494811818	-234	0.00089984240093362	4	39	GO:0007169;GO:0007167	0.0679381012704886	BP
enzyme linked receptor protein signaling pathway	GO:0007169;GO:0007167	4	Cluster3863	-0.0372217129172653	-234	0.00089984240093362	4	39	GO:0007169;GO:0007167	0.0679381012704886	BP
enzyme linked receptor protein signaling pathway	GO:0007169;GO:0007167	4	Cluster447	0.148793289078011	-234	0.00089984240093362	4	39	GO:0007169;GO:0007167	0.0679381012704886	BP
enzyme linked receptor protein signaling pathway	GO:0007169;GO:0007167	4	Cluster16387	-0.158002300796341	-234	0.00089984240093362	4	39	GO:0007169;GO:0007167	0.0679381012704886	BP
enzyme linked receptor protein signaling pathway	GO:0007169;GO:0007167	4	Cluster55937	-0.262718351368577	-234	0.00089984240093362	4	39	GO:0007169;GO:0007167	0.0679381012704886	BP
enzyme linked receptor protein signaling pathway	GO:0007169;GO:0007167	4	Cluster109980	-0.453388239728399	-234	0.00089984240093362	4	39	GO:0007169;GO:0007167	0.0679381012704886	BP
enzyme linked receptor protein signaling pathway	GO:0007169;GO:0007167	4	Cluster561	-0.107643139666718	-234	0.00089984240093362	4	39	GO:0007169;GO:0007167	0.0679381012704886	BP
enzyme linked receptor protein signaling pathway	GO:0007169;GO:0007167	4	Cluster57331	0.350852059567052	-234	0.00089984240093362	4	39	GO:0007169;GO:0007167	0.0679381012704886	BP
enzyme linked receptor protein signaling pathway	GO:0007169;GO:0007167	4	Cluster5750	-0.600102739592958	-234	0.00089984240093362	4	39	GO:0007169;GO:0007167	0.0679381012704886	BP
enzyme linked receptor protein signaling pathway	GO:0007169;GO:0007167	4	Cluster27183	-0.0608684767503727	-234	0.00089984240093362	4	39	GO:0007169;GO:0007167	0.0679381012704886	BP
enzyme linked receptor protein signaling pathway	GO:0007169;GO:0007167	4	Cluster401119	-0.36456188266809	-234	0.00089984240093362	4	39	GO:0007169;GO:0007167	0.0679381012704886	BP
enzyme linked receptor protein signaling pathway	GO:0007169;GO:0007167	4	Cluster22077	-0.229146736726585	-234	0.00089984240093362	4	39	GO:0007169;GO:0007167	0.0679381012704886	BP
enzyme linked receptor protein signaling pathway	GO:0007169;GO:0007167	4	Cluster1064	-0.570866921703614	-234	0.00089984240093362	4	39	GO:0007169;GO:0007167	0.0679381012704886	BP
enzyme linked receptor protein signaling pathway	GO:0007169;GO:0007167	4	Cluster1903	-0.210728915134183	-234	0.00089984240093362	4	39	GO:0007169;GO:0007167	0.0679381012704886	BP
enzyme linked receptor protein signaling pathway	GO:0007169;GO:0007167	4	Cluster14301	-0.511009367102521	-234	0.00089984240093362	4	39	GO:0007169;GO:0007167	0.0679381012704886	BP
enzyme linked receptor protein signaling pathway	GO:0007169;GO:0007167	4	Cluster1661	-0.321351848136176	-234	0.00089984240093362	4	39	GO:0007169;GO:0007167	0.0679381012704886	BP
enzyme linked receptor protein signaling pathway	GO:0007169;GO:0007167	4	Cluster12220	-0.208674281497578	-234	0.00089984240093362	4	39	GO:0007169;GO:0007167	0.0679381012704886	BP
enzyme linked receptor protein signaling pathway	GO:0007169;GO:0007167	4	Cluster11432	-0.801306163326932	-234	0.00089984240093362	4	39	GO:0007169;GO:0007167	0.0679381012704886	BP
enzyme linked receptor protein signaling pathway	GO:0007169;GO:0007167	4	Cluster15041	-0.695255998276591	-234	0.00089984240093362	4	39	GO:0007169;GO:0007167	0.0679381012704886	BP
enzyme linked receptor protein signaling pathway	GO:0007169;GO:0007167	4	Cluster18756	-0.077522154050348	-234	0.00089984240093362	4	39	GO:0007169;GO:0007167	0.0679381012704886	BP
enzyme linked receptor protein signaling pathway	GO:0007169;GO:0007167	4	Cluster961	-0.264788708499354	-234	0.00089984240093362	4	39	GO:0007169;GO:0007167	0.0679381012704886	BP
amide biosynthetic process	GO:0006412;GO:0043043;GO:0043604	3	Cluster13213	-0.498316343475595	165	0.00018703465671536	3	104	GO:0006412;GO:0043043;GO:0043604	0.0542281424513336	BP
amide biosynthetic process	GO:0006412;GO:0043043;GO:0043604	3	Cluster85524	0.549632717214071	165	0.00018703465671536	3	104	GO:0006412;GO:0043043;GO:0043604	0.0542281424513336	BP
amide biosynthetic process	GO:0006412;GO:0043043;GO:0043604	3	Cluster62058	0.218698532491034	165	0.00018703465671536	3	104	GO:0006412;GO:0043043;GO:0043604	0.0542281424513336	BP
amide biosynthetic process	GO:0006412;GO:0043043;GO:0043604	3	Cluster72910	0.325363679036393	165	0.00018703465671536	3	104	GO:0006412;GO:0043043;GO:0043604	0.0542281424513336	BP
amide biosynthetic process	GO:0006412;GO:0043043;GO:0043604	3	Cluster52756	0.657665016581839	165	0.00018703465671536	3	104	GO:0006412;GO:0043043;GO:0043604	0.0542281424513336	BP
amide biosynthetic process	GO:0006412;GO:0043043;GO:0043604	3	Cluster198454	0.285602504879062	165	0.00018703465671536	3	104	GO:0006412;GO:0043043;GO:0043604	0.0542281424513336	BP
amide biosynthetic process	GO:0006412;GO:0043043;GO:0043604	3	Cluster10923	-0.0142638533146248	165	0.00018703465671536	3	104	GO:0006412;GO:0043043;GO:0043604	0.0542281424513336	BP
amide biosynthetic process	GO:0006412;GO:0043043;GO:0043604	3	Cluster20064	0.373939994539003	165	0.00018703465671536	3	104	GO:0006412;GO:0043043;GO:0043604	0.0542281424513336	BP
amide biosynthetic process	GO:0006412;GO:0043043;GO:0043604	3	Cluster67870	-0.306074444021827	165	0.00018703465671536	3	104	GO:0006412;GO:0043043;GO:0043604	0.0542281424513336	BP
amide biosynthetic process	GO:0006412;GO:0043043;GO:0043604	3	Cluster40316	0.38163668511586	165	0.00018703465671536	3	104	GO:0006412;GO:0043043;GO:0043604	0.0542281424513336	BP
amide biosynthetic process	GO:0006412;GO:0043043;GO:0043604	3	Cluster37137	-0.05012547796876	165	0.00018703465671536	3	104	GO:0006412;GO:0043043;GO:0043604	0.0542281424513336	BP
amide biosynthetic process	GO:0006412;GO:0043043;GO:0043604	3	Cluster33120	0.292103651820278	165	0.00018703465671536	3	104	GO:0006412;GO:0043043;GO:0043604	0.0542281424513336	BP
amide biosynthetic process	GO:0006412;GO:0043043;GO:0043604	3	Cluster22731	0.208909961858964	165	0.00018703465671536	3	104	GO:0006412;GO:0043043;GO:0043604	0.0542281424513336	BP
amide biosynthetic process	GO:0006412;GO:0043043;GO:0043604	3	Cluster105594	0.0505640080041923	165	0.00018703465671536	3	104	GO:0006412;GO:0043043;GO:0043604	0.0542281424513336	BP
amide biosynthetic process	GO:0006412;GO:0043043;GO:0043604	3	Cluster317594	0.0311393075607698	165	0.00018703465671536	3	104	GO:0006412;GO:0043043;GO:0043604	0.0542281424513336	BP
amide biosynthetic process	GO:0006412;GO:0043043;GO:0043604	3	Cluster14830	0.256975862686739	165	0.00018703465671536	3	104	GO:0006412;GO:0043043;GO:0043604	0.0542281424513336	BP
amide biosynthetic process	GO:0006412;GO:0043043;GO:0043604	3	Cluster16693	-0.168361052689561	165	0.00018703465671536	3	104	GO:0006412;GO:0043043;GO:0043604	0.0542281424513336	BP
amide biosynthetic process	GO:0006412;GO:0043043;GO:0043604	3	Cluster39485	0.404377630438724	165	0.00018703465671536	3	104	GO:0006412;GO:0043043;GO:0043604	0.0542281424513336	BP
amide biosynthetic process	GO:0006412;GO:0043043;GO:0043604	3	Cluster83199	0.193700747639802	165	0.00018703465671536	3	104	GO:0006412;GO:0043043;GO:0043604	0.0542281424513336	BP
amide biosynthetic process	GO:0006412;GO:0043043;GO:0043604	3	Cluster37814	0.508800520638866	165	0.00018703465671536	3	104	GO:0006412;GO:0043043;GO:0043604	0.0542281424513336	BP
amide biosynthetic process	GO:0006412;GO:0043043;GO:0043604	3	Cluster230732	0.309925581486398	165	0.00018703465671536	3	104	GO:0006412;GO:0043043;GO:0043604	0.0542281424513336	BP
amide biosynthetic process	GO:0006412;GO:0043043;GO:0043604	3	Cluster47627	0.361267433258299	165	0.00018703465671536	3	104	GO:0006412;GO:0043043;GO:0043604	0.0542281424513336	BP
amide biosynthetic process	GO:0006412;GO:0043043;GO:0043604	3	Cluster59455	0.119943552846604	165	0.00018703465671536	3	104	GO:0006412;GO:0043043;GO:0043604	0.0542281424513336	BP
amide biosynthetic process	GO:0006412;GO:0043043;GO:0043604	3	Cluster22117	0.795932878691246	165	0.00018703465671536	3	104	GO:0006412;GO:0043043;GO:0043604	0.0542281424513336	BP
amide biosynthetic process	GO:0006412;GO:0043043;GO:0043604	3	Cluster36280	0.608608859931465	165	0.00018703465671536	3	104	GO:0006412;GO:0043043;GO:0043604	0.0542281424513336	BP
amide biosynthetic process	GO:0006412;GO:0043043;GO:0043604	3	Cluster19003	0.624887743347754	165	0.00018703465671536	3	104	GO:0006412;GO:0043043;GO:0043604	0.0542281424513336	BP
amide biosynthetic process	GO:0006412;GO:0043043;GO:0043604	3	Cluster21645	0.104077478424202	165	0.00018703465671536	3	104	GO:0006412;GO:0043043;GO:0043604	0.0542281424513336	BP
amide biosynthetic process	GO:0006412;GO:0043043;GO:0043604	3	Cluster19765	0.478176869845508	165	0.00018703465671536	3	104	GO:0006412;GO:0043043;GO:0043604	0.0542281424513336	BP
amide biosynthetic process	GO:0006412;GO:0043043;GO:0043604	3	Cluster20038	-0.282480968168528	165	0.00018703465671536	3	104	GO:0006412;GO:0043043;GO:0043604	0.0542281424513336	BP
amide biosynthetic process	GO:0006412;GO:0043043;GO:0043604	3	Cluster69644	-0.186416009661781	165	0.00018703465671536	3	104	GO:0006412;GO:0043043;GO:0043604	0.0542281424513336	BP
amide biosynthetic process	GO:0006412;GO:0043043;GO:0043604	3	Cluster9245	0.218338751812412	165	0.00018703465671536	3	104	GO:0006412;GO:0043043;GO:0043604	0.0542281424513336	BP
amide biosynthetic process	GO:0006412;GO:0043043;GO:0043604	3	Cluster90067	0.500009488325949	165	0.00018703465671536	3	104	GO:0006412;GO:0043043;GO:0043604	0.0542281424513336	BP
amide biosynthetic process	GO:0006412;GO:0043043;GO:0043604	3	Cluster26161	-0.0832388754965814	165	0.00018703465671536	3	104	GO:0006412;GO:0043043;GO:0043604	0.0542281424513336	BP
amide biosynthetic process	GO:0006412;GO:0043043;GO:0043604	3	Cluster33626	0.520223093173695	165	0.00018703465671536	3	104	GO:0006412;GO:0043043;GO:0043604	0.0542281424513336	BP
amide biosynthetic process	GO:0006412;GO:0043043;GO:0043604	3	Cluster44928	0.422376581297004	165	0.00018703465671536	3	104	GO:0006412;GO:0043043;GO:0043604	0.0542281424513336	BP
amide biosynthetic process	GO:0006412;GO:0043043;GO:0043604	3	Cluster9230	-0.420496561274108	165	0.00018703465671536	3	104	GO:0006412;GO:0043043;GO:0043604	0.0542281424513336	BP
amide biosynthetic process	GO:0006412;GO:0043043;GO:0043604	3	Cluster74334	0.158871571688232	165	0.00018703465671536	3	104	GO:0006412;GO:0043043;GO:0043604	0.0542281424513336	BP
amide biosynthetic process	GO:0006412;GO:0043043;GO:0043604	3	Cluster81364	-0.244963956090632	165	0.00018703465671536	3	104	GO:0006412;GO:0043043;GO:0043604	0.0542281424513336	BP
amide biosynthetic process	GO:0006412;GO:0043043;GO:0043604	3	Cluster255400	0.421964283681267	165	0.00018703465671536	3	104	GO:0006412;GO:0043043;GO:0043604	0.0542281424513336	BP
amide biosynthetic process	GO:0006412;GO:0043043;GO:0043604	3	Cluster83689	-0.131506693050218	165	0.00018703465671536	3	104	GO:0006412;GO:0043043;GO:0043604	0.0542281424513336	BP
amide biosynthetic process	GO:0006412;GO:0043043;GO:0043604	3	Cluster43064	0.0259620280174624	165	0.00018703465671536	3	104	GO:0006412;GO:0043043;GO:0043604	0.0542281424513336	BP
amide biosynthetic process	GO:0006412;GO:0043043;GO:0043604	3	Cluster10473	-0.398167873891302	165	0.00018703465671536	3	104	GO:0006412;GO:0043043;GO:0043604	0.0542281424513336	BP
amide biosynthetic process	GO:0006412;GO:0043043;GO:0043604	3	Cluster40844	-0.442190474810815	165	0.00018703465671536	3	104	GO:0006412;GO:0043043;GO:0043604	0.0542281424513336	BP
amide biosynthetic process	GO:0006412;GO:0043043;GO:0043604	3	Cluster42146	-0.278547258192339	165	0.00018703465671536	3	104	GO:0006412;GO:0043043;GO:0043604	0.0542281424513336	BP
amide biosynthetic process	GO:0006412;GO:0043043;GO:0043604	3	Cluster10946	0.0498415256572856	165	0.00018703465671536	3	104	GO:0006412;GO:0043043;GO:0043604	0.0542281424513336	BP
amide biosynthetic process	GO:0006412;GO:0043043;GO:0043604	3	Cluster31077	-0.0932429724660169	165	0.00018703465671536	3	104	GO:0006412;GO:0043043;GO:0043604	0.0542281424513336	BP
amide biosynthetic process	GO:0006412;GO:0043043;GO:0043604	3	Cluster9343	-0.282931279728197	165	0.00018703465671536	3	104	GO:0006412;GO:0043043;GO:0043604	0.0542281424513336	BP
amide biosynthetic process	GO:0006412;GO:0043043;GO:0043604	3	Cluster63298	-0.00993194179015194	165	0.00018703465671536	3	104	GO:0006412;GO:0043043;GO:0043604	0.0542281424513336	BP
amide biosynthetic process	GO:0006412;GO:0043043;GO:0043604	3	Cluster39685	0.457032562372035	165	0.00018703465671536	3	104	GO:0006412;GO:0043043;GO:0043604	0.0542281424513336	BP
amide biosynthetic process	GO:0006412;GO:0043043;GO:0043604	3	Cluster31932	-0.573551757547918	165	0.00018703465671536	3	104	GO:0006412;GO:0043043;GO:0043604	0.0542281424513336	BP
amide biosynthetic process	GO:0006412;GO:0043043;GO:0043604	3	Cluster113135	-0.214578560115789	165	0.00018703465671536	3	104	GO:0006412;GO:0043043;GO:0043604	0.0542281424513336	BP
amide biosynthetic process	GO:0006412;GO:0043043;GO:0043604	3	Cluster59054	0.25905738293187	165	0.00018703465671536	3	104	GO:0006412;GO:0043043;GO:0043604	0.0542281424513336	BP
amide biosynthetic process	GO:0006412;GO:0043043;GO:0043604	3	Cluster33066	-0.521018586559579	165	0.00018703465671536	3	104	GO:0006412;GO:0043043;GO:0043604	0.0542281424513336	BP
amide biosynthetic process	GO:0006412;GO:0043043;GO:0043604	3	Cluster14987	-0.435100330734813	165	0.00018703465671536	3	104	GO:0006412;GO:0043043;GO:0043604	0.0542281424513336	BP
amide biosynthetic process	GO:0006412;GO:0043043;GO:0043604	3	Cluster353028	0.659978085473057	165	0.00018703465671536	3	104	GO:0006412;GO:0043043;GO:0043604	0.0542281424513336	BP
amide biosynthetic process	GO:0006412;GO:0043043;GO:0043604	3	Cluster38356	0.528971376879749	165	0.00018703465671536	3	104	GO:0006412;GO:0043043;GO:0043604	0.0542281424513336	BP
amide biosynthetic process	GO:0006412;GO:0043043;GO:0043604	3	Cluster40941	0.426677444023322	165	0.00018703465671536	3	104	GO:0006412;GO:0043043;GO:0043604	0.0542281424513336	BP
amide biosynthetic process	GO:0006412;GO:0043043;GO:0043604	3	Cluster130	0.086111028253957	165	0.00018703465671536	3	104	GO:0006412;GO:0043043;GO:0043604	0.0542281424513336	BP
amide biosynthetic process	GO:0006412;GO:0043043;GO:0043604	3	Cluster6161	-0.480881700448448	165	0.00018703465671536	3	104	GO:0006412;GO:0043043;GO:0043604	0.0542281424513336	BP
amide biosynthetic process	GO:0006412;GO:0043043;GO:0043604	3	Cluster30293	-0.00360812439687827	165	0.00018703465671536	3	104	GO:0006412;GO:0043043;GO:0043604	0.0542281424513336	BP
amide biosynthetic process	GO:0006412;GO:0043043;GO:0043604	3	Cluster17395	0.390209339612024	165	0.00018703465671536	3	104	GO:0006412;GO:0043043;GO:0043604	0.0542281424513336	BP
amide biosynthetic process	GO:0006412;GO:0043043;GO:0043604	3	Cluster60094	0.261178654122314	165	0.00018703465671536	3	104	GO:0006412;GO:0043043;GO:0043604	0.0542281424513336	BP
amide biosynthetic process	GO:0006412;GO:0043043;GO:0043604	3	Cluster12320	0.0962028905276048	165	0.00018703465671536	3	104	GO:0006412;GO:0043043;GO:0043604	0.0542281424513336	BP
amide biosynthetic process	GO:0006412;GO:0043043;GO:0043604	3	Cluster31228	0.158124778258	165	0.00018703465671536	3	104	GO:0006412;GO:0043043;GO:0043604	0.0542281424513336	BP
amide biosynthetic process	GO:0006412;GO:0043043;GO:0043604	3	Cluster60958	0.314267996690801	165	0.00018703465671536	3	104	GO:0006412;GO:0043043;GO:0043604	0.0542281424513336	BP
amide biosynthetic process	GO:0006412;GO:0043043;GO:0043604	3	Cluster28327	0.158360379462441	165	0.00018703465671536	3	104	GO:0006412;GO:0043043;GO:0043604	0.0542281424513336	BP
amide biosynthetic process	GO:0006412;GO:0043043;GO:0043604	3	Cluster32035	0.560027444771505	165	0.00018703465671536	3	104	GO:0006412;GO:0043043;GO:0043604	0.0542281424513336	BP
amide biosynthetic process	GO:0006412;GO:0043043;GO:0043604	3	Cluster59857	0.66577997344168	165	0.00018703465671536	3	104	GO:0006412;GO:0043043;GO:0043604	0.0542281424513336	BP
amide biosynthetic process	GO:0006412;GO:0043043;GO:0043604	3	Cluster41759	0.170244982736506	165	0.00018703465671536	3	104	GO:0006412;GO:0043043;GO:0043604	0.0542281424513336	BP
amide biosynthetic process	GO:0006412;GO:0043043;GO:0043604	3	Cluster40418	0.459452354156932	165	0.00018703465671536	3	104	GO:0006412;GO:0043043;GO:0043604	0.0542281424513336	BP
amide biosynthetic process	GO:0006412;GO:0043043;GO:0043604	3	Cluster28446	-0.310542137326614	165	0.00018703465671536	3	104	GO:0006412;GO:0043043;GO:0043604	0.0542281424513336	BP
amide biosynthetic process	GO:0006412;GO:0043043;GO:0043604	3	Cluster4012	0.250322515960805	165	0.00018703465671536	3	104	GO:0006412;GO:0043043;GO:0043604	0.0542281424513336	BP
amide biosynthetic process	GO:0006412;GO:0043043;GO:0043604	3	Cluster142085	-0.0185901035966292	165	0.00018703465671536	3	104	GO:0006412;GO:0043043;GO:0043604	0.0542281424513336	BP
amide biosynthetic process	GO:0006412;GO:0043043;GO:0043604	3	Cluster45707	0.209999806740657	165	0.00018703465671536	3	104	GO:0006412;GO:0043043;GO:0043604	0.0542281424513336	BP
amide biosynthetic process	GO:0006412;GO:0043043;GO:0043604	3	Cluster32571	0.349296068263436	165	0.00018703465671536	3	104	GO:0006412;GO:0043043;GO:0043604	0.0542281424513336	BP
amide biosynthetic process	GO:0006412;GO:0043043;GO:0043604	3	Cluster78943	0.852636635002725	165	0.00018703465671536	3	104	GO:0006412;GO:0043043;GO:0043604	0.0542281424513336	BP
amide biosynthetic process	GO:0006412;GO:0043043;GO:0043604	3	Cluster50100	0.134472842753391	165	0.00018703465671536	3	104	GO:0006412;GO:0043043;GO:0043604	0.0542281424513336	BP
amide biosynthetic process	GO:0006412;GO:0043043;GO:0043604	3	Cluster381561	-0.332234427070445	165	0.00018703465671536	3	104	GO:0006412;GO:0043043;GO:0043604	0.0542281424513336	BP
amide biosynthetic process	GO:0006412;GO:0043043;GO:0043604	3	Cluster19712	0.320664152689686	165	0.00018703465671536	3	104	GO:0006412;GO:0043043;GO:0043604	0.0542281424513336	BP
amide biosynthetic process	GO:0006412;GO:0043043;GO:0043604	3	Cluster71548	0.35697946650522	165	0.00018703465671536	3	104	GO:0006412;GO:0043043;GO:0043604	0.0542281424513336	BP
amide biosynthetic process	GO:0006412;GO:0043043;GO:0043604	3	Cluster78656	0.310668266274043	165	0.00018703465671536	3	104	GO:0006412;GO:0043043;GO:0043604	0.0542281424513336	BP
amide biosynthetic process	GO:0006412;GO:0043043;GO:0043604	3	Cluster16836	-0.0356416835612419	165	0.00018703465671536	3	104	GO:0006412;GO:0043043;GO:0043604	0.0542281424513336	BP
amide biosynthetic process	GO:0006412;GO:0043043;GO:0043604	3	Cluster5110	-0.265685586940367	165	0.00018703465671536	3	104	GO:0006412;GO:0043043;GO:0043604	0.0542281424513336	BP
amide biosynthetic process	GO:0006412;GO:0043043;GO:0043604	3	Cluster29741	-0.708706107890088	165	0.00018703465671536	3	104	GO:0006412;GO:0043043;GO:0043604	0.0542281424513336	BP
amide biosynthetic process	GO:0006412;GO:0043043;GO:0043604	3	Cluster66519	-0.399676274710666	165	0.00018703465671536	3	104	GO:0006412;GO:0043043;GO:0043604	0.0542281424513336	BP
amide biosynthetic process	GO:0006412;GO:0043043;GO:0043604	3	Cluster18951	-0.0222196756040442	165	0.00018703465671536	3	104	GO:0006412;GO:0043043;GO:0043604	0.0542281424513336	BP
amide biosynthetic process	GO:0006412;GO:0043043;GO:0043604	3	Cluster36966	0.497194503289169	165	0.00018703465671536	3	104	GO:0006412;GO:0043043;GO:0043604	0.0542281424513336	BP
amide biosynthetic process	GO:0006412;GO:0043043;GO:0043604	3	Cluster3503	-0.255821366451652	165	0.00018703465671536	3	104	GO:0006412;GO:0043043;GO:0043604	0.0542281424513336	BP
amide biosynthetic process	GO:0006412;GO:0043043;GO:0043604	3	Cluster348308	-0.462752582798988	165	0.00018703465671536	3	104	GO:0006412;GO:0043043;GO:0043604	0.0542281424513336	BP
amide biosynthetic process	GO:0006412;GO:0043043;GO:0043604	3	Cluster815	0.28687238585712	165	0.00018703465671536	3	104	GO:0006412;GO:0043043;GO:0043604	0.0542281424513336	BP
amide biosynthetic process	GO:0006412;GO:0043043;GO:0043604	3	Cluster20986	0.122639209586874	165	0.00018703465671536	3	104	GO:0006412;GO:0043043;GO:0043604	0.0542281424513336	BP
amide biosynthetic process	GO:0006412;GO:0043043;GO:0043604	3	Cluster48760	-0.438173519339114	165	0.00018703465671536	3	104	GO:0006412;GO:0043043;GO:0043604	0.0542281424513336	BP
amide biosynthetic process	GO:0006412;GO:0043043;GO:0043604	3	Cluster18800	-0.265614820702664	165	0.00018703465671536	3	104	GO:0006412;GO:0043043;GO:0043604	0.0542281424513336	BP
amide biosynthetic process	GO:0006412;GO:0043043;GO:0043604	3	Cluster5133	0.285683144770705	165	0.00018703465671536	3	104	GO:0006412;GO:0043043;GO:0043604	0.0542281424513336	BP
amide biosynthetic process	GO:0006412;GO:0043043;GO:0043604	3	Cluster831	-0.13819262384434	165	0.00018703465671536	3	104	GO:0006412;GO:0043043;GO:0043604	0.0542281424513336	BP
amide biosynthetic process	GO:0006412;GO:0043043;GO:0043604	3	Cluster13455	0.0639079357531361	165	0.00018703465671536	3	104	GO:0006412;GO:0043043;GO:0043604	0.0542281424513336	BP
amide biosynthetic process	GO:0006412;GO:0043043;GO:0043604	3	Cluster18431	0.232249381327145	165	0.00018703465671536	3	104	GO:0006412;GO:0043043;GO:0043604	0.0542281424513336	BP
amide biosynthetic process	GO:0006412;GO:0043043;GO:0043604	3	Cluster10900	-0.284555825997972	165	0.00018703465671536	3	104	GO:0006412;GO:0043043;GO:0043604	0.0542281424513336	BP
amide biosynthetic process	GO:0006412;GO:0043043;GO:0043604	3	Cluster9389	0.025528715240893	165	0.00018703465671536	3	104	GO:0006412;GO:0043043;GO:0043604	0.0542281424513336	BP
amide biosynthetic process	GO:0006412;GO:0043043;GO:0043604	3	Cluster56953	-0.136936265893248	165	0.00018703465671536	3	104	GO:0006412;GO:0043043;GO:0043604	0.0542281424513336	BP
amide biosynthetic process	GO:0006412;GO:0043043;GO:0043604	3	Cluster21342	-0.0504159951698976	165	0.00018703465671536	3	104	GO:0006412;GO:0043043;GO:0043604	0.0542281424513336	BP
amide biosynthetic process	GO:0006412;GO:0043043;GO:0043604	3	Cluster81528	0.144103451806818	165	0.00018703465671536	3	104	GO:0006412;GO:0043043;GO:0043604	0.0542281424513336	BP
amide biosynthetic process	GO:0006412;GO:0043043;GO:0043604	3	Cluster21436	0.0455166419161869	165	0.00018703465671536	3	104	GO:0006412;GO:0043043;GO:0043604	0.0542281424513336	BP
amide biosynthetic process	GO:0006412;GO:0043043;GO:0043604	3	Cluster23922	-0.0677340091701182	165	0.00018703465671536	3	104	GO:0006412;GO:0043043;GO:0043604	0.0542281424513336	BP
cellular amide metabolic process	GO:0006518;GO:0043603	2	Cluster13700	-0.291395470058662	141	0.00035912677120088	2	132	GO:0006518;GO:0043603	0.0542281424513336	BP
cellular amide metabolic process	GO:0006518;GO:0043603	2	Cluster13047	0.0132928588652337	141	0.00035912677120088	2	132	GO:0006518;GO:0043603	0.0542281424513336	BP
cellular amide metabolic process	GO:0006518;GO:0043603	2	Cluster13213	-0.498316343475595	141	0.00035912677120088	2	132	GO:0006518;GO:0043603	0.0542281424513336	BP
cellular amide metabolic process	GO:0006518;GO:0043603	2	Cluster85524	0.549632717214071	141	0.00035912677120088	2	132	GO:0006518;GO:0043603	0.0542281424513336	BP
cellular amide metabolic process	GO:0006518;GO:0043603	2	Cluster62058	0.218698532491034	141	0.00035912677120088	2	132	GO:0006518;GO:0043603	0.0542281424513336	BP
cellular amide metabolic process	GO:0006518;GO:0043603	2	Cluster72910	0.325363679036393	141	0.00035912677120088	2	132	GO:0006518;GO:0043603	0.0542281424513336	BP
cellular amide metabolic process	GO:0006518;GO:0043603	2	Cluster52756	0.657665016581839	141	0.00035912677120088	2	132	GO:0006518;GO:0043603	0.0542281424513336	BP
cellular amide metabolic process	GO:0006518;GO:0043603	2	Cluster66682	-0.3417346543223	141	0.00035912677120088	2	132	GO:0006518;GO:0043603	0.0542281424513336	BP
cellular amide metabolic process	GO:0006518;GO:0043603	2	Cluster198454	0.285602504879062	141	0.00035912677120088	2	132	GO:0006518;GO:0043603	0.0542281424513336	BP
cellular amide metabolic process	GO:0006518;GO:0043603	2	Cluster10923	-0.0142638533146248	141	0.00035912677120088	2	132	GO:0006518;GO:0043603	0.0542281424513336	BP
cellular amide metabolic process	GO:0006518;GO:0043603	2	Cluster20064	0.373939994539003	141	0.00035912677120088	2	132	GO:0006518;GO:0043603	0.0542281424513336	BP
cellular amide metabolic process	GO:0006518;GO:0043603	2	Cluster3503	-0.255821366451652	141	0.00035912677120088	2	132	GO:0006518;GO:0043603	0.0542281424513336	BP
cellular amide metabolic process	GO:0006518;GO:0043603	2	Cluster67870	-0.306074444021827	141	0.00035912677120088	2	132	GO:0006518;GO:0043603	0.0542281424513336	BP
cellular amide metabolic process	GO:0006518;GO:0043603	2	Cluster40316	0.38163668511586	141	0.00035912677120088	2	132	GO:0006518;GO:0043603	0.0542281424513336	BP
cellular amide metabolic process	GO:0006518;GO:0043603	2	Cluster29043	-0.38667667892724	141	0.00035912677120088	2	132	GO:0006518;GO:0043603	0.0542281424513336	BP
cellular amide metabolic process	GO:0006518;GO:0043603	2	Cluster37137	-0.05012547796876	141	0.00035912677120088	2	132	GO:0006518;GO:0043603	0.0542281424513336	BP
cellular amide metabolic process	GO:0006518;GO:0043603	2	Cluster33120	0.292103651820278	141	0.00035912677120088	2	132	GO:0006518;GO:0043603	0.0542281424513336	BP
cellular amide metabolic process	GO:0006518;GO:0043603	2	Cluster22731	0.208909961858964	141	0.00035912677120088	2	132	GO:0006518;GO:0043603	0.0542281424513336	BP
cellular amide metabolic process	GO:0006518;GO:0043603	2	Cluster105594	0.0505640080041923	141	0.00035912677120088	2	132	GO:0006518;GO:0043603	0.0542281424513336	BP
cellular amide metabolic process	GO:0006518;GO:0043603	2	Cluster10590	0.280560644042703	141	0.00035912677120088	2	132	GO:0006518;GO:0043603	0.0542281424513336	BP
cellular amide metabolic process	GO:0006518;GO:0043603	2	Cluster348308	-0.462752582798988	141	0.00035912677120088	2	132	GO:0006518;GO:0043603	0.0542281424513336	BP
cellular amide metabolic process	GO:0006518;GO:0043603	2	Cluster815	0.28687238585712	141	0.00035912677120088	2	132	GO:0006518;GO:0043603	0.0542281424513336	BP
cellular amide metabolic process	GO:0006518;GO:0043603	2	Cluster317594	0.0311393075607698	141	0.00035912677120088	2	132	GO:0006518;GO:0043603	0.0542281424513336	BP
cellular amide metabolic process	GO:0006518;GO:0043603	2	Cluster14830	0.256975862686739	141	0.00035912677120088	2	132	GO:0006518;GO:0043603	0.0542281424513336	BP
cellular amide metabolic process	GO:0006518;GO:0043603	2	Cluster16693	-0.168361052689561	141	0.00035912677120088	2	132	GO:0006518;GO:0043603	0.0542281424513336	BP
cellular amide metabolic process	GO:0006518;GO:0043603	2	Cluster39485	0.404377630438724	141	0.00035912677120088	2	132	GO:0006518;GO:0043603	0.0542281424513336	BP
cellular amide metabolic process	GO:0006518;GO:0043603	2	Cluster83199	0.193700747639802	141	0.00035912677120088	2	132	GO:0006518;GO:0043603	0.0542281424513336	BP
cellular amide metabolic process	GO:0006518;GO:0043603	2	Cluster37814	0.508800520638866	141	0.00035912677120088	2	132	GO:0006518;GO:0043603	0.0542281424513336	BP
cellular amide metabolic process	GO:0006518;GO:0043603	2	Cluster230732	0.309925581486398	141	0.00035912677120088	2	132	GO:0006518;GO:0043603	0.0542281424513336	BP
cellular amide metabolic process	GO:0006518;GO:0043603	2	Cluster47627	0.361267433258299	141	0.00035912677120088	2	132	GO:0006518;GO:0043603	0.0542281424513336	BP
cellular amide metabolic process	GO:0006518;GO:0043603	2	Cluster59455	0.119943552846604	141	0.00035912677120088	2	132	GO:0006518;GO:0043603	0.0542281424513336	BP
cellular amide metabolic process	GO:0006518;GO:0043603	2	Cluster22117	0.795932878691246	141	0.00035912677120088	2	132	GO:0006518;GO:0043603	0.0542281424513336	BP
cellular amide metabolic process	GO:0006518;GO:0043603	2	Cluster36280	0.608608859931465	141	0.00035912677120088	2	132	GO:0006518;GO:0043603	0.0542281424513336	BP
cellular amide metabolic process	GO:0006518;GO:0043603	2	Cluster27528	-0.235842526024128	141	0.00035912677120088	2	132	GO:0006518;GO:0043603	0.0542281424513336	BP
cellular amide metabolic process	GO:0006518;GO:0043603	2	Cluster19003	0.624887743347754	141	0.00035912677120088	2	132	GO:0006518;GO:0043603	0.0542281424513336	BP
cellular amide metabolic process	GO:0006518;GO:0043603	2	Cluster9181	0.597729535277145	141	0.00035912677120088	2	132	GO:0006518;GO:0043603	0.0542281424513336	BP
cellular amide metabolic process	GO:0006518;GO:0043603	2	Cluster21645	0.104077478424202	141	0.00035912677120088	2	132	GO:0006518;GO:0043603	0.0542281424513336	BP
cellular amide metabolic process	GO:0006518;GO:0043603	2	Cluster19765	0.478176869845508	141	0.00035912677120088	2	132	GO:0006518;GO:0043603	0.0542281424513336	BP
cellular amide metabolic process	GO:0006518;GO:0043603	2	Cluster20038	-0.282480968168528	141	0.00035912677120088	2	132	GO:0006518;GO:0043603	0.0542281424513336	BP
cellular amide metabolic process	GO:0006518;GO:0043603	2	Cluster69644	-0.186416009661781	141	0.00035912677120088	2	132	GO:0006518;GO:0043603	0.0542281424513336	BP
cellular amide metabolic process	GO:0006518;GO:0043603	2	Cluster52487	0.418849337631539	141	0.00035912677120088	2	132	GO:0006518;GO:0043603	0.0542281424513336	BP
cellular amide metabolic process	GO:0006518;GO:0043603	2	Cluster10705	-0.535981052027932	141	0.00035912677120088	2	132	GO:0006518;GO:0043603	0.0542281424513336	BP
cellular amide metabolic process	GO:0006518;GO:0043603	2	Cluster9245	0.218338751812412	141	0.00035912677120088	2	132	GO:0006518;GO:0043603	0.0542281424513336	BP
cellular amide metabolic process	GO:0006518;GO:0043603	2	Cluster90067	0.500009488325949	141	0.00035912677120088	2	132	GO:0006518;GO:0043603	0.0542281424513336	BP
cellular amide metabolic process	GO:0006518;GO:0043603	2	Cluster26161	-0.0832388754965814	141	0.00035912677120088	2	132	GO:0006518;GO:0043603	0.0542281424513336	BP
cellular amide metabolic process	GO:0006518;GO:0043603	2	Cluster33626	0.520223093173695	141	0.00035912677120088	2	132	GO:0006518;GO:0043603	0.0542281424513336	BP
cellular amide metabolic process	GO:0006518;GO:0043603	2	Cluster44928	0.422376581297004	141	0.00035912677120088	2	132	GO:0006518;GO:0043603	0.0542281424513336	BP
cellular amide metabolic process	GO:0006518;GO:0043603	2	Cluster9230	-0.420496561274108	141	0.00035912677120088	2	132	GO:0006518;GO:0043603	0.0542281424513336	BP
cellular amide metabolic process	GO:0006518;GO:0043603	2	Cluster74334	0.158871571688232	141	0.00035912677120088	2	132	GO:0006518;GO:0043603	0.0542281424513336	BP
cellular amide metabolic process	GO:0006518;GO:0043603	2	Cluster81364	-0.244963956090632	141	0.00035912677120088	2	132	GO:0006518;GO:0043603	0.0542281424513336	BP
cellular amide metabolic process	GO:0006518;GO:0043603	2	Cluster255400	0.421964283681267	141	0.00035912677120088	2	132	GO:0006518;GO:0043603	0.0542281424513336	BP
cellular amide metabolic process	GO:0006518;GO:0043603	2	Cluster83689	-0.131506693050218	141	0.00035912677120088	2	132	GO:0006518;GO:0043603	0.0542281424513336	BP
cellular amide metabolic process	GO:0006518;GO:0043603	2	Cluster36093	-0.536706799540599	141	0.00035912677120088	2	132	GO:0006518;GO:0043603	0.0542281424513336	BP
cellular amide metabolic process	GO:0006518;GO:0043603	2	Cluster10452	0.518321526373745	141	0.00035912677120088	2	132	GO:0006518;GO:0043603	0.0542281424513336	BP
cellular amide metabolic process	GO:0006518;GO:0043603	2	Cluster43064	0.0259620280174624	141	0.00035912677120088	2	132	GO:0006518;GO:0043603	0.0542281424513336	BP
cellular amide metabolic process	GO:0006518;GO:0043603	2	Cluster10473	-0.398167873891302	141	0.00035912677120088	2	132	GO:0006518;GO:0043603	0.0542281424513336	BP
cellular amide metabolic process	GO:0006518;GO:0043603	2	Cluster40844	-0.442190474810815	141	0.00035912677120088	2	132	GO:0006518;GO:0043603	0.0542281424513336	BP
cellular amide metabolic process	GO:0006518;GO:0043603	2	Cluster42146	-0.278547258192339	141	0.00035912677120088	2	132	GO:0006518;GO:0043603	0.0542281424513336	BP
cellular amide metabolic process	GO:0006518;GO:0043603	2	Cluster10946	0.0498415256572856	141	0.00035912677120088	2	132	GO:0006518;GO:0043603	0.0542281424513336	BP
cellular amide metabolic process	GO:0006518;GO:0043603	2	Cluster31077	-0.0932429724660169	141	0.00035912677120088	2	132	GO:0006518;GO:0043603	0.0542281424513336	BP
cellular amide metabolic process	GO:0006518;GO:0043603	2	Cluster9343	-0.282931279728197	141	0.00035912677120088	2	132	GO:0006518;GO:0043603	0.0542281424513336	BP
cellular amide metabolic process	GO:0006518;GO:0043603	2	Cluster21268	0.482137287869713	141	0.00035912677120088	2	132	GO:0006518;GO:0043603	0.0542281424513336	BP
cellular amide metabolic process	GO:0006518;GO:0043603	2	Cluster63298	-0.00993194179015194	141	0.00035912677120088	2	132	GO:0006518;GO:0043603	0.0542281424513336	BP
cellular amide metabolic process	GO:0006518;GO:0043603	2	Cluster39685	0.457032562372035	141	0.00035912677120088	2	132	GO:0006518;GO:0043603	0.0542281424513336	BP
cellular amide metabolic process	GO:0006518;GO:0043603	2	Cluster6533	-0.431707044596055	141	0.00035912677120088	2	132	GO:0006518;GO:0043603	0.0542281424513336	BP
cellular amide metabolic process	GO:0006518;GO:0043603	2	Cluster31932	-0.573551757547918	141	0.00035912677120088	2	132	GO:0006518;GO:0043603	0.0542281424513336	BP
cellular amide metabolic process	GO:0006518;GO:0043603	2	Cluster113135	-0.214578560115789	141	0.00035912677120088	2	132	GO:0006518;GO:0043603	0.0542281424513336	BP
cellular amide metabolic process	GO:0006518;GO:0043603	2	Cluster59054	0.25905738293187	141	0.00035912677120088	2	132	GO:0006518;GO:0043603	0.0542281424513336	BP
cellular amide metabolic process	GO:0006518;GO:0043603	2	Cluster33066	-0.521018586559579	141	0.00035912677120088	2	132	GO:0006518;GO:0043603	0.0542281424513336	BP
cellular amide metabolic process	GO:0006518;GO:0043603	2	Cluster14987	-0.435100330734813	141	0.00035912677120088	2	132	GO:0006518;GO:0043603	0.0542281424513336	BP
cellular amide metabolic process	GO:0006518;GO:0043603	2	Cluster353028	0.659978085473057	141	0.00035912677120088	2	132	GO:0006518;GO:0043603	0.0542281424513336	BP
cellular amide metabolic process	GO:0006518;GO:0043603	2	Cluster38356	0.528971376879749	141	0.00035912677120088	2	132	GO:0006518;GO:0043603	0.0542281424513336	BP
cellular amide metabolic process	GO:0006518;GO:0043603	2	Cluster91295	-0.420634597053087	141	0.00035912677120088	2	132	GO:0006518;GO:0043603	0.0542281424513336	BP
cellular amide metabolic process	GO:0006518;GO:0043603	2	Cluster18227	-0.279464886783524	141	0.00035912677120088	2	132	GO:0006518;GO:0043603	0.0542281424513336	BP
cellular amide metabolic process	GO:0006518;GO:0043603	2	Cluster40941	0.426677444023322	141	0.00035912677120088	2	132	GO:0006518;GO:0043603	0.0542281424513336	BP
cellular amide metabolic process	GO:0006518;GO:0043603	2	Cluster20986	0.122639209586874	141	0.00035912677120088	2	132	GO:0006518;GO:0043603	0.0542281424513336	BP
cellular amide metabolic process	GO:0006518;GO:0043603	2	Cluster130	0.086111028253957	141	0.00035912677120088	2	132	GO:0006518;GO:0043603	0.0542281424513336	BP
cellular amide metabolic process	GO:0006518;GO:0043603	2	Cluster6161	-0.480881700448448	141	0.00035912677120088	2	132	GO:0006518;GO:0043603	0.0542281424513336	BP
cellular amide metabolic process	GO:0006518;GO:0043603	2	Cluster30293	-0.00360812439687827	141	0.00035912677120088	2	132	GO:0006518;GO:0043603	0.0542281424513336	BP
cellular amide metabolic process	GO:0006518;GO:0043603	2	Cluster17395	0.390209339612024	141	0.00035912677120088	2	132	GO:0006518;GO:0043603	0.0542281424513336	BP
cellular amide metabolic process	GO:0006518;GO:0043603	2	Cluster60094	0.261178654122314	141	0.00035912677120088	2	132	GO:0006518;GO:0043603	0.0542281424513336	BP
cellular amide metabolic process	GO:0006518;GO:0043603	2	Cluster12320	0.0962028905276048	141	0.00035912677120088	2	132	GO:0006518;GO:0043603	0.0542281424513336	BP
cellular amide metabolic process	GO:0006518;GO:0043603	2	Cluster31228	0.158124778258	141	0.00035912677120088	2	132	GO:0006518;GO:0043603	0.0542281424513336	BP
cellular amide metabolic process	GO:0006518;GO:0043603	2	Cluster60958	0.314267996690801	141	0.00035912677120088	2	132	GO:0006518;GO:0043603	0.0542281424513336	BP
cellular amide metabolic process	GO:0006518;GO:0043603	2	Cluster28327	0.158360379462441	141	0.00035912677120088	2	132	GO:0006518;GO:0043603	0.0542281424513336	BP
cellular amide metabolic process	GO:0006518;GO:0043603	2	Cluster32035	0.560027444771505	141	0.00035912677120088	2	132	GO:0006518;GO:0043603	0.0542281424513336	BP
cellular amide metabolic process	GO:0006518;GO:0043603	2	Cluster59857	0.66577997344168	141	0.00035912677120088	2	132	GO:0006518;GO:0043603	0.0542281424513336	BP
cellular amide metabolic process	GO:0006518;GO:0043603	2	Cluster44645	0.207153214950522	141	0.00035912677120088	2	132	GO:0006518;GO:0043603	0.0542281424513336	BP
cellular amide metabolic process	GO:0006518;GO:0043603	2	Cluster8000	-0.439198098360026	141	0.00035912677120088	2	132	GO:0006518;GO:0043603	0.0542281424513336	BP
cellular amide metabolic process	GO:0006518;GO:0043603	2	Cluster41759	0.170244982736506	141	0.00035912677120088	2	132	GO:0006518;GO:0043603	0.0542281424513336	BP
cellular amide metabolic process	GO:0006518;GO:0043603	2	Cluster11687	-0.186208098606367	141	0.00035912677120088	2	132	GO:0006518;GO:0043603	0.0542281424513336	BP
cellular amide metabolic process	GO:0006518;GO:0043603	2	Cluster40418	0.459452354156932	141	0.00035912677120088	2	132	GO:0006518;GO:0043603	0.0542281424513336	BP
cellular amide metabolic process	GO:0006518;GO:0043603	2	Cluster28446	-0.310542137326614	141	0.00035912677120088	2	132	GO:0006518;GO:0043603	0.0542281424513336	BP
cellular amide metabolic process	GO:0006518;GO:0043603	2	Cluster4012	0.250322515960805	141	0.00035912677120088	2	132	GO:0006518;GO:0043603	0.0542281424513336	BP
cellular amide metabolic process	GO:0006518;GO:0043603	2	Cluster142085	-0.0185901035966292	141	0.00035912677120088	2	132	GO:0006518;GO:0043603	0.0542281424513336	BP
cellular amide metabolic process	GO:0006518;GO:0043603	2	Cluster45707	0.209999806740657	141	0.00035912677120088	2	132	GO:0006518;GO:0043603	0.0542281424513336	BP
cellular amide metabolic process	GO:0006518;GO:0043603	2	Cluster33899	0.0190489808408094	141	0.00035912677120088	2	132	GO:0006518;GO:0043603	0.0542281424513336	BP
cellular amide metabolic process	GO:0006518;GO:0043603	2	Cluster32571	0.349296068263436	141	0.00035912677120088	2	132	GO:0006518;GO:0043603	0.0542281424513336	BP
cellular amide metabolic process	GO:0006518;GO:0043603	2	Cluster78943	0.852636635002725	141	0.00035912677120088	2	132	GO:0006518;GO:0043603	0.0542281424513336	BP
cellular amide metabolic process	GO:0006518;GO:0043603	2	Cluster50100	0.134472842753391	141	0.00035912677120088	2	132	GO:0006518;GO:0043603	0.0542281424513336	BP
cellular amide metabolic process	GO:0006518;GO:0043603	2	Cluster381561	-0.332234427070445	141	0.00035912677120088	2	132	GO:0006518;GO:0043603	0.0542281424513336	BP
cellular amide metabolic process	GO:0006518;GO:0043603	2	Cluster19712	0.320664152689686	141	0.00035912677120088	2	132	GO:0006518;GO:0043603	0.0542281424513336	BP
cellular amide metabolic process	GO:0006518;GO:0043603	2	Cluster71548	0.35697946650522	141	0.00035912677120088	2	132	GO:0006518;GO:0043603	0.0542281424513336	BP
cellular amide metabolic process	GO:0006518;GO:0043603	2	Cluster78656	0.310668266274043	141	0.00035912677120088	2	132	GO:0006518;GO:0043603	0.0542281424513336	BP
cellular amide metabolic process	GO:0006518;GO:0043603	2	Cluster16836	-0.0356416835612419	141	0.00035912677120088	2	132	GO:0006518;GO:0043603	0.0542281424513336	BP
cellular amide metabolic process	GO:0006518;GO:0043603	2	Cluster40358	0.312473657491929	141	0.00035912677120088	2	132	GO:0006518;GO:0043603	0.0542281424513336	BP
cellular amide metabolic process	GO:0006518;GO:0043603	2	Cluster5110	-0.265685586940367	141	0.00035912677120088	2	132	GO:0006518;GO:0043603	0.0542281424513336	BP
cellular amide metabolic process	GO:0006518;GO:0043603	2	Cluster29741	-0.708706107890088	141	0.00035912677120088	2	132	GO:0006518;GO:0043603	0.0542281424513336	BP
cellular amide metabolic process	GO:0006518;GO:0043603	2	Cluster48760	-0.438173519339114	141	0.00035912677120088	2	132	GO:0006518;GO:0043603	0.0542281424513336	BP
cellular amide metabolic process	GO:0006518;GO:0043603	2	Cluster66519	-0.399676274710666	141	0.00035912677120088	2	132	GO:0006518;GO:0043603	0.0542281424513336	BP
cellular amide metabolic process	GO:0006518;GO:0043603	2	Cluster18951	-0.0222196756040442	141	0.00035912677120088	2	132	GO:0006518;GO:0043603	0.0542281424513336	BP
cellular amide metabolic process	GO:0006518;GO:0043603	2	Cluster36966	0.497194503289169	141	0.00035912677120088	2	132	GO:0006518;GO:0043603	0.0542281424513336	BP
cellular amide metabolic process	GO:0006518;GO:0043603	2	Cluster4491	0.321101797401394	141	0.00035912677120088	2	132	GO:0006518;GO:0043603	0.0542281424513336	BP
cellular amide metabolic process	GO:0006518;GO:0043603	2	Cluster18800	-0.265614820702664	141	0.00035912677120088	2	132	GO:0006518;GO:0043603	0.0542281424513336	BP
cellular amide metabolic process	GO:0006518;GO:0043603	2	Cluster5133	0.285683144770705	141	0.00035912677120088	2	132	GO:0006518;GO:0043603	0.0542281424513336	BP
cellular amide metabolic process	GO:0006518;GO:0043603	2	Cluster831	-0.13819262384434	141	0.00035912677120088	2	132	GO:0006518;GO:0043603	0.0542281424513336	BP
cellular amide metabolic process	GO:0006518;GO:0043603	2	Cluster13455	0.0639079357531361	141	0.00035912677120088	2	132	GO:0006518;GO:0043603	0.0542281424513336	BP
cellular amide metabolic process	GO:0006518;GO:0043603	2	Cluster6054	-0.397392108225779	141	0.00035912677120088	2	132	GO:0006518;GO:0043603	0.0542281424513336	BP
cellular amide metabolic process	GO:0006518;GO:0043603	2	Cluster18431	0.232249381327145	141	0.00035912677120088	2	132	GO:0006518;GO:0043603	0.0542281424513336	BP
cellular amide metabolic process	GO:0006518;GO:0043603	2	Cluster20288	0.115302781675317	141	0.00035912677120088	2	132	GO:0006518;GO:0043603	0.0542281424513336	BP
cellular amide metabolic process	GO:0006518;GO:0043603	2	Cluster10900	-0.284555825997972	141	0.00035912677120088	2	132	GO:0006518;GO:0043603	0.0542281424513336	BP
cellular amide metabolic process	GO:0006518;GO:0043603	2	Cluster9389	0.025528715240893	141	0.00035912677120088	2	132	GO:0006518;GO:0043603	0.0542281424513336	BP
cellular amide metabolic process	GO:0006518;GO:0043603	2	Cluster41750	0.39661958993544	141	0.00035912677120088	2	132	GO:0006518;GO:0043603	0.0542281424513336	BP
cellular amide metabolic process	GO:0006518;GO:0043603	2	Cluster17799	0.636021085481782	141	0.00035912677120088	2	132	GO:0006518;GO:0043603	0.0542281424513336	BP
cellular amide metabolic process	GO:0006518;GO:0043603	2	Cluster23636	0.079212454163597	141	0.00035912677120088	2	132	GO:0006518;GO:0043603	0.0542281424513336	BP
cellular amide metabolic process	GO:0006518;GO:0043603	2	Cluster56953	-0.136936265893248	141	0.00035912677120088	2	132	GO:0006518;GO:0043603	0.0542281424513336	BP
cellular amide metabolic process	GO:0006518;GO:0043603	2	Cluster12507	0.276478926029308	141	0.00035912677120088	2	132	GO:0006518;GO:0043603	0.0542281424513336	BP
cellular amide metabolic process	GO:0006518;GO:0043603	2	Cluster21342	-0.0504159951698976	141	0.00035912677120088	2	132	GO:0006518;GO:0043603	0.0542281424513336	BP
cellular amide metabolic process	GO:0006518;GO:0043603	2	Cluster81528	0.144103451806818	141	0.00035912677120088	2	132	GO:0006518;GO:0043603	0.0542281424513336	BP
cellular amide metabolic process	GO:0006518;GO:0043603	2	Cluster21436	0.0455166419161869	141	0.00035912677120088	2	132	GO:0006518;GO:0043603	0.0542281424513336	BP
cellular amide metabolic process	GO:0006518;GO:0043603	2	Cluster21598	0.129821815762715	141	0.00035912677120088	2	132	GO:0006518;GO:0043603	0.0542281424513336	BP
cellular amide metabolic process	GO:0006518;GO:0043603	2	Cluster23922	-0.0677340091701182	141	0.00035912677120088	2	132	GO:0006518;GO:0043603	0.0542281424513336	BP
structural constituent of ribosome	GO:0003735	2	Cluster13213	-0.498316343475595	174	0.00019896838148339	2	78	GO:0003735	0.0119381028890035	MF
structural constituent of ribosome	GO:0003735	2	Cluster85524	0.549632717214071	174	0.00019896838148339	2	78	GO:0003735	0.0119381028890035	MF
structural constituent of ribosome	GO:0003735	2	Cluster62058	0.218698532491034	174	0.00019896838148339	2	78	GO:0003735	0.0119381028890035	MF
structural constituent of ribosome	GO:0003735	2	Cluster72910	0.325363679036393	174	0.00019896838148339	2	78	GO:0003735	0.0119381028890035	MF
structural constituent of ribosome	GO:0003735	2	Cluster52756	0.657665016581839	174	0.00019896838148339	2	78	GO:0003735	0.0119381028890035	MF
structural constituent of ribosome	GO:0003735	2	Cluster198454	0.285602504879062	174	0.00019896838148339	2	78	GO:0003735	0.0119381028890035	MF
structural constituent of ribosome	GO:0003735	2	Cluster10923	-0.0142638533146248	174	0.00019896838148339	2	78	GO:0003735	0.0119381028890035	MF
structural constituent of ribosome	GO:0003735	2	Cluster67870	-0.306074444021827	174	0.00019896838148339	2	78	GO:0003735	0.0119381028890035	MF
structural constituent of ribosome	GO:0003735	2	Cluster40316	0.38163668511586	174	0.00019896838148339	2	78	GO:0003735	0.0119381028890035	MF
structural constituent of ribosome	GO:0003735	2	Cluster37137	-0.05012547796876	174	0.00019896838148339	2	78	GO:0003735	0.0119381028890035	MF
structural constituent of ribosome	GO:0003735	2	Cluster33120	0.292103651820278	174	0.00019896838148339	2	78	GO:0003735	0.0119381028890035	MF
structural constituent of ribosome	GO:0003735	2	Cluster22731	0.208909961858964	174	0.00019896838148339	2	78	GO:0003735	0.0119381028890035	MF
structural constituent of ribosome	GO:0003735	2	Cluster105594	0.0505640080041923	174	0.00019896838148339	2	78	GO:0003735	0.0119381028890035	MF
structural constituent of ribosome	GO:0003735	2	Cluster14830	0.256975862686739	174	0.00019896838148339	2	78	GO:0003735	0.0119381028890035	MF
structural constituent of ribosome	GO:0003735	2	Cluster16693	-0.168361052689561	174	0.00019896838148339	2	78	GO:0003735	0.0119381028890035	MF
structural constituent of ribosome	GO:0003735	2	Cluster39485	0.404377630438724	174	0.00019896838148339	2	78	GO:0003735	0.0119381028890035	MF
structural constituent of ribosome	GO:0003735	2	Cluster83199	0.193700747639802	174	0.00019896838148339	2	78	GO:0003735	0.0119381028890035	MF
structural constituent of ribosome	GO:0003735	2	Cluster37814	0.508800520638866	174	0.00019896838148339	2	78	GO:0003735	0.0119381028890035	MF
structural constituent of ribosome	GO:0003735	2	Cluster230732	0.309925581486398	174	0.00019896838148339	2	78	GO:0003735	0.0119381028890035	MF
structural constituent of ribosome	GO:0003735	2	Cluster47627	0.361267433258299	174	0.00019896838148339	2	78	GO:0003735	0.0119381028890035	MF
structural constituent of ribosome	GO:0003735	2	Cluster59455	0.119943552846604	174	0.00019896838148339	2	78	GO:0003735	0.0119381028890035	MF
structural constituent of ribosome	GO:0003735	2	Cluster22117	0.795932878691246	174	0.00019896838148339	2	78	GO:0003735	0.0119381028890035	MF
structural constituent of ribosome	GO:0003735	2	Cluster36280	0.608608859931465	174	0.00019896838148339	2	78	GO:0003735	0.0119381028890035	MF
structural constituent of ribosome	GO:0003735	2	Cluster19003	0.624887743347754	174	0.00019896838148339	2	78	GO:0003735	0.0119381028890035	MF
structural constituent of ribosome	GO:0003735	2	Cluster19765	0.478176869845508	174	0.00019896838148339	2	78	GO:0003735	0.0119381028890035	MF
structural constituent of ribosome	GO:0003735	2	Cluster20038	-0.282480968168528	174	0.00019896838148339	2	78	GO:0003735	0.0119381028890035	MF
structural constituent of ribosome	GO:0003735	2	Cluster69644	-0.186416009661781	174	0.00019896838148339	2	78	GO:0003735	0.0119381028890035	MF
structural constituent of ribosome	GO:0003735	2	Cluster90067	0.500009488325949	174	0.00019896838148339	2	78	GO:0003735	0.0119381028890035	MF
structural constituent of ribosome	GO:0003735	2	Cluster33626	0.520223093173695	174	0.00019896838148339	2	78	GO:0003735	0.0119381028890035	MF
structural constituent of ribosome	GO:0003735	2	Cluster44928	0.422376581297004	174	0.00019896838148339	2	78	GO:0003735	0.0119381028890035	MF
structural constituent of ribosome	GO:0003735	2	Cluster9230	-0.420496561274108	174	0.00019896838148339	2	78	GO:0003735	0.0119381028890035	MF
structural constituent of ribosome	GO:0003735	2	Cluster74334	0.158871571688232	174	0.00019896838148339	2	78	GO:0003735	0.0119381028890035	MF
structural constituent of ribosome	GO:0003735	2	Cluster81364	-0.244963956090632	174	0.00019896838148339	2	78	GO:0003735	0.0119381028890035	MF
structural constituent of ribosome	GO:0003735	2	Cluster255400	0.421964283681267	174	0.00019896838148339	2	78	GO:0003735	0.0119381028890035	MF
structural constituent of ribosome	GO:0003735	2	Cluster83689	-0.131506693050218	174	0.00019896838148339	2	78	GO:0003735	0.0119381028890035	MF
structural constituent of ribosome	GO:0003735	2	Cluster43064	0.0259620280174624	174	0.00019896838148339	2	78	GO:0003735	0.0119381028890035	MF
structural constituent of ribosome	GO:0003735	2	Cluster10473	-0.398167873891302	174	0.00019896838148339	2	78	GO:0003735	0.0119381028890035	MF
structural constituent of ribosome	GO:0003735	2	Cluster40844	-0.442190474810815	174	0.00019896838148339	2	78	GO:0003735	0.0119381028890035	MF
structural constituent of ribosome	GO:0003735	2	Cluster42146	-0.278547258192339	174	0.00019896838148339	2	78	GO:0003735	0.0119381028890035	MF
structural constituent of ribosome	GO:0003735	2	Cluster10946	0.0498415256572856	174	0.00019896838148339	2	78	GO:0003735	0.0119381028890035	MF
structural constituent of ribosome	GO:0003735	2	Cluster31077	-0.0932429724660169	174	0.00019896838148339	2	78	GO:0003735	0.0119381028890035	MF
structural constituent of ribosome	GO:0003735	2	Cluster9343	-0.282931279728197	174	0.00019896838148339	2	78	GO:0003735	0.0119381028890035	MF
structural constituent of ribosome	GO:0003735	2	Cluster63298	-0.00993194179015194	174	0.00019896838148339	2	78	GO:0003735	0.0119381028890035	MF
structural constituent of ribosome	GO:0003735	2	Cluster39685	0.457032562372035	174	0.00019896838148339	2	78	GO:0003735	0.0119381028890035	MF
structural constituent of ribosome	GO:0003735	2	Cluster31932	-0.573551757547918	174	0.00019896838148339	2	78	GO:0003735	0.0119381028890035	MF
structural constituent of ribosome	GO:0003735	2	Cluster113135	-0.214578560115789	174	0.00019896838148339	2	78	GO:0003735	0.0119381028890035	MF
structural constituent of ribosome	GO:0003735	2	Cluster59054	0.25905738293187	174	0.00019896838148339	2	78	GO:0003735	0.0119381028890035	MF
structural constituent of ribosome	GO:0003735	2	Cluster33066	-0.521018586559579	174	0.00019896838148339	2	78	GO:0003735	0.0119381028890035	MF
structural constituent of ribosome	GO:0003735	2	Cluster353028	0.659978085473057	174	0.00019896838148339	2	78	GO:0003735	0.0119381028890035	MF
structural constituent of ribosome	GO:0003735	2	Cluster38356	0.528971376879749	174	0.00019896838148339	2	78	GO:0003735	0.0119381028890035	MF
structural constituent of ribosome	GO:0003735	2	Cluster40941	0.426677444023322	174	0.00019896838148339	2	78	GO:0003735	0.0119381028890035	MF
structural constituent of ribosome	GO:0003735	2	Cluster130	0.086111028253957	174	0.00019896838148339	2	78	GO:0003735	0.0119381028890035	MF
structural constituent of ribosome	GO:0003735	2	Cluster6161	-0.480881700448448	174	0.00019896838148339	2	78	GO:0003735	0.0119381028890035	MF
structural constituent of ribosome	GO:0003735	2	Cluster30293	-0.00360812439687827	174	0.00019896838148339	2	78	GO:0003735	0.0119381028890035	MF
structural constituent of ribosome	GO:0003735	2	Cluster17395	0.390209339612024	174	0.00019896838148339	2	78	GO:0003735	0.0119381028890035	MF
structural constituent of ribosome	GO:0003735	2	Cluster60094	0.261178654122314	174	0.00019896838148339	2	78	GO:0003735	0.0119381028890035	MF
structural constituent of ribosome	GO:0003735	2	Cluster12320	0.0962028905276048	174	0.00019896838148339	2	78	GO:0003735	0.0119381028890035	MF
structural constituent of ribosome	GO:0003735	2	Cluster12752	-0.629448699694868	174	0.00019896838148339	2	78	GO:0003735	0.0119381028890035	MF
structural constituent of ribosome	GO:0003735	2	Cluster31228	0.158124778258	174	0.00019896838148339	2	78	GO:0003735	0.0119381028890035	MF
structural constituent of ribosome	GO:0003735	2	Cluster60958	0.314267996690801	174	0.00019896838148339	2	78	GO:0003735	0.0119381028890035	MF
structural constituent of ribosome	GO:0003735	2	Cluster28327	0.158360379462441	174	0.00019896838148339	2	78	GO:0003735	0.0119381028890035	MF
structural constituent of ribosome	GO:0003735	2	Cluster32035	0.560027444771505	174	0.00019896838148339	2	78	GO:0003735	0.0119381028890035	MF
structural constituent of ribosome	GO:0003735	2	Cluster59857	0.66577997344168	174	0.00019896838148339	2	78	GO:0003735	0.0119381028890035	MF
structural constituent of ribosome	GO:0003735	2	Cluster40418	0.459452354156932	174	0.00019896838148339	2	78	GO:0003735	0.0119381028890035	MF
structural constituent of ribosome	GO:0003735	2	Cluster28446	-0.310542137326614	174	0.00019896838148339	2	78	GO:0003735	0.0119381028890035	MF
structural constituent of ribosome	GO:0003735	2	Cluster4012	0.250322515960805	174	0.00019896838148339	2	78	GO:0003735	0.0119381028890035	MF
structural constituent of ribosome	GO:0003735	2	Cluster142085	-0.0185901035966292	174	0.00019896838148339	2	78	GO:0003735	0.0119381028890035	MF
structural constituent of ribosome	GO:0003735	2	Cluster45707	0.209999806740657	174	0.00019896838148339	2	78	GO:0003735	0.0119381028890035	MF
structural constituent of ribosome	GO:0003735	2	Cluster32571	0.349296068263436	174	0.00019896838148339	2	78	GO:0003735	0.0119381028890035	MF
structural constituent of ribosome	GO:0003735	2	Cluster78943	0.852636635002725	174	0.00019896838148339	2	78	GO:0003735	0.0119381028890035	MF
structural constituent of ribosome	GO:0003735	2	Cluster50100	0.134472842753391	174	0.00019896838148339	2	78	GO:0003735	0.0119381028890035	MF
structural constituent of ribosome	GO:0003735	2	Cluster381561	-0.332234427070445	174	0.00019896838148339	2	78	GO:0003735	0.0119381028890035	MF
structural constituent of ribosome	GO:0003735	2	Cluster78656	0.310668266274043	174	0.00019896838148339	2	78	GO:0003735	0.0119381028890035	MF
structural constituent of ribosome	GO:0003735	2	Cluster16836	-0.0356416835612419	174	0.00019896838148339	2	78	GO:0003735	0.0119381028890035	MF
structural constituent of ribosome	GO:0003735	2	Cluster29741	-0.708706107890088	174	0.00019896838148339	2	78	GO:0003735	0.0119381028890035	MF
structural constituent of ribosome	GO:0003735	2	Cluster66519	-0.399676274710666	174	0.00019896838148339	2	78	GO:0003735	0.0119381028890035	MF
structural constituent of ribosome	GO:0003735	2	Cluster18951	-0.0222196756040442	174	0.00019896838148339	2	78	GO:0003735	0.0119381028890035	MF
structural constituent of ribosome	GO:0003735	2	Cluster36966	0.497194503289169	174	0.00019896838148339	2	78	GO:0003735	0.0119381028890035	MF
hydrolase activity, acting on acid anhydrides, in phosphorus-containing anhydrides	GO:0017111;GO:0016462;GO:0016818;GO:0016817	3	Cluster20172	0.251063875206731	-135	0.00084844421459603	3	106	GO:0017111;GO:0016462;GO:0016818;GO:0016817	0.0203626611503048	MF
hydrolase activity, acting on acid anhydrides, in phosphorus-containing anhydrides	GO:0017111;GO:0016462;GO:0016818;GO:0016817	3	Cluster12882	0.103581868956904	-135	0.00084844421459603	3	106	GO:0017111;GO:0016462;GO:0016818;GO:0016817	0.0203626611503048	MF
hydrolase activity, acting on acid anhydrides, in phosphorus-containing anhydrides	GO:0017111;GO:0016462;GO:0016818;GO:0016817	3	Cluster303534	0.0619671337021767	-135	0.00084844421459603	3	106	GO:0017111;GO:0016462;GO:0016818;GO:0016817	0.0203626611503048	MF
hydrolase activity, acting on acid anhydrides, in phosphorus-containing anhydrides	GO:0017111;GO:0016462;GO:0016818;GO:0016817	3	Cluster18210	-0.295144757196369	-135	0.00084844421459603	3	106	GO:0017111;GO:0016462;GO:0016818;GO:0016817	0.0203626611503048	MF
hydrolase activity, acting on acid anhydrides, in phosphorus-containing anhydrides	GO:0017111;GO:0016462;GO:0016818;GO:0016817	3	Cluster6236	0.585450043083937	-135	0.00084844421459603	3	106	GO:0017111;GO:0016462;GO:0016818;GO:0016817	0.0203626611503048	MF
hydrolase activity, acting on acid anhydrides, in phosphorus-containing anhydrides	GO:0017111;GO:0016462;GO:0016818;GO:0016817	3	Cluster11296	-0.632268278250333	-135	0.00084844421459603	3	106	GO:0017111;GO:0016462;GO:0016818;GO:0016817	0.0203626611503048	MF
hydrolase activity, acting on acid anhydrides, in phosphorus-containing anhydrides	GO:0017111;GO:0016462;GO:0016818;GO:0016817	3	Cluster10180	-0.270682908142554	-135	0.00084844421459603	3	106	GO:0017111;GO:0016462;GO:0016818;GO:0016817	0.0203626611503048	MF
hydrolase activity, acting on acid anhydrides, in phosphorus-containing anhydrides	GO:0017111;GO:0016462;GO:0016818;GO:0016817	3	Cluster7641	0.224013976802234	-135	0.00084844421459603	3	106	GO:0017111;GO:0016462;GO:0016818;GO:0016817	0.0203626611503048	MF
hydrolase activity, acting on acid anhydrides, in phosphorus-containing anhydrides	GO:0017111;GO:0016462;GO:0016818;GO:0016817	3	Cluster21069	0.136621983011775	-135	0.00084844421459603	3	106	GO:0017111;GO:0016462;GO:0016818;GO:0016817	0.0203626611503048	MF
hydrolase activity, acting on acid anhydrides, in phosphorus-containing anhydrides	GO:0017111;GO:0016462;GO:0016818;GO:0016817	3	Cluster14130	-0.0826392564820539	-135	0.00084844421459603	3	106	GO:0017111;GO:0016462;GO:0016818;GO:0016817	0.0203626611503048	MF
hydrolase activity, acting on acid anhydrides, in phosphorus-containing anhydrides	GO:0017111;GO:0016462;GO:0016818;GO:0016817	3	Cluster4063	-0.522217052037515	-135	0.00084844421459603	3	106	GO:0017111;GO:0016462;GO:0016818;GO:0016817	0.0203626611503048	MF
hydrolase activity, acting on acid anhydrides, in phosphorus-containing anhydrides	GO:0017111;GO:0016462;GO:0016818;GO:0016817	3	Cluster243	-0.379450234571219	-135	0.00084844421459603	3	106	GO:0017111;GO:0016462;GO:0016818;GO:0016817	0.0203626611503048	MF
hydrolase activity, acting on acid anhydrides, in phosphorus-containing anhydrides	GO:0017111;GO:0016462;GO:0016818;GO:0016817	3	Cluster1950	-0.232679456138738	-135	0.00084844421459603	3	106	GO:0017111;GO:0016462;GO:0016818;GO:0016817	0.0203626611503048	MF
hydrolase activity, acting on acid anhydrides, in phosphorus-containing anhydrides	GO:0017111;GO:0016462;GO:0016818;GO:0016817	3	Cluster86313	-0.132283989571412	-135	0.00084844421459603	3	106	GO:0017111;GO:0016462;GO:0016818;GO:0016817	0.0203626611503048	MF
hydrolase activity, acting on acid anhydrides, in phosphorus-containing anhydrides	GO:0017111;GO:0016462;GO:0016818;GO:0016817	3	Cluster21072	0.0783183229361096	-135	0.00084844421459603	3	106	GO:0017111;GO:0016462;GO:0016818;GO:0016817	0.0203626611503048	MF
hydrolase activity, acting on acid anhydrides, in phosphorus-containing anhydrides	GO:0017111;GO:0016462;GO:0016818;GO:0016817	3	Cluster22957	0.715682709397801	-135	0.00084844421459603	3	106	GO:0017111;GO:0016462;GO:0016818;GO:0016817	0.0203626611503048	MF
hydrolase activity, acting on acid anhydrides, in phosphorus-containing anhydrides	GO:0017111;GO:0016462;GO:0016818;GO:0016817	3	Cluster9587	0.521571273658865	-135	0.00084844421459603	3	106	GO:0017111;GO:0016462;GO:0016818;GO:0016817	0.0203626611503048	MF
hydrolase activity, acting on acid anhydrides, in phosphorus-containing anhydrides	GO:0017111;GO:0016462;GO:0016818;GO:0016817	3	Cluster14301	-0.511009367102521	-135	0.00084844421459603	3	106	GO:0017111;GO:0016462;GO:0016818;GO:0016817	0.0203626611503048	MF
hydrolase activity, acting on acid anhydrides, in phosphorus-containing anhydrides	GO:0017111;GO:0016462;GO:0016818;GO:0016817	3	Cluster30879	-0.232143463649616	-135	0.00084844421459603	3	106	GO:0017111;GO:0016462;GO:0016818;GO:0016817	0.0203626611503048	MF
hydrolase activity, acting on acid anhydrides, in phosphorus-containing anhydrides	GO:0017111;GO:0016462;GO:0016818;GO:0016817	3	Cluster15520	-0.137906330653268	-135	0.00084844421459603	3	106	GO:0017111;GO:0016462;GO:0016818;GO:0016817	0.0203626611503048	MF
hydrolase activity, acting on acid anhydrides, in phosphorus-containing anhydrides	GO:0017111;GO:0016462;GO:0016818;GO:0016817	3	Cluster48806	-0.756993415338226	-135	0.00084844421459603	3	106	GO:0017111;GO:0016462;GO:0016818;GO:0016817	0.0203626611503048	MF
hydrolase activity, acting on acid anhydrides, in phosphorus-containing anhydrides	GO:0017111;GO:0016462;GO:0016818;GO:0016817	3	Cluster3945	-0.287021882415581	-135	0.00084844421459603	3	106	GO:0017111;GO:0016462;GO:0016818;GO:0016817	0.0203626611503048	MF
hydrolase activity, acting on acid anhydrides, in phosphorus-containing anhydrides	GO:0017111;GO:0016462;GO:0016818;GO:0016817	3	Cluster317594	0.0311393075607698	-135	0.00084844421459603	3	106	GO:0017111;GO:0016462;GO:0016818;GO:0016817	0.0203626611503048	MF
hydrolase activity, acting on acid anhydrides, in phosphorus-containing anhydrides	GO:0017111;GO:0016462;GO:0016818;GO:0016817	3	Cluster32364	0.152887135399954	-135	0.00084844421459603	3	106	GO:0017111;GO:0016462;GO:0016818;GO:0016817	0.0203626611503048	MF
hydrolase activity, acting on acid anhydrides, in phosphorus-containing anhydrides	GO:0017111;GO:0016462;GO:0016818;GO:0016817	3	Cluster19189	-0.0801321219226824	-135	0.00084844421459603	3	106	GO:0017111;GO:0016462;GO:0016818;GO:0016817	0.0203626611503048	MF
hydrolase activity, acting on acid anhydrides, in phosphorus-containing anhydrides	GO:0017111;GO:0016462;GO:0016818;GO:0016817	3	Cluster655	-0.401790820287105	-135	0.00084844421459603	3	106	GO:0017111;GO:0016462;GO:0016818;GO:0016817	0.0203626611503048	MF
hydrolase activity, acting on acid anhydrides, in phosphorus-containing anhydrides	GO:0017111;GO:0016462;GO:0016818;GO:0016817	3	Cluster27214	0.433793689957461	-135	0.00084844421459603	3	106	GO:0017111;GO:0016462;GO:0016818;GO:0016817	0.0203626611503048	MF
hydrolase activity, acting on acid anhydrides, in phosphorus-containing anhydrides	GO:0017111;GO:0016462;GO:0016818;GO:0016817	3	Cluster422	-0.107816150533213	-135	0.00084844421459603	3	106	GO:0017111;GO:0016462;GO:0016818;GO:0016817	0.0203626611503048	MF
hydrolase activity, acting on acid anhydrides, in phosphorus-containing anhydrides	GO:0017111;GO:0016462;GO:0016818;GO:0016817	3	Cluster31943	0.84549609262652	-135	0.00084844421459603	3	106	GO:0017111;GO:0016462;GO:0016818;GO:0016817	0.0203626611503048	MF
hydrolase activity, acting on acid anhydrides, in phosphorus-containing anhydrides	GO:0017111;GO:0016462;GO:0016818;GO:0016817	3	Cluster16999	-0.246051745741675	-135	0.00084844421459603	3	106	GO:0017111;GO:0016462;GO:0016818;GO:0016817	0.0203626611503048	MF
hydrolase activity, acting on acid anhydrides, in phosphorus-containing anhydrides	GO:0017111;GO:0016462;GO:0016818;GO:0016817	3	Cluster3671	0.558725623892891	-135	0.00084844421459603	3	106	GO:0017111;GO:0016462;GO:0016818;GO:0016817	0.0203626611503048	MF
hydrolase activity, acting on acid anhydrides, in phosphorus-containing anhydrides	GO:0017111;GO:0016462;GO:0016818;GO:0016817	3	Cluster4141	0.205955233678983	-135	0.00084844421459603	3	106	GO:0017111;GO:0016462;GO:0016818;GO:0016817	0.0203626611503048	MF
hydrolase activity, acting on acid anhydrides, in phosphorus-containing anhydrides	GO:0017111;GO:0016462;GO:0016818;GO:0016817	3	Cluster42425	0.267293646803516	-135	0.00084844421459603	3	106	GO:0017111;GO:0016462;GO:0016818;GO:0016817	0.0203626611503048	MF
hydrolase activity, acting on acid anhydrides, in phosphorus-containing anhydrides	GO:0017111;GO:0016462;GO:0016818;GO:0016817	3	Cluster12571	0.180652115884492	-135	0.00084844421459603	3	106	GO:0017111;GO:0016462;GO:0016818;GO:0016817	0.0203626611503048	MF
hydrolase activity, acting on acid anhydrides, in phosphorus-containing anhydrides	GO:0017111;GO:0016462;GO:0016818;GO:0016817	3	Cluster7945	-0.279917949296058	-135	0.00084844421459603	3	106	GO:0017111;GO:0016462;GO:0016818;GO:0016817	0.0203626611503048	MF
hydrolase activity, acting on acid anhydrides, in phosphorus-containing anhydrides	GO:0017111;GO:0016462;GO:0016818;GO:0016817	3	Cluster12402	0.0763089181407325	-135	0.00084844421459603	3	106	GO:0017111;GO:0016462;GO:0016818;GO:0016817	0.0203626611503048	MF
hydrolase activity, acting on acid anhydrides, in phosphorus-containing anhydrides	GO:0017111;GO:0016462;GO:0016818;GO:0016817	3	Cluster5262	-0.078129320584609	-135	0.00084844421459603	3	106	GO:0017111;GO:0016462;GO:0016818;GO:0016817	0.0203626611503048	MF
hydrolase activity, acting on acid anhydrides, in phosphorus-containing anhydrides	GO:0017111;GO:0016462;GO:0016818;GO:0016817	3	Cluster15228	-0.687390317044196	-135	0.00084844421459603	3	106	GO:0017111;GO:0016462;GO:0016818;GO:0016817	0.0203626611503048	MF
hydrolase activity, acting on acid anhydrides, in phosphorus-containing anhydrides	GO:0017111;GO:0016462;GO:0016818;GO:0016817	3	Cluster475	-0.381754479999591	-135	0.00084844421459603	3	106	GO:0017111;GO:0016462;GO:0016818;GO:0016817	0.0203626611503048	MF
hydrolase activity, acting on acid anhydrides, in phosphorus-containing anhydrides	GO:0017111;GO:0016462;GO:0016818;GO:0016817	3	Cluster9245	0.218338751812412	-135	0.00084844421459603	3	106	GO:0017111;GO:0016462;GO:0016818;GO:0016817	0.0203626611503048	MF
hydrolase activity, acting on acid anhydrides, in phosphorus-containing anhydrides	GO:0017111;GO:0016462;GO:0016818;GO:0016817	3	Cluster81822	-0.524881924976592	-135	0.00084844421459603	3	106	GO:0017111;GO:0016462;GO:0016818;GO:0016817	0.0203626611503048	MF
hydrolase activity, acting on acid anhydrides, in phosphorus-containing anhydrides	GO:0017111;GO:0016462;GO:0016818;GO:0016817	3	Cluster20873	0.27427094238978	-135	0.00084844421459603	3	106	GO:0017111;GO:0016462;GO:0016818;GO:0016817	0.0203626611503048	MF
hydrolase activity, acting on acid anhydrides, in phosphorus-containing anhydrides	GO:0017111;GO:0016462;GO:0016818;GO:0016817	3	Cluster7183	-0.262699993382368	-135	0.00084844421459603	3	106	GO:0017111;GO:0016462;GO:0016818;GO:0016817	0.0203626611503048	MF
hydrolase activity, acting on acid anhydrides, in phosphorus-containing anhydrides	GO:0017111;GO:0016462;GO:0016818;GO:0016817	3	Cluster317710	-0.517343195902202	-135	0.00084844421459603	3	106	GO:0017111;GO:0016462;GO:0016818;GO:0016817	0.0203626611503048	MF
hydrolase activity, acting on acid anhydrides, in phosphorus-containing anhydrides	GO:0017111;GO:0016462;GO:0016818;GO:0016817	3	Cluster1004	-0.31347441694537	-135	0.00084844421459603	3	106	GO:0017111;GO:0016462;GO:0016818;GO:0016817	0.0203626611503048	MF
hydrolase activity, acting on acid anhydrides, in phosphorus-containing anhydrides	GO:0017111;GO:0016462;GO:0016818;GO:0016817	3	Cluster7263	-0.282861235578096	-135	0.00084844421459603	3	106	GO:0017111;GO:0016462;GO:0016818;GO:0016817	0.0203626611503048	MF
hydrolase activity, acting on acid anhydrides, in phosphorus-containing anhydrides	GO:0017111;GO:0016462;GO:0016818;GO:0016817	3	Cluster45763	-0.304909356836651	-135	0.00084844421459603	3	106	GO:0017111;GO:0016462;GO:0016818;GO:0016817	0.0203626611503048	MF
hydrolase activity, acting on acid anhydrides, in phosphorus-containing anhydrides	GO:0017111;GO:0016462;GO:0016818;GO:0016817	3	Cluster62941	0.192471823113368	-135	0.00084844421459603	3	106	GO:0017111;GO:0016462;GO:0016818;GO:0016817	0.0203626611503048	MF
hydrolase activity, acting on acid anhydrides, in phosphorus-containing anhydrides	GO:0017111;GO:0016462;GO:0016818;GO:0016817	3	Cluster141506	-0.181071305077743	-135	0.00084844421459603	3	106	GO:0017111;GO:0016462;GO:0016818;GO:0016817	0.0203626611503048	MF
hydrolase activity, acting on acid anhydrides, in phosphorus-containing anhydrides	GO:0017111;GO:0016462;GO:0016818;GO:0016817	3	Cluster2419	-0.2482305777706	-135	0.00084844421459603	3	106	GO:0017111;GO:0016462;GO:0016818;GO:0016817	0.0203626611503048	MF
hydrolase activity, acting on acid anhydrides, in phosphorus-containing anhydrides	GO:0017111;GO:0016462;GO:0016818;GO:0016817	3	Cluster74346	-0.484901400337779	-135	0.00084844421459603	3	106	GO:0017111;GO:0016462;GO:0016818;GO:0016817	0.0203626611503048	MF
hydrolase activity, acting on acid anhydrides, in phosphorus-containing anhydrides	GO:0017111;GO:0016462;GO:0016818;GO:0016817	3	Cluster8954	-0.734115084640579	-135	0.00084844421459603	3	106	GO:0017111;GO:0016462;GO:0016818;GO:0016817	0.0203626611503048	MF
hydrolase activity, acting on acid anhydrides, in phosphorus-containing anhydrides	GO:0017111;GO:0016462;GO:0016818;GO:0016817	3	Cluster11803	0.230998126583742	-135	0.00084844421459603	3	106	GO:0017111;GO:0016462;GO:0016818;GO:0016817	0.0203626611503048	MF
hydrolase activity, acting on acid anhydrides, in phosphorus-containing anhydrides	GO:0017111;GO:0016462;GO:0016818;GO:0016817	3	Cluster11945	-0.480046084011695	-135	0.00084844421459603	3	106	GO:0017111;GO:0016462;GO:0016818;GO:0016817	0.0203626611503048	MF
hydrolase activity, acting on acid anhydrides, in phosphorus-containing anhydrides	GO:0017111;GO:0016462;GO:0016818;GO:0016817	3	Cluster10878	-0.21532917922353	-135	0.00084844421459603	3	106	GO:0017111;GO:0016462;GO:0016818;GO:0016817	0.0203626611503048	MF
hydrolase activity, acting on acid anhydrides, in phosphorus-containing anhydrides	GO:0017111;GO:0016462;GO:0016818;GO:0016817	3	Cluster21254	-0.492181668642563	-135	0.00084844421459603	3	106	GO:0017111;GO:0016462;GO:0016818;GO:0016817	0.0203626611503048	MF
hydrolase activity, acting on acid anhydrides, in phosphorus-containing anhydrides	GO:0017111;GO:0016462;GO:0016818;GO:0016817	3	Cluster9280	-0.48913137206156	-135	0.00084844421459603	3	106	GO:0017111;GO:0016462;GO:0016818;GO:0016817	0.0203626611503048	MF
hydrolase activity, acting on acid anhydrides, in phosphorus-containing anhydrides	GO:0017111;GO:0016462;GO:0016818;GO:0016817	3	Cluster10020	0.0264003123962291	-135	0.00084844421459603	3	106	GO:0017111;GO:0016462;GO:0016818;GO:0016817	0.0203626611503048	MF
hydrolase activity, acting on acid anhydrides, in phosphorus-containing anhydrides	GO:0017111;GO:0016462;GO:0016818;GO:0016817	3	Cluster362119	-0.715680639514032	-135	0.00084844421459603	3	106	GO:0017111;GO:0016462;GO:0016818;GO:0016817	0.0203626611503048	MF
hydrolase activity, acting on acid anhydrides, in phosphorus-containing anhydrides	GO:0017111;GO:0016462;GO:0016818;GO:0016817	3	Cluster10231	-0.410733261763161	-135	0.00084844421459603	3	106	GO:0017111;GO:0016462;GO:0016818;GO:0016817	0.0203626611503048	MF
hydrolase activity, acting on acid anhydrides, in phosphorus-containing anhydrides	GO:0017111;GO:0016462;GO:0016818;GO:0016817	3	Cluster215836	-0.257475463450329	-135	0.00084844421459603	3	106	GO:0017111;GO:0016462;GO:0016818;GO:0016817	0.0203626611503048	MF
hydrolase activity, acting on acid anhydrides, in phosphorus-containing anhydrides	GO:0017111;GO:0016462;GO:0016818;GO:0016817	3	Cluster9701	-0.107900090670504	-135	0.00084844421459603	3	106	GO:0017111;GO:0016462;GO:0016818;GO:0016817	0.0203626611503048	MF
hydrolase activity, acting on acid anhydrides, in phosphorus-containing anhydrides	GO:0017111;GO:0016462;GO:0016818;GO:0016817	3	Cluster5301	0.299595112078605	-135	0.00084844421459603	3	106	GO:0017111;GO:0016462;GO:0016818;GO:0016817	0.0203626611503048	MF
hydrolase activity, acting on acid anhydrides, in phosphorus-containing anhydrides	GO:0017111;GO:0016462;GO:0016818;GO:0016817	3	Cluster47050	-0.584769415908513	-135	0.00084844421459603	3	106	GO:0017111;GO:0016462;GO:0016818;GO:0016817	0.0203626611503048	MF
hydrolase activity, acting on acid anhydrides, in phosphorus-containing anhydrides	GO:0017111;GO:0016462;GO:0016818;GO:0016817	3	Cluster15839	-0.677501829064137	-135	0.00084844421459603	3	106	GO:0017111;GO:0016462;GO:0016818;GO:0016817	0.0203626611503048	MF
hydrolase activity, acting on acid anhydrides, in phosphorus-containing anhydrides	GO:0017111;GO:0016462;GO:0016818;GO:0016817	3	Cluster2695	-0.338005967322019	-135	0.00084844421459603	3	106	GO:0017111;GO:0016462;GO:0016818;GO:0016817	0.0203626611503048	MF
hydrolase activity, acting on acid anhydrides, in phosphorus-containing anhydrides	GO:0017111;GO:0016462;GO:0016818;GO:0016817	3	Cluster20290	0.39878392160098	-135	0.00084844421459603	3	106	GO:0017111;GO:0016462;GO:0016818;GO:0016817	0.0203626611503048	MF
hydrolase activity, acting on acid anhydrides, in phosphorus-containing anhydrides	GO:0017111;GO:0016462;GO:0016818;GO:0016817	3	Cluster149	-0.467825165979966	-135	0.00084844421459603	3	106	GO:0017111;GO:0016462;GO:0016818;GO:0016817	0.0203626611503048	MF
hydrolase activity, acting on acid anhydrides, in phosphorus-containing anhydrides	GO:0017111;GO:0016462;GO:0016818;GO:0016817	3	Cluster11070	-0.131831031624774	-135	0.00084844421459603	3	106	GO:0017111;GO:0016462;GO:0016818;GO:0016817	0.0203626611503048	MF
hydrolase activity, acting on acid anhydrides, in phosphorus-containing anhydrides	GO:0017111;GO:0016462;GO:0016818;GO:0016817	3	Cluster4134	0.00201555462039827	-135	0.00084844421459603	3	106	GO:0017111;GO:0016462;GO:0016818;GO:0016817	0.0203626611503048	MF
hydrolase activity, acting on acid anhydrides, in phosphorus-containing anhydrides	GO:0017111;GO:0016462;GO:0016818;GO:0016817	3	Cluster50540	0.412894901061218	-135	0.00084844421459603	3	106	GO:0017111;GO:0016462;GO:0016818;GO:0016817	0.0203626611503048	MF
hydrolase activity, acting on acid anhydrides, in phosphorus-containing anhydrides	GO:0017111;GO:0016462;GO:0016818;GO:0016817	3	Cluster2162	-0.192938340410936	-135	0.00084844421459603	3	106	GO:0017111;GO:0016462;GO:0016818;GO:0016817	0.0203626611503048	MF
hydrolase activity, acting on acid anhydrides, in phosphorus-containing anhydrides	GO:0017111;GO:0016462;GO:0016818;GO:0016817	3	Cluster55539	-0.415615831768467	-135	0.00084844421459603	3	106	GO:0017111;GO:0016462;GO:0016818;GO:0016817	0.0203626611503048	MF
hydrolase activity, acting on acid anhydrides, in phosphorus-containing anhydrides	GO:0017111;GO:0016462;GO:0016818;GO:0016817	3	Cluster28754	0.050540171767329	-135	0.00084844421459603	3	106	GO:0017111;GO:0016462;GO:0016818;GO:0016817	0.0203626611503048	MF
hydrolase activity, acting on acid anhydrides, in phosphorus-containing anhydrides	GO:0017111;GO:0016462;GO:0016818;GO:0016817	3	Cluster3154	0.171941096288888	-135	0.00084844421459603	3	106	GO:0017111;GO:0016462;GO:0016818;GO:0016817	0.0203626611503048	MF
hydrolase activity, acting on acid anhydrides, in phosphorus-containing anhydrides	GO:0017111;GO:0016462;GO:0016818;GO:0016817	3	Cluster2658	-0.125250317665909	-135	0.00084844421459603	3	106	GO:0017111;GO:0016462;GO:0016818;GO:0016817	0.0203626611503048	MF
hydrolase activity, acting on acid anhydrides, in phosphorus-containing anhydrides	GO:0017111;GO:0016462;GO:0016818;GO:0016817	3	Cluster16594	0.223841675435108	-135	0.00084844421459603	3	106	GO:0017111;GO:0016462;GO:0016818;GO:0016817	0.0203626611503048	MF
hydrolase activity, acting on acid anhydrides, in phosphorus-containing anhydrides	GO:0017111;GO:0016462;GO:0016818;GO:0016817	3	Cluster20180	0.370587517416879	-135	0.00084844421459603	3	106	GO:0017111;GO:0016462;GO:0016818;GO:0016817	0.0203626611503048	MF
hydrolase activity, acting on acid anhydrides, in phosphorus-containing anhydrides	GO:0017111;GO:0016462;GO:0016818;GO:0016817	3	Cluster7364	-0.181529771870492	-135	0.00084844421459603	3	106	GO:0017111;GO:0016462;GO:0016818;GO:0016817	0.0203626611503048	MF
hydrolase activity, acting on acid anhydrides, in phosphorus-containing anhydrides	GO:0017111;GO:0016462;GO:0016818;GO:0016817	3	Cluster11046	-0.30595048769352	-135	0.00084844421459603	3	106	GO:0017111;GO:0016462;GO:0016818;GO:0016817	0.0203626611503048	MF
hydrolase activity, acting on acid anhydrides, in phosphorus-containing anhydrides	GO:0017111;GO:0016462;GO:0016818;GO:0016817	3	Cluster21081	0.0315590040875968	-135	0.00084844421459603	3	106	GO:0017111;GO:0016462;GO:0016818;GO:0016817	0.0203626611503048	MF
hydrolase activity, acting on acid anhydrides, in phosphorus-containing anhydrides	GO:0017111;GO:0016462;GO:0016818;GO:0016817	3	Cluster97587	-0.505650771234384	-135	0.00084844421459603	3	106	GO:0017111;GO:0016462;GO:0016818;GO:0016817	0.0203626611503048	MF
hydrolase activity, acting on acid anhydrides, in phosphorus-containing anhydrides	GO:0017111;GO:0016462;GO:0016818;GO:0016817	3	Cluster17362	-0.42130784105353	-135	0.00084844421459603	3	106	GO:0017111;GO:0016462;GO:0016818;GO:0016817	0.0203626611503048	MF
hydrolase activity, acting on acid anhydrides, in phosphorus-containing anhydrides	GO:0017111;GO:0016462;GO:0016818;GO:0016817	3	Cluster9379	-0.351263346225361	-135	0.00084844421459603	3	106	GO:0017111;GO:0016462;GO:0016818;GO:0016817	0.0203626611503048	MF
hydrolase activity, acting on acid anhydrides, in phosphorus-containing anhydrides	GO:0017111;GO:0016462;GO:0016818;GO:0016817	3	Cluster6275	0.253044626960125	-135	0.00084844421459603	3	106	GO:0017111;GO:0016462;GO:0016818;GO:0016817	0.0203626611503048	MF
hydrolase activity, acting on acid anhydrides, in phosphorus-containing anhydrides	GO:0017111;GO:0016462;GO:0016818;GO:0016817	3	Cluster20607	-0.271223826549528	-135	0.00084844421459603	3	106	GO:0017111;GO:0016462;GO:0016818;GO:0016817	0.0203626611503048	MF
hydrolase activity, acting on acid anhydrides, in phosphorus-containing anhydrides	GO:0017111;GO:0016462;GO:0016818;GO:0016817	3	Cluster17175	0.480327199732979	-135	0.00084844421459603	3	106	GO:0017111;GO:0016462;GO:0016818;GO:0016817	0.0203626611503048	MF
hydrolase activity, acting on acid anhydrides, in phosphorus-containing anhydrides	GO:0017111;GO:0016462;GO:0016818;GO:0016817	3	Cluster3491	-0.534167441665268	-135	0.00084844421459603	3	106	GO:0017111;GO:0016462;GO:0016818;GO:0016817	0.0203626611503048	MF
hydrolase activity, acting on acid anhydrides, in phosphorus-containing anhydrides	GO:0017111;GO:0016462;GO:0016818;GO:0016817	3	Cluster1064	-0.570866921703614	-135	0.00084844421459603	3	106	GO:0017111;GO:0016462;GO:0016818;GO:0016817	0.0203626611503048	MF
hydrolase activity, acting on acid anhydrides, in phosphorus-containing anhydrides	GO:0017111;GO:0016462;GO:0016818;GO:0016817	3	Cluster87535	-0.224919059099058	-135	0.00084844421459603	3	106	GO:0017111;GO:0016462;GO:0016818;GO:0016817	0.0203626611503048	MF
hydrolase activity, acting on acid anhydrides, in phosphorus-containing anhydrides	GO:0017111;GO:0016462;GO:0016818;GO:0016817	3	Cluster25301	-0.324731390175652	-135	0.00084844421459603	3	106	GO:0017111;GO:0016462;GO:0016818;GO:0016817	0.0203626611503048	MF
hydrolase activity, acting on acid anhydrides, in phosphorus-containing anhydrides	GO:0017111;GO:0016462;GO:0016818;GO:0016817	3	Cluster29180	0.00217526241252816	-135	0.00084844421459603	3	106	GO:0017111;GO:0016462;GO:0016818;GO:0016817	0.0203626611503048	MF
hydrolase activity, acting on acid anhydrides, in phosphorus-containing anhydrides	GO:0017111;GO:0016462;GO:0016818;GO:0016817	3	Cluster136	-0.527454662306232	-135	0.00084844421459603	3	106	GO:0017111;GO:0016462;GO:0016818;GO:0016817	0.0203626611503048	MF
hydrolase activity, acting on acid anhydrides, in phosphorus-containing anhydrides	GO:0017111;GO:0016462;GO:0016818;GO:0016817	3	Cluster3033	-0.38414941860074	-135	0.00084844421459603	3	106	GO:0017111;GO:0016462;GO:0016818;GO:0016817	0.0203626611503048	MF
hydrolase activity, acting on acid anhydrides, in phosphorus-containing anhydrides	GO:0017111;GO:0016462;GO:0016818;GO:0016817	3	Cluster1903	-0.210728915134183	-135	0.00084844421459603	3	106	GO:0017111;GO:0016462;GO:0016818;GO:0016817	0.0203626611503048	MF
hydrolase activity, acting on acid anhydrides, in phosphorus-containing anhydrides	GO:0017111;GO:0016462;GO:0016818;GO:0016817	3	Cluster29722	-0.619557311884194	-135	0.00084844421459603	3	106	GO:0017111;GO:0016462;GO:0016818;GO:0016817	0.0203626611503048	MF
hydrolase activity, acting on acid anhydrides, in phosphorus-containing anhydrides	GO:0017111;GO:0016462;GO:0016818;GO:0016817	3	Cluster13686	0.0236562455221731	-135	0.00084844421459603	3	106	GO:0017111;GO:0016462;GO:0016818;GO:0016817	0.0203626611503048	MF
hydrolase activity, acting on acid anhydrides, in phosphorus-containing anhydrides	GO:0017111;GO:0016462;GO:0016818;GO:0016817	3	Cluster1208	-0.0437279408432342	-135	0.00084844421459603	3	106	GO:0017111;GO:0016462;GO:0016818;GO:0016817	0.0203626611503048	MF
hydrolase activity, acting on acid anhydrides, in phosphorus-containing anhydrides	GO:0017111;GO:0016462;GO:0016818;GO:0016817	3	Cluster20693	-0.331020391537279	-135	0.00084844421459603	3	106	GO:0017111;GO:0016462;GO:0016818;GO:0016817	0.0203626611503048	MF
hydrolase activity, acting on acid anhydrides, in phosphorus-containing anhydrides	GO:0017111;GO:0016462;GO:0016818;GO:0016817	3	Cluster6609	0.29789721388345	-135	0.00084844421459603	3	106	GO:0017111;GO:0016462;GO:0016818;GO:0016817	0.0203626611503048	MF
hydrolase activity, acting on acid anhydrides, in phosphorus-containing anhydrides	GO:0017111;GO:0016462;GO:0016818;GO:0016817	3	Cluster6054	-0.397392108225779	-135	0.00084844421459603	3	106	GO:0017111;GO:0016462;GO:0016818;GO:0016817	0.0203626611503048	MF
hydrolase activity, acting on acid anhydrides, in phosphorus-containing anhydrides	GO:0017111;GO:0016462;GO:0016818;GO:0016817	3	Cluster45452	-0.368105037344231	-135	0.00084844421459603	3	106	GO:0017111;GO:0016462;GO:0016818;GO:0016817	0.0203626611503048	MF
hydrolase activity, acting on acid anhydrides, in phosphorus-containing anhydrides	GO:0017111;GO:0016462;GO:0016818;GO:0016817	3	Cluster55078	0.554220891898055	-135	0.00084844421459603	3	106	GO:0017111;GO:0016462;GO:0016818;GO:0016817	0.0203626611503048	MF
hydrolase activity, acting on acid anhydrides, in phosphorus-containing anhydrides	GO:0017111;GO:0016462;GO:0016818;GO:0016817	3	Cluster44445	-0.0629101337565318	-135	0.00084844421459603	3	106	GO:0017111;GO:0016462;GO:0016818;GO:0016817	0.0203626611503048	MF
hydrolase activity, acting on acid anhydrides, in phosphorus-containing anhydrides	GO:0017111;GO:0016462;GO:0016818;GO:0016817	3	Cluster1444	0.28011126236274	-135	0.00084844421459603	3	106	GO:0017111;GO:0016462;GO:0016818;GO:0016817	0.0203626611503048	MF
hydrolase activity, acting on acid anhydrides, in phosphorus-containing anhydrides	GO:0017111;GO:0016462;GO:0016818;GO:0016817	3	Cluster63699	-0.54270702891869	-135	0.00084844421459603	3	106	GO:0017111;GO:0016462;GO:0016818;GO:0016817	0.0203626611503048	MF
ATPase activity	GO:0016887	4	Cluster20172	0.251063875206731	-202	6.644840235321e-05	4	66	GO:0016887	0.0079738082823862	MF
ATPase activity	GO:0016887	4	Cluster12882	0.103581868956904	-202	6.644840235321e-05	4	66	GO:0016887	0.0079738082823862	MF
ATPase activity	GO:0016887	4	Cluster18210	-0.295144757196369	-202	6.644840235321e-05	4	66	GO:0016887	0.0079738082823862	MF
ATPase activity	GO:0016887	4	Cluster11296	-0.632268278250333	-202	6.644840235321e-05	4	66	GO:0016887	0.0079738082823862	MF
ATPase activity	GO:0016887	4	Cluster7641	0.224013976802234	-202	6.644840235321e-05	4	66	GO:0016887	0.0079738082823862	MF
ATPase activity	GO:0016887	4	Cluster21069	0.136621983011775	-202	6.644840235321e-05	4	66	GO:0016887	0.0079738082823862	MF
ATPase activity	GO:0016887	4	Cluster14130	-0.0826392564820539	-202	6.644840235321e-05	4	66	GO:0016887	0.0079738082823862	MF
ATPase activity	GO:0016887	4	Cluster243	-0.379450234571219	-202	6.644840235321e-05	4	66	GO:0016887	0.0079738082823862	MF
ATPase activity	GO:0016887	4	Cluster1950	-0.232679456138738	-202	6.644840235321e-05	4	66	GO:0016887	0.0079738082823862	MF
ATPase activity	GO:0016887	4	Cluster86313	-0.132283989571412	-202	6.644840235321e-05	4	66	GO:0016887	0.0079738082823862	MF
ATPase activity	GO:0016887	4	Cluster22957	0.715682709397801	-202	6.644840235321e-05	4	66	GO:0016887	0.0079738082823862	MF
ATPase activity	GO:0016887	4	Cluster14301	-0.511009367102521	-202	6.644840235321e-05	4	66	GO:0016887	0.0079738082823862	MF
ATPase activity	GO:0016887	4	Cluster30879	-0.232143463649616	-202	6.644840235321e-05	4	66	GO:0016887	0.0079738082823862	MF
ATPase activity	GO:0016887	4	Cluster15520	-0.137906330653268	-202	6.644840235321e-05	4	66	GO:0016887	0.0079738082823862	MF
ATPase activity	GO:0016887	4	Cluster48806	-0.756993415338226	-202	6.644840235321e-05	4	66	GO:0016887	0.0079738082823862	MF
ATPase activity	GO:0016887	4	Cluster3945	-0.287021882415581	-202	6.644840235321e-05	4	66	GO:0016887	0.0079738082823862	MF
ATPase activity	GO:0016887	4	Cluster19189	-0.0801321219226824	-202	6.644840235321e-05	4	66	GO:0016887	0.0079738082823862	MF
ATPase activity	GO:0016887	4	Cluster422	-0.107816150533213	-202	6.644840235321e-05	4	66	GO:0016887	0.0079738082823862	MF
ATPase activity	GO:0016887	4	Cluster16999	-0.246051745741675	-202	6.644840235321e-05	4	66	GO:0016887	0.0079738082823862	MF
ATPase activity	GO:0016887	4	Cluster3671	0.558725623892891	-202	6.644840235321e-05	4	66	GO:0016887	0.0079738082823862	MF
ATPase activity	GO:0016887	4	Cluster42425	0.267293646803516	-202	6.644840235321e-05	4	66	GO:0016887	0.0079738082823862	MF
ATPase activity	GO:0016887	4	Cluster12571	0.180652115884492	-202	6.644840235321e-05	4	66	GO:0016887	0.0079738082823862	MF
ATPase activity	GO:0016887	4	Cluster7945	-0.279917949296058	-202	6.644840235321e-05	4	66	GO:0016887	0.0079738082823862	MF
ATPase activity	GO:0016887	4	Cluster12402	0.0763089181407325	-202	6.644840235321e-05	4	66	GO:0016887	0.0079738082823862	MF
ATPase activity	GO:0016887	4	Cluster5262	-0.078129320584609	-202	6.644840235321e-05	4	66	GO:0016887	0.0079738082823862	MF
ATPase activity	GO:0016887	4	Cluster15228	-0.687390317044196	-202	6.644840235321e-05	4	66	GO:0016887	0.0079738082823862	MF
ATPase activity	GO:0016887	4	Cluster475	-0.381754479999591	-202	6.644840235321e-05	4	66	GO:0016887	0.0079738082823862	MF
ATPase activity	GO:0016887	4	Cluster81822	-0.524881924976592	-202	6.644840235321e-05	4	66	GO:0016887	0.0079738082823862	MF
ATPase activity	GO:0016887	4	Cluster20873	0.27427094238978	-202	6.644840235321e-05	4	66	GO:0016887	0.0079738082823862	MF
ATPase activity	GO:0016887	4	Cluster317710	-0.517343195902202	-202	6.644840235321e-05	4	66	GO:0016887	0.0079738082823862	MF
ATPase activity	GO:0016887	4	Cluster1004	-0.31347441694537	-202	6.644840235321e-05	4	66	GO:0016887	0.0079738082823862	MF
ATPase activity	GO:0016887	4	Cluster45763	-0.304909356836651	-202	6.644840235321e-05	4	66	GO:0016887	0.0079738082823862	MF
ATPase activity	GO:0016887	4	Cluster62941	0.192471823113368	-202	6.644840235321e-05	4	66	GO:0016887	0.0079738082823862	MF
ATPase activity	GO:0016887	4	Cluster141506	-0.181071305077743	-202	6.644840235321e-05	4	66	GO:0016887	0.0079738082823862	MF
ATPase activity	GO:0016887	4	Cluster2419	-0.2482305777706	-202	6.644840235321e-05	4	66	GO:0016887	0.0079738082823862	MF
ATPase activity	GO:0016887	4	Cluster74346	-0.484901400337779	-202	6.644840235321e-05	4	66	GO:0016887	0.0079738082823862	MF
ATPase activity	GO:0016887	4	Cluster8954	-0.734115084640579	-202	6.644840235321e-05	4	66	GO:0016887	0.0079738082823862	MF
ATPase activity	GO:0016887	4	Cluster11945	-0.480046084011695	-202	6.644840235321e-05	4	66	GO:0016887	0.0079738082823862	MF
ATPase activity	GO:0016887	4	Cluster10878	-0.21532917922353	-202	6.644840235321e-05	4	66	GO:0016887	0.0079738082823862	MF
ATPase activity	GO:0016887	4	Cluster9280	-0.48913137206156	-202	6.644840235321e-05	4	66	GO:0016887	0.0079738082823862	MF
ATPase activity	GO:0016887	4	Cluster10020	0.0264003123962291	-202	6.644840235321e-05	4	66	GO:0016887	0.0079738082823862	MF
ATPase activity	GO:0016887	4	Cluster362119	-0.715680639514032	-202	6.644840235321e-05	4	66	GO:0016887	0.0079738082823862	MF
ATPase activity	GO:0016887	4	Cluster215836	-0.257475463450329	-202	6.644840235321e-05	4	66	GO:0016887	0.0079738082823862	MF
ATPase activity	GO:0016887	4	Cluster9701	-0.107900090670504	-202	6.644840235321e-05	4	66	GO:0016887	0.0079738082823862	MF
ATPase activity	GO:0016887	4	Cluster5301	0.299595112078605	-202	6.644840235321e-05	4	66	GO:0016887	0.0079738082823862	MF
ATPase activity	GO:0016887	4	Cluster47050	-0.584769415908513	-202	6.644840235321e-05	4	66	GO:0016887	0.0079738082823862	MF
ATPase activity	GO:0016887	4	Cluster15839	-0.677501829064137	-202	6.644840235321e-05	4	66	GO:0016887	0.0079738082823862	MF
ATPase activity	GO:0016887	4	Cluster2695	-0.338005967322019	-202	6.644840235321e-05	4	66	GO:0016887	0.0079738082823862	MF
ATPase activity	GO:0016887	4	Cluster20290	0.39878392160098	-202	6.644840235321e-05	4	66	GO:0016887	0.0079738082823862	MF
ATPase activity	GO:0016887	4	Cluster4134	0.00201555462039827	-202	6.644840235321e-05	4	66	GO:0016887	0.0079738082823862	MF
ATPase activity	GO:0016887	4	Cluster2162	-0.192938340410936	-202	6.644840235321e-05	4	66	GO:0016887	0.0079738082823862	MF
ATPase activity	GO:0016887	4	Cluster55539	-0.415615831768467	-202	6.644840235321e-05	4	66	GO:0016887	0.0079738082823862	MF
ATPase activity	GO:0016887	4	Cluster3154	0.171941096288888	-202	6.644840235321e-05	4	66	GO:0016887	0.0079738082823862	MF
ATPase activity	GO:0016887	4	Cluster2658	-0.125250317665909	-202	6.644840235321e-05	4	66	GO:0016887	0.0079738082823862	MF
ATPase activity	GO:0016887	4	Cluster20180	0.370587517416879	-202	6.644840235321e-05	4	66	GO:0016887	0.0079738082823862	MF
ATPase activity	GO:0016887	4	Cluster11046	-0.30595048769352	-202	6.644840235321e-05	4	66	GO:0016887	0.0079738082823862	MF
ATPase activity	GO:0016887	4	Cluster97587	-0.505650771234384	-202	6.644840235321e-05	4	66	GO:0016887	0.0079738082823862	MF
ATPase activity	GO:0016887	4	Cluster6275	0.253044626960125	-202	6.644840235321e-05	4	66	GO:0016887	0.0079738082823862	MF
ATPase activity	GO:0016887	4	Cluster20607	-0.271223826549528	-202	6.644840235321e-05	4	66	GO:0016887	0.0079738082823862	MF
ATPase activity	GO:0016887	4	Cluster1064	-0.570866921703614	-202	6.644840235321e-05	4	66	GO:0016887	0.0079738082823862	MF
ATPase activity	GO:0016887	4	Cluster25301	-0.324731390175652	-202	6.644840235321e-05	4	66	GO:0016887	0.0079738082823862	MF
ATPase activity	GO:0016887	4	Cluster136	-0.527454662306232	-202	6.644840235321e-05	4	66	GO:0016887	0.0079738082823862	MF
ATPase activity	GO:0016887	4	Cluster1903	-0.210728915134183	-202	6.644840235321e-05	4	66	GO:0016887	0.0079738082823862	MF
ATPase activity	GO:0016887	4	Cluster29722	-0.619557311884194	-202	6.644840235321e-05	4	66	GO:0016887	0.0079738082823862	MF
ATPase activity	GO:0016887	4	Cluster1208	-0.0437279408432342	-202	6.644840235321e-05	4	66	GO:0016887	0.0079738082823862	MF
ATPase activity	GO:0016887	4	Cluster20693	-0.331020391537279	-202	6.644840235321e-05	4	66	GO:0016887	0.0079738082823862	MF
oxidoreductase activity	GO:0016491	2	Cluster695	0.386114247465365	101	0.0059924781840457	2	133	GO:0016491	0.0798997091206093	MF
oxidoreductase activity	GO:0016491	2	Cluster13700	-0.291395470058662	101	0.0059924781840457	2	133	GO:0016491	0.0798997091206093	MF
oxidoreductase activity	GO:0016491	2	Cluster16752	-0.193019130318542	101	0.0059924781840457	2	133	GO:0016491	0.0798997091206093	MF
oxidoreductase activity	GO:0016491	2	Cluster332881	-0.279847942059294	101	0.0059924781840457	2	133	GO:0016491	0.0798997091206093	MF
oxidoreductase activity	GO:0016491	2	Cluster9070	-0.0109060936084146	101	0.0059924781840457	2	133	GO:0016491	0.0798997091206093	MF
oxidoreductase activity	GO:0016491	2	Cluster6320	0.447872001616107	101	0.0059924781840457	2	133	GO:0016491	0.0798997091206093	MF
oxidoreductase activity	GO:0016491	2	Cluster9303	0.305356516772209	101	0.0059924781840457	2	133	GO:0016491	0.0798997091206093	MF
oxidoreductase activity	GO:0016491	2	Cluster420944	0.120757457774338	101	0.0059924781840457	2	133	GO:0016491	0.0798997091206093	MF
oxidoreductase activity	GO:0016491	2	Cluster45617	0.104952975120616	101	0.0059924781840457	2	133	GO:0016491	0.0798997091206093	MF
oxidoreductase activity	GO:0016491	2	Cluster5414	-0.479163419630887	101	0.0059924781840457	2	133	GO:0016491	0.0798997091206093	MF
oxidoreductase activity	GO:0016491	2	Cluster18800	-0.265614820702664	101	0.0059924781840457	2	133	GO:0016491	0.0798997091206093	MF
oxidoreductase activity	GO:0016491	2	Cluster12331	0.39601058318619	101	0.0059924781840457	2	133	GO:0016491	0.0798997091206093	MF
oxidoreductase activity	GO:0016491	2	Cluster32521	0.473674984235253	101	0.0059924781840457	2	133	GO:0016491	0.0798997091206093	MF
oxidoreductase activity	GO:0016491	2	Cluster5178	0.263365003923315	101	0.0059924781840457	2	133	GO:0016491	0.0798997091206093	MF
oxidoreductase activity	GO:0016491	2	Cluster16006	0.519266650642138	101	0.0059924781840457	2	133	GO:0016491	0.0798997091206093	MF
oxidoreductase activity	GO:0016491	2	Cluster39863	0.889660986767445	101	0.0059924781840457	2	133	GO:0016491	0.0798997091206093	MF
oxidoreductase activity	GO:0016491	2	Cluster18607	0.0591692003137518	101	0.0059924781840457	2	133	GO:0016491	0.0798997091206093	MF
oxidoreductase activity	GO:0016491	2	Cluster3503	-0.255821366451652	101	0.0059924781840457	2	133	GO:0016491	0.0798997091206093	MF
oxidoreductase activity	GO:0016491	2	Cluster13455	0.0639079357531361	101	0.0059924781840457	2	133	GO:0016491	0.0798997091206093	MF
oxidoreductase activity	GO:0016491	2	Cluster7685	-0.168503877362185	101	0.0059924781840457	2	133	GO:0016491	0.0798997091206093	MF
oxidoreductase activity	GO:0016491	2	Cluster29111	-0.0111308372312961	101	0.0059924781840457	2	133	GO:0016491	0.0798997091206093	MF
oxidoreductase activity	GO:0016491	2	Cluster8037	-0.390245188665064	101	0.0059924781840457	2	133	GO:0016491	0.0798997091206093	MF
oxidoreductase activity	GO:0016491	2	Cluster69116	-0.330867121901254	101	0.0059924781840457	2	133	GO:0016491	0.0798997091206093	MF
oxidoreductase activity	GO:0016491	2	Cluster42056	-0.258460468479713	101	0.0059924781840457	2	133	GO:0016491	0.0798997091206093	MF
oxidoreductase activity	GO:0016491	2	Cluster10590	0.280560644042703	101	0.0059924781840457	2	133	GO:0016491	0.0798997091206093	MF
oxidoreductase activity	GO:0016491	2	Cluster14990	0.0959263037375471	101	0.0059924781840457	2	133	GO:0016491	0.0798997091206093	MF
oxidoreductase activity	GO:0016491	2	Cluster22200	0.197644852640797	101	0.0059924781840457	2	133	GO:0016491	0.0798997091206093	MF
oxidoreductase activity	GO:0016491	2	Cluster34994	0.512115090528327	101	0.0059924781840457	2	133	GO:0016491	0.0798997091206093	MF
oxidoreductase activity	GO:0016491	2	Cluster48388	0.451110933119841	101	0.0059924781840457	2	133	GO:0016491	0.0798997091206093	MF
oxidoreductase activity	GO:0016491	2	Cluster12781	0.13146658631903	101	0.0059924781840457	2	133	GO:0016491	0.0798997091206093	MF
oxidoreductase activity	GO:0016491	2	Cluster11083	0.416932447691205	101	0.0059924781840457	2	133	GO:0016491	0.0798997091206093	MF
oxidoreductase activity	GO:0016491	2	Cluster18431	0.232249381327145	101	0.0059924781840457	2	133	GO:0016491	0.0798997091206093	MF
oxidoreductase activity	GO:0016491	2	Cluster35027	0.220052698134921	101	0.0059924781840457	2	133	GO:0016491	0.0798997091206093	MF
oxidoreductase activity	GO:0016491	2	Cluster44695	-0.338883854758576	101	0.0059924781840457	2	133	GO:0016491	0.0798997091206093	MF
oxidoreductase activity	GO:0016491	2	Cluster17100	-0.503283273725657	101	0.0059924781840457	2	133	GO:0016491	0.0798997091206093	MF
oxidoreductase activity	GO:0016491	2	Cluster13532	-0.48949497907728	101	0.0059924781840457	2	133	GO:0016491	0.0798997091206093	MF
oxidoreductase activity	GO:0016491	2	Cluster11304	0.140732398028413	101	0.0059924781840457	2	133	GO:0016491	0.0798997091206093	MF
oxidoreductase activity	GO:0016491	2	Cluster17941	-0.041636429033877	101	0.0059924781840457	2	133	GO:0016491	0.0798997091206093	MF
oxidoreductase activity	GO:0016491	2	Cluster30236	0.0526532320064468	101	0.0059924781840457	2	133	GO:0016491	0.0798997091206093	MF
oxidoreductase activity	GO:0016491	2	Cluster40725	-0.385025679252401	101	0.0059924781840457	2	133	GO:0016491	0.0798997091206093	MF
oxidoreductase activity	GO:0016491	2	Cluster48951	0.248491880469179	101	0.0059924781840457	2	133	GO:0016491	0.0798997091206093	MF
oxidoreductase activity	GO:0016491	2	Cluster10330	-0.615635950943849	101	0.0059924781840457	2	133	GO:0016491	0.0798997091206093	MF
oxidoreductase activity	GO:0016491	2	Cluster47113	-0.435986686820271	101	0.0059924781840457	2	133	GO:0016491	0.0798997091206093	MF
oxidoreductase activity	GO:0016491	2	Cluster23392	0.0148978410105418	101	0.0059924781840457	2	133	GO:0016491	0.0798997091206093	MF
oxidoreductase activity	GO:0016491	2	Cluster33843	-0.115882443766619	101	0.0059924781840457	2	133	GO:0016491	0.0798997091206093	MF
oxidoreductase activity	GO:0016491	2	Cluster25303	0.170318188896452	101	0.0059924781840457	2	133	GO:0016491	0.0798997091206093	MF
oxidoreductase activity	GO:0016491	2	Cluster29907	-0.123047021094754	101	0.0059924781840457	2	133	GO:0016491	0.0798997091206093	MF
oxidoreductase activity	GO:0016491	2	Cluster29019	0.192391920126823	101	0.0059924781840457	2	133	GO:0016491	0.0798997091206093	MF
oxidoreductase activity	GO:0016491	2	Cluster62556	0.352400866036895	101	0.0059924781840457	2	133	GO:0016491	0.0798997091206093	MF
oxidoreductase activity	GO:0016491	2	Cluster7	-0.475339196339301	101	0.0059924781840457	2	133	GO:0016491	0.0798997091206093	MF
oxidoreductase activity	GO:0016491	2	Cluster61117	0.0732373114063837	101	0.0059924781840457	2	133	GO:0016491	0.0798997091206093	MF
oxidoreductase activity	GO:0016491	2	Cluster52487	0.418849337631539	101	0.0059924781840457	2	133	GO:0016491	0.0798997091206093	MF
oxidoreductase activity	GO:0016491	2	Cluster10705	-0.535981052027932	101	0.0059924781840457	2	133	GO:0016491	0.0798997091206093	MF
oxidoreductase activity	GO:0016491	2	Cluster13177	0.544729298439083	101	0.0059924781840457	2	133	GO:0016491	0.0798997091206093	MF
oxidoreductase activity	GO:0016491	2	Cluster32094	-0.522338509232747	101	0.0059924781840457	2	133	GO:0016491	0.0798997091206093	MF
oxidoreductase activity	GO:0016491	2	Cluster13816	0.0164784508641072	101	0.0059924781840457	2	133	GO:0016491	0.0798997091206093	MF
oxidoreductase activity	GO:0016491	2	Cluster36427	0.223649440521168	101	0.0059924781840457	2	133	GO:0016491	0.0798997091206093	MF
oxidoreductase activity	GO:0016491	2	Cluster13244	0.525826562013875	101	0.0059924781840457	2	133	GO:0016491	0.0798997091206093	MF
oxidoreductase activity	GO:0016491	2	Cluster11539	0.534065966989317	101	0.0059924781840457	2	133	GO:0016491	0.0798997091206093	MF
oxidoreductase activity	GO:0016491	2	Cluster44068	-0.0536044241818193	101	0.0059924781840457	2	133	GO:0016491	0.0798997091206093	MF
oxidoreductase activity	GO:0016491	2	Cluster17896	-0.0788364037476692	101	0.0059924781840457	2	133	GO:0016491	0.0798997091206093	MF
oxidoreductase activity	GO:0016491	2	Cluster23864	0.183707791817144	101	0.0059924781840457	2	133	GO:0016491	0.0798997091206093	MF
oxidoreductase activity	GO:0016491	2	Cluster54343	-0.245495301252192	101	0.0059924781840457	2	133	GO:0016491	0.0798997091206093	MF
oxidoreductase activity	GO:0016491	2	Cluster12082	0.0950427148406329	101	0.0059924781840457	2	133	GO:0016491	0.0798997091206093	MF
oxidoreductase activity	GO:0016491	2	Cluster17428	0.572679909695553	101	0.0059924781840457	2	133	GO:0016491	0.0798997091206093	MF
oxidoreductase activity	GO:0016491	2	Cluster27066	0.244805048064956	101	0.0059924781840457	2	133	GO:0016491	0.0798997091206093	MF
oxidoreductase activity	GO:0016491	2	Cluster2636	0.636991943871401	101	0.0059924781840457	2	133	GO:0016491	0.0798997091206093	MF
oxidoreductase activity	GO:0016491	2	Cluster98584	0.419288451797852	101	0.0059924781840457	2	133	GO:0016491	0.0798997091206093	MF
oxidoreductase activity	GO:0016491	2	Cluster2776	0.379086556099069	101	0.0059924781840457	2	133	GO:0016491	0.0798997091206093	MF
oxidoreductase activity	GO:0016491	2	Cluster223433	0.118857943845119	101	0.0059924781840457	2	133	GO:0016491	0.0798997091206093	MF
oxidoreductase activity	GO:0016491	2	Cluster73910	-0.555679109290817	101	0.0059924781840457	2	133	GO:0016491	0.0798997091206093	MF
oxidoreductase activity	GO:0016491	2	Cluster16238	-0.125660103189793	101	0.0059924781840457	2	133	GO:0016491	0.0798997091206093	MF
oxidoreductase activity	GO:0016491	2	Cluster8704	-0.103919250644443	101	0.0059924781840457	2	133	GO:0016491	0.0798997091206093	MF
oxidoreductase activity	GO:0016491	2	Cluster6959	-0.516247019457571	101	0.0059924781840457	2	133	GO:0016491	0.0798997091206093	MF
oxidoreductase activity	GO:0016491	2	Cluster3499	0.373677004066945	101	0.0059924781840457	2	133	GO:0016491	0.0798997091206093	MF
oxidoreductase activity	GO:0016491	2	Cluster17511	0.490013819332056	101	0.0059924781840457	2	133	GO:0016491	0.0798997091206093	MF
oxidoreductase activity	GO:0016491	2	Cluster8382	0.0369054960449809	101	0.0059924781840457	2	133	GO:0016491	0.0798997091206093	MF
oxidoreductase activity	GO:0016491	2	Cluster19458	0.236868655004772	101	0.0059924781840457	2	133	GO:0016491	0.0798997091206093	MF
oxidoreductase activity	GO:0016491	2	Cluster21268	0.482137287869713	101	0.0059924781840457	2	133	GO:0016491	0.0798997091206093	MF
oxidoreductase activity	GO:0016491	2	Cluster31803	-0.217939575718264	101	0.0059924781840457	2	133	GO:0016491	0.0798997091206093	MF
oxidoreductase activity	GO:0016491	2	Cluster10867	0.177811074433469	101	0.0059924781840457	2	133	GO:0016491	0.0798997091206093	MF
oxidoreductase activity	GO:0016491	2	Cluster7108	0.446022246741979	101	0.0059924781840457	2	133	GO:0016491	0.0798997091206093	MF
oxidoreductase activity	GO:0016491	2	Cluster154902	0.0482975233717548	101	0.0059924781840457	2	133	GO:0016491	0.0798997091206093	MF
oxidoreductase activity	GO:0016491	2	Cluster22588	0.0723868781631141	101	0.0059924781840457	2	133	GO:0016491	0.0798997091206093	MF
oxidoreductase activity	GO:0016491	2	Cluster17740	0.162555511156156	101	0.0059924781840457	2	133	GO:0016491	0.0798997091206093	MF
oxidoreductase activity	GO:0016491	2	Cluster10667	-0.0700762375077044	101	0.0059924781840457	2	133	GO:0016491	0.0798997091206093	MF
oxidoreductase activity	GO:0016491	2	Cluster21264	0.509936347313014	101	0.0059924781840457	2	133	GO:0016491	0.0798997091206093	MF
oxidoreductase activity	GO:0016491	2	Cluster56728	0.0719933061637791	101	0.0059924781840457	2	133	GO:0016491	0.0798997091206093	MF
oxidoreductase activity	GO:0016491	2	Cluster11196	-0.161083302943945	101	0.0059924781840457	2	133	GO:0016491	0.0798997091206093	MF
oxidoreductase activity	GO:0016491	2	Cluster9711	0.0372823439516593	101	0.0059924781840457	2	133	GO:0016491	0.0798997091206093	MF
oxidoreductase activity	GO:0016491	2	Cluster6000	-0.0416961199357923	101	0.0059924781840457	2	133	GO:0016491	0.0798997091206093	MF
oxidoreductase activity	GO:0016491	2	Cluster16482	0.0970159378494768	101	0.0059924781840457	2	133	GO:0016491	0.0798997091206093	MF
oxidoreductase activity	GO:0016491	2	Cluster23887	-0.163851126122614	101	0.0059924781840457	2	133	GO:0016491	0.0798997091206093	MF
oxidoreductase activity	GO:0016491	2	Cluster21536	0.165741290629772	101	0.0059924781840457	2	133	GO:0016491	0.0798997091206093	MF
oxidoreductase activity	GO:0016491	2	Cluster28257	0.108825370049674	101	0.0059924781840457	2	133	GO:0016491	0.0798997091206093	MF
oxidoreductase activity	GO:0016491	2	Cluster612	-0.255437129595287	101	0.0059924781840457	2	133	GO:0016491	0.0798997091206093	MF
oxidoreductase activity	GO:0016491	2	Cluster33877	0.483781702485753	101	0.0059924781840457	2	133	GO:0016491	0.0798997091206093	MF
oxidoreductase activity	GO:0016491	2	Cluster20986	0.122639209586874	101	0.0059924781840457	2	133	GO:0016491	0.0798997091206093	MF
oxidoreductase activity	GO:0016491	2	Cluster33592	0.449502993560264	101	0.0059924781840457	2	133	GO:0016491	0.0798997091206093	MF
oxidoreductase activity	GO:0016491	2	Cluster9785	-0.188517721831261	101	0.0059924781840457	2	133	GO:0016491	0.0798997091206093	MF
oxidoreductase activity	GO:0016491	2	Cluster22793	-0.0493357153003847	101	0.0059924781840457	2	133	GO:0016491	0.0798997091206093	MF
oxidoreductase activity	GO:0016491	2	Cluster132671	-0.15430115013201	101	0.0059924781840457	2	133	GO:0016491	0.0798997091206093	MF
oxidoreductase activity	GO:0016491	2	Cluster21599	0.307635036323562	101	0.0059924781840457	2	133	GO:0016491	0.0798997091206093	MF
oxidoreductase activity	GO:0016491	2	Cluster18358	-0.0122096107825842	101	0.0059924781840457	2	133	GO:0016491	0.0798997091206093	MF
oxidoreductase activity	GO:0016491	2	Cluster20351	-0.441870411260516	101	0.0059924781840457	2	133	GO:0016491	0.0798997091206093	MF
oxidoreductase activity	GO:0016491	2	Cluster31038	0.204785457221862	101	0.0059924781840457	2	133	GO:0016491	0.0798997091206093	MF
oxidoreductase activity	GO:0016491	2	Cluster35272	0.240324169733883	101	0.0059924781840457	2	133	GO:0016491	0.0798997091206093	MF
oxidoreductase activity	GO:0016491	2	Cluster3809	-0.313929992742474	101	0.0059924781840457	2	133	GO:0016491	0.0798997091206093	MF
oxidoreductase activity	GO:0016491	2	Cluster33081	0.366863591995739	101	0.0059924781840457	2	133	GO:0016491	0.0798997091206093	MF
oxidoreductase activity	GO:0016491	2	Cluster3301	-0.175253355099961	101	0.0059924781840457	2	133	GO:0016491	0.0798997091206093	MF
oxidoreductase activity	GO:0016491	2	Cluster25476	-0.120914274696896	101	0.0059924781840457	2	133	GO:0016491	0.0798997091206093	MF
oxidoreductase activity	GO:0016491	2	Cluster33093	0.407462441667429	101	0.0059924781840457	2	133	GO:0016491	0.0798997091206093	MF
oxidoreductase activity	GO:0016491	2	Cluster8680	0.458715031562032	101	0.0059924781840457	2	133	GO:0016491	0.0798997091206093	MF
oxidoreductase activity	GO:0016491	2	Cluster12647	0.498955726806235	101	0.0059924781840457	2	133	GO:0016491	0.0798997091206093	MF
oxidoreductase activity	GO:0016491	2	Cluster33899	0.0190489808408094	101	0.0059924781840457	2	133	GO:0016491	0.0798997091206093	MF
oxidoreductase activity	GO:0016491	2	Cluster160180	0.215568799621047	101	0.0059924781840457	2	133	GO:0016491	0.0798997091206093	MF
oxidoreductase activity	GO:0016491	2	Cluster5167	-0.172210581081289	101	0.0059924781840457	2	133	GO:0016491	0.0798997091206093	MF
oxidoreductase activity	GO:0016491	2	Cluster12861	-0.141015279051441	101	0.0059924781840457	2	133	GO:0016491	0.0798997091206093	MF
oxidoreductase activity	GO:0016491	2	Cluster20464	-0.158422742195411	101	0.0059924781840457	2	133	GO:0016491	0.0798997091206093	MF
oxidoreductase activity	GO:0016491	2	Cluster14305	-0.25285047505086	101	0.0059924781840457	2	133	GO:0016491	0.0798997091206093	MF
oxidoreductase activity	GO:0016491	2	Cluster25195	0.234064028578883	101	0.0059924781840457	2	133	GO:0016491	0.0798997091206093	MF
oxidoreductase activity	GO:0016491	2	Cluster16699	-0.296592190020289	101	0.0059924781840457	2	133	GO:0016491	0.0798997091206093	MF
oxidoreductase activity	GO:0016491	2	Cluster20165	0.132509395659586	101	0.0059924781840457	2	133	GO:0016491	0.0798997091206093	MF
oxidoreductase activity	GO:0016491	2	Cluster27556	-0.0359029417578746	101	0.0059924781840457	2	133	GO:0016491	0.0798997091206093	MF
oxidoreductase activity	GO:0016491	2	Cluster5009	-0.136053328491339	101	0.0059924781840457	2	133	GO:0016491	0.0798997091206093	MF
oxidoreductase activity	GO:0016491	2	Cluster29804	-0.645181582857334	101	0.0059924781840457	2	133	GO:0016491	0.0798997091206093	MF
oxidoreductase activity	GO:0016491	2	Cluster76724	0.138856349783747	101	0.0059924781840457	2	133	GO:0016491	0.0798997091206093	MF
oxidoreductase activity	GO:0016491	2	Cluster26443	-0.0667459297932147	101	0.0059924781840457	2	133	GO:0016491	0.0798997091206093	MF
oxidoreductase activity	GO:0016491	2	Cluster25521	-0.0736963013736396	101	0.0059924781840457	2	133	GO:0016491	0.0798997091206093	MF
oxidoreductase activity	GO:0016491	2	Cluster25527	-0.282743101383612	101	0.0059924781840457	2	133	GO:0016491	0.0798997091206093	MF
oxidoreductase activity	GO:0016491	2	Cluster48862	-0.124204650026947	101	0.0059924781840457	2	133	GO:0016491	0.0798997091206093	MF
oxidoreductase activity	GO:0016491	2	Cluster54612	0.453787124098191	101	0.0059924781840457	2	133	GO:0016491	0.0798997091206093	MF
oxidoreductase activity	GO:0016491	2	Cluster68714	-0.146488179539333	101	0.0059924781840457	2	133	GO:0016491	0.0798997091206093	MF
endopeptidase activity	GO:0004175	5	Cluster2282	-0.287195576833785	177	0.00081312750287437	5	60	GO:0004175	0.0203626611503048	MF
endopeptidase activity	GO:0004175	5	Cluster19909	-0.0129332675872786	177	0.00081312750287437	5	60	GO:0004175	0.0203626611503048	MF
endopeptidase activity	GO:0004175	5	Cluster43818	-0.119422534134245	177	0.00081312750287437	5	60	GO:0004175	0.0203626611503048	MF
endopeptidase activity	GO:0004175	5	Cluster30498	0.637795694786669	177	0.00081312750287437	5	60	GO:0004175	0.0203626611503048	MF
endopeptidase activity	GO:0004175	5	Cluster17677	-0.0117144293003677	177	0.00081312750287437	5	60	GO:0004175	0.0203626611503048	MF
endopeptidase activity	GO:0004175	5	Cluster33301	-0.135376332705165	177	0.00081312750287437	5	60	GO:0004175	0.0203626611503048	MF
endopeptidase activity	GO:0004175	5	Cluster34228	0.356685775450586	177	0.00081312750287437	5	60	GO:0004175	0.0203626611503048	MF
endopeptidase activity	GO:0004175	5	Cluster348308	-0.462752582798988	177	0.00081312750287437	5	60	GO:0004175	0.0203626611503048	MF
endopeptidase activity	GO:0004175	5	Cluster815	0.28687238585712	177	0.00081312750287437	5	60	GO:0004175	0.0203626611503048	MF
endopeptidase activity	GO:0004175	5	Cluster7202	0.120133561884444	177	0.00081312750287437	5	60	GO:0004175	0.0203626611503048	MF
endopeptidase activity	GO:0004175	5	Cluster25911	0.0577192117398851	177	0.00081312750287437	5	60	GO:0004175	0.0203626611503048	MF
endopeptidase activity	GO:0004175	5	Cluster8887	0.429254848895589	177	0.00081312750287437	5	60	GO:0004175	0.0203626611503048	MF
endopeptidase activity	GO:0004175	5	Cluster8524	0.324485080532733	177	0.00081312750287437	5	60	GO:0004175	0.0203626611503048	MF
endopeptidase activity	GO:0004175	5	Cluster13931	0.447290938507374	177	0.00081312750287437	5	60	GO:0004175	0.0203626611503048	MF
endopeptidase activity	GO:0004175	5	Cluster291	0.309582319221531	177	0.00081312750287437	5	60	GO:0004175	0.0203626611503048	MF
endopeptidase activity	GO:0004175	5	Cluster9181	0.597729535277145	177	0.00081312750287437	5	60	GO:0004175	0.0203626611503048	MF
endopeptidase activity	GO:0004175	5	Cluster42425	0.267293646803516	177	0.00081312750287437	5	60	GO:0004175	0.0203626611503048	MF
endopeptidase activity	GO:0004175	5	Cluster14477	0.198593079530787	177	0.00081312750287437	5	60	GO:0004175	0.0203626611503048	MF
endopeptidase activity	GO:0004175	5	Cluster12220	-0.208674281497578	177	0.00081312750287437	5	60	GO:0004175	0.0203626611503048	MF
endopeptidase activity	GO:0004175	5	Cluster6781	-0.12682089680636	177	0.00081312750287437	5	60	GO:0004175	0.0203626611503048	MF
endopeptidase activity	GO:0004175	5	Cluster20967	0.52272522644218	177	0.00081312750287437	5	60	GO:0004175	0.0203626611503048	MF
endopeptidase activity	GO:0004175	5	Cluster29531	-0.102788201662758	177	0.00081312750287437	5	60	GO:0004175	0.0203626611503048	MF
endopeptidase activity	GO:0004175	5	Cluster25873	-0.419130384744825	177	0.00081312750287437	5	60	GO:0004175	0.0203626611503048	MF
endopeptidase activity	GO:0004175	5	Cluster14204	0.241378724916003	177	0.00081312750287437	5	60	GO:0004175	0.0203626611503048	MF
endopeptidase activity	GO:0004175	5	Cluster19546	-0.0923408777590825	177	0.00081312750287437	5	60	GO:0004175	0.0203626611503048	MF
endopeptidase activity	GO:0004175	5	Cluster24075	0.386844525558385	177	0.00081312750287437	5	60	GO:0004175	0.0203626611503048	MF
endopeptidase activity	GO:0004175	5	Cluster4644	0.740851232725872	177	0.00081312750287437	5	60	GO:0004175	0.0203626611503048	MF
endopeptidase activity	GO:0004175	5	Cluster6925	0.718099491070014	177	0.00081312750287437	5	60	GO:0004175	0.0203626611503048	MF
endopeptidase activity	GO:0004175	5	Cluster2703	0.0881012933172144	177	0.00081312750287437	5	60	GO:0004175	0.0203626611503048	MF
endopeptidase activity	GO:0004175	5	Cluster3526	0.54957829307261	177	0.00081312750287437	5	60	GO:0004175	0.0203626611503048	MF
endopeptidase activity	GO:0004175	5	Cluster100386	0.327267763116423	177	0.00081312750287437	5	60	GO:0004175	0.0203626611503048	MF
endopeptidase activity	GO:0004175	5	Cluster2273	0.42048691871712	177	0.00081312750287437	5	60	GO:0004175	0.0203626611503048	MF
endopeptidase activity	GO:0004175	5	Cluster37219	-0.622715786213944	177	0.00081312750287437	5	60	GO:0004175	0.0203626611503048	MF
endopeptidase activity	GO:0004175	5	Cluster28134	-0.611330796901031	177	0.00081312750287437	5	60	GO:0004175	0.0203626611503048	MF
endopeptidase activity	GO:0004175	5	Cluster49116	0.323392170773897	177	0.00081312750287437	5	60	GO:0004175	0.0203626611503048	MF
endopeptidase activity	GO:0004175	5	Cluster35332	0.168423700230773	177	0.00081312750287437	5	60	GO:0004175	0.0203626611503048	MF
endopeptidase activity	GO:0004175	5	Cluster6533	-0.431707044596055	177	0.00081312750287437	5	60	GO:0004175	0.0203626611503048	MF
endopeptidase activity	GO:0004175	5	Cluster25955	0.449680266636199	177	0.00081312750287437	5	60	GO:0004175	0.0203626611503048	MF
endopeptidase activity	GO:0004175	5	Cluster2836	0.552604095357733	177	0.00081312750287437	5	60	GO:0004175	0.0203626611503048	MF
endopeptidase activity	GO:0004175	5	Cluster29222	-0.0591766694543164	177	0.00081312750287437	5	60	GO:0004175	0.0203626611503048	MF
endopeptidase activity	GO:0004175	5	Cluster13445	-0.6058248235074	177	0.00081312750287437	5	60	GO:0004175	0.0203626611503048	MF
endopeptidase activity	GO:0004175	5	Cluster29574	0.0395060225432859	177	0.00081312750287437	5	60	GO:0004175	0.0203626611503048	MF
endopeptidase activity	GO:0004175	5	Cluster10173	-0.0319546609309117	177	0.00081312750287437	5	60	GO:0004175	0.0203626611503048	MF
endopeptidase activity	GO:0004175	5	Cluster2086	-0.308817452419917	177	0.00081312750287437	5	60	GO:0004175	0.0203626611503048	MF
endopeptidase activity	GO:0004175	5	Cluster51105	0.18978950847135	177	0.00081312750287437	5	60	GO:0004175	0.0203626611503048	MF
endopeptidase activity	GO:0004175	5	Cluster47466	0.0567375914066724	177	0.00081312750287437	5	60	GO:0004175	0.0203626611503048	MF
endopeptidase activity	GO:0004175	5	Cluster32559	0.0887199849782103	177	0.00081312750287437	5	60	GO:0004175	0.0203626611503048	MF
endopeptidase activity	GO:0004175	5	Cluster1716	0.754864385133022	177	0.00081312750287437	5	60	GO:0004175	0.0203626611503048	MF
endopeptidase activity	GO:0004175	5	Cluster17889	0.0195624117057799	177	0.00081312750287437	5	60	GO:0004175	0.0203626611503048	MF
endopeptidase activity	GO:0004175	5	Cluster70895	0.105816095532873	177	0.00081312750287437	5	60	GO:0004175	0.0203626611503048	MF
endopeptidase activity	GO:0004175	5	Cluster1430	0.0321823797738321	177	0.00081312750287437	5	60	GO:0004175	0.0203626611503048	MF
endopeptidase activity	GO:0004175	5	Cluster123591	0.18654947258767	177	0.00081312750287437	5	60	GO:0004175	0.0203626611503048	MF
endopeptidase activity	GO:0004175	5	Cluster208859	0.117280417248603	177	0.00081312750287437	5	60	GO:0004175	0.0203626611503048	MF
endopeptidase activity	GO:0004175	5	Cluster12093	0.304619748031754	177	0.00081312750287437	5	60	GO:0004175	0.0203626611503048	MF
endopeptidase activity	GO:0004175	5	Cluster5381	0.0498618129106121	177	0.00081312750287437	5	60	GO:0004175	0.0203626611503048	MF
endopeptidase activity	GO:0004175	5	Cluster34669	0.310185889790055	177	0.00081312750287437	5	60	GO:0004175	0.0203626611503048	MF
endopeptidase activity	GO:0004175	5	Cluster28349	0.506161018675881	177	0.00081312750287437	5	60	GO:0004175	0.0203626611503048	MF
endopeptidase activity	GO:0004175	5	Cluster35011	0.362284000216725	177	0.00081312750287437	5	60	GO:0004175	0.0203626611503048	MF
endopeptidase activity	GO:0004175	5	Cluster26795	-0.030085286431841	177	0.00081312750287437	5	60	GO:0004175	0.0203626611503048	MF
endopeptidase activity	GO:0004175	5	Cluster6243	-0.629449988120771	177	0.00081312750287437	5	60	GO:0004175	0.0203626611503048	MF
carboxylic ester hydrolase activity	GO:0052689	4	Cluster27078	0.163418100776703	216	0.00567382321907685	4	27	GO:0052689	0.0798997091206093	MF
carboxylic ester hydrolase activity	GO:0052689	4	Cluster7456	-0.276975959122695	216	0.00567382321907685	4	27	GO:0052689	0.0798997091206093	MF
carboxylic ester hydrolase activity	GO:0052689	4	Cluster35478	-0.0574461975315608	216	0.00567382321907685	4	27	GO:0052689	0.0798997091206093	MF
carboxylic ester hydrolase activity	GO:0052689	4	Cluster4111	0.340277465456665	216	0.00567382321907685	4	27	GO:0052689	0.0798997091206093	MF
carboxylic ester hydrolase activity	GO:0052689	4	Cluster20064	0.373939994539003	216	0.00567382321907685	4	27	GO:0052689	0.0798997091206093	MF
carboxylic ester hydrolase activity	GO:0052689	4	Cluster52041	0.670306714374728	216	0.00567382321907685	4	27	GO:0052689	0.0798997091206093	MF
carboxylic ester hydrolase activity	GO:0052689	4	Cluster17304	0.253113367480245	216	0.00567382321907685	4	27	GO:0052689	0.0798997091206093	MF
carboxylic ester hydrolase activity	GO:0052689	4	Cluster35020	-0.137858005969188	216	0.00567382321907685	4	27	GO:0052689	0.0798997091206093	MF
carboxylic ester hydrolase activity	GO:0052689	4	Cluster23392	0.0148978410105418	216	0.00567382321907685	4	27	GO:0052689	0.0798997091206093	MF
carboxylic ester hydrolase activity	GO:0052689	4	Cluster5794	0.238284358815408	216	0.00567382321907685	4	27	GO:0052689	0.0798997091206093	MF
carboxylic ester hydrolase activity	GO:0052689	4	Cluster13252	-0.182031766718742	216	0.00567382321907685	4	27	GO:0052689	0.0798997091206093	MF
carboxylic ester hydrolase activity	GO:0052689	4	Cluster95683	0.700269910434305	216	0.00567382321907685	4	27	GO:0052689	0.0798997091206093	MF
carboxylic ester hydrolase activity	GO:0052689	4	Cluster5379	0.00211187661769064	216	0.00567382321907685	4	27	GO:0052689	0.0798997091206093	MF
carboxylic ester hydrolase activity	GO:0052689	4	Cluster8951	0.0278228831498602	216	0.00567382321907685	4	27	GO:0052689	0.0798997091206093	MF
carboxylic ester hydrolase activity	GO:0052689	4	Cluster83345	0.566413947376763	216	0.00567382321907685	4	27	GO:0052689	0.0798997091206093	MF
carboxylic ester hydrolase activity	GO:0052689	4	Cluster23505	0.0978261319337719	216	0.00567382321907685	4	27	GO:0052689	0.0798997091206093	MF
carboxylic ester hydrolase activity	GO:0052689	4	Cluster105632	0.338789175767328	216	0.00567382321907685	4	27	GO:0052689	0.0798997091206093	MF
carboxylic ester hydrolase activity	GO:0052689	4	Cluster186454	-0.066230754941375	216	0.00567382321907685	4	27	GO:0052689	0.0798997091206093	MF
carboxylic ester hydrolase activity	GO:0052689	4	Cluster12507	0.276478926029308	216	0.00567382321907685	4	27	GO:0052689	0.0798997091206093	MF
carboxylic ester hydrolase activity	GO:0052689	4	Cluster24878	0.466174964495168	216	0.00567382321907685	4	27	GO:0052689	0.0798997091206093	MF
carboxylic ester hydrolase activity	GO:0052689	4	Cluster32996	-0.428904555298462	216	0.00567382321907685	4	27	GO:0052689	0.0798997091206093	MF
carboxylic ester hydrolase activity	GO:0052689	4	Cluster33877	0.483781702485753	216	0.00567382321907685	4	27	GO:0052689	0.0798997091206093	MF
carboxylic ester hydrolase activity	GO:0052689	4	Cluster314779	0.0633102250670168	216	0.00567382321907685	4	27	GO:0052689	0.0798997091206093	MF
carboxylic ester hydrolase activity	GO:0052689	4	Cluster35900	0.305585906126296	216	0.00567382321907685	4	27	GO:0052689	0.0798997091206093	MF
carboxylic ester hydrolase activity	GO:0052689	4	Cluster3513	-0.439205556504016	216	0.00567382321907685	4	27	GO:0052689	0.0798997091206093	MF
carboxylic ester hydrolase activity	GO:0052689	4	Cluster29721	0.135734364680687	216	0.00567382321907685	4	27	GO:0052689	0.0798997091206093	MF
carboxylic ester hydrolase activity	GO:0052689	4	Cluster19953	0.35705583369099	216	0.00567382321907685	4	27	GO:0052689	0.0798997091206093	MF
ATPase activity, coupled	GO:0042623	5	Cluster20172	0.251063875206731	-209	0.00067850182413729	5	44	GO:0042623	0.0203626611503048	MF
ATPase activity, coupled	GO:0042623	5	Cluster18210	-0.295144757196369	-209	0.00067850182413729	5	44	GO:0042623	0.0203626611503048	MF
ATPase activity, coupled	GO:0042623	5	Cluster11296	-0.632268278250333	-209	0.00067850182413729	5	44	GO:0042623	0.0203626611503048	MF
ATPase activity, coupled	GO:0042623	5	Cluster243	-0.379450234571219	-209	0.00067850182413729	5	44	GO:0042623	0.0203626611503048	MF
ATPase activity, coupled	GO:0042623	5	Cluster1950	-0.232679456138738	-209	0.00067850182413729	5	44	GO:0042623	0.0203626611503048	MF
ATPase activity, coupled	GO:0042623	5	Cluster86313	-0.132283989571412	-209	0.00067850182413729	5	44	GO:0042623	0.0203626611503048	MF
ATPase activity, coupled	GO:0042623	5	Cluster22957	0.715682709397801	-209	0.00067850182413729	5	44	GO:0042623	0.0203626611503048	MF
ATPase activity, coupled	GO:0042623	5	Cluster14301	-0.511009367102521	-209	0.00067850182413729	5	44	GO:0042623	0.0203626611503048	MF
ATPase activity, coupled	GO:0042623	5	Cluster30879	-0.232143463649616	-209	0.00067850182413729	5	44	GO:0042623	0.0203626611503048	MF
ATPase activity, coupled	GO:0042623	5	Cluster15520	-0.137906330653268	-209	0.00067850182413729	5	44	GO:0042623	0.0203626611503048	MF
ATPase activity, coupled	GO:0042623	5	Cluster19189	-0.0801321219226824	-209	0.00067850182413729	5	44	GO:0042623	0.0203626611503048	MF
ATPase activity, coupled	GO:0042623	5	Cluster422	-0.107816150533213	-209	0.00067850182413729	5	44	GO:0042623	0.0203626611503048	MF
ATPase activity, coupled	GO:0042623	5	Cluster3671	0.558725623892891	-209	0.00067850182413729	5	44	GO:0042623	0.0203626611503048	MF
ATPase activity, coupled	GO:0042623	5	Cluster42425	0.267293646803516	-209	0.00067850182413729	5	44	GO:0042623	0.0203626611503048	MF
ATPase activity, coupled	GO:0042623	5	Cluster12402	0.0763089181407325	-209	0.00067850182413729	5	44	GO:0042623	0.0203626611503048	MF
ATPase activity, coupled	GO:0042623	5	Cluster5262	-0.078129320584609	-209	0.00067850182413729	5	44	GO:0042623	0.0203626611503048	MF
ATPase activity, coupled	GO:0042623	5	Cluster15228	-0.687390317044196	-209	0.00067850182413729	5	44	GO:0042623	0.0203626611503048	MF
ATPase activity, coupled	GO:0042623	5	Cluster475	-0.381754479999591	-209	0.00067850182413729	5	44	GO:0042623	0.0203626611503048	MF
ATPase activity, coupled	GO:0042623	5	Cluster81822	-0.524881924976592	-209	0.00067850182413729	5	44	GO:0042623	0.0203626611503048	MF
ATPase activity, coupled	GO:0042623	5	Cluster317710	-0.517343195902202	-209	0.00067850182413729	5	44	GO:0042623	0.0203626611503048	MF
ATPase activity, coupled	GO:0042623	5	Cluster1004	-0.31347441694537	-209	0.00067850182413729	5	44	GO:0042623	0.0203626611503048	MF
ATPase activity, coupled	GO:0042623	5	Cluster62941	0.192471823113368	-209	0.00067850182413729	5	44	GO:0042623	0.0203626611503048	MF
ATPase activity, coupled	GO:0042623	5	Cluster2419	-0.2482305777706	-209	0.00067850182413729	5	44	GO:0042623	0.0203626611503048	MF
ATPase activity, coupled	GO:0042623	5	Cluster8954	-0.734115084640579	-209	0.00067850182413729	5	44	GO:0042623	0.0203626611503048	MF
ATPase activity, coupled	GO:0042623	5	Cluster9280	-0.48913137206156	-209	0.00067850182413729	5	44	GO:0042623	0.0203626611503048	MF
ATPase activity, coupled	GO:0042623	5	Cluster10020	0.0264003123962291	-209	0.00067850182413729	5	44	GO:0042623	0.0203626611503048	MF
ATPase activity, coupled	GO:0042623	5	Cluster362119	-0.715680639514032	-209	0.00067850182413729	5	44	GO:0042623	0.0203626611503048	MF
ATPase activity, coupled	GO:0042623	5	Cluster215836	-0.257475463450329	-209	0.00067850182413729	5	44	GO:0042623	0.0203626611503048	MF
ATPase activity, coupled	GO:0042623	5	Cluster5301	0.299595112078605	-209	0.00067850182413729	5	44	GO:0042623	0.0203626611503048	MF
ATPase activity, coupled	GO:0042623	5	Cluster47050	-0.584769415908513	-209	0.00067850182413729	5	44	GO:0042623	0.0203626611503048	MF
ATPase activity, coupled	GO:0042623	5	Cluster15839	-0.677501829064137	-209	0.00067850182413729	5	44	GO:0042623	0.0203626611503048	MF
ATPase activity, coupled	GO:0042623	5	Cluster2695	-0.338005967322019	-209	0.00067850182413729	5	44	GO:0042623	0.0203626611503048	MF
ATPase activity, coupled	GO:0042623	5	Cluster20290	0.39878392160098	-209	0.00067850182413729	5	44	GO:0042623	0.0203626611503048	MF
ATPase activity, coupled	GO:0042623	5	Cluster55539	-0.415615831768467	-209	0.00067850182413729	5	44	GO:0042623	0.0203626611503048	MF
ATPase activity, coupled	GO:0042623	5	Cluster3154	0.171941096288888	-209	0.00067850182413729	5	44	GO:0042623	0.0203626611503048	MF
ATPase activity, coupled	GO:0042623	5	Cluster2658	-0.125250317665909	-209	0.00067850182413729	5	44	GO:0042623	0.0203626611503048	MF
ATPase activity, coupled	GO:0042623	5	Cluster20180	0.370587517416879	-209	0.00067850182413729	5	44	GO:0042623	0.0203626611503048	MF
ATPase activity, coupled	GO:0042623	5	Cluster11046	-0.30595048769352	-209	0.00067850182413729	5	44	GO:0042623	0.0203626611503048	MF
ATPase activity, coupled	GO:0042623	5	Cluster20607	-0.271223826549528	-209	0.00067850182413729	5	44	GO:0042623	0.0203626611503048	MF
ATPase activity, coupled	GO:0042623	5	Cluster1064	-0.570866921703614	-209	0.00067850182413729	5	44	GO:0042623	0.0203626611503048	MF
ATPase activity, coupled	GO:0042623	5	Cluster25301	-0.324731390175652	-209	0.00067850182413729	5	44	GO:0042623	0.0203626611503048	MF
ATPase activity, coupled	GO:0042623	5	Cluster136	-0.527454662306232	-209	0.00067850182413729	5	44	GO:0042623	0.0203626611503048	MF
ATPase activity, coupled	GO:0042623	5	Cluster1903	-0.210728915134183	-209	0.00067850182413729	5	44	GO:0042623	0.0203626611503048	MF
ATPase activity, coupled	GO:0042623	5	Cluster1208	-0.0437279408432342	-209	0.00067850182413729	5	44	GO:0042623	0.0203626611503048	MF
lipase activity	GO:0016298	4	Cluster7397	0.274936354512032	293	0.002097657948978	4	18	GO:0016298	0.04195315897956	MF
lipase activity	GO:0016298	4	Cluster27078	0.163418100776703	293	0.002097657948978	4	18	GO:0016298	0.04195315897956	MF
lipase activity	GO:0016298	4	Cluster35478	-0.0574461975315608	293	0.002097657948978	4	18	GO:0016298	0.04195315897956	MF
lipase activity	GO:0016298	4	Cluster4111	0.340277465456665	293	0.002097657948978	4	18	GO:0016298	0.04195315897956	MF
lipase activity	GO:0016298	4	Cluster52041	0.670306714374728	293	0.002097657948978	4	18	GO:0016298	0.04195315897956	MF
lipase activity	GO:0016298	4	Cluster17304	0.253113367480245	293	0.002097657948978	4	18	GO:0016298	0.04195315897956	MF
lipase activity	GO:0016298	4	Cluster35020	-0.137858005969188	293	0.002097657948978	4	18	GO:0016298	0.04195315897956	MF
lipase activity	GO:0016298	4	Cluster23392	0.0148978410105418	293	0.002097657948978	4	18	GO:0016298	0.04195315897956	MF
lipase activity	GO:0016298	4	Cluster95683	0.700269910434305	293	0.002097657948978	4	18	GO:0016298	0.04195315897956	MF
lipase activity	GO:0016298	4	Cluster8951	0.0278228831498602	293	0.002097657948978	4	18	GO:0016298	0.04195315897956	MF
lipase activity	GO:0016298	4	Cluster83345	0.566413947376763	293	0.002097657948978	4	18	GO:0016298	0.04195315897956	MF
lipase activity	GO:0016298	4	Cluster23505	0.0978261319337719	293	0.002097657948978	4	18	GO:0016298	0.04195315897956	MF
lipase activity	GO:0016298	4	Cluster105632	0.338789175767328	293	0.002097657948978	4	18	GO:0016298	0.04195315897956	MF
lipase activity	GO:0016298	4	Cluster32996	-0.428904555298462	293	0.002097657948978	4	18	GO:0016298	0.04195315897956	MF
lipase activity	GO:0016298	4	Cluster33877	0.483781702485753	293	0.002097657948978	4	18	GO:0016298	0.04195315897956	MF
lipase activity	GO:0016298	4	Cluster35900	0.305585906126296	293	0.002097657948978	4	18	GO:0016298	0.04195315897956	MF
lipase activity	GO:0016298	4	Cluster29721	0.135734364680687	293	0.002097657948978	4	18	GO:0016298	0.04195315897956	MF
lipase activity	GO:0016298	4	Cluster19953	0.35705583369099	293	0.002097657948978	4	18	GO:0016298	0.04195315897956	MF
ubiquitin-like protein ligase binding	GO:0031625;GO:0044389	5	Cluster15716	-0.35777323601947	-186	0.00542063973322226	5	37	GO:0031625;GO:0044389	0.0798997091206093	MF
ubiquitin-like protein ligase binding	GO:0031625;GO:0044389	5	Cluster15684	-0.56807389047039	-186	0.00542063973322226	5	37	GO:0031625;GO:0044389	0.0798997091206093	MF
ubiquitin-like protein ligase binding	GO:0031625;GO:0044389	5	Cluster5917	-0.315941959663124	-186	0.00542063973322226	5	37	GO:0031625;GO:0044389	0.0798997091206093	MF
ubiquitin-like protein ligase binding	GO:0031625;GO:0044389	5	Cluster9392	0.295131256778335	-186	0.00542063973322226	5	37	GO:0031625;GO:0044389	0.0798997091206093	MF
ubiquitin-like protein ligase binding	GO:0031625;GO:0044389	5	Cluster82642	-0.238728104368517	-186	0.00542063973322226	5	37	GO:0031625;GO:0044389	0.0798997091206093	MF
ubiquitin-like protein ligase binding	GO:0031625;GO:0044389	5	Cluster42714	-0.385842596868582	-186	0.00542063973322226	5	37	GO:0031625;GO:0044389	0.0798997091206093	MF
ubiquitin-like protein ligase binding	GO:0031625;GO:0044389	5	Cluster1950	-0.232679456138738	-186	0.00542063973322226	5	37	GO:0031625;GO:0044389	0.0798997091206093	MF
ubiquitin-like protein ligase binding	GO:0031625;GO:0044389	5	Cluster29589	0.276735628244372	-186	0.00542063973322226	5	37	GO:0031625;GO:0044389	0.0798997091206093	MF
ubiquitin-like protein ligase binding	GO:0031625;GO:0044389	5	Cluster7678	-0.725378156317779	-186	0.00542063973322226	5	37	GO:0031625;GO:0044389	0.0798997091206093	MF
ubiquitin-like protein ligase binding	GO:0031625;GO:0044389	5	Cluster105594	0.0505640080041923	-186	0.00542063973322226	5	37	GO:0031625;GO:0044389	0.0798997091206093	MF
ubiquitin-like protein ligase binding	GO:0031625;GO:0044389	5	Cluster26720	-0.616737973404448	-186	0.00542063973322226	5	37	GO:0031625;GO:0044389	0.0798997091206093	MF
ubiquitin-like protein ligase binding	GO:0031625;GO:0044389	5	Cluster11727	-0.0863152435084667	-186	0.00542063973322226	5	37	GO:0031625;GO:0044389	0.0798997091206093	MF
ubiquitin-like protein ligase binding	GO:0031625;GO:0044389	5	Cluster46259	0.360377013420363	-186	0.00542063973322226	5	37	GO:0031625;GO:0044389	0.0798997091206093	MF
ubiquitin-like protein ligase binding	GO:0031625;GO:0044389	5	Cluster22454	-0.750939899226058	-186	0.00542063973322226	5	37	GO:0031625;GO:0044389	0.0798997091206093	MF
ubiquitin-like protein ligase binding	GO:0031625;GO:0044389	5	Cluster9181	0.597729535277145	-186	0.00542063973322226	5	37	GO:0031625;GO:0044389	0.0798997091206093	MF
ubiquitin-like protein ligase binding	GO:0031625;GO:0044389	5	Cluster22167	-0.232712395190447	-186	0.00542063973322226	5	37	GO:0031625;GO:0044389	0.0798997091206093	MF
ubiquitin-like protein ligase binding	GO:0031625;GO:0044389	5	Cluster14204	0.241378724916003	-186	0.00542063973322226	5	37	GO:0031625;GO:0044389	0.0798997091206093	MF
ubiquitin-like protein ligase binding	GO:0031625;GO:0044389	5	Cluster81364	-0.244963956090632	-186	0.00542063973322226	5	37	GO:0031625;GO:0044389	0.0798997091206093	MF
ubiquitin-like protein ligase binding	GO:0031625;GO:0044389	5	Cluster30126	-0.179575351221609	-186	0.00542063973322226	5	37	GO:0031625;GO:0044389	0.0798997091206093	MF
ubiquitin-like protein ligase binding	GO:0031625;GO:0044389	5	Cluster240848	-0.192583350134529	-186	0.00542063973322226	5	37	GO:0031625;GO:0044389	0.0798997091206093	MF
ubiquitin-like protein ligase binding	GO:0031625;GO:0044389	5	Cluster77148	-0.00638359690711356	-186	0.00542063973322226	5	37	GO:0031625;GO:0044389	0.0798997091206093	MF
ubiquitin-like protein ligase binding	GO:0031625;GO:0044389	5	Cluster53301	-0.304706923716142	-186	0.00542063973322226	5	37	GO:0031625;GO:0044389	0.0798997091206093	MF
ubiquitin-like protein ligase binding	GO:0031625;GO:0044389	5	Cluster13037	-0.381932447121964	-186	0.00542063973322226	5	37	GO:0031625;GO:0044389	0.0798997091206093	MF
ubiquitin-like protein ligase binding	GO:0031625;GO:0044389	5	Cluster33514	0.137703004291077	-186	0.00542063973322226	5	37	GO:0031625;GO:0044389	0.0798997091206093	MF
ubiquitin-like protein ligase binding	GO:0031625;GO:0044389	5	Cluster14708	-0.0535595754274108	-186	0.00542063973322226	5	37	GO:0031625;GO:0044389	0.0798997091206093	MF
ubiquitin-like protein ligase binding	GO:0031625;GO:0044389	5	Cluster18756	-0.077522154050348	-186	0.00542063973322226	5	37	GO:0031625;GO:0044389	0.0798997091206093	MF
ubiquitin-like protein ligase binding	GO:0031625;GO:0044389	5	Cluster11101	0.161901864550752	-186	0.00542063973322226	5	37	GO:0031625;GO:0044389	0.0798997091206093	MF
ubiquitin-like protein ligase binding	GO:0031625;GO:0044389	5	Cluster85629	-0.274733898935058	-186	0.00542063973322226	5	37	GO:0031625;GO:0044389	0.0798997091206093	MF
ubiquitin-like protein ligase binding	GO:0031625;GO:0044389	5	Cluster18045	-0.102121334253762	-186	0.00542063973322226	5	37	GO:0031625;GO:0044389	0.0798997091206093	MF
ubiquitin-like protein ligase binding	GO:0031625;GO:0044389	5	Cluster10529	-0.632727725662447	-186	0.00542063973322226	5	37	GO:0031625;GO:0044389	0.0798997091206093	MF
ubiquitin-like protein ligase binding	GO:0031625;GO:0044389	5	Cluster142085	-0.0185901035966292	-186	0.00542063973322226	5	37	GO:0031625;GO:0044389	0.0798997091206093	MF
ubiquitin-like protein ligase binding	GO:0031625;GO:0044389	5	Cluster11046	-0.30595048769352	-186	0.00542063973322226	5	37	GO:0031625;GO:0044389	0.0798997091206093	MF
ubiquitin-like protein ligase binding	GO:0031625;GO:0044389	5	Cluster97587	-0.505650771234384	-186	0.00542063973322226	5	37	GO:0031625;GO:0044389	0.0798997091206093	MF
ubiquitin-like protein ligase binding	GO:0031625;GO:0044389	5	Cluster12854	0.0331227152294332	-186	0.00542063973322226	5	37	GO:0031625;GO:0044389	0.0798997091206093	MF
ubiquitin-like protein ligase binding	GO:0031625;GO:0044389	5	Cluster21356	-0.476395222128613	-186	0.00542063973322226	5	37	GO:0031625;GO:0044389	0.0798997091206093	MF
ubiquitin-like protein ligase binding	GO:0031625;GO:0044389	5	Cluster45998	-0.404117155588593	-186	0.00542063973322226	5	37	GO:0031625;GO:0044389	0.0798997091206093	MF
ubiquitin-like protein ligase binding	GO:0031625;GO:0044389	5	Cluster49759	-0.258681834671662	-186	0.00542063973322226	5	37	GO:0031625;GO:0044389	0.0798997091206093	MF
helicase activity	GO:0004386	2	Cluster20172	0.251063875206731	-209	0.00739693916914474	2	27	GO:0004386	0.0887632700297369	MF
helicase activity	GO:0004386	2	Cluster11296	-0.632268278250333	-209	0.00739693916914474	2	27	GO:0004386	0.0887632700297369	MF
helicase activity	GO:0004386	2	Cluster1950	-0.232679456138738	-209	0.00739693916914474	2	27	GO:0004386	0.0887632700297369	MF
helicase activity	GO:0004386	2	Cluster86313	-0.132283989571412	-209	0.00739693916914474	2	27	GO:0004386	0.0887632700297369	MF
helicase activity	GO:0004386	2	Cluster14301	-0.511009367102521	-209	0.00739693916914474	2	27	GO:0004386	0.0887632700297369	MF
helicase activity	GO:0004386	2	Cluster19189	-0.0801321219226824	-209	0.00739693916914474	2	27	GO:0004386	0.0887632700297369	MF
helicase activity	GO:0004386	2	Cluster422	-0.107816150533213	-209	0.00739693916914474	2	27	GO:0004386	0.0887632700297369	MF
helicase activity	GO:0004386	2	Cluster5262	-0.078129320584609	-209	0.00739693916914474	2	27	GO:0004386	0.0887632700297369	MF
helicase activity	GO:0004386	2	Cluster15228	-0.687390317044196	-209	0.00739693916914474	2	27	GO:0004386	0.0887632700297369	MF
helicase activity	GO:0004386	2	Cluster475	-0.381754479999591	-209	0.00739693916914474	2	27	GO:0004386	0.0887632700297369	MF
helicase activity	GO:0004386	2	Cluster317710	-0.517343195902202	-209	0.00739693916914474	2	27	GO:0004386	0.0887632700297369	MF
helicase activity	GO:0004386	2	Cluster1004	-0.31347441694537	-209	0.00739693916914474	2	27	GO:0004386	0.0887632700297369	MF
helicase activity	GO:0004386	2	Cluster62941	0.192471823113368	-209	0.00739693916914474	2	27	GO:0004386	0.0887632700297369	MF
helicase activity	GO:0004386	2	Cluster2419	-0.2482305777706	-209	0.00739693916914474	2	27	GO:0004386	0.0887632700297369	MF
helicase activity	GO:0004386	2	Cluster9280	-0.48913137206156	-209	0.00739693916914474	2	27	GO:0004386	0.0887632700297369	MF
helicase activity	GO:0004386	2	Cluster10020	0.0264003123962291	-209	0.00739693916914474	2	27	GO:0004386	0.0887632700297369	MF
helicase activity	GO:0004386	2	Cluster362119	-0.715680639514032	-209	0.00739693916914474	2	27	GO:0004386	0.0887632700297369	MF
helicase activity	GO:0004386	2	Cluster5301	0.299595112078605	-209	0.00739693916914474	2	27	GO:0004386	0.0887632700297369	MF
helicase activity	GO:0004386	2	Cluster47050	-0.584769415908513	-209	0.00739693916914474	2	27	GO:0004386	0.0887632700297369	MF
helicase activity	GO:0004386	2	Cluster2695	-0.338005967322019	-209	0.00739693916914474	2	27	GO:0004386	0.0887632700297369	MF
helicase activity	GO:0004386	2	Cluster20290	0.39878392160098	-209	0.00739693916914474	2	27	GO:0004386	0.0887632700297369	MF
helicase activity	GO:0004386	2	Cluster55539	-0.415615831768467	-209	0.00739693916914474	2	27	GO:0004386	0.0887632700297369	MF
helicase activity	GO:0004386	2	Cluster3154	0.171941096288888	-209	0.00739693916914474	2	27	GO:0004386	0.0887632700297369	MF
helicase activity	GO:0004386	2	Cluster20180	0.370587517416879	-209	0.00739693916914474	2	27	GO:0004386	0.0887632700297369	MF
helicase activity	GO:0004386	2	Cluster20607	-0.271223826549528	-209	0.00739693916914474	2	27	GO:0004386	0.0887632700297369	MF
helicase activity	GO:0004386	2	Cluster136	-0.527454662306232	-209	0.00739693916914474	2	27	GO:0004386	0.0887632700297369	MF
helicase activity	GO:0004386	2	Cluster1208	-0.0437279408432342	-209	0.00739693916914474	2	27	GO:0004386	0.0887632700297369	MF
ribosome	GO:0005840	2	Cluster85524	0.549632717214071	260	2.377380999544e-05	2	43	GO:0005840	0.0029955000594255	CC
ribosome	GO:0005840	2	Cluster71595	-0.166392437004685	260	2.377380999544e-05	2	43	GO:0005840	0.0029955000594255	CC
ribosome	GO:0005840	2	Cluster198454	0.285602504879062	260	2.377380999544e-05	2	43	GO:0005840	0.0029955000594255	CC
ribosome	GO:0005840	2	Cluster10923	-0.0142638533146248	260	2.377380999544e-05	2	43	GO:0005840	0.0029955000594255	CC
ribosome	GO:0005840	2	Cluster67870	-0.306074444021827	260	2.377380999544e-05	2	43	GO:0005840	0.0029955000594255	CC
ribosome	GO:0005840	2	Cluster37137	-0.05012547796876	260	2.377380999544e-05	2	43	GO:0005840	0.0029955000594255	CC
ribosome	GO:0005840	2	Cluster39485	0.404377630438724	260	2.377380999544e-05	2	43	GO:0005840	0.0029955000594255	CC
ribosome	GO:0005840	2	Cluster37814	0.508800520638866	260	2.377380999544e-05	2	43	GO:0005840	0.0029955000594255	CC
ribosome	GO:0005840	2	Cluster47627	0.361267433258299	260	2.377380999544e-05	2	43	GO:0005840	0.0029955000594255	CC
ribosome	GO:0005840	2	Cluster59455	0.119943552846604	260	2.377380999544e-05	2	43	GO:0005840	0.0029955000594255	CC
ribosome	GO:0005840	2	Cluster36280	0.608608859931465	260	2.377380999544e-05	2	43	GO:0005840	0.0029955000594255	CC
ribosome	GO:0005840	2	Cluster19003	0.624887743347754	260	2.377380999544e-05	2	43	GO:0005840	0.0029955000594255	CC
ribosome	GO:0005840	2	Cluster19765	0.478176869845508	260	2.377380999544e-05	2	43	GO:0005840	0.0029955000594255	CC
ribosome	GO:0005840	2	Cluster20038	-0.282480968168528	260	2.377380999544e-05	2	43	GO:0005840	0.0029955000594255	CC
ribosome	GO:0005840	2	Cluster33626	0.520223093173695	260	2.377380999544e-05	2	43	GO:0005840	0.0029955000594255	CC
ribosome	GO:0005840	2	Cluster44928	0.422376581297004	260	2.377380999544e-05	2	43	GO:0005840	0.0029955000594255	CC
ribosome	GO:0005840	2	Cluster255400	0.421964283681267	260	2.377380999544e-05	2	43	GO:0005840	0.0029955000594255	CC
ribosome	GO:0005840	2	Cluster83689	-0.131506693050218	260	2.377380999544e-05	2	43	GO:0005840	0.0029955000594255	CC
ribosome	GO:0005840	2	Cluster42146	-0.278547258192339	260	2.377380999544e-05	2	43	GO:0005840	0.0029955000594255	CC
ribosome	GO:0005840	2	Cluster10946	0.0498415256572856	260	2.377380999544e-05	2	43	GO:0005840	0.0029955000594255	CC
ribosome	GO:0005840	2	Cluster31077	-0.0932429724660169	260	2.377380999544e-05	2	43	GO:0005840	0.0029955000594255	CC
ribosome	GO:0005840	2	Cluster63298	-0.00993194179015194	260	2.377380999544e-05	2	43	GO:0005840	0.0029955000594255	CC
ribosome	GO:0005840	2	Cluster39685	0.457032562372035	260	2.377380999544e-05	2	43	GO:0005840	0.0029955000594255	CC
ribosome	GO:0005840	2	Cluster31932	-0.573551757547918	260	2.377380999544e-05	2	43	GO:0005840	0.0029955000594255	CC
ribosome	GO:0005840	2	Cluster59054	0.25905738293187	260	2.377380999544e-05	2	43	GO:0005840	0.0029955000594255	CC
ribosome	GO:0005840	2	Cluster353028	0.659978085473057	260	2.377380999544e-05	2	43	GO:0005840	0.0029955000594255	CC
ribosome	GO:0005840	2	Cluster30293	-0.00360812439687827	260	2.377380999544e-05	2	43	GO:0005840	0.0029955000594255	CC
ribosome	GO:0005840	2	Cluster17395	0.390209339612024	260	2.377380999544e-05	2	43	GO:0005840	0.0029955000594255	CC
ribosome	GO:0005840	2	Cluster28327	0.158360379462441	260	2.377380999544e-05	2	43	GO:0005840	0.0029955000594255	CC
ribosome	GO:0005840	2	Cluster32035	0.560027444771505	260	2.377380999544e-05	2	43	GO:0005840	0.0029955000594255	CC
ribosome	GO:0005840	2	Cluster40418	0.459452354156932	260	2.377380999544e-05	2	43	GO:0005840	0.0029955000594255	CC
ribosome	GO:0005840	2	Cluster8818	-0.620119117238998	260	2.377380999544e-05	2	43	GO:0005840	0.0029955000594255	CC
ribosome	GO:0005840	2	Cluster4012	0.250322515960805	260	2.377380999544e-05	2	43	GO:0005840	0.0029955000594255	CC
ribosome	GO:0005840	2	Cluster142085	-0.0185901035966292	260	2.377380999544e-05	2	43	GO:0005840	0.0029955000594255	CC
ribosome	GO:0005840	2	Cluster32571	0.349296068263436	260	2.377380999544e-05	2	43	GO:0005840	0.0029955000594255	CC
ribosome	GO:0005840	2	Cluster78943	0.852636635002725	260	2.377380999544e-05	2	43	GO:0005840	0.0029955000594255	CC
ribosome	GO:0005840	2	Cluster50100	0.134472842753391	260	2.377380999544e-05	2	43	GO:0005840	0.0029955000594255	CC
ribosome	GO:0005840	2	Cluster71548	0.35697946650522	260	2.377380999544e-05	2	43	GO:0005840	0.0029955000594255	CC
ribosome	GO:0005840	2	Cluster78656	0.310668266274043	260	2.377380999544e-05	2	43	GO:0005840	0.0029955000594255	CC
ribosome	GO:0005840	2	Cluster27274	0.0295341196415973	260	2.377380999544e-05	2	43	GO:0005840	0.0029955000594255	CC
ribosome	GO:0005840	2	Cluster16836	-0.0356416835612419	260	2.377380999544e-05	2	43	GO:0005840	0.0029955000594255	CC
ribosome	GO:0005840	2	Cluster66519	-0.399676274710666	260	2.377380999544e-05	2	43	GO:0005840	0.0029955000594255	CC
ribosome	GO:0005840	2	Cluster36966	0.497194503289169	260	2.377380999544e-05	2	43	GO:0005840	0.0029955000594255	CC
