# Supplementary material for: Expression plasticity regulates intraspecific variation in the acclimatization potential of a reef-building coral
Source: Nat Commun. 2022 Aug 15;13:4790. doi: 10.1038/s41467-022-32452-4 (PMC9378650; doi:10.1038/s41467-022-32452-4)
Supplement: Supplementary file 4 — Source Data [file 41467_2022_32452_MOESM4_ESM.zip › source_data/f5b.txt]

advantage	Cluster77005
-1.51058038720539	0.211250187187175
1.29478318903319	-0.0690824308428914
1.51058038720539	-0.0488859525186689
0.791256393298061	0
1.43864798781465	-0.089671243057423
1.94217478354978	-0.156777114998088
1.87024238415905	-0.107213873572557
-1.72637758537758	0.162386883749409
0.647391594516594	-0.0249393251888363
-0.0719323993907333	0
