# Supplementary material for: Expression plasticity regulates intraspecific variation in the acclimatization potential of a reef-building coral
Source: Nat Commun. 2022 Aug 15;13:4790. doi: 10.1038/s41467-022-32452-4 (PMC9378650; doi:10.1038/s41467-022-32452-4)
Supplement: Supplementary file 4 — Source Data [file 41467_2022_32452_MOESM4_ESM.zip › source_data/f4b.txt]

treatment	mean	se	n	roc	heat_sum	dhw
Constant High	5.78293300251355	0.0673055998728613	2634	0.0211468330134356	1780.611	2.64971875
Pulse	5.19682159123422	0.0634758720196526	1896	0.0733714011516315	1294.927	1.92697470238095
Pulse Increase	4.71190939839614	0.0593114872146291	1544	0.0790576923076923	887.475	1.32064732142857
Pulse High	4.98567742683882	0.0604953203746032	1784	0.0411573896353167	1446.482	2.15250297619048
