# Supplementary material for: Expression plasticity regulates intraspecific variation in the acclimatization potential of a reef-building coral
Source: Nat Commun. 2022 Aug 15;13:4790. doi: 10.1038/s41467-022-32452-4 (PMC9378650; doi:10.1038/s41467-022-32452-4)
Supplement: Supplementary file 4 — Source Data [file 41467_2022_32452_MOESM4_ESM.zip › source_data/f4c.txt]

cluster	padj	log2FoldChange	treatment
Cluster100110	0.942295780205469	-0.611286235925715	constant_high
Cluster100162	0.937785125705052	0.282427365208134	constant_high
Cluster100170	0.355485111910222	0.751346367781324	constant_high
Cluster10020	0.0782209442016133	-0.437078398532	constant_high
Cluster100201	0.988715257094781	-0.0277331292029195	constant_high
Cluster100205	0.212206795430508	-1.15540698508622	constant_high
Cluster1003	0.00805121731914195	0.771443764599834	constant_high
Cluster100320	0.65563571069421	-0.950499731659308	constant_high
Cluster100345	0.989607914993264	0.0943221471743765	constant_high
Cluster100358	0.554555599566125	1.20396216427148	constant_high
Cluster100372	0.220857652411409	2.08259426018793	constant_high
Cluster100378	0.883265359354417	-0.626485568540818	constant_high
Cluster100379	0.218852647181553	1.37805832172181	constant_high
Cluster100386	0.714245391981918	-0.28749602788327	constant_high
Cluster1004	0.741969052247071	-0.149835925480671	constant_high
Cluster100421	0.581195745603959	-0.606642685365583	constant_high
Cluster100456	0.56948437615467	1.71591512077676	constant_high
Cluster100530	0.889911071811896	0.512388018737709	constant_high
Cluster10059	0.850649172854754	0.131478977602071	constant_high
Cluster10060	0.278743330168181	0.221461666476039	constant_high
Cluster100627	0.717431160002922	-3.74622140707671	constant_high
Cluster100652	0.989812474022759	-0.0514821890169562	constant_high
Cluster100660	0.463425151371708	-1.27138599763034	constant_high
Cluster100716	0.959715969370744	-0.178743939703804	constant_high
Cluster100852	0.591600062383062	0.993832284284074	constant_high
Cluster100860	0.931571670387494	0.143741100227813	constant_high
Cluster100861	0.115603515093019	1.72843955448711	constant_high
Cluster100896	0.701408289006921	0.761022417309623	constant_high
Cluster100914	0.824992576924377	0.445129897981362	constant_high
Cluster100924	0.917185900170619	1.87659917892006	constant_high
Cluster100927	0.561393986149285	1.15874503448634	constant_high
Cluster101054	0.152298718121592	-1.84834238883474	constant_high
Cluster101071	0.609013557562851	1.99639344968105	constant_high
Cluster101079	0.800608967492288	-1.42824804530689	constant_high
Cluster101128	0.867656301460186	-0.681923116400148	constant_high
Cluster10114	9.02985319055353e-08	0.796694717507668	constant_high
Cluster10119	0.971335230099088	-0.0557838113145905	constant_high
Cluster101259	0.952386565671993	-0.220699555345593	constant_high
Cluster10126	0.250137445219354	-0.36913033552247	constant_high
Cluster101283	0.284400646126475	-1.59444705874886	constant_high
Cluster101316	0.822416004901282	0.998743074199733	constant_high
Cluster101322	0.00649044070254282	21.631854180069	constant_high
Cluster101336	0.458412398147192	-8.22109275856105	constant_high
Cluster10136	0.401078401895454	-0.866184747026811	constant_high
Cluster101379	0.468625414856333	0.78226476585192	constant_high
Cluster101390	0.434602566129868	-8.57917057707602	constant_high
Cluster101393	0.156002169598875	-10.3827820933319	constant_high
Cluster101394	0.599259026173086	0.894829042229003	constant_high
Cluster101411	0.409770105711941	0.495588950018393	constant_high
Cluster10144	0.833839161013901	-0.115702290659134	constant_high
Cluster101466	0.565889888107871	0.611062928241522	constant_high
Cluster101511	0.478420787127366	0.745538649507947	constant_high
Cluster101535	0.6822740556425	-1.38891290770318	constant_high
Cluster101545	0.711828551798503	-0.465953368395426	constant_high
Cluster101562	0.0797891668460749	5.46468157597953	constant_high
Cluster101576	0.989317030534687	-0.0365407295150087	constant_high
Cluster101588	0.708233777842301	-0.908366710017225	constant_high
Cluster101592	0.716545937459677	0.902327414038833	constant_high
Cluster10160	0.942184432051925	-0.124315607159301	constant_high
Cluster101604	0.89858009930668	-0.41895942766211	constant_high
Cluster10167	0.332459410316232	-0.47483030573862	constant_high
Cluster10173	0.27478478303719	-0.284957158973239	constant_high
Cluster101741	0.93860713712564	0.107175508811976	constant_high
Cluster101746	0.401719649183177	1.05639005015776	constant_high
Cluster10175	0.041173564931486	-0.716982382028878	constant_high
Cluster1018	0.00629645407889332	0.629858140909455	constant_high
Cluster10180	0.992825298869814	0.010052035344532	constant_high
Cluster101811	0.924009551817802	0.179631429236584	constant_high
Cluster101829	0.264151985474694	0.872860903440868	constant_high
Cluster101848	0.763739828710479	-0.279380617267988	constant_high
Cluster101853	0.609275244720019	0.745939937502547	constant_high
Cluster102010	0.96115195306281	0.310090012484755	constant_high
Cluster102083	0.924132457734681	-0.107534666210267	constant_high
Cluster102123	0.625308756482988	0.839692152672713	constant_high
Cluster102129	0.774060128372731	0.422373664503014	constant_high
Cluster102135	0.701303859869382	0.496246778668215	constant_high
Cluster10214	0.25703784677721	1.01746070812234	constant_high
Cluster102146	0.0171598654247875	-2.63723936773147	constant_high
Cluster102154	0.859795271782251	-0.77842818588482	constant_high
Cluster102223	0.989607914993264	-0.035804611806975	constant_high
Cluster102232	0.385825553969489	-4.12139355491167	constant_high
Cluster102255	0.163626249247616	-1.01816989271939	constant_high
Cluster102307	0.89395856698942	-0.202818024519999	constant_high
Cluster10231	0.681624220557898	0.137502981116431	constant_high
Cluster102335	0.653165169349175	3.59956459918345	constant_high
Cluster102352	0.182512135608535	1.86452809070322	constant_high
Cluster102407	5.90473294016748e-13	-29.8384114303273	constant_high
Cluster102525	0.93635151973402	0.273766230981708	constant_high
Cluster102526	0.936303795502898	-0.256969690010195	constant_high
Cluster10253	0.804107057972127	0.147101952762394	constant_high
Cluster102540	0.472298740604936	-0.252394812113752	constant_high
Cluster102582	0.484353052775333	7.88380189691422	constant_high
Cluster102587	0.611567395935408	-6.25800885784332	constant_high
Cluster10260	0.606248883807359	0.31432855341378	constant_high
Cluster102602	0.795726015329785	0.553259933262769	constant_high
Cluster102612	0.793812319802522	2.2821899544713	constant_high
Cluster102653	0.516461866293618	-1.88303744525609	constant_high
Cluster102729	0.211864128439419	0.636689177384268	constant_high
Cluster102816	0.562959914721059	1.16218298127175	constant_high
Cluster102817	0.639643754059765	0.850366473307012	constant_high
Cluster102820	0.394369992379286	2.88761011935568	constant_high
Cluster102961	0.876057358728136	-0.137738533571269	constant_high
Cluster10301	0.507505854935098	0.249976604928489	constant_high
Cluster103046	0.0234989995301809	-1.37587479079036	constant_high
Cluster103074	0.62097399807924	0.841087851116822	constant_high
Cluster103081	0.483587304056708	0.543725119957059	constant_high
Cluster103228	0.918126924008838	0.102661499410858	constant_high
Cluster103239	0.309920011107108	1.27938715149912	constant_high
Cluster10326	0.390003770400875	0.292737037195555	constant_high
Cluster103289	0.436202141467021	-6.82330858429356	constant_high
Cluster103298	3.03002422553418e-07	-5.25835124114719	constant_high
Cluster10330	0.240606383972893	0.278886701905059	constant_high
Cluster103311	0.973026458179872	-0.122024120947928	constant_high
Cluster103317	0.94152072973034	-0.113716585193817	constant_high
Cluster103385	0.997548492871085	-0.0733224926963778	constant_high
Cluster10341	0.938348617825027	-0.102329069538057	constant_high
Cluster103482	0.706960641536828	1.24270522899235	constant_high
Cluster103483	0.0143445669025295	-3.64053686742738	constant_high
Cluster103488	0.528087774812206	-0.501233559422166	constant_high
Cluster103497	0.884422316628147	-0.142318799049553	constant_high
Cluster103500	0.843920258252071	0.852091370719228	constant_high
Cluster10355	0.00126123792026873	-1.18104991925607	constant_high
Cluster10361	0.0840907224591524	0.555719651038682	constant_high
Cluster103668	0.0233839288905991	-3.90695098428154	constant_high
Cluster103689	0.828817779947258	-0.807218230707894	constant_high
Cluster103690	0.798731865614471	0.423877995909114	constant_high
Cluster103730	0.999509012370757	-0.00425163472758882	constant_high
Cluster103747	0.752126154794791	0.34674450083708	constant_high
Cluster103763	0.000254333795073341	-1.95991750379705	constant_high
Cluster10377	0.833839161013901	-0.0682091338109983	constant_high
Cluster103773	0.718351559695416	0.810479419518354	constant_high
Cluster103812	7.68010421066199e-08	-27.4228396439517	constant_high
Cluster103825	0.731649663981717	0.523612402457411	constant_high
Cluster103840	0.215837073092991	-1.97727688330364	constant_high
Cluster103851	0.900390447830771	-0.638601184810659	constant_high
Cluster103854	0.790272880101738	-0.738958656909659	constant_high
Cluster10387	0.968068178513692	-0.0360377375250151	constant_high
Cluster10394	0.532044037639408	-0.202196502742893	constant_high
Cluster103995	0.489763839689182	-1.11976950342277	constant_high
Cluster104022	0.940770288422537	0.117759482994304	constant_high
Cluster104045	0.88533377628945	-0.435266470592204	constant_high
Cluster104046	0.907694108841871	0.274335509528708	constant_high
Cluster104137	1.30934810582108e-18	-24.715868896181	constant_high
Cluster104145	0.664888767511437	0.227357357762923	constant_high
Cluster104146	0.968068178513692	-0.236006219505088	constant_high
Cluster104174	0.903064054849043	-0.329554368513055	constant_high
Cluster10418	0.477351868389888	-0.188881746898781	constant_high
Cluster104207	0.985453469583243	0.0409815872491993	constant_high
Cluster104243	0.5439166167179	0.85165010801355	constant_high
Cluster104244	0.0961617580621338	-1.73250772984965	constant_high
Cluster104255	0.669499216036305	-0.472120760312064	constant_high
Cluster104257	0.541050415901144	-0.611359326046975	constant_high
Cluster104302	0.741969052247071	-0.767568288209033	constant_high
Cluster104304	0.900777491840147	-0.427520026178717	constant_high
Cluster104415	0.741989346580774	0.8098021943529	constant_high
Cluster104424	0.508714217134035	1.2166688967629	constant_high
Cluster104426	0.741950069031658	-4.56244971566208	constant_high
Cluster104445	0.924009551817802	0.169854517811882	constant_high
Cluster104479	0.207937592221806	-12.0608702775472	constant_high
Cluster104491	0.515612930954173	-0.937661695708006	constant_high
Cluster10452	0.0458860249044823	0.952377566523568	constant_high
Cluster104523	0.580685230444473	-1.09750657214961	constant_high
Cluster104524	0.590524730570984	0.641619987699513	constant_high
Cluster104595	5.76438090806702e-07	-36.674381051451	constant_high
Cluster10461	0.600598991778084	0.361386658838105	constant_high
Cluster104632	5.12297086069288e-05	2.69977429143814	constant_high
Cluster104653	0.156599581036753	1.35525685930972	constant_high
Cluster10473	0.984808812231944	0.0107488322122183	constant_high
Cluster104738	0.885022987207033	-0.278955028037793	constant_high
Cluster104940	0.653165169349175	1.21103233830278	constant_high
Cluster104946	0.887399416422771	-0.158881234317272	constant_high
Cluster104996	0.835741191859498	0.705733262623795	constant_high
Cluster1050	0.865534771159535	-0.0863963250864276	constant_high
Cluster105044	0.590524730570984	-1.36551904625185	constant_high
Cluster105156	0.0575288658691165	-1.37258833322939	constant_high
Cluster1052	0.0205850144011677	0.552737045127577	constant_high
Cluster105200	0.151255411868015	1.97790121528534	constant_high
Cluster105212	0.284850266339644	1.18773421901858	constant_high
Cluster105252	0.41773011525413	-0.354935561495295	constant_high
Cluster10529	0.00196764349212484	0.892935214536158	constant_high
Cluster105352	0.746416216830059	-0.685072399719847	constant_high
Cluster105354	9.94906843692397e-18	-29.8708109560953	constant_high
Cluster10537	0.0221800316213178	-0.490732787181536	constant_high
Cluster105374	0.507147877927267	3.3411762699415	constant_high
Cluster105395	0.542277594963045	-1.32622216715908	constant_high
Cluster10545	0.848748805496594	-0.107612018962729	constant_high
Cluster105471	0.90921720397179	0.143647767823358	constant_high
Cluster105491	0.93860713712564	0.283076347246287	constant_high
Cluster105594	0.21868148739338	0.207234511849695	constant_high
Cluster105597	0.968457170557335	0.113619131847792	constant_high
Cluster105604	0.987911625640541	-0.0559219647578734	constant_high
Cluster105630	9.08617936588742e-07	22.8578486459285	constant_high
Cluster105632	0.98265312773626	0.0802708648825252	constant_high
Cluster105652	0.559638084748232	-0.789645934788652	constant_high
Cluster10566	0.02336216184176	-0.931450884588321	constant_high
Cluster105703	0.670594092288934	0.570932943200556	constant_high
Cluster105704	0.4423736841689	1.35370820122868	constant_high
Cluster10572	0.406521344461214	-0.276647601498023	constant_high
Cluster105720	0.117812730129049	-3.63643616625479	constant_high
Cluster10573	0.132683663532225	-0.649024307272158	constant_high
Cluster105832	0.900390447830771	0.148702708958963	constant_high
Cluster105843	0.718061728896762	-1.37032645515883	constant_high
Cluster105856	0.961135581310989	0.0673926673794465	constant_high
Cluster105877	0.354539491768336	-1.43987555966503	constant_high
Cluster10588	0.90453933351991	0.198647650774228	constant_high
Cluster10590	0.0145584937358453	0.897391344112255	constant_high
Cluster105923	6.25129973863341e-09	-23.6487874651536	constant_high
Cluster105927	0.63414876109021	-2.4162112107682	constant_high
Cluster10593	0.39744002709213	-0.324709577348586	constant_high
Cluster105959	0.228308374998405	-1.43001631876109	constant_high
Cluster105973	0.260434578284963	-4.8906462360442	constant_high
Cluster105987	0.961135581310989	0.610331291152244	constant_high
Cluster106	0.886493601374872	-0.092275315577827	constant_high
Cluster10604	0.151080253862676	0.622391547548126	constant_high
Cluster106047	0.924167069713382	0.065765208555952	constant_high
Cluster106102	0.784965499775124	-1.06765783919079	constant_high
Cluster106146	0.902344811733901	-0.610358249518876	constant_high
Cluster106165	0.418918549315533	-1.90108544224673	constant_high
Cluster106170	0.7900788270044	-0.727533084562731	constant_high
Cluster10620	0.546756460904553	-0.272691519916869	constant_high
Cluster106211	0.679082138429841	-0.599356862533029	constant_high
Cluster10623	0.774228834457873	0.311256721714245	constant_high
Cluster106239	0.00191970545905979	24.1027799050829	constant_high
Cluster10632	0.850382786181666	0.424247612076388	constant_high
Cluster106356	0.364677876377287	-1.47503562589375	constant_high
Cluster106377	0.144281933987828	-0.772760949279495	constant_high
Cluster106396	0.971081001626384	-0.0612607200312582	constant_high
Cluster1064	0.599144721996597	-0.591701541361338	constant_high
Cluster10641	0.948799420177874	-0.03883791151287	constant_high
Cluster106453	0.381983829363857	1.02441982503218	constant_high
Cluster106476	0.871738988645114	-0.186923691205819	constant_high
Cluster106481	0.991583629002775	-0.0377370844998015	constant_high
Cluster106484	0.183971672294887	-5.31350731971564	constant_high
Cluster106494	0.584310491323511	-1.07835299680707	constant_high
Cluster106509	0.68370239052293	0.709741668502357	constant_high
Cluster106624	0.915213968715628	-0.207541286744836	constant_high
Cluster106652	0.361929292587085	-1.15570435714298	constant_high
Cluster10667	0.0312517573427492	0.92116747693204	constant_high
Cluster106670	0.898452370840905	-0.0897857590871019	constant_high
Cluster106682	0.977722445989503	-0.037145309621185	constant_high
Cluster106716	0.728767403610561	-0.781328125309262	constant_high
Cluster106737	0.964671554147999	0.109858186787949	constant_high
Cluster10674	0.965568350301544	0.0368388446387679	constant_high
Cluster10675	0.406942487620837	-0.602730877303684	constant_high
Cluster10681	0.588331201738813	0.598435065736911	constant_high
Cluster106844	0.61916348056845	-1.3573128825185	constant_high
Cluster106866	0.782845244999192	0.392167896656346	constant_high
Cluster106877	0.639832685574268	-0.401145979632794	constant_high
Cluster106932	0.183133157906523	-1.34323281831296	constant_high
Cluster10695	0.992825298869814	-0.0129300180232076	constant_high
Cluster106951	0.119990837429425	-13.3329415235614	constant_high
Cluster106968	0.935452124910205	0.20143304975956	constant_high
Cluster106979	0.253610373370791	3.54920549498266	constant_high
Cluster10705	0.612492185379597	0.210357508502395	constant_high
Cluster107118	0.48094400805985	-2.04869469353987	constant_high
Cluster10718	0.996333921051391	0.00483450004288208	constant_high
Cluster107190	0.859775632527816	-0.416356281295584	constant_high
Cluster107196	0.687058957477364	-0.364619610118672	constant_high
Cluster107207	0.0507024124659996	-0.782294260581258	constant_high
Cluster107223	0.358145739067523	3.84239255412303	constant_high
Cluster107252	0.596997342027352	-2.72969365071396	constant_high
Cluster107259	0.597251266273567	-1.18107847354594	constant_high
Cluster107268	0.63330641110807	0.797964446021843	constant_high
Cluster107269	0.974839521919275	-0.22122610728479	constant_high
Cluster10730	0.869429634818821	0.224583280685743	constant_high
Cluster107308	0.134868581098202	10.091947568347	constant_high
Cluster10737	0.535478087400426	0.648180932066371	constant_high
Cluster107371	0.749450089205183	-0.869477557463048	constant_high
Cluster10739	0.889444562447481	-0.170849871397032	constant_high
Cluster107403	0.900390447830771	-0.370853199826022	constant_high
Cluster107421	0.902773734739871	-1.94739695661132	constant_high
Cluster107441	0.472622628055618	1.21215322474662	constant_high
Cluster10751	0.00164135037110074	-0.633093177648602	constant_high
Cluster107637	0.992825298869814	0.0205075444749218	constant_high
Cluster107686	0.482024529638513	-0.601432784117244	constant_high
Cluster107700	0.994316613868348	0.0187043436034035	constant_high
Cluster107707	0.90921720397179	2.02589988008827	constant_high
Cluster107746	0.731649663981717	0.826356836822673	constant_high
Cluster107754	0.373553907537034	-1.07613525998423	constant_high
Cluster107827	0.390815213525499	9.13993568086428	constant_high
Cluster107861	0.618463049164985	-1.10859985569781	constant_high
Cluster107866	0.868894997402815	2.23622099699054	constant_high
Cluster107890	0.669541382679202	0.553293264950397	constant_high
Cluster107892	0.785371869090476	-0.376256913024852	constant_high
Cluster107994	0.61916348056845	1.79731921710175	constant_high
Cluster108008	0.936980028116711	0.308076484249353	constant_high
Cluster10801	0.0584710187680465	1.77995058767536	constant_high
Cluster108012	0.806339306957174	-1.40963960685648	constant_high
Cluster108017	0.00213538549297004	-19.462914232744	constant_high
Cluster108023	0.581598513258547	3.766734554623	constant_high
Cluster108035	0.984686330610224	-0.0881417781594931	constant_high
Cluster108051	0.605599896427767	-1.19106044569701	constant_high
Cluster108066	0.55544026875672	1.63373773765242	constant_high
Cluster108148	0.92052215717395	-0.306749994339132	constant_high
Cluster108169	0.76028647458721	0.381064937315029	constant_high
Cluster10818	0.139084830035674	-0.537179085155089	constant_high
Cluster10822	0.984686330610224	0.0169527379023704	constant_high
Cluster108236	0.686695646342289	0.882052817795907	constant_high
Cluster108269	0.840698100600778	0.765898298219034	constant_high
Cluster108291	0.415262223093453	-1.30085576560126	constant_high
Cluster108336	0.836437835096452	-0.60782380079156	constant_high
Cluster108339	0.118484992079221	-3.9232650659723	constant_high
Cluster108407	0.64599105317276	0.741122556035537	constant_high
Cluster108463	0.588331201738813	1.42019700147685	constant_high
Cluster108469	0.00197686526572341	7.04837787126738	constant_high
Cluster108508	0.952326518682191	-0.133410301277144	constant_high
Cluster108532	0.065209613595558	2.57863159657489	constant_high
Cluster108550	0.35385049659321	-2.52253452393476	constant_high
Cluster108655	0.84716386654752	0.233724626624544	constant_high
Cluster108662	0.780594803379053	0.510781010379574	constant_high
Cluster10867	0.801987472754202	-0.142853163384638	constant_high
Cluster108678	0.0710396888743244	-3.21801215892501	constant_high
Cluster108687	0.0294228292816761	-3.545715977431	constant_high
Cluster108693	0.83866245652771	0.274263814376734	constant_high
Cluster10873	0.0180359934211705	1.83724990416395	constant_high
Cluster108770	0.578412284769514	-0.782035020439549	constant_high
Cluster10878	0.864132149026178	0.153524805664421	constant_high
Cluster108783	0.163111446319228	3.9432944520055	constant_high
Cluster10883	0.0761170082737035	-1.18790243498785	constant_high
Cluster108881	0.744855484089288	0.769069570052162	constant_high
Cluster108931	0.897472787714174	0.170335605730036	constant_high
Cluster108936	0.744151767096844	0.646025279731638	constant_high
Cluster10900	0.449519792419011	0.460649913335218	constant_high
Cluster109013	0.782845244999192	-0.407271224167275	constant_high
Cluster109036	0.562959914721059	0.199136505546813	constant_high
Cluster10911	0.254512046208446	0.408064328394372	constant_high
Cluster109200	0.299531518683522	-1.50147979201478	constant_high
Cluster109214	0.971081001626384	-0.229830771864483	constant_high
Cluster109216	0.960324650845349	0.299652204965525	constant_high
Cluster109229	0.985740691624302	-0.0575016329555377	constant_high
Cluster10923	0.582971968362421	0.205304738906799	constant_high
Cluster109235	0.572962208099184	-2.0004214294873	constant_high
Cluster109255	0.976517234133767	0.640497915409435	constant_high
Cluster10927	0.264401552162341	0.949534397236909	constant_high
Cluster109288	0.167854755463232	1.25451940812662	constant_high
Cluster10933	3.73413944806161e-06	1.49788378137695	constant_high
Cluster10946	0.546161300245405	0.188389642678598	constant_high
Cluster109477	0.991593748403644	0.0559353840238258	constant_high
Cluster109480	0.79131047962006	0.307965064809924	constant_high
Cluster10951	0.910012406330623	0.104233722955916	constant_high
Cluster109558	0.920400313099202	-0.233418651137823	constant_high
Cluster109577	0.485778609923478	-1.59347271695427	constant_high
Cluster10959	0.854876449586026	-0.204319537076419	constant_high
Cluster1096	0.36281086142758	-0.362762916576088	constant_high
Cluster10968	0.0864783680571229	-0.637923822867509	constant_high
Cluster109719	0.691792185783772	-0.736129346216463	constant_high
Cluster109731	0.678947991345931	1.00075079422129	constant_high
Cluster109732	0.979920107080916	-0.104498576553581	constant_high
Cluster109742	0.00136037506465818	5.16571372372952	constant_high
Cluster10979	0.380362279219066	-0.730388749576255	constant_high
Cluster109812	0.48094400805985	-1.52518257639888	constant_high
Cluster109830	0.905171214787909	0.264544074906926	constant_high
Cluster109835	0.833587622551896	0.377216452506167	constant_high
Cluster109845	0.595335613034258	0.640749867879242	constant_high
Cluster109869	0.168152657093327	-2.69535652797568	constant_high
Cluster10990	0.196369383203264	-0.477004526945658	constant_high
Cluster109977	0.123994681905965	-3.58774663802496	constant_high
Cluster109980	0.918721507089813	0.294636704307029	constant_high
Cluster110064	0.737583674815012	0.470531635414816	constant_high
Cluster110091	0.942295780205469	-0.0998966518686301	constant_high
Cluster110099	0.361581348880776	4.33989082923597	constant_high
Cluster110101	0.649991972704241	-0.501960343816946	constant_high
Cluster11011	0.0313185932081163	-0.753755911666985	constant_high
Cluster1102	0.975555770707995	-0.0378449252497782	constant_high
Cluster11021	0.020965122791265	-0.655258028101063	constant_high
Cluster11024	0.952326518682191	-0.0439194050113001	constant_high
Cluster110243	0.290846588001979	-4.01353683667808	constant_high
Cluster110271	0.750906362382635	-0.796712875292972	constant_high
Cluster110294	0.857063873245141	-0.858488128215704	constant_high
Cluster110304	0.383744646081458	0.560710926368792	constant_high
Cluster110316	0.266654668286271	-0.660491803542169	constant_high
Cluster110322	0.306624370045289	-0.676752359444342	constant_high
Cluster110328	0.987603833928066	0.0373082003087238	constant_high
Cluster110339	0.39957589586018	-0.915271288628887	constant_high
Cluster110371	8.66680596598173e-05	1.67385301681987	constant_high
Cluster110379	0.826904387257367	-0.624389188735923	constant_high
Cluster110387	0.975686504142139	0.0675914601353893	constant_high
Cluster110443	0.112471972332927	-1.76509633391317	constant_high
Cluster11046	0.760903950596508	0.0755356416231488	constant_high
Cluster110483	0.748262335620076	0.754982941390079	constant_high
Cluster11050	0.420357582763252	1.47109516265208	constant_high
Cluster110521	0.919170077977539	0.212309158724456	constant_high
Cluster110540	0.632819303931263	1.79426480317549	constant_high
Cluster110543	0.505710498977766	0.60241925587423	constant_high
Cluster110580	0.591072334176702	-0.577558713623703	constant_high
Cluster110594	0.0167736222071033	3.2963609362082	constant_high
Cluster110597	0.854469492542611	-0.491913836902241	constant_high
Cluster110655	2.1462542399621e-07	-37.8936725781306	constant_high
Cluster110696	0.265458842294475	-1.18919329390058	constant_high
Cluster11070	0.802361687320742	0.274602786781328	constant_high
Cluster11072	0.399789227161438	0.84233208089383	constant_high
Cluster110756	0.910338400162009	-0.553139940239885	constant_high
Cluster11080	1.69341341531718e-10	-1.20632079217841	constant_high
Cluster11083	0.717565018821547	0.100333217630857	constant_high
Cluster110835	0.864478442439649	-0.41579029766413	constant_high
Cluster110839	0.98533595491044	-0.046705419290405	constant_high
Cluster11084	0.778829938328984	-0.159551593370366	constant_high
Cluster110887	0.805853635819453	-1.35757726360939	constant_high
Cluster1109	0.21928259636732	0.337307657258675	constant_high
Cluster11090	0.195917639221856	0.959518020286862	constant_high
Cluster110913	0.495686206355074	-2.50194668983525	constant_high
Cluster11101	0.41951331546779	0.890867560009883	constant_high
Cluster111019	0.682951186805176	-0.552995984910119	constant_high
Cluster111041	0.403337269218578	1.07695028384748	constant_high
Cluster111083	0.253610373370791	2.1304531573888	constant_high
Cluster111084	0.317937688646065	-1.56892032280358	constant_high
Cluster111099	0.195339743981082	-2.00344021712116	constant_high
Cluster111100	0.567779095855433	0.736742979949292	constant_high
Cluster111110	0.566015767782153	-1.66959836862094	constant_high
Cluster111126	0.331598192945585	1.45794555089614	constant_high
Cluster111127	0.737846588732247	4.62657874671554	constant_high
Cluster111160	0.764248110692002	-1.29141507344	constant_high
Cluster11121	0.929972239044311	-0.230298713724488	constant_high
Cluster111243	0.588037146329049	1.16074155693543	constant_high
Cluster111246	0.760144523386347	-0.358665423387385	constant_high
Cluster111266	0.824525119345139	-0.511652844156127	constant_high
Cluster111299	0.939761362985021	0.15954751345852	constant_high
Cluster11130	0.884422316628147	0.152468769972943	constant_high
Cluster111322	0.401442644178838	-1.13499309005613	constant_high
Cluster111355	0.776075115801551	0.331932768395583	constant_high
Cluster111375	0.449311939144068	2.99690030558721	constant_high
Cluster111376	0.971696936172416	-0.0914065170308333	constant_high
Cluster111384	0.521650857036093	-1.61322759884569	constant_high
Cluster111385	0.673850519353556	-1.53869727871897	constant_high
Cluster11142	0.859791372869897	-0.333965556190143	constant_high
Cluster111449	0.996778034166507	0.0990951160142432	constant_high
Cluster111475	0.235145390917311	-11.6082903096731	constant_high
Cluster1115	0.108130334960686	-0.668019494176773	constant_high
Cluster111533	0.0189723368843063	-2.72470329770191	constant_high
Cluster111557	0.510398968454651	7.53211081004475	constant_high
Cluster111584	0.885895059467525	0.184509694442374	constant_high
Cluster11159	0.574425094730132	-0.211628000447216	constant_high
Cluster111603	0.758455850988463	-0.729559306761059	constant_high
Cluster111629	0.717288451179239	-0.58440300463196	constant_high
Cluster111631	0.37697086690572	1.71526997796225	constant_high
Cluster111649	0.900632478080546	0.401815973098445	constant_high
Cluster11165	0.228617952609196	0.490654573866475	constant_high
Cluster111659	0.588553163608248	1.00611010948067	constant_high
Cluster111665	0.97620585253466	-0.128152036006535	constant_high
Cluster111678	0.939986019658161	-0.202540923751434	constant_high
Cluster111689	0.89999437277072	1.25532664777479	constant_high
Cluster1117	0.400304311212539	-0.568485062097855	constant_high
Cluster11171	0.20029708974384	0.532088646293066	constant_high
Cluster111717	0.0913363575720033	3.67989688353831	constant_high
Cluster11178	0.344102584571653	0.813241751475994	constant_high
Cluster111847	0.879695406875787	0.255907919371608	constant_high
Cluster111856	0.473293045113061	-0.845779206120429	constant_high
Cluster111891	0.545860024844782	0.584955596017544	constant_high
Cluster111892	0.62025762651943	2.44028851598761	constant_high
Cluster111895	0.105205433689827	1.41498170901013	constant_high
Cluster111909	0.929959904912253	0.167438545503235	constant_high
Cluster11193	0.785344545160417	0.396115759174656	constant_high
Cluster111937	0.333796488641648	-0.805451315630004	constant_high
Cluster111941	0.462439538786287	1.53215171641287	constant_high
Cluster111949	0.297064683111633	-1.69945403415316	constant_high
Cluster11196	0.433163659053831	-0.250999659565224	constant_high
Cluster112172	0.770874318383987	-0.998069933019563	constant_high
Cluster112173	0.133855092903177	-0.660191556254953	constant_high
Cluster112190	0.0767388867283921	-5.66377072958367	constant_high
Cluster112220	0.0763244176624568	15.515050937538	constant_high
Cluster112268	0.930672172139462	-0.129286539622513	constant_high
Cluster112293	0.651701987324395	-0.881733878071127	constant_high
Cluster112413	0.514393602378988	1.66073183498525	constant_high
Cluster11244	5.37010316336403e-05	-0.913975270006354	constant_high
Cluster112442	0.0301316996293198	2.84660595946583	constant_high
Cluster112449	0.737827319904315	0.860085790121444	constant_high
Cluster112511	0.734511595541625	0.626536735719234	constant_high
Cluster112532	0.763286696214477	-0.840729837918175	constant_high
Cluster112577	0.790165733761172	-0.483930011271547	constant_high
Cluster112603	0.650428053941988	-0.705027969313125	constant_high
Cluster112708	0.0372264943880165	-4.6363835227346	constant_high
Cluster112719	0.963264968664688	0.110876916704774	constant_high
Cluster112726	0.750764848551858	0.332764410339704	constant_high
Cluster112741	0.147384064271745	1.42191047212037	constant_high
Cluster11275	0.822868094118196	0.107783748064468	constant_high
Cluster112759	0.989812474022759	-0.0448336322650272	constant_high
Cluster112786	0.164498713052624	-13.0121378128696	constant_high
Cluster112800	0.918721507089813	0.186137855935	constant_high
Cluster112808	0.672698855450169	1.12906928546154	constant_high
Cluster112818	0.299216470670511	0.725215112216424	constant_high
Cluster112824	0.798767688313894	0.882169425277875	constant_high
Cluster112833	0.274578039484441	-1.31852505710683	constant_high
Cluster11285	0.943131167017007	0.0958427407264289	constant_high
Cluster112854	0.793956054656173	-0.418449179877304	constant_high
Cluster112859	0.990345173704283	0.0482308043170199	constant_high
Cluster112866	0.926930223137074	-0.169857129048347	constant_high
Cluster112869	0.930672172139462	-0.141873256774252	constant_high
Cluster11290	0.0350823126841051	-0.631862886899112	constant_high
Cluster11296	0.150700972258434	-0.567617000535528	constant_high
Cluster113005	0.478420787127366	-2.08292072320242	constant_high
Cluster113010	0.521759207240305	-1.47063691744849	constant_high
Cluster11304	0.590524730570984	-0.778199275786422	constant_high
Cluster113051	0.196829654948628	-2.22617248905431	constant_high
Cluster113106	0.47089919064536	-2.05949634134233	constant_high
Cluster113121	0.623587305043731	-0.934173430884996	constant_high
Cluster113128	0.416141650988411	1.82302080385386	constant_high
Cluster113135	0.880404848497715	-0.109493997830922	constant_high
Cluster113153	0.000821087717339506	3.45289467918531	constant_high
Cluster11330	0.380814092191983	-0.769097244836116	constant_high
Cluster113313	0.29249170269771	-1.97558011864912	constant_high
Cluster113335	0.968855640910427	-0.785681075703629	constant_high
Cluster113342	0.458226701765828	0.762802834555784	constant_high
Cluster113347	0.20501210924127	-2.3324401220207	constant_high
Cluster113356	0.478047285739545	-1.23148394130073	constant_high
Cluster113374	0.932761004471198	0.337368347612766	constant_high
Cluster113375	0.604034317040307	0.87685983778442	constant_high
Cluster11338	0.519699218265536	4.69538285811296	constant_high
Cluster113431	0.992061915603493	0.0253051708195354	constant_high
Cluster113527	0.62025762651943	0.962896095290465	constant_high
Cluster113569	0.458412398147192	0.907107309310991	constant_high
Cluster11357	0.521759207240305	0.568627819121475	constant_high
Cluster113635	0.466538448495793	-1.2378804473574	constant_high
Cluster113649	0.949546268400544	0.10756167891464	constant_high
Cluster113662	0.0166584545765431	4.27119798816985	constant_high
Cluster113719	0.675427998570002	0.871851290900979	constant_high
Cluster113783	5.13354811806769e-06	-33.6323603347432	constant_high
Cluster113873	0.449088224166911	0.911073802186801	constant_high
Cluster11390	0.00297038451568197	0.708388569883874	constant_high
Cluster114002	0.582545559155671	0.757325754238926	constant_high
Cluster114020	0.377465667016785	-1.1333670824166	constant_high
Cluster114121	0.997547735556889	0.00882075808081873	constant_high
Cluster114129	0.6000015375213	-1.57626541669036	constant_high
Cluster114137	0.629247825366509	0.928233619486751	constant_high
Cluster114140	0.917066146046713	-0.301727946466781	constant_high
Cluster114143	0.770743806540132	1.10851133737744	constant_high
Cluster114146	0.138806855119495	1.24977626854436	constant_high
Cluster114151	0.449889726049977	1.23054597003452	constant_high
Cluster11417	0.852875274804991	-0.194512993223974	constant_high
Cluster114175	0.679659354413369	0.992068657200534	constant_high
Cluster114179	0.806092773605318	0.332138693667483	constant_high
Cluster1142	0.237972177013729	0.368249917554908	constant_high
Cluster114201	0.829511707592786	0.475165607595631	constant_high
Cluster114213	0.730893382332798	0.556557784116688	constant_high
Cluster114251	0.0481504112824306	-3.57015769687875	constant_high
Cluster11426	0.000379486688574441	-0.917331177325208	constant_high
Cluster11427	0.301758109727479	-0.565919294576959	constant_high
Cluster1143	0.781909291843124	-0.246751392942083	constant_high
Cluster11430	0.785344545160417	-0.145244570632691	constant_high
Cluster11432	0.374224892485499	-1.08006524929922	constant_high
Cluster114400	0.7064414155321	-0.523091531678581	constant_high
Cluster114412	0.000307463753327399	-19.9905384413624	constant_high
Cluster114504	0.34171603542407	0.490527235229585	constant_high
Cluster114531	0.0169254455484222	-3.31844627322739	constant_high
Cluster114639	0.0328014503059818	-1.33529921544996	constant_high
Cluster114668	0.572052401966084	1.2671246324921	constant_high
Cluster114670	0.357600509055077	3.23403082607389	constant_high
Cluster114675	9.78454849819803e-12	-28.1923248102573	constant_high
Cluster11471	0.301758109727479	0.434344034573941	constant_high
Cluster114737	0.0961197758293983	-2.27467692306157	constant_high
Cluster11475	0.0266542573707138	1.75411756623913	constant_high
Cluster114784	0.760792484842964	0.269303845222369	constant_high
Cluster11479	0.589301146092814	0.15296080387191	constant_high
Cluster11483	0.202957849783364	-0.433271352495767	constant_high
Cluster114963	0.346875864746308	-0.647666152106991	constant_high
Cluster114998	0.593965045287034	1.03363722752589	constant_high
Cluster115008	0.292047279630604	-2.49631096633089	constant_high
Cluster115017	0.134415356989803	-1.04977772382656	constant_high
Cluster115024	0.206965183913159	-1.61881231593813	constant_high
Cluster115033	0.417388475255211	-0.92275274275805	constant_high
Cluster11504	0.572807825342942	-0.226976520535758	constant_high
Cluster11509	0.919710495045142	-0.2753582432841	constant_high
Cluster115101	0.867515037380356	-0.690533692979741	constant_high
Cluster11519	0.593018813548159	0.30176468472421	constant_high
Cluster11520	0.0585092222308167	-0.658862814869779	constant_high
Cluster115233	0.82747391911587	-0.448236701839689	constant_high
Cluster115269	0.666478176803697	-0.99238040313895	constant_high
Cluster115273	0.976678085148788	0.113249249126796	constant_high
Cluster11530	0.000202361559039619	0.936352537091429	constant_high
Cluster11532	0.357600509055077	0.147166999096858	constant_high
Cluster11533	0.771366440580037	0.421255033952539	constant_high
Cluster115355	0.601266748878044	3.03448303718193	constant_high
Cluster115358	0.774228834457873	-1.7503940649324	constant_high
Cluster11539	0.672874290920041	-0.97571160714802	constant_high
Cluster1154	4.36784426649217e-06	1.05786759262005	constant_high
Cluster115517	0.0108683757146502	10.1227706181974	constant_high
Cluster11553	0.747536772815833	0.162944147221832	constant_high
Cluster11556	0.706871687843665	-0.184855057918803	constant_high
Cluster115571	0.427778909422267	-5.0259244625865	constant_high
Cluster115601	0.994684943078979	-0.101836461331018	constant_high
Cluster115604	0.477351868389888	1.0698979664084	constant_high
Cluster115623	0.186757532214692	2.30758688132706	constant_high
Cluster115630	0.11770140862303	1.81540406422742	constant_high
Cluster115634	0.00660962149462165	21.5934942851751	constant_high
Cluster115652	0.765112088042805	-0.353995453400588	constant_high
Cluster115663	0.952883916260855	0.272266146221972	constant_high
Cluster11577	0.929502053533562	-0.0749457496616569	constant_high
Cluster115788	0.823781693351034	-0.692831223057292	constant_high
Cluster11580	0.0118473381814506	0.726664432962918	constant_high
Cluster115803	0.698864526934046	-0.922047006276416	constant_high
Cluster115805	0.20029708974384	0.673343132822164	constant_high
Cluster115820	0.384015565365516	-1.97315566615459	constant_high
Cluster115830	0.00152941587425274	-16.3181694725942	constant_high
Cluster11584	0.744173059379858	0.174284709092954	constant_high
Cluster115856	0.929502053533562	-0.101728568175717	constant_high
Cluster115875	0.0980504155288383	-2.51803343333825	constant_high
Cluster11590	0.829702391885252	-0.10589965432003	constant_high
Cluster115908	0.338070518949827	1.67875814158316	constant_high
Cluster115909	0.637317067822555	-1.13327548338187	constant_high
Cluster115938	0.541878776748707	1.44848463780011	constant_high
Cluster115962	3.33414622343766e-07	-21.779065603753	constant_high
Cluster116062	0.0129962093956697	-16.3547304593893	constant_high
Cluster116096	0.874357409374667	0.149019421844167	constant_high
Cluster116115	0.905223788938673	-0.245152776749584	constant_high
Cluster11613	0.245829472220277	-0.712899468154113	constant_high
Cluster11614	0.0701724029340603	-0.761529088669336	constant_high
Cluster116171	0.448506622644876	2.59393237637934	constant_high
Cluster116174	0.423130593772971	-1.52980810635011	constant_high
Cluster116190	0.749520827721249	-0.60795008724852	constant_high
Cluster1162	0.917361745881968	-0.0671969276132937	constant_high
Cluster11633	0.426072650321871	0.338220590980229	constant_high
Cluster116357	0.780534524474181	-0.427504086474282	constant_high
Cluster116406	0.987245209877088	0.0685389497422008	constant_high
Cluster116407	0.915653270350976	-0.287924721512424	constant_high
Cluster116438	0.582731588541133	0.929538785891868	constant_high
Cluster116451	0.727933072830703	-0.44343327322969	constant_high
Cluster116464	0.974690683567061	0.0562213906971681	constant_high
Cluster116475	0.917643034119519	0.376895403911216	constant_high
Cluster116617	0.828567409579458	-0.58467785377497	constant_high
Cluster116629	0.316255845365605	-2.19538849080994	constant_high
Cluster116664	0.889364917955428	0.235073931106914	constant_high
Cluster116696	0.902773734739871	-0.451593124298004	constant_high
Cluster116731	0.0291655431334873	-7.04300736743632	constant_high
Cluster116762	0.0527192699375841	-0.848930242287203	constant_high
Cluster116766	0.349462195100422	9.17587057438488	constant_high
Cluster116772	0.89882996874926	-0.467054804537553	constant_high
Cluster116853	0.221773729515684	-8.80524920587007	constant_high
Cluster116854	0.991976878061883	0.0687302251206918	constant_high
Cluster116858	0.905919785319897	0.322503949509439	constant_high
Cluster11687	0.00185152695036277	-1.12049343606428	constant_high
Cluster116987	0.75710437197981	-2.26437838805182	constant_high
Cluster116993	0.0891065087472972	2.17331088840332	constant_high
Cluster117038	0.972304646549546	-0.0388923220280202	constant_high
Cluster117064	0.957461167798353	-0.150500562474815	constant_high
Cluster117077	0.773273940582835	0.48296344147253	constant_high
Cluster117079	0.653165169349175	2.42219753846934	constant_high
Cluster117109	0.952274476305172	-1.16652506063098	constant_high
Cluster117177	0.581528170876454	-0.894365315433458	constant_high
Cluster11718	0.944686376104152	0.0290452136758556	constant_high
Cluster11721	0.525588934012585	-0.306512238766428	constant_high
Cluster117212	0.464564906936494	-8.17730258889018	constant_high
Cluster117213	0.833601762514893	1.03394312130514	constant_high
Cluster117220	0.000126744472691155	10.1761004969349	constant_high
Cluster117223	0.273365230203971	1.66772509564433	constant_high
Cluster117253	0.383917266307676	0.842308465445529	constant_high
Cluster117260	0.279967946129331	-0.512335573605797	constant_high
Cluster117268	0.841054014862284	-0.433595915000257	constant_high
Cluster11727	0.913017820972867	-0.0890157065675277	constant_high
Cluster117311	0.996737826851938	-0.032891344968992	constant_high
Cluster117317	0.841054014862284	-0.204435691476267	constant_high
Cluster117331	0.163183194342544	8.59141823952925	constant_high
Cluster117341	0.768452812769351	-0.617413192586566	constant_high
Cluster117447	0.935113119643614	0.229401194268056	constant_high
Cluster117499	0.86561266747859	0.298805694441061	constant_high
Cluster117502	0.0254734510248516	1.57705989683993	constant_high
Cluster117509	0.599505794088736	1.3283541046269	constant_high
Cluster117539	0.748044610074791	0.374635340488682	constant_high
Cluster117546	0.207668341659042	0.891234746423233	constant_high
Cluster117551	0.499691170545352	0.436133925768968	constant_high
Cluster117601	0.564481877638876	0.725041805172727	constant_high
Cluster11761	0.138431692770934	-0.357278803521081	constant_high
Cluster117614	0.980571348156611	0.120525956022482	constant_high
Cluster117635	0.698686593441242	0.431812789215175	constant_high
Cluster117661	0.00541982594813645	-4.26467662559937	constant_high
Cluster117676	0.97816873495672	0.0612190354683973	constant_high
Cluster11771	0.68210317273236	-0.173979903353656	constant_high
Cluster117739	0.986567694065657	-0.0702141413177292	constant_high
Cluster117813	0.883265359354417	0.202486816615053	constant_high
Cluster117883	0.736557717521181	-0.655836689796664	constant_high
Cluster117936	0.936303795502898	-1.50061873896481	constant_high
Cluster117949	0.907694108841871	-0.173189329635251	constant_high
Cluster117990	0.0400762314474892	-1.99466968290229	constant_high
Cluster11800	0.665308614251496	-0.449221151998688	constant_high
Cluster11803	0.148268368388922	0.222420255044846	constant_high
Cluster118097	0.661633460576866	-1.3988444015011	constant_high
Cluster11810	0.204857846425271	0.379191462407528	constant_high
Cluster118111	0.831516070496568	0.476963252571397	constant_high
Cluster118156	0.867511891041985	-0.280561369657695	constant_high
Cluster118186	0.442183213406022	1.17903817644563	constant_high
Cluster118200	0.93860713712564	-0.103679334047689	constant_high
Cluster118203	0.945838283437374	-0.308499131812896	constant_high
Cluster118208	0.893949599311351	0.244063403114282	constant_high
Cluster11821	0.574016466937732	0.700511194100806	constant_high
Cluster118221	0.995286594104965	-0.0209966772779663	constant_high
Cluster118337	0.467201870088074	-1.13978681398789	constant_high
Cluster118342	0.587167213388193	-0.840664836929713	constant_high
Cluster118355	0.0947686258016026	3.20407563310787	constant_high
Cluster118384	0.861128762578758	0.208570847449194	constant_high
Cluster11839	0.79016038351925	-0.186195738229298	constant_high
Cluster11840	0.00411172522176801	-1.48002380849518	constant_high
Cluster118470	0.22772985781872	0.6821640467163	constant_high
Cluster118478	0.0516029680658899	-1.08327622603618	constant_high
Cluster118547	0.965910471190265	0.0587298554499523	constant_high
Cluster11857	0.936449168152036	0.0315528873816204	constant_high
Cluster11861	0.0152299934021148	-1.37299276452679	constant_high
Cluster118644	0.40723091571525	-1.13639768075962	constant_high
Cluster118668	0.615709432515363	-2.02816079309722	constant_high
Cluster118685	0.678527797899959	0.761754497249461	constant_high
Cluster118729	0.18904060985093	1.2818836624618	constant_high
Cluster118745	0.48094400805985	-2.44588323925203	constant_high
Cluster118800	0.999030544065882	0.0121385334219351	constant_high
Cluster118807	0.743627845129304	-0.778326914995174	constant_high
Cluster11882	0.89395856698942	-0.103830105364216	constant_high
Cluster118879	0.333943680426199	-1.67386801411508	constant_high
Cluster118914	0.851709427808804	-0.592061309340316	constant_high
Cluster118958	0.630821903131653	-0.695270938019249	constant_high
Cluster118967	0.731649663981717	-2.24035498722396	constant_high
Cluster118994	0.987590269057848	-0.0386024611781915	constant_high
Cluster119049	0.762840488939596	0.536146796018497	constant_high
Cluster119057	0.84423545980466	-0.231408431423325	constant_high
Cluster119092	0.943668403344177	-0.823515413222569	constant_high
Cluster119146	0.689027253635807	-0.865083166360532	constant_high
Cluster119258	0.958816461483206	0.117744233627455	constant_high
Cluster119280	0.0481650660727851	-3.5958588071744	constant_high
Cluster119316	0.992061915603493	0.0337346036258404	constant_high
Cluster119322	0.902344811733901	0.112592625115139	constant_high
Cluster119333	0.299035202874944	-1.46673458826386	constant_high
Cluster119395	0.215856449888459	-3.39602395363399	constant_high
Cluster11945	0.373835616880114	1.20492249895746	constant_high
Cluster119506	0.742784596440219	-0.686146130803244	constant_high
Cluster119522	0.813565970221514	0.250394209993462	constant_high
Cluster119536	0.906867502627709	0.407040835381297	constant_high
Cluster119552	0.580246278991169	0.667807572497153	constant_high
Cluster119580	0.153097465789521	-13.279104545956	constant_high
Cluster119582	0.802634234222631	1.73546458468875	constant_high
Cluster119606	0.469813735704848	0.909284156641638	constant_high
Cluster11962	0.0967409518852806	-0.614533447570691	constant_high
Cluster119625	2.19595678796152e-05	-31.582829909713	constant_high
Cluster119641	0.798226189473862	-0.681653065005015	constant_high
Cluster119643	0.989352365001563	-0.0712996180299369	constant_high
Cluster119670	0.242255344226196	1.00739446054684	constant_high
Cluster119724	0.946190705315566	0.151639439293756	constant_high
Cluster119764	0.371388820964654	-3.06875318251643	constant_high
Cluster119799	0.991888845366422	-0.0706407279269561	constant_high
Cluster11981	0.325151124471933	0.369273552232682	constant_high
Cluster11983	0.945687984049563	-0.0264650243869752	constant_high
Cluster119847	0.897099850804737	0.16837952276247	constant_high
Cluster11990	8.90996729649201e-08	-1.2090371459247	constant_high
Cluster119936	0.926923849936397	0.402569359297717	constant_high
Cluster119973	0.93860713712564	-0.0990497706770937	constant_high
Cluster119982	0.0908069523661663	3.22149613151675	constant_high
Cluster12	0.980619254971047	0.0160919699909569	constant_high
Cluster1200	0.0149945366802042	0.777749939686	constant_high
Cluster120001	0.560835697224259	-0.919384216636575	constant_high
Cluster120052	0.958816461483206	-0.204777319095591	constant_high
Cluster1201	0.0059263154534561	-0.962971030795159	constant_high
Cluster120150	0.988475988859131	0.0289595555175414	constant_high
Cluster120189	0.877597556445698	-0.188983165267917	constant_high
Cluster120200	0.968036702674649	-0.179766613955581	constant_high
Cluster120212	0.582545559155671	-1.74874216540549	constant_high
Cluster120214	0.361180155755687	-1.59652521949425	constant_high
Cluster120237	0.761857072900867	0.318500973800441	constant_high
Cluster120241	0.362945525271832	0.439089419969311	constant_high
Cluster12025	0.035025694294813	-1.03083438128615	constant_high
Cluster120280	0.077389019998248	-2.95142200655128	constant_high
Cluster120296	0.0665735620535459	-5.73792199850567	constant_high
Cluster1203	0.890278194695918	-0.0842019381585341	constant_high
Cluster120304	0.65919127645738	-0.962586062922046	constant_high
Cluster120365	0.720136298661015	0.488796405232424	constant_high
Cluster120405	0.50568513995536	0.887550037863628	constant_high
Cluster120430	0.128766003595925	-1.29766031069351	constant_high
Cluster120436	0.127628036608329	-1.37501762026959	constant_high
Cluster120505	0.689371010196715	0.266027058853186	constant_high
Cluster12051	0.684513506874862	0.215408027403658	constant_high
Cluster120511	0.372863025150714	1.98848282094284	constant_high
Cluster120515	0.653165169349175	0.382553737240697	constant_high
Cluster120518	0.413641413443338	1.27772547866757	constant_high
Cluster120555	0.98400194328107	0.480420075973112	constant_high
Cluster120564	0.255986177243031	-1.16889221581297	constant_high
Cluster120570	0.123796189765074	-13.9791570238249	constant_high
Cluster12059	0.624365675015954	0.16440070702318	constant_high
Cluster120653	0.915216366733558	0.635232664192772	constant_high
Cluster120678	0.346543227874254	-1.78430839790141	constant_high
Cluster1207	0.729969979100891	-0.124157619871882	constant_high
Cluster120735	0.7839617920302	0.44624504680837	constant_high
Cluster120738	0.812036507185697	-0.451068196183234	constant_high
Cluster12074	0.695553743464441	0.338386972153203	constant_high
Cluster120776	0.948639343137329	0.20043928208053	constant_high
Cluster120784	0.0877856971323204	-6.27077041974126	constant_high
Cluster1208	0.32552902422598	-0.434533524325447	constant_high
Cluster12082	0.419106745756318	-0.663532529398113	constant_high
Cluster120820	0.464127656837047	-2.31561429265359	constant_high
Cluster120834	0.241639474480685	1.72139704654122	constant_high
Cluster120861	0.365125952380471	9.50281860499029	constant_high
Cluster120867	0.93271404149851	-0.13471566064499	constant_high
Cluster120882	0.880404848497715	-0.417864681195145	constant_high
Cluster120892	0.896467140251803	-0.194900364903473	constant_high
Cluster12093	0.927857301488881	-0.118679648262395	constant_high
Cluster12097	0.873557936970815	0.144040408216302	constant_high
Cluster121038	0.816621112711337	-1.01285578418793	constant_high
Cluster12105	0.915577585541577	0.0601208688202688	constant_high
Cluster121056	0.851805283575306	2.99725321860607	constant_high
Cluster1211	0.916422148395071	0.0158259230554184	constant_high
Cluster12112	0.850649172854754	0.283226600433921	constant_high
Cluster121160	0.83020189721933	1.02755525634918	constant_high
Cluster121200	0.999566003750065	0.00137221686699028	constant_high
Cluster121202	0.0505257494425857	-16.6685895582691	constant_high
Cluster121209	0.396267046283501	-3.09481065401545	constant_high
Cluster121313	0.699860272505035	5.074548765931	constant_high
Cluster121333	0.226943342055746	-1.15882258664541	constant_high
Cluster12134	0.0268330507611908	0.881785344863907	constant_high
Cluster121408	0.94152072973034	-0.329686217901286	constant_high
Cluster121411	0.899158340273976	-0.449398272373973	constant_high
Cluster121434	0.96910953981633	0.297048880367325	constant_high
Cluster121468	0.128787029530283	-0.853993186942445	constant_high
Cluster121496	0.701303859869382	-0.674513878653218	constant_high
Cluster1216	0.710921560181394	0.254437567772656	constant_high
Cluster12160	0.888571729968948	-0.087579653843634	constant_high
Cluster12165	0.133471326446207	-1.21638316812972	constant_high
Cluster121665	0.774404127737236	-0.671718177400038	constant_high
Cluster121684	0.353127555167852	1.94983128457632	constant_high
Cluster121690	0.25703784677721	-11.1616217667544	constant_high
Cluster121704	0.330208718811161	-2.90806670058666	constant_high
Cluster12171	0.556742326961394	0.39304508048688	constant_high
Cluster121730	0.365757635353662	-1.39183104488774	constant_high
Cluster121741	0.438765289080057	1.47100261593246	constant_high
Cluster121762	0.775770381367374	0.736656339499318	constant_high
Cluster121785	0.792382218122967	-1.8648095548714	constant_high
Cluster121789	0.981563030922084	-0.537154768610993	constant_high
Cluster121791	0.505642254949381	-1.38451188264503	constant_high
Cluster121827	0.50694752046156	1.29310339939251	constant_high
Cluster121831	0.961135581310989	0.148180177856167	constant_high
Cluster12188	0.764237198294858	0.457364443987102	constant_high
Cluster121976	0.359754890311873	2.98324773695612	constant_high
Cluster12198	0.909679280512779	0.171479447961426	constant_high
Cluster121980	4.30899171163713e-09	-27.2927485804814	constant_high
Cluster121991	0.595904223122033	1.93895106391039	constant_high
Cluster121992	0.535478087400426	-0.772166120822229	constant_high
Cluster122009	0.996737826851938	-0.0125165683686331	constant_high
Cluster12201	0.0814740627152592	-0.258394975265414	constant_high
Cluster122010	0.652987049399855	0.626289826491822	constant_high
Cluster122014	0.288444567315736	-0.96197038423579	constant_high
Cluster122022	0.91949916935823	-1.50222483166402	constant_high
Cluster122026	0.861128762578758	0.412146571458201	constant_high
Cluster12203	0.113356243110898	0.505799817802363	constant_high
Cluster122031	0.895726378436647	-0.109039861163728	constant_high
Cluster12204	0.693095181617122	0.46832095941849	constant_high
Cluster122056	0.43503348060784	-2.5737008680818	constant_high
Cluster122072	0.0135105942281022	-20.0266004474773	constant_high
Cluster122143	0.445096114182907	0.773231095490461	constant_high
Cluster122176	0.0443368562272551	7.12122123678189	constant_high
Cluster12220	0.352290087538571	-1.17558494842605	constant_high
Cluster122309	0.815480229195846	-0.890423904849973	constant_high
Cluster122313	0.499033012575066	-1.27472837942636	constant_high
Cluster122315	0.793956054656173	-0.74937593898188	constant_high
Cluster122349	0.201588647461051	-1.391405693764	constant_high
Cluster122424	0.00498127106771751	-2.73187260010235	constant_high
Cluster12243	0.0729052260510898	0.173428498080381	constant_high
Cluster122451	0.920749697491259	0.634460536914615	constant_high
Cluster12249	0.51738263105939	0.237509484984022	constant_high
Cluster12252	0.885022987207033	-0.240689263944594	constant_high
Cluster122568	0.923083886259441	-0.225530225428214	constant_high
Cluster122629	0.315001844678141	0.774169760233191	constant_high
Cluster122683	0.963449528169345	-0.0863248475577487	constant_high
Cluster12270	0.700195335327505	-0.31384068357422	constant_high
Cluster122737	0.886607769974326	0.130950354131462	constant_high
Cluster122766	0.794929825545191	-0.758937246647823	constant_high
Cluster12279	0.0169543260508582	0.652226552282775	constant_high
Cluster122837	0.939406692150074	0.561523638460843	constant_high
Cluster122839	0.988715257094781	-0.0599229656450963	constant_high
Cluster122901	0.809753135713594	0.434948225454425	constant_high
Cluster122906	0.903015919873881	-0.984925648198295	constant_high
Cluster122935	0.785224830063756	0.285439023466639	constant_high
Cluster122951	0.137884875007224	6.71487881579249	constant_high
Cluster122961	0.919318107079401	-0.318423700267097	constant_high
Cluster122969	0.546706297997728	-1.26334994866899	constant_high
Cluster1230	0.117379810406488	-0.517163682428742	constant_high
Cluster123023	0.911312459565233	0.120446269300471	constant_high
Cluster123028	0.995738305300742	-0.0150714712167485	constant_high
Cluster123029	0.907694108841871	-0.234362510259061	constant_high
Cluster123038	0.439521036956784	-3.77877136747817	constant_high
Cluster12307	0.0870118973211642	0.478972956891603	constant_high
Cluster123143	0.898452370840905	-0.307762970811824	constant_high
Cluster123173	0.0823152212558964	0.700659654614907	constant_high
Cluster12320	0.0421267811132927	0.611645741138937	constant_high
Cluster123246	0.801987472754202	0.435836918807108	constant_high
Cluster123257	0.393966128218428	-0.726198103164876	constant_high
Cluster123261	0.0105210393070016	4.315883569786	constant_high
Cluster123291	4.18814491123565e-18	-24.0749751993515	constant_high
Cluster12331	0.0806465554684393	1.42282378631445	constant_high
Cluster123327	0.887399416422771	0.399366331908538	constant_high
Cluster123355	0.976934762249311	-0.0940586741315807	constant_high
Cluster123356	0.183425577677172	-0.856863772883446	constant_high
Cluster123369	0.0142737185267616	-3.31351214378898	constant_high
Cluster12341	0.825912352063375	0.148508142042526	constant_high
Cluster123536	0.490673261382889	0.721821688804363	constant_high
Cluster123566	0.93593750968814	-0.607132703158677	constant_high
Cluster123576	0.0965600194467814	-2.98818336101939	constant_high
Cluster123591	0.928330978636447	0.103605707909703	constant_high
Cluster123614	0.421040533498526	-3.9942412364778	constant_high
Cluster123616	0.955185488052198	-0.182546650269213	constant_high
Cluster123624	0.690522691554443	2.06554422565755	constant_high
Cluster123630	0.936303795502898	0.272622509123523	constant_high
Cluster123643	0.512552811422866	-1.60979499211179	constant_high
Cluster123692	0.964071358695741	0.135164732202703	constant_high
Cluster12370	0.721274502179401	0.443505317270986	constant_high
Cluster123707	0.87671452984856	-0.394912273934116	constant_high
Cluster123725	0.323948881619152	-0.541945019710812	constant_high
Cluster123845	0.415537429294799	-0.385564721970416	constant_high
Cluster123908	0.418051812024582	-1.13529693522029	constant_high
Cluster123942	0.977578658416837	-0.126349079167483	constant_high
Cluster123986	1.09058446927259e-06	30.2367986488659	constant_high
Cluster123987	0.943668403344177	0.223117146864178	constant_high
Cluster123993	0.819968112417559	1.52421171622915	constant_high
Cluster123995	0.98533595491044	0.0412114598201106	constant_high
Cluster12400	0.974450423067697	-0.0969607119747293	constant_high
Cluster12402	0.80369231956885	-0.106388670625279	constant_high
Cluster12413	0.000971763724027258	2.08403749115935	constant_high
Cluster12416	0.546462247031881	-0.246530212412789	constant_high
Cluster124189	0.941078903597364	0.241259584082908	constant_high
Cluster124190	0.00379107131909282	22.7731375542511	constant_high
Cluster124240	0.560095795485255	-2.13302980552152	constant_high
Cluster124241	0.670477079742668	-0.37910507645153	constant_high
Cluster124271	0.132426816123778	-2.23749367761597	constant_high
Cluster124315	0.987245209877088	0.039901740750148	constant_high
Cluster124340	0.417912238152964	1.21636775160726	constant_high
Cluster124371	0.162171858485836	-4.25260663808222	constant_high
Cluster124509	0.785008083279331	0.584598737075811	constant_high
Cluster124568	0.0166490038139805	-3.93291002700869	constant_high
Cluster124570	0.693127943641316	1.42102173994947	constant_high
Cluster124592	0.958816461483206	0.155021527036276	constant_high
Cluster124600	0.894941633381945	-0.174490732175078	constant_high
Cluster124614	0.259779909792262	-2.39651367926959	constant_high
Cluster124623	0.0702651105615873	-3.19786202026346	constant_high
Cluster124626	0.247649835482818	1.3219781012395	constant_high
Cluster124659	0.871738988645114	0.384598043389879	constant_high
Cluster124678	0.996737826851938	-0.0236534907012247	constant_high
Cluster124697	0.135437787599787	2.43365966762585	constant_high
Cluster124859	0.187062787115749	1.34031933855845	constant_high
Cluster124972	0.453709338978439	-0.849756924638841	constant_high
Cluster125	0.85950415523787	-0.297409730154522	constant_high
Cluster125000	0.583449659737118	-0.643224956190231	constant_high
Cluster12501	0.900390447830771	-0.0531999296946813	constant_high
Cluster125035	0.859795271782251	0.793235487367089	constant_high
Cluster125064	0.434543305753357	-1.05348445649073	constant_high
Cluster12507	0.0902807614779546	0.642898591749735	constant_high
Cluster125086	0.958330760273172	-0.219320436825385	constant_high
Cluster12510	0.222197811306143	-0.997191651099043	constant_high
Cluster125142	0.607940150472608	-1.0781051106487	constant_high
Cluster125218	0.888758977687947	0.287355979728431	constant_high
Cluster12522	0.0447532896566266	2.19139740666628	constant_high
Cluster125235	0.146955482823483	-1.20029354049329	constant_high
Cluster125248	0.919782343176224	0.141678474490669	constant_high
Cluster125254	0.128821174604661	10.1948843844897	constant_high
Cluster12526	0.700367224032626	-0.318124352592172	constant_high
Cluster125267	0.689154008922443	0.313603064642004	constant_high
Cluster125291	0.902773734739871	-0.206159215601659	constant_high
Cluster125294	0.48191459939812	1.12918465477451	constant_high
Cluster125318	0.959715969370744	0.27116771675823	constant_high
Cluster125349	0.6000015375213	1.02663936557107	constant_high
Cluster125368	0.207870997571299	-1.60110498422485	constant_high
Cluster12537	0.644643328592538	0.187360208122153	constant_high
Cluster125557	0.101746021664493	-14.6543528791424	constant_high
Cluster125582	0.989067855267968	-0.0420977737626431	constant_high
Cluster125595	0.381266832572893	-2.86050719988956	constant_high
Cluster125599	0.0620188701913366	-1.85972574237542	constant_high
Cluster125604	0.54358603507746	-2.57323279117483	constant_high
Cluster125659	0.495795849995034	7.26642817122324	constant_high
Cluster12569	0.950961361540321	-0.0949007107251146	constant_high
Cluster125702	0.475606193986775	1.47181386576309	constant_high
Cluster12571	0.347112267522345	-0.595636253554148	constant_high
Cluster125742	0.971679768237536	-0.0264040298569227	constant_high
Cluster125851	1.6552048021935e-18	-38.8292713116232	constant_high
Cluster125882	0.506618408481125	-0.703273233750692	constant_high
Cluster125896	0.6530294850642	-0.787035673921632	constant_high
Cluster125932	0.00166979662642207	-24.3447709597205	constant_high
Cluster12596	0.135992593276718	0.530327959880464	constant_high
Cluster125996	0.785369107994096	0.546073069084352	constant_high
Cluster126099	0.401727773734413	5.11168512564672	constant_high
Cluster12613	0.190238968204618	0.275214625042928	constant_high
Cluster126166	0.763739828710479	0.786946290731703	constant_high
Cluster126192	0.144433364847308	-2.44043697215989	constant_high
Cluster126247	0.122015542824722	-3.05585320624317	constant_high
Cluster126255	0.576543852582457	-0.856585880788513	constant_high
Cluster126284	0.178078155085372	-0.802837025921576	constant_high
Cluster126290	0.927157782039509	-0.26717326176414	constant_high
Cluster126339	0.571297227280614	-0.694125283830136	constant_high
Cluster12635	0.422775587242317	-0.197260385768427	constant_high
Cluster126435	0.588296887633812	6.56924911595729	constant_high
Cluster126437	0.822090128405301	-0.463968424436591	constant_high
Cluster12647	0.00242056190427822	-1.08773746742581	constant_high
Cluster12649	0.9728535868107	0.0509352909092565	constant_high
Cluster126514	0.649991972704241	-0.514429871707995	constant_high
Cluster126524	0.789403335630408	-0.547721094018432	constant_high
Cluster126532	0.994200579281874	-0.0656900890412839	constant_high
Cluster126539	0.974450423067697	-0.121077742348268	constant_high
Cluster126566	0.174915266226222	-1.91443253974498	constant_high
Cluster126599	0.679447471435067	-0.782449639016595	constant_high
Cluster1266	0.661582309831631	0.254776133039961	constant_high
Cluster126656	0.713423069598582	-0.188981953673526	constant_high
Cluster126662	0.793812319802522	0.330716976262786	constant_high
Cluster12668	0.830959476114757	0.226392704554425	constant_high
Cluster126833	0.104738661624696	1.02444686857931	constant_high
Cluster126847	0.721274502179401	-1.60061746305082	constant_high
Cluster12686	0.203757324790717	1.06893332175174	constant_high
Cluster126894	0.493414492370785	-5.39166386864094	constant_high
Cluster126923	0.560616874347526	-1.38656590140115	constant_high
Cluster126940	0.804295421260519	0.669810475892884	constant_high
Cluster12695	0.928070735303417	-0.0578891211426516	constant_high
Cluster126955	0.264152325642914	11.0423361971884	constant_high
Cluster127	0.472800822422798	-0.255173530405264	constant_high
Cluster1270	0.403605217773859	0.306056279271462	constant_high
Cluster12706	0.784965499775124	-0.35329866217851	constant_high
Cluster127171	0.000656906832982972	-26.0665277858941	constant_high
Cluster12722	0.483142926469543	-0.324371483291899	constant_high
Cluster12726	0.989712619221794	-0.0140299426289419	constant_high
Cluster127273	0.245869073770762	1.68891430438556	constant_high
Cluster127295	0.854876449586026	0.496872196904063	constant_high
Cluster127340	0.965731820443693	0.0579464185613765	constant_high
Cluster1274	2.41713056333147e-05	-1.05735744339454	constant_high
Cluster127507	0.00224234026810317	0.976946741519803	constant_high
Cluster12752	0.240384913822851	-0.173093069857281	constant_high
Cluster127537	0.768016759569927	-0.747031771071801	constant_high
Cluster127540	0.744958755966478	1.12417873383942	constant_high
Cluster127543	0.315384673218967	-3.37357647071365	constant_high
Cluster127545	0.398034428812068	-3.10914661210181	constant_high
Cluster127556	0.844429733283307	0.462057389253713	constant_high
Cluster127626	0.249204641993132	-0.657570678624027	constant_high
Cluster127637	0.0131166820548849	-20.0398900164003	constant_high
Cluster127641	0.0556966436162113	3.20772695536231	constant_high
Cluster12765	0.620800037909831	0.654306410875894	constant_high
Cluster12766	0.942295780205469	-0.0579983219748456	constant_high
Cluster127660	0.00873965321905528	-4.35438956813952	constant_high
Cluster127726	0.283220777875703	-0.80537961519681	constant_high
Cluster1278	0.270493076733859	-0.419298600144642	constant_high
Cluster12781	0.000784272599305398	0.541422521612214	constant_high
Cluster127862	0.69385737877195	-0.514222895693461	constant_high
Cluster127865	0.91877764869855	0.167438140656442	constant_high
Cluster127903	0.754002858506708	-0.375956013077266	constant_high
Cluster127921	0.733273589258543	-0.997777559172153	constant_high
Cluster12793	0.0727575777696647	0.722759614331351	constant_high
Cluster127946	0.402756842615253	-0.63529398808917	constant_high
Cluster127948	9.15789977439474e-05	-29.434500051919	constant_high
Cluster127988	0.20029708974384	1.68739020514116	constant_high
Cluster127990	0.951718710924247	-0.125513750848856	constant_high
Cluster128007	0.174795203967035	2.830603144716	constant_high
Cluster128018	0.476367021103732	-1.22893519014831	constant_high
Cluster128065	0.0768914555007217	-2.43244785272253	constant_high
Cluster12817	0.763732437292181	0.447544077615767	constant_high
Cluster128191	0.856616940049883	1.52049434177633	constant_high
Cluster128262	2.70033651812058e-13	-31.012095786657	constant_high
Cluster128277	0.817598472563013	-0.355727416226884	constant_high
Cluster128280	0.410016222511935	-1.92255011765172	constant_high
Cluster128314	0.64957599182114	0.885402457621183	constant_high
Cluster128315	0.956090666013672	0.183411059756263	constant_high
Cluster128333	0.91568061631432	0.172400033003255	constant_high
Cluster128347	0.212269927888755	1.42785202151419	constant_high
Cluster1285	0.820697500043588	-0.21885217842998	constant_high
Cluster128525	0.149619638271617	0.976309744631406	constant_high
Cluster128533	0.978843138436315	-0.150719831184538	constant_high
Cluster12854	0.00134531511421434	0.689181750309542	constant_high
Cluster12856	0.951544996844724	0.170648446563769	constant_high
Cluster128568	0.848533237990676	3.04809296300052	constant_high
Cluster128570	0.769783308231712	-0.323251915537087	constant_high
Cluster128593	0.653286912381308	-0.383317855910751	constant_high
Cluster12860	0.392849412831404	-0.303504605415739	constant_high
Cluster12861	0.00315866255565324	0.9932892720402	constant_high
Cluster128623	0.465516321992112	-1.1328601145394	constant_high
Cluster128642	0.691108903057832	-1.61404333638798	constant_high
Cluster12865	0.029745020609865	-0.634827687145509	constant_high
Cluster128805	0.90921720397179	0.197027819898842	constant_high
Cluster12882	0.220405004892027	0.331050595774445	constant_high
Cluster128876	0.869429230265219	-0.433435127069381	constant_high
Cluster128886	0.236763700687328	2.49038633816776	constant_high
Cluster128945	0.997886505709807	0.0574691850319594	constant_high
Cluster128955	0.941387450841675	0.202692222445316	constant_high
Cluster12898	0.404083162799812	-0.367380366792635	constant_high
Cluster128997	0.958431762548027	-0.184456694354333	constant_high
Cluster12910	0.0774727255506238	-0.76584527248803	constant_high
Cluster12913	0.232739130635369	-0.468800961127374	constant_high
Cluster129210	0.160408239338091	1.14537925557083	constant_high
Cluster129212	0.968534212071174	0.239852874350706	constant_high
Cluster12923	0.32622737591001	-0.435658416989738	constant_high
Cluster129233	0.385825553969489	-0.586969003967442	constant_high
Cluster129250	0.334359527466249	-1.0578005106436	constant_high
Cluster129254	0.477705802695367	-0.7310106883299	constant_high
Cluster129265	0.611567395935408	1.27358433088623	constant_high
Cluster129288	0.924167069713382	-0.28661567800699	constant_high
Cluster129311	0.712512424986232	-2.17145336429468	constant_high
Cluster129325	0.915216366733558	0.179261064324038	constant_high
Cluster129369	0.922521866802258	0.454956720747143	constant_high
Cluster129371	0.371532995330062	-1.42647308536906	constant_high
Cluster129385	0.0333379672553917	-17.8094442563689	constant_high
Cluster129517	0.0454378381525071	5.15477890220085	constant_high
Cluster129576	0.00270965903719335	23.4235990613996	constant_high
Cluster12964	0.00771579669396894	-1.25411264449856	constant_high
Cluster129662	0.823497454577337	-0.390695988623321	constant_high
Cluster129668	0.911312459565233	0.757440221573662	constant_high
Cluster129719	0.274521265231025	0.513640006073081	constant_high
Cluster129725	0.609275244720019	0.966529893553474	constant_high
Cluster129776	0.347270473006395	7.40301398490014	constant_high
Cluster12988	0.111861267570183	1.11577164842207	constant_high
Cluster129887	0.00209939039554657	-6.56470099912514	constant_high
Cluster129938	0.598478464330074	0.421378163738476	constant_high
Cluster129954	0.249846817550562	-6.87353287742067	constant_high
Cluster130	0.867946412244843	0.108075233011608	constant_high
Cluster130012	0.888365600086743	-0.230828527823859	constant_high
Cluster130013	0.0229088155291438	0.672057495957952	constant_high
Cluster130015	0.338605802043562	-1.12537764023212	constant_high
Cluster130035	0.758455850988463	-1.52559030706905	constant_high
Cluster130062	0.870101788816828	0.395665383767405	constant_high
Cluster130110	0.469833490640123	-1.30929314011182	constant_high
Cluster130293	2.94999505817461e-12	-18.5586827643134	constant_high
Cluster130294	0.828224045258647	0.34770715700686	constant_high
Cluster13030	0.279640500056328	1.06164191918306	constant_high
Cluster130307	0.977722445989503	-0.157919212944534	constant_high
Cluster130328	0.215410457010807	2.72774329011862	constant_high
Cluster13034	0.597853270344563	0.664422389878393	constant_high
Cluster13037	0.927190178881739	0.0789904262408742	constant_high
Cluster130378	0.652628934226371	-0.619758875243377	constant_high
Cluster130385	0.958995846031656	0.185475285545581	constant_high
Cluster130386	0.999509012370757	-0.0022432724888687	constant_high
Cluster1304	0.0568173689910935	0.351332683182019	constant_high
Cluster13047	0.350388765355614	0.262102920773062	constant_high
Cluster130574	0.35102600925504	1.71009777070014	constant_high
Cluster130599	0.633596119503683	-1.22491899060394	constant_high
Cluster130609	0.947122792313228	-0.114446497996118	constant_high
Cluster130628	0.264399119172972	-4.48980850844132	constant_high
Cluster130640	0.0312314318656212	-1.01701530217365	constant_high
Cluster130714	0.52817767703581	0.855474099589652	constant_high
Cluster130736	0.344191714305347	-3.51916071061077	constant_high
Cluster130744	0.931693109380242	-0.277501634690474	constant_high
Cluster130755	0.29367276029573	-4.5616255520719	constant_high
Cluster13079	0.902773734739871	0.0937261381214572	constant_high
Cluster130898	0.507605097824212	-0.834318379498051	constant_high
Cluster130900	0.536937927299814	1.76174292195269	constant_high
Cluster130940	0.342374378839033	7.39558889518589	constant_high
Cluster13096	0.778385829605705	-0.165861506193267	constant_high
Cluster130961	0.684456747112465	0.754124456107873	constant_high
Cluster131022	2.24983399100274e-08	-16.7594144252549	constant_high
Cluster131037	3.43469741814804e-09	-42.6041401813985	constant_high
Cluster131096	0.5439166167179	2.18932656530736	constant_high
Cluster131132	0.56984883262328	0.816741286474185	constant_high
Cluster131310	0.653286912381308	0.516413165075496	constant_high
Cluster131320	0.510853160615389	-2.88244132387996	constant_high
Cluster131322	0.598178618250062	-1.39438848528212	constant_high
Cluster131342	0.80747509544808	-0.361223462780626	constant_high
Cluster13136	0.805517950559721	-0.293878738403573	constant_high
Cluster131365	0.532081982941107	-1.01321429255796	constant_high
Cluster131380	0.132128396181329	-4.89309606888174	constant_high
Cluster131381	0.859175396623825	-0.401701785093749	constant_high
Cluster131425	0.514260464893259	-1.38635400129006	constant_high
Cluster131445	0.890762714410821	0.811124351927774	constant_high
Cluster13147	0.472622628055618	0.316038781719705	constant_high
Cluster131500	0.423937984767305	1.07449569586951	constant_high
Cluster13159	0.627482761418539	-0.213037654171053	constant_high
Cluster131631	0.473627150001819	2.36800717360341	constant_high
Cluster13166	0.792474072235392	0.260453952798749	constant_high
Cluster131682	0.283518787406363	2.70817352973501	constant_high
Cluster131714	0.0904591566002024	-10.5041101014942	constant_high
Cluster131737	0.919782343176224	-0.261754307095863	constant_high
Cluster131741	0.909679280512779	0.416733440213053	constant_high
Cluster13177	0.44544987108554	-0.38126919638963	constant_high
Cluster131782	0.613320969117363	-1.69244898546031	constant_high
Cluster131816	0.688811078678932	-0.838800585005884	constant_high
Cluster131848	0.0773705137572855	-15.4791759899436	constant_high
Cluster131911	0.340480745931955	-2.5063448408271	constant_high
Cluster131947	0.694037258139147	-0.714775516327747	constant_high
Cluster131974	0.629198386993419	-1.02788135549003	constant_high
Cluster131990	0.739772200228051	0.689057766233138	constant_high
Cluster132022	0.88342564191753	-0.561719196232694	constant_high
Cluster132028	0.931693109380242	-0.793573550505406	constant_high
Cluster132037	0.4342109232077	0.935367708472659	constant_high
Cluster132091	0.123704480158024	-6.08317633628087	constant_high
Cluster132106	0.540563790298664	-5.13227913129451	constant_high
Cluster13213	0.592823820778777	-0.26637561220222	constant_high
Cluster132164	0.992659993565193	0.0232723790472476	constant_high
Cluster132167	0.929972239044311	-0.153450056555294	constant_high
Cluster13221	0.930415094963342	-0.240483135432049	constant_high
Cluster132232	0.669658007908177	1.15959617965286	constant_high
Cluster132275	0.000818169043320065	16.4676461169055	constant_high
Cluster132341	0.532469036069115	-1.28228316290359	constant_high
Cluster132362	0.562959914721059	-0.631481050162443	constant_high
Cluster132376	0.000384873030455246	-26.9368898441637	constant_high
Cluster13244	0.116366898794146	0.432077717977857	constant_high
Cluster132447	0.458198564444117	0.826369473796886	constant_high
Cluster13245	1.88731106344339e-06	-1.62440590249051	constant_high
Cluster132470	0.762454045839192	0.882344639948277	constant_high
Cluster13248	0.859795271782251	0.134868985922411	constant_high
Cluster13252	0.847108446567026	-0.186364235242059	constant_high
Cluster132546	0.164782404770099	-4.47273342393449	constant_high
Cluster132671	0.343567975787726	0.410195170092883	constant_high
Cluster132725	0.887399416422771	0.438065182008088	constant_high
Cluster132727	0.562959914721059	1.14064704956811	constant_high
Cluster132740	0.346309524499425	-1.18583764245183	constant_high
Cluster132756	0.572273356701336	2.62226785279053	constant_high
Cluster132810	0.505230259502409	-7.608564064741	constant_high
Cluster132812	0.163778532981443	1.1213051367654	constant_high
Cluster132829	0.0831075375024667	-3.38077127017718	constant_high
Cluster132844	0.942053754068396	-0.273809151072085	constant_high
Cluster132873	0.448506622644876	-0.76750438695691	constant_high
Cluster132874	0.996737826851938	-0.0146111372783416	constant_high
Cluster132878	0.210535725709171	-1.29565151093766	constant_high
Cluster133034	0.20426983600067	-4.58013391209719	constant_high
Cluster133049	0.0109488187615003	-3.30796998379427	constant_high
Cluster133084	0.858139957240597	-2.906380407486	constant_high
Cluster133085	0.674084562108066	-0.490170226797879	constant_high
Cluster133087	0.0558719198070661	-3.46330127307511	constant_high
Cluster133117	0.0205473003131357	18.9983940802232	constant_high
Cluster133139	0.380843285270102	-1.25894614706192	constant_high
Cluster133160	0.471015442386658	1.39738713418798	constant_high
Cluster133189	0.00108960534699894	22.2252995760714	constant_high
Cluster133196	0.943215341142366	0.223910171260005	constant_high
Cluster133268	0.977722445989503	0.614530445841415	constant_high
Cluster13331	0.142716361225853	0.395920458741196	constant_high
Cluster133420	0.996778034166507	0.0153929169719424	constant_high
Cluster13343	0.0578356052736452	1.19211131493264	constant_high
Cluster133454	0.871820502599679	-0.279287025447237	constant_high
Cluster133457	0.990945498910451	0.0290785112561343	constant_high
Cluster133462	0.741036641912189	0.555723290688977	constant_high
Cluster133482	0.210374663537413	-5.02179163863723	constant_high
Cluster133498	0.680282228147415	-0.889920413997478	constant_high
Cluster133500	0.237585111625558	1.36062060409061	constant_high
Cluster133522	0.393033897682126	-2.21786699558371	constant_high
Cluster133535	0.93860713712564	-0.883664681313394	constant_high
Cluster133577	0.940809691668549	0.239304745137418	constant_high
Cluster133586	0.630080194408069	3.00784372977676	constant_high
Cluster133588	0.282588628986862	-2.28127562036098	constant_high
Cluster133593	0.986481107949129	-0.420413907529096	constant_high
Cluster133608	0.186469402129493	-4.2045374186397	constant_high
Cluster133776	0.858280541260808	1.22253563455703	constant_high
Cluster133778	0.924009551817802	0.4388395705678	constant_high
Cluster133814	0.861854491219531	-0.562734227909915	constant_high
Cluster133840	1.94352656774208e-06	-34.9599703438969	constant_high
Cluster133842	0.701553558054337	2.05887483846671	constant_high
Cluster133864	0.552078276792429	-0.611039362580397	constant_high
Cluster133875	0.580685230444473	0.859034720352419	constant_high
Cluster133907	0.924167069713382	-0.281416526262306	constant_high
Cluster133912	0.93724397765713	-0.219808602115389	constant_high
Cluster133939	0.900390447830771	-0.82841494460022	constant_high
Cluster133954	0.825362868216378	-0.657810786578923	constant_high
Cluster133980	0.892435392127103	0.423437595888724	constant_high
Cluster133982	0.217153984355677	-1.18803937254023	constant_high
Cluster134126	0.94452999916454	-0.840925772660791	constant_high
Cluster134152	0.0314236866391494	-17.9528763186999	constant_high
Cluster134193	0.941338578452541	0.224177873655019	constant_high
Cluster134341	0.887399416422771	-1.20587327107119	constant_high
Cluster13438	0.17367809489069	-0.961405791804047	constant_high
Cluster13445	0.925256752426236	0.20187111461242	constant_high
Cluster134507	0.607275325275815	0.770935023623458	constant_high
Cluster134524	0.155715277921691	2.86978988473752	constant_high
Cluster13455	0.555636910844728	-1.17005209753663	constant_high
Cluster134565	0.75117081959599	-1.06187165987543	constant_high
Cluster134588	0.906357112119031	0.276885930272681	constant_high
Cluster134592	0.813468948035406	-1.55089116626604	constant_high
Cluster134623	0.53691560520748	0.910899411046894	constant_high
Cluster13463	6.46420587225939e-05	0.479827904897999	constant_high
Cluster134645	0.412764806009994	-1.15801241749042	constant_high
Cluster134655	0.823781693351034	-1.52035770035374	constant_high
Cluster134672	0.778654917684392	-0.210570335280824	constant_high
Cluster134677	0.61273013157869	-1.13675962283436	constant_high
Cluster134681	0.693095181617122	1.51596051622651	constant_high
Cluster134689	0.753720735989534	0.327436204708849	constant_high
Cluster13469	0.823781693351034	0.174752358586644	constant_high
Cluster134696	0.90069061111634	-0.357755538433622	constant_high
Cluster13473	0.526772286542144	0.199703531282016	constant_high
Cluster134806	0.763286696214477	4.27975477023807	constant_high
Cluster134859	0.608315484601518	0.82741687496076	constant_high
Cluster134904	0.732707130374153	0.562315765288624	constant_high
Cluster134930	0.506485955660415	0.690029651870767	constant_high
Cluster134972	0.915577585541577	0.792305777363007	constant_high
Cluster135021	0.141396860539956	3.48798111613967	constant_high
Cluster135027	0.0352927458719694	2.6515601903707	constant_high
Cluster135084	0.627148909011059	1.20233929514652	constant_high
Cluster135144	0.942295780205469	-0.324560357944899	constant_high
Cluster135247	1.19378643592273e-06	-27.460010650839	constant_high
Cluster135248	2.07212950210029e-45	-45.8852059121442	constant_high
Cluster135263	0.0062558634364441	6.86831076393801	constant_high
Cluster13532	0.361122608207848	0.344036769720951	constant_high
Cluster135384	0.653165169349175	0.836285347190277	constant_high
Cluster135390	0.152645454199817	1.92536432195426	constant_high
Cluster135391	4.1765570540008e-05	-19.3455807233141	constant_high
Cluster135397	0.45871331969453	1.56906907116817	constant_high
Cluster13541	0.0174801163791731	-0.777261715663078	constant_high
Cluster13553	5.76968577236229e-07	-1.2831482203496	constant_high
Cluster135536	0.152874088224153	-5.64473258293876	constant_high
Cluster135607	0.87198363224108	0.507079600340381	constant_high
Cluster135638	0.964671554147999	-0.139583849932777	constant_high
Cluster135642	0.188479005047178	1.43675975295582	constant_high
Cluster135646	0.495549539096264	0.858164875138621	constant_high
Cluster135656	0.728765100213623	1.31208649615931	constant_high
Cluster135669	5.84260125626985e-13	-24.6873798118542	constant_high
Cluster135701	0.577972775646614	-0.878839847707465	constant_high
Cluster135802	0.416141650988411	-0.944896277904533	constant_high
Cluster135954	0.963666341320949	0.112704461579255	constant_high
Cluster135963	0.00671913382820892	-21.5407498853373	constant_high
Cluster13599	0.50203243002938	0.24766099870825	constant_high
Cluster135992	0.264295587950095	2.05614697552735	constant_high
Cluster135997	0.612216718873543	-0.912287896065548	constant_high
Cluster136	0.50203243002938	0.34735800588364	constant_high
Cluster136047	0.843831182840234	0.668699317556053	constant_high
Cluster136053	0.00713018846620819	21.4186299389774	constant_high
Cluster136091	0.943356355300898	-0.210092953567009	constant_high
Cluster136093	0.958816461483206	0.399356740168716	constant_high
Cluster136107	0.00125818802593278	-5.4474621207391	constant_high
Cluster136108	0.551729062135674	1.02989856013903	constant_high
Cluster136116	0.405008792589056	-4.09579072975702	constant_high
Cluster136124	0.316255845365605	0.896853254194088	constant_high
Cluster136152	0.67344658831641	-0.300749599426587	constant_high
Cluster136165	0.889241485339209	1.69956747757387	constant_high
Cluster136168	0.79617407072898	-2.73186494997144	constant_high
Cluster136172	0.928048919018586	0.322971046143036	constant_high
Cluster136337	0.798731865614471	0.449486568726874	constant_high
Cluster13638	0.0506017925444996	0.737094548019328	constant_high
Cluster136400	0.804850480832728	0.320785239913282	constant_high
Cluster136404	2.92163724117175e-07	20.6173636006141	constant_high
Cluster13646	0.249945653019128	-0.35571558063421	constant_high
Cluster136479	0.554555599566125	0.826954588244535	constant_high
Cluster136484	0.748378962062782	0.728494931255113	constant_high
Cluster1365	2.22826660105671e-13	-1.88083633004711	constant_high
Cluster136513	0.686742817331006	4.90392099760485	constant_high
Cluster136536	0.773619455551987	-0.75056992753442	constant_high
Cluster136541	0.224998909358522	3.99220574631265	constant_high
Cluster136548	0.945838283437374	-0.3720555918682	constant_high
Cluster136691	0.989036706220158	0.0593035091945154	constant_high
Cluster13673	0.61746547372679	-0.59678796747898	constant_high
Cluster136744	0.518773155003492	0.897657632876733	constant_high
Cluster136779	0.834528841319514	-0.906972557377622	constant_high
Cluster136800	0.925849639001034	0.296874325136247	constant_high
Cluster136828	0.180878533673392	1.68581789217454	constant_high
Cluster136848	0.596100555058246	-0.986363658040347	constant_high
Cluster13686	0.502773381728896	-0.287709701269447	constant_high
Cluster136881	0.990945498910451	-0.145463223627304	constant_high
Cluster136966	0.524116861821731	-7.3870558724375	constant_high
Cluster137	0.655982561854429	-0.192936273963258	constant_high
Cluster13700	0.175074102043841	0.276601791434632	constant_high
Cluster13703	0.0654782532246291	2.00600804912271	constant_high
Cluster137056	0.96115195306281	0.147303899452522	constant_high
Cluster137058	0.897177700395308	-0.368533692955401	constant_high
Cluster137095	0.666007338686171	-0.821089237979243	constant_high
Cluster137100	0.685524109147522	-0.795942909772805	constant_high
Cluster137134	0.874963721572654	-1.82070956509781	constant_high
Cluster13714	0.968718663003617	-0.0259969677476625	constant_high
Cluster137156	0.03822109979032	-2.29356395557572	constant_high
Cluster137184	0.864478442439649	0.415022595143262	constant_high
Cluster13721	0.901168037151553	0.0764458514970925	constant_high
Cluster137232	0.943817277540079	-0.608879302501751	constant_high
Cluster137252	0.423332581268023	1.36489529993759	constant_high
Cluster137262	0.905322729928261	-0.533152576369098	constant_high
Cluster137374	0.900390447830771	-0.298206499506581	constant_high
Cluster13741	0.539831517951694	0.413347152596414	constant_high
Cluster137416	0.830385610290885	-0.537499641022878	constant_high
Cluster137448	0.909330276226681	-0.392526845089811	constant_high
Cluster137464	0.958816461483206	-0.277874866616569	constant_high
Cluster137496	0.915216366733558	0.477298541117295	constant_high
Cluster137516	0.757288529436542	-1.11593246816582	constant_high
Cluster137574	0.995527152109822	0.0309989375101471	constant_high
Cluster137577	0.785008083279331	-0.369768799915499	constant_high
Cluster137579	0.917330931308588	0.383443448255355	constant_high
Cluster137602	0.410483287345494	1.99122890983625	constant_high
Cluster137623	0.874732899305917	0.503707613540411	constant_high
Cluster1377	0.0874475544411778	-0.62944635182845	constant_high
Cluster13770	0.0577687345220733	-0.500556019351368	constant_high
Cluster137829	0.151858026490619	-2.64567595751572	constant_high
Cluster137863	0.880827830338503	0.206837355881548	constant_high
Cluster137866	0.96115195306281	-0.0901123930694425	constant_high
Cluster137910	0.822123498519694	-0.287877345463771	constant_high
Cluster137930	0.892435392127103	-0.440915202937664	constant_high
Cluster137943	8.68160276159319e-06	32.8859880277531	constant_high
Cluster137968	0.878412053181678	0.268131680936828	constant_high
Cluster13800	0.9401473957584	0.237762860308345	constant_high
Cluster13808	0.832218853495559	0.335606335529956	constant_high
Cluster13811	0.00281186033135782	1.05139305065498	constant_high
Cluster13816	0.0887470520868232	-0.707440348702135	constant_high
Cluster138174	0.89882996874926	-0.411881705474379	constant_high
Cluster138197	0.588037146329049	-1.41572830920425	constant_high
Cluster138226	0.938380503892453	0.227897172525249	constant_high
Cluster138243	0.242546758529784	1.37916016032309	constant_high
Cluster138249	0.895668197861257	0.952744115652438	constant_high
Cluster138282	0.202714968118171	4.86028119756803	constant_high
Cluster138285	0.961889965550494	0.148598671903906	constant_high
Cluster138287	0.254903796239295	1.25555426918484	constant_high
Cluster138360	0.357600509055077	1.39116653591705	constant_high
Cluster138520	0.00220145557774993	23.834487885712	constant_high
Cluster138552	0.608590643094966	-1.16257348027694	constant_high
Cluster138580	0.0667224850636204	1.85450766832308	constant_high
Cluster138592	0.17054643933511	-0.788971835617422	constant_high
Cluster13861	0.929774477460125	0.170297945085921	constant_high
Cluster138621	0.55858061107454	-0.306107163499738	constant_high
Cluster138693	0.748356660383289	1.43175954149945	constant_high
Cluster138749	0.525112031307755	-1.63887723734046	constant_high
Cluster138758	0.367798501946649	-1.20370720420271	constant_high
Cluster138772	0.991888845366422	0.0197764352964103	constant_high
Cluster138906	0.785574571205976	0.572377314808148	constant_high
Cluster138968	0.929972239044311	0.376802788347826	constant_high
Cluster138988	0.339705783216795	-1.08151889738265	constant_high
Cluster139006	0.269046640291325	1.39422685901754	constant_high
Cluster139055	0.608590643094966	1.27025247914935	constant_high
Cluster139077	0.718892081816665	-0.453436145018817	constant_high
Cluster139082	0.932096937464998	-0.186208716938623	constant_high
Cluster139088	0.307623654897242	-1.46771883316768	constant_high
Cluster139090	0.816686640680188	-0.497326314155181	constant_high
Cluster139098	0.582242438824302	0.44463994242416	constant_high
Cluster13910	0.560090136785632	-0.477263177671625	constant_high
Cluster139112	0.979828705133568	-0.515275990399279	constant_high
Cluster139114	0.950881638019399	-0.147704230178562	constant_high
Cluster139121	0.112131875610068	-2.47796007084207	constant_high
Cluster139122	0.746550963174471	1.08754929625998	constant_high
Cluster13913	0.00785872682409519	0.845646204136961	constant_high
Cluster139131	0.64255678744469	-1.05534340853532	constant_high
Cluster139140	0.858280541260808	-2.9128539178507	constant_high
Cluster13915	0.725122804473971	0.19220429603687	constant_high
Cluster139165	0.892254074552826	0.523222426609713	constant_high
Cluster13924	0.584866168493729	0.403543645927807	constant_high
Cluster139249	0.0148155612655161	2.59380303299521	constant_high
Cluster13928	0.978854760130586	-0.0457147788774271	constant_high
Cluster139294	0.793447155673415	0.360028456704778	constant_high
Cluster139302	0.906752432379368	0.254729949743568	constant_high
Cluster13931	0.427778909422267	0.723051290977782	constant_high
Cluster139319	0.580691274799542	-1.02442899755001	constant_high
Cluster139321	0.00756956853158801	-21.3084223210069	constant_high
Cluster139331	0.992659993565193	-0.0397124163465988	constant_high
Cluster139367	0.871738988645114	-0.288942174944616	constant_high
Cluster139391	5.21648525228213e-07	-16.6463582753211	constant_high
Cluster1394	0.0702583504665727	1.58765918257428	constant_high
Cluster139416	0.283220777875703	1.97636721326386	constant_high
Cluster139455	0.794553073812284	0.212901936219611	constant_high
Cluster139457	0.779431264987448	-0.78382317864329	constant_high
Cluster13959	0.569138892363852	0.266321055671899	constant_high
Cluster139724	0.127192812851159	-5.04782851738594	constant_high
Cluster139732	0.810851281006	-0.495020927816239	constant_high
Cluster139734	0.876968201240239	0.403084851337154	constant_high
Cluster139759	0.851131674545672	-0.970393471860719	constant_high
Cluster139771	0.73380612763759	-0.970181358033014	constant_high
Cluster139798	0.448506622644876	-1.07328856332158	constant_high
Cluster139869	0.545673425840048	-1.99423607834665	constant_high
Cluster139872	0.0353676443351778	-7.24438632883426	constant_high
Cluster139899	0.592379529591758	-1.21222629951375	constant_high
Cluster139910	0.762900942575838	-1.3794205682023	constant_high
Cluster13997	0.000482645797099702	1.08029000157268	constant_high
Cluster14000	0.0633175497515853	0.496666685712134	constant_high
Cluster14006	0.769712277111454	0.138065736340288	constant_high
Cluster140119	0.26421698547815	3.34049655732762	constant_high
Cluster140142	0.190862502205396	-2.1173946399018	constant_high
Cluster140168	0.676399118767629	-0.685557770321278	constant_high
Cluster140180	0.621251113464783	2.2829607690365	constant_high
Cluster140182	0.802962385309878	2.54089495086043	constant_high
Cluster14020	0.785127867196511	-0.157619578821242	constant_high
Cluster140235	0.98708899168232	0.0797213537631113	constant_high
Cluster140254	0.28033856635955	-0.503541425294319	constant_high
Cluster14027	0.524581812533407	0.180982367719746	constant_high
Cluster140274	0.259779909792262	-1.06806344028255	constant_high
Cluster140306	0.35525072486738	1.05144246933681	constant_high
Cluster14033	0.301151613563519	-0.365203208541841	constant_high
Cluster14038	0.802361687320742	0.407009967979385	constant_high
Cluster140647	0.545583383956336	-2.04631370247134	constant_high
Cluster140772	0.680516950471636	-0.96213186714196	constant_high
Cluster140877	0.910691441661562	-0.373481157755328	constant_high
Cluster14091	0.703469069296976	-0.170610527830291	constant_high
Cluster140910	0.578821703015397	-2.53225537105881	constant_high
Cluster140936	0.408538448998894	-2.23106352450589	constant_high
Cluster14099	0.0445132617068979	-1.61308919765522	constant_high
Cluster14102	0.747810052897583	-0.134214934746196	constant_high
Cluster141051	0.698686593441242	0.654620730195166	constant_high
Cluster141072	0.244045632725048	-2.79772178711903	constant_high
Cluster141092	0.71670668107808	-0.675274765844848	constant_high
Cluster141135	0.640997389662343	-0.746850682515917	constant_high
Cluster141225	0.810648186013361	-0.601551493986771	constant_high
Cluster14130	0.587807850073739	0.531127424675598	constant_high
Cluster141307	0.554524079319826	-1.12300680859043	constant_high
Cluster141316	0.00615332249840218	-9.21377061838358	constant_high
Cluster141334	0.664485054120397	-0.993572941672476	constant_high
Cluster141349	0.72048254863436	0.790424399658738	constant_high
Cluster14135	0.301132249979482	0.818385221204173	constant_high
Cluster141387	0.848784027332414	0.546261091700192	constant_high
Cluster141388	0.95277477290968	0.0996817175710721	constant_high
Cluster141483	0.34216893722204	-1.643256133401	constant_high
Cluster141484	0.224998909358522	-2.48608590734849	constant_high
Cluster141506	0.961700419619792	0.112508158235416	constant_high
Cluster141508	0.370432247031888	-0.369428236487151	constant_high
Cluster141697	0.000845259960029071	1.54378382986631	constant_high
Cluster141701	0.728767403610561	0.634982357499577	constant_high
Cluster14174	0.879488511882018	-0.272167239772596	constant_high
Cluster14177	0.00417189036739138	-1.03608901609247	constant_high
Cluster14181	0.984686330610224	-0.017282482193877	constant_high
Cluster141818	0.263085899556499	-2.12110228822947	constant_high
Cluster141830	0.868245794142044	-0.708256701407202	constant_high
Cluster141848	0.271295771904828	0.76038037517604	constant_high
Cluster141849	0.992825298869814	0.0328453337198591	constant_high
Cluster141857	0.524581812533407	-0.539606410449742	constant_high
Cluster141885	0.838923257978617	0.825437179698436	constant_high
Cluster141891	0.872340338104239	-0.265616894937969	constant_high
Cluster141949	0.64599105317276	-1.06225742083053	constant_high
Cluster142028	0.00570399613173996	-21.9089724788725	constant_high
Cluster14204	0.995093421941115	0.0318117225042986	constant_high
Cluster142085	0.322321354720846	-0.405685682950482	constant_high
Cluster142141	0.144799097105751	9.56159913328731	constant_high
Cluster142149	0.872101970516269	0.294020669418392	constant_high
Cluster142172	0.627232049058297	-0.572064356958505	constant_high
Cluster142184	0.93182319843145	-0.14744717443558	constant_high
Cluster142222	0.254592884850932	-2.1435895009947	constant_high
Cluster142254	0.974690683567061	0.317913711472906	constant_high
Cluster142268	0.0382627653231106	-0.658441249536933	constant_high
Cluster142270	0.858502276058145	0.136764920052944	constant_high
Cluster142279	0.890178468177911	-0.157148476499948	constant_high
Cluster14235	0.720787663186719	-0.245362321905194	constant_high
Cluster142386	0.778879979886563	-1.15424175489277	constant_high
Cluster14242	0.501849162013875	0.290913440726825	constant_high
Cluster142423	0.874732899305917	-0.43029222328099	constant_high
Cluster142437	0.836081849497005	-0.648925575227166	constant_high
Cluster142521	0.164503914665442	-0.86185800927301	constant_high
Cluster142585	0.603753030842278	0.816470256048526	constant_high
Cluster142588	0.785371869090476	-0.690382619380987	constant_high
Cluster142600	0.870101788816828	0.231569284708585	constant_high
Cluster142631	0.373553907537034	-1.59638380338173	constant_high
Cluster142653	0.783400409186866	-0.531786388138319	constant_high
Cluster142660	0.893855502087299	-0.314903922403297	constant_high
Cluster142706	0.0150438103200308	-1.97872914617797	constant_high
Cluster142839	0.607847331259044	0.985044146095257	constant_high
Cluster142869	0.429752364557653	0.685392744510437	constant_high
Cluster142896	0.806196244498215	-0.656080537142071	constant_high
Cluster142914	0.771366440580037	-1.6123667634305	constant_high
Cluster142951	0.483951792812939	-0.379654916511971	constant_high
Cluster142955	0.882190711825989	-0.383325514395499	constant_high
Cluster142967	0.630538361728851	-1.44488853308255	constant_high
Cluster142975	0.354490828820632	-1.20418987420148	constant_high
Cluster142987	0.760788807518864	-0.826204579287486	constant_high
Cluster1430	0.220826622639823	0.56502112557539	constant_high
Cluster143002	0.962423692184041	0.169122925210496	constant_high
Cluster14301	0.129906987592956	-1.05349270119407	constant_high
Cluster143024	0.994684943078979	-0.0248263161814881	constant_high
Cluster14305	0.254924098639041	0.932491811005579	constant_high
Cluster14310	0.0386305346171911	-0.358925888346463	constant_high
Cluster14317	0.911787945482403	-0.0522560806200452	constant_high
Cluster143181	1.99295978477009e-05	29.588441485673	constant_high
Cluster143191	0.443951563070689	-0.919841948555706	constant_high
Cluster14328	0.000635871840636407	1.22326201565008	constant_high
Cluster143294	0.955042796177525	-0.157545915337227	constant_high
Cluster143317	0.253924724888669	-1.46197692771026	constant_high
Cluster143337	0.691792185783772	-2.82404015604741	constant_high
Cluster143346	0.443783385821767	0.378119173380724	constant_high
Cluster143365	0.927190178881739	0.216315148356362	constant_high
Cluster14338	0.00793950308543263	-0.747817773252928	constant_high
Cluster143384	0.609148227217387	-0.782891620277742	constant_high
Cluster143394	0.283097021520454	0.755014800062992	constant_high
Cluster143467	0.581505519027466	-1.47614945507579	constant_high
Cluster143475	0.960817360148708	-0.457418553039831	constant_high
Cluster143484	0.835741191859498	-0.894357266786817	constant_high
Cluster143700	0.451453288223365	1.60705155134817	constant_high
Cluster14376	0.048868053533235	0.503584075075178	constant_high
Cluster143768	0.304588891270274	-3.68386370312652	constant_high
Cluster143849	0.18659967127564	5.81186238093846	constant_high
Cluster143855	0.992825298869814	0.0453314653162231	constant_high
Cluster14386	0.12216451060367	0.516864105846533	constant_high
Cluster143883	0.736407647806359	-0.474670122140304	constant_high
Cluster143909	0.867033320470321	0.45886279688387	constant_high
Cluster143949	0.956090666013672	-0.155073101969411	constant_high
Cluster143950	0.562959914721059	-1.40479473231592	constant_high
Cluster14400	0.890762714410821	0.0576276645201027	constant_high
Cluster14412	0.591738268576938	-1.52568027630977	constant_high
Cluster144167	0.418918549315533	1.69235937876801	constant_high
Cluster144204	0.992825298869814	-0.0234461170593959	constant_high
Cluster144220	0.437067474860887	-0.846550832970727	constant_high
Cluster144222	0.793190068190277	-1.42765063422033	constant_high
Cluster144251	0.336993156099129	-2.0312274341266	constant_high
Cluster144255	0.878054174212677	-0.376348771199852	constant_high
Cluster144281	0.556031239052731	-0.606812978798242	constant_high
Cluster144292	0.770743806540132	-0.30209274493145	constant_high
Cluster144319	0.848784027332414	-0.190429319329424	constant_high
Cluster144324	0.787900543678528	-0.396320431854747	constant_high
Cluster144333	0.792382218122967	-0.60099114286936	constant_high
Cluster1444	0.0104838256515584	0.642517614921531	constant_high
Cluster144554	0.525179324350419	3.2167361194661	constant_high
Cluster144605	0.673150754915471	-4.61789852263166	constant_high
Cluster144626	0.656656216199941	1.20575367391592	constant_high
Cluster144698	0.933831754001842	0.282789176136807	constant_high
Cluster144708	0.947150847645559	0.688082953544353	constant_high
Cluster144739	0.491704799501181	7.79662202437476	constant_high
Cluster14477	0.549193051378958	0.827500487155804	constant_high
Cluster14480	0.00508796303195348	0.825581217220333	constant_high
Cluster144968	0.943817277540079	0.42470060103974	constant_high
Cluster144980	0.813468948035406	0.565100512185246	constant_high
Cluster144999	0.467451942150138	3.58042459740099	constant_high
Cluster145014	0.135131239848805	1.60994114290244	constant_high
Cluster145031	0.0352034167372494	-1.06037544115678	constant_high
Cluster145163	0.975686504142139	-0.0481831060001452	constant_high
Cluster145169	0.0816265203671093	-3.15704646788748	constant_high
Cluster14531	0.950215667255623	-0.0344853864133462	constant_high
Cluster145418	0.826042918856603	-0.459226017846615	constant_high
Cluster145440	0.198368935311915	-12.3328383695187	constant_high
Cluster145455	7.65064622306102e-05	-29.6648478143973	constant_high
Cluster145468	0.923577929420134	0.147309289027479	constant_high
Cluster145479	0.376296940554662	2.73620933549976	constant_high
Cluster145501	0.958494886322306	1.04865400108456	constant_high
Cluster14553	0.517523343408367	0.358314430789814	constant_high
Cluster145533	0.931859954479211	0.372052111608727	constant_high
Cluster14555	0.739783809572191	-0.41533668171124	constant_high
Cluster145592	0.899158340273976	-0.182704434952018	constant_high
Cluster145607	0.371961658175083	1.24416930668194	constant_high
Cluster145610	0.215325995212935	-3.1058545261939	constant_high
Cluster145617	0.967180538849382	-0.114484580469748	constant_high
Cluster145654	0.910212440484749	-0.367034426784329	constant_high
Cluster14581	8.46520068070482e-05	-0.60094093188875	constant_high
Cluster145822	0.0426396490784716	2.32104829535603	constant_high
Cluster145842	0.711738094378428	-0.791910174557682	constant_high
Cluster145843	0.968036702674649	-0.13096336970602	constant_high
Cluster145869	0.767910208021531	-2.73990852037492	constant_high
Cluster145889	0.654800819350342	-5.10045601633009	constant_high
Cluster145891	0.0255156317871318	-3.89363472631776	constant_high
Cluster145895	0.366496022727652	-1.01300843575041	constant_high
Cluster145920	0.265724207664846	1.36129950180642	constant_high
Cluster145957	0.785369107994096	-2.40496301087635	constant_high
Cluster145958	0.81721557582476	-0.228499121779556	constant_high
Cluster14597	0.811444364873199	0.205963872357368	constant_high
Cluster14599	0.840036483560957	0.360462387938079	constant_high
Cluster14604	0.184008232114289	0.324191246101511	constant_high
Cluster146055	0.833855057299831	-0.337878386032528	constant_high
Cluster1461	0.155751979281921	-0.421808614985897	constant_high
Cluster14616	0.00165695755815984	-4.64393939248258	constant_high
Cluster14622	0.663848545680304	-0.214426340614053	constant_high
Cluster146235	0.838929112236203	-0.401014465789974	constant_high
Cluster146262	0.826402252324908	1.54352738861824	constant_high
Cluster146286	0.00355753421534894	-6.8867561544281	constant_high
Cluster146293	0.0032479561437326	-15.0021726001465	constant_high
Cluster146302	0.670576973759225	0.662375486743041	constant_high
Cluster14631	0.449847247917868	-0.725475468902947	constant_high
Cluster146324	0.0163761264048913	1.28927895259469	constant_high
Cluster146429	0.771366440580037	0.406859485335845	constant_high
Cluster14644	0.922171524025397	-0.23243581604618	constant_high
Cluster146447	0.828839260515075	-0.668269079434208	constant_high
Cluster146448	7.04255382947899e-09	-25.4622970770885	constant_high
Cluster146496	0.924167069713382	0.707357467759725	constant_high
Cluster14655	0.00623989296547409	0.87150607106664	constant_high
Cluster14662	0.204742031828821	0.347561916513155	constant_high
Cluster14663	0.996737826851938	-0.00400731406255771	constant_high
Cluster14666	0.412469656235792	-0.257318501218754	constant_high
Cluster146690	0.00033703276912705	-27.21937005788	constant_high
Cluster146706	0.0017915420290962	-6.80311535506578	constant_high
Cluster146726	0.823781693351034	-0.534318390891876	constant_high
Cluster146727	0.925266202713758	-0.642140975143285	constant_high
Cluster146742	0.670925696803584	0.803543056668003	constant_high
Cluster146753	0.40189137399755	0.567364418654411	constant_high
Cluster146759	0.689371010196715	-0.840602546311524	constant_high
Cluster146780	0.993343041012092	0.0282192972514699	constant_high
Cluster146783	0.769403267126399	-0.694832193862958	constant_high
Cluster14680	0.010068098043942	-0.722076151167277	constant_high
Cluster146827	0.0762730309708437	-3.01051667217029	constant_high
Cluster14683	0.562285388818334	-0.349801202661066	constant_high
Cluster146838	0.012233556198537	-20.2613487162044	constant_high
Cluster146843	0.909787747959237	-0.20498678074982	constant_high
Cluster14685	0.285007527338726	-0.504537051078773	constant_high
Cluster146869	0.745718866651929	-0.282046758251733	constant_high
Cluster146878	0.588331201738813	-0.378506004120921	constant_high
Cluster146891	0.618722834046077	2.46830255364786	constant_high
Cluster146899	0.927856705850691	-0.259582944200939	constant_high
Cluster146928	0.0262923354509736	-4.86065620753989	constant_high
Cluster14693	0.0819470007505868	-0.692546293025515	constant_high
Cluster146932	0.615762394200533	-1.12827963114168	constant_high
Cluster147074	0.959933223606707	-0.253007140016202	constant_high
Cluster14708	0.00214563016887045	0.888172559884087	constant_high
Cluster14709	0.603218131174714	-0.361467065502336	constant_high
Cluster14717	0.140934727915723	-0.648434284716821	constant_high
Cluster147212	0.000428839493099767	-7.61489474581004	constant_high
Cluster14727	0.650767402652655	-0.626746794817202	constant_high
Cluster147275	0.566266228207395	-4.47447413435002	constant_high
Cluster14734	0.863457446122327	-0.162818469726368	constant_high
Cluster14735	0.691792185783772	0.422811547275463	constant_high
Cluster147365	0.998421821613288	0.00870495665301406	constant_high
Cluster147391	0.218734369927835	-5.80453427264167	constant_high
Cluster147483	0.321603851758096	-0.969583381539231	constant_high
Cluster147517	0.414597389926478	-2.00202905563389	constant_high
Cluster14753	0.00191888512349703	0.997070116094729	constant_high
Cluster147537	0.758199488328229	4.34607262292105	constant_high
Cluster147554	0.752053085454343	-0.771912893311679	constant_high
Cluster147562	0.000820666134574445	25.6686024390242	constant_high
Cluster147578	0.763559679466069	-0.565295857934872	constant_high
Cluster147584	0.773868241919071	-1.37134283109877	constant_high
Cluster147585	0.611526482517285	-2.24970751346872	constant_high
Cluster14759	0.78871252739448	-0.406164818127329	constant_high
Cluster147634	0.0241352418395089	-12.8490284730592	constant_high
Cluster147641	0.999946402763157	-0.000109373641489493	constant_high
Cluster1477	0.000750227727091694	0.546517915350131	constant_high
Cluster147701	0.29367276029573	-6.71157911290187	constant_high
Cluster147711	0.902773734739871	0.60085006561514	constant_high
Cluster147867	0.257878141734779	-8.27011333052137	constant_high
Cluster147950	0.690547052903794	1.05324962707316	constant_high
Cluster147951	0.656647878818891	0.623576652265489	constant_high
Cluster14796	0.0138669521975363	-0.881462250265895	constant_high
Cluster148010	0.889528763268349	0.723216773849132	constant_high
Cluster14802	0.00138090925636173	-1.558150209747	constant_high
Cluster148049	0.289424503474797	2.00824379390159	constant_high
Cluster148062	0.620921396072261	-2.62937059838279	constant_high
Cluster148098	0.000154107859772649	-28.5335802021158	constant_high
Cluster148103	0.0490008863628183	-0.675826070684703	constant_high
Cluster14830	0.813388850715782	-0.0769884926931294	constant_high
Cluster148418	0.222608677068872	-6.01130508247301	constant_high
Cluster148435	0.480675065790316	-3.16637973618227	constant_high
Cluster148464	0.570909442760897	1.64454808064334	constant_high
Cluster148468	0.804357118840906	0.514684070799521	constant_high
Cluster148520	0.495686206355074	-1.27063556798045	constant_high
Cluster148560	0.028539065233263	1.51276719754653	constant_high
Cluster1486	0.00766234001356772	-0.830956228154442	constant_high
Cluster148600	0.874732899305917	-0.448420290871864	constant_high
Cluster14867	0.38535640508833	0.743202803895232	constant_high
Cluster14869	0.0400246373315842	-0.954336257446701	constant_high
Cluster148860	0.802521159862138	0.346798348606145	constant_high
Cluster148873	0.0983651392390533	-6.61754002108411	constant_high
Cluster14889	0.299531518683522	-0.373592287252957	constant_high
Cluster148927	0.817743385542511	0.283219655799412	constant_high
Cluster148929	0.880644167982645	0.337896058619767	constant_high
Cluster148981	0.992922976463159	0.168427705476757	constant_high
Cluster148994	1.6552048021935e-18	-27.2566736820259	constant_high
Cluster149	0.703105997263788	-0.244507946073983	constant_high
Cluster149004	0.046485924725422	0.995121345887273	constant_high
Cluster149013	0.999566003750065	0.00355426374740334	constant_high
Cluster149028	0.298847382419242	-5.76778480796303	constant_high
Cluster149045	0.0017915420290962	-3.21462339980176	constant_high
Cluster149047	0.70711405271059	0.751252487735	constant_high
Cluster14908	0.844603378914413	0.228123757612849	constant_high
Cluster149085	0.111052140817478	-1.01306941741002	constant_high
Cluster149115	0.68210317273236	-0.687563623681083	constant_high
Cluster14917	0.672637537202461	0.378930476028191	constant_high
Cluster149230	0.418873909627624	-2.23726053430788	constant_high
Cluster149262	0.697200412535445	-1.44347488147282	constant_high
Cluster149274	0.899158340273976	-0.19714315072085	constant_high
Cluster14930	0.0730280113313477	-0.91898677224932	constant_high
Cluster149301	0.958816461483206	0.278056632991957	constant_high
Cluster149334	8.13559341800639e-15	-27.7080177784066	constant_high
Cluster149343	0.640380358768624	-0.873435454259401	constant_high
Cluster149362	0.0481650660727851	3.04406418652632	constant_high
Cluster149393	0.210514014865363	-6.458849122566	constant_high
Cluster149398	0.000108612709015077	-24.3845322047009	constant_high
Cluster149412	0.928505111444086	0.755534678788092	constant_high
Cluster14943	0.0880246994431181	-0.436183196875516	constant_high
Cluster149448	0.693127943641316	-1.03536606397167	constant_high
Cluster149663	0.404753992312034	-1.76726768569576	constant_high
Cluster149671	0.838149812728592	1.20063692367906	constant_high
Cluster149754	0.940052789254195	1.2925392824747	constant_high
Cluster14980	0.00011023373600719	-0.573928256305921	constant_high
Cluster149821	0.227421170816637	-4.22996898323545	constant_high
Cluster149823	0.0667224850636204	1.65317406780223	constant_high
Cluster149825	0.822215248930724	3.44243871047657	constant_high
Cluster149842	0.550697711714813	0.589656670301052	constant_high
Cluster149853	0.0707415274503581	-2.32953151890539	constant_high
Cluster14987	0.0630114261724363	0.554336762822634	constant_high
Cluster149878	0.718892081816665	-1.17748734558788	constant_high
Cluster14990	0.000273881504607505	-0.674152528137257	constant_high
Cluster150	0.22680502016547	0.388831014837249	constant_high
Cluster150035	0.914847282962099	-1.43870402238661	constant_high
Cluster150071	0.851805283575306	-0.841265554237376	constant_high
Cluster150098	0.832143222854882	-2.13447400851485	constant_high
Cluster150113	0.987603833928066	-0.0799030529112335	constant_high
Cluster150121	0.374373374099874	-5.49019444097901	constant_high
Cluster150152	0.716182260619191	1.22063919174441	constant_high
Cluster150154	0.156009248039898	-3.73887933060513	constant_high
Cluster15018	0.958816461483206	-0.0679867046710178	constant_high
Cluster150200	0.879695406875787	-0.456461176763285	constant_high
Cluster150211	0.575429832885784	-1.10365126806144	constant_high
Cluster150219	0.778716133590101	0.794520031570414	constant_high
Cluster15026	0.00503951647389043	-1.23938839211931	constant_high
Cluster150309	0.111999076470089	1.80130928233291	constant_high
Cluster15035	0.148223488960106	-0.28108872968608	constant_high
Cluster15038	0.564468005056162	0.341452913721024	constant_high
Cluster15041	0.176877561947818	-1.52223387360579	constant_high
Cluster150431	0.900390447830771	-0.138638135032523	constant_high
Cluster150458	0.820697500043588	0.724416686557633	constant_high
Cluster150476	0.519044585020024	-0.431666924267692	constant_high
Cluster150499	0.793294275436148	-0.55991606129618	constant_high
Cluster150517	0.588331201738813	-4.06766296095926	constant_high
Cluster150539	0.0067253353227057	21.5232589984398	constant_high
Cluster150552	0.903064054849043	0.676196680899	constant_high
Cluster150558	0.66211356578915	5.58252960850382	constant_high
Cluster150565	0.88852453572754	0.907547281009671	constant_high
Cluster150576	0.419992461954651	-2.66673480987359	constant_high
Cluster150617	0.829087968984956	-0.753629667133558	constant_high
Cluster150665	0.838635323469372	-1.31268590384306	constant_high
Cluster15068	0.57836020558298	-0.156527230272136	constant_high
Cluster15076	0.505710498977766	0.356393328143721	constant_high
Cluster150810	0.728767403610561	-1.82636474937995	constant_high
Cluster150891	0.152297115994031	13.2922317091175	constant_high
Cluster150896	0.830195238793785	-0.871316966305033	constant_high
Cluster150897	0.492875372567147	-2.75948403630859	constant_high
Cluster1509	0.494862973289014	-0.327893644042566	constant_high
Cluster150902	0.871820502599679	-0.605457261615677	constant_high
Cluster150920	0.929972239044311	0.384533475820547	constant_high
Cluster150937	0.767910208021531	1.2483705543207	constant_high
Cluster150942	0.879695406875787	-0.163664470336321	constant_high
Cluster150952	0.697200412535445	-0.600578848208926	constant_high
Cluster15097	0.509127038808106	-0.223337299082516	constant_high
Cluster150980	0.81124948175752	0.245342195236673	constant_high
Cluster151058	0.764237198294858	-1.14179193200825	constant_high
Cluster151100	0.345012838013228	-0.886043056562723	constant_high
Cluster151112	0.153103410410509	-3.32169000942606	constant_high
Cluster15115	0.67640574397372	0.220378894746631	constant_high
Cluster15117	0.867511891041985	-0.10291209523438	constant_high
Cluster15124	3.20225639903351e-08	1.62504597594968	constant_high
Cluster151357	0.398065748340072	0.782603593527832	constant_high
Cluster151367	0.301151613563519	-2.20709795054812	constant_high
Cluster151378	4.63129237500081e-23	-34.00807543217	constant_high
Cluster151381	0.921650808007536	-0.274594572254493	constant_high
Cluster151402	0.599505794088736	1.71472864408453	constant_high
Cluster151409	0.725995717093864	-1.1786596361913	constant_high
Cluster151429	0.826474602860556	-0.265894337488513	constant_high
Cluster151432	0.72399527591611	-1.4039247455093	constant_high
Cluster151439	0.41581818880023	1.07464432447767	constant_high
Cluster151479	0.904858647615586	-0.207732265946611	constant_high
Cluster151516	0.480930211267401	3.50523576887853	constant_high
Cluster151541	0.926749344233281	-0.670153190156219	constant_high
Cluster151544	0.93160004085052	-0.340783215266483	constant_high
Cluster151579	0.337616941209113	-1.86779005859038	constant_high
Cluster151580	0.825325765283361	1.6742953651005	constant_high
Cluster151583	0.120003412355108	-14.0530854344826	constant_high
Cluster151644	0.636867420496907	0.876058499587946	constant_high
Cluster151701	0.993764281379652	0.0247651827319002	constant_high
Cluster151720	0.416436208482888	8.80807828852201	constant_high
Cluster15173	0.0154372619244623	1.33311860658132	constant_high
Cluster15181	0.411744145915617	0.426278190999968	constant_high
Cluster151842	0.00192606735560887	5.49103930270683	constant_high
Cluster15185	0.000805483810287187	2.11223359801128	constant_high
Cluster151900	0.968573484205977	-0.238069442916798	constant_high
Cluster151921	0.638738053745834	2.09885219860476	constant_high
Cluster151923	0.783235608274781	0.929705973219817	constant_high
Cluster151927	0.451910407353959	-3.87142316651954	constant_high
Cluster151974	0.749520827721249	-1.28092338423557	constant_high
Cluster15202	0.165412534484654	0.377696732617397	constant_high
Cluster152138	0.881057270264816	2.53358615913844	constant_high
Cluster152234	0.883265359354417	0.154467250535187	constant_high
Cluster15225	0.628408307380643	-0.225021508845797	constant_high
Cluster152273	0.938990071429514	-0.138154396901586	constant_high
Cluster15228	0.981763426855965	-0.0555616914415279	constant_high
Cluster152285	0.0303274524897022	-5.98206993484671	constant_high
Cluster152317	0.958431762548027	-0.19031561432919	constant_high
Cluster152320	0.695553743464441	2.78080460456505	constant_high
Cluster152347	0.0203264593035244	1.86502482264587	constant_high
Cluster152388	0.248704038796293	2.04878909357925	constant_high
Cluster15242	0.746933790105825	-0.299814947066833	constant_high
Cluster152421	0.155741292817307	-13.217581551682	constant_high
Cluster152426	0.829468405127888	-1.16464553294607	constant_high
Cluster152436	0.993265693172446	-0.159049810050392	constant_high
Cluster15244	0.835750592572018	0.337683406469873	constant_high
Cluster152455	0.917490535299964	0.47157760308941	constant_high
Cluster152479	0.353561424799318	-9.69056243863054	constant_high
Cluster15256	0.958586180631447	0.103590660075761	constant_high
Cluster15270	0.816201652012879	-0.128280396143526	constant_high
Cluster152738	0.775921690916771	0.31696396012051	constant_high
Cluster152753	0.551524652216404	0.228118948185825	constant_high
Cluster152809	0.269046640291325	-0.49299287076776	constant_high
Cluster152831	0.572052401966084	-3.67593953673415	constant_high
Cluster152832	0.841146122965779	-0.365288387253478	constant_high
Cluster152860	0.94895850516444	-0.190661657281309	constant_high
Cluster152866	0.64732113765868	0.97196138593109	constant_high
Cluster15288	0.353127555167852	0.392441660100875	constant_high
Cluster152894	0.946161025856884	-0.121118879959172	constant_high
Cluster152900	0.189754275582209	-3.24203967793472	constant_high
Cluster152904	0.730611639306996	-0.580940341112986	constant_high
Cluster152905	0.265918983148723	1.72546103473697	constant_high
Cluster152935	0.838929112236203	0.974410037121616	constant_high
Cluster152952	0.430188986386331	-4.62244619517046	constant_high
Cluster153143	7.10857594058972e-09	-26.0014679839599	constant_high
Cluster153156	0.504118747064203	-2.94533054794287	constant_high
Cluster153162	0.919782343176224	-0.22117951832453	constant_high
Cluster153169	0.802521159862138	0.896556505247646	constant_high
Cluster153205	0.912759860631343	0.410044824266097	constant_high
Cluster153228	0.92584559753943	0.136500572761346	constant_high
Cluster153292	0.558562338257949	-0.914903598658134	constant_high
Cluster153335	4.57757420831406e-06	-32.3187063270082	constant_high
Cluster153352	0.823781693351034	0.541127904851175	constant_high
Cluster153354	0.79276069633825	-1.06988124263976	constant_high
Cluster15344	0.326098356406222	1.06542988282202	constant_high
Cluster153493	0.637585768096914	0.610648076708221	constant_high
Cluster153558	0.285387452505551	1.8239940806087	constant_high
Cluster153566	0.949508494672478	-0.157257085223054	constant_high
Cluster153567	0.0657287711413162	-3.2516697948943	constant_high
Cluster153574	0.00130610807069228	-2.04916014691454	constant_high
Cluster153622	0.746908796743364	0.785617277145756	constant_high
Cluster153637	0.699307324964901	1.27337643771367	constant_high
Cluster153650	2.52368400804942e-07	-23.7666575951309	constant_high
Cluster153684	0.76989066002398	2.02520833148605	constant_high
Cluster153721	0.163778532981443	1.8795459015067	constant_high
Cluster153735	1.98451296389656e-21	-30.0127938283978	constant_high
Cluster153756	0.876199522004966	-1.30515956803836	constant_high
Cluster153773	0.902773734739871	-1.21032252098862	constant_high
Cluster1538	0.833839161013901	0.0857634555066673	constant_high
Cluster153860	0.715199978083845	-0.914926891792385	constant_high
Cluster153917	0.958816461483206	0.0983259493751181	constant_high
Cluster153968	0.0345750387250302	-1.70703400925524	constant_high
Cluster154010	0.624596119026553	0.577314432875553	constant_high
Cluster154020	0.670839598829	-1.74997263676368	constant_high
Cluster154023	0.376296940554662	2.21689064173753	constant_high
Cluster154029	0.658404403068554	-1.03254951676556	constant_high
Cluster154077	0.727933072830703	0.796248921554718	constant_high
Cluster154083	0.572052401966084	-1.36977058275982	constant_high
Cluster154096	0.352571753751752	-3.02543303174181	constant_high
Cluster154116	0.518815828284133	-1.55034575141114	constant_high
Cluster154178	0.687451583858157	0.796810956568718	constant_high
Cluster154193	0.0318028494765271	-1.72127371047306	constant_high
Cluster154219	0.84937304232935	0.308845398818335	constant_high
Cluster15422	0.366745988346305	0.171462168908293	constant_high
Cluster154220	0.754607358062047	0.930239519271452	constant_high
Cluster1544	0.00547670468627107	0.695985849287249	constant_high
Cluster15441	0.300061428341249	0.657568940720076	constant_high
Cluster154440	0.805763507860582	-1.20011256121523	constant_high
Cluster154475	0.133768278156248	1.33139245687465	constant_high
Cluster15448	2.62700279450758e-16	2.94153732344452	constant_high
Cluster154512	0.0962667731428582	8.2297441610598	constant_high
Cluster15454	0.363260619534444	0.604843467183224	constant_high
Cluster154624	0.0254809083677211	-8.45048026522409	constant_high
Cluster154678	0.505736350467301	-2.56471076126374	constant_high
Cluster15485	0.031136231892766	-0.579292680650974	constant_high
Cluster154862	0.0556966436162113	-4.76516955181386	constant_high
Cluster154902	0.507505854935098	1.54020466118492	constant_high
Cluster154909	0.685718843792596	0.425668943410123	constant_high
Cluster154962	0.590614480286357	-6.13226654447086	constant_high
Cluster154974	0.805517950559721	0.657857093114163	constant_high
Cluster154982	0.479876623698018	1.57027354122702	constant_high
Cluster154994	0.50203243002938	1.62433892281198	constant_high
Cluster155070	0.948076680317091	0.419707095348147	constant_high
Cluster155084	0.81041748918508	0.537948435792131	constant_high
Cluster155128	0.611567395935408	0.547426784017305	constant_high
Cluster155171	0.680282228147415	-1.9958701813337	constant_high
Cluster155187	0.0582205438537702	3.65293156153916	constant_high
Cluster15520	0.242292506286239	0.333198354689143	constant_high
Cluster155290	0.870283482669516	-2.69234376954877	constant_high
Cluster155321	0.0196565399880544	-19.1167358267879	constant_high
Cluster155343	0.68210317273236	-4.0329040827146	constant_high
Cluster155359	0.247857299668936	-3.45538646160402	constant_high
Cluster155375	0.000102749224020307	20.2758489631383	constant_high
Cluster155386	0.977722445989503	0.192966063488233	constant_high
Cluster155392	0.902773734739871	0.281093857555651	constant_high
Cluster155393	0.998381920392379	-0.0240120645890642	constant_high
Cluster155401	0.367733687103981	-1.07697917922983	constant_high
Cluster155471	0.548391098540051	-1.12291619758283	constant_high
Cluster155501	0.905615607053179	-0.317036821793436	constant_high
Cluster155513	0.544515582016306	-2.00425406958014	constant_high
Cluster155532	0.93599878125277	1.50670476745054	constant_high
Cluster15564	0.0328722573103898	-2.58391173696279	constant_high
Cluster155642	0.898935892710229	1.2540297008279	constant_high
Cluster15565	0.674949879586639	0.328736900239006	constant_high
Cluster15568	0.947561968073736	0.178006239222882	constant_high
Cluster155776	0.671074590050467	-0.603512193040918	constant_high
Cluster155811	0.000527209871378542	-17.0417944411443	constant_high
Cluster155828	0.79067490362994	-1.21191229202299	constant_high
Cluster155829	0.948799420177874	-0.384648836090148	constant_high
Cluster155854	0.268228284354355	1.69324429524013	constant_high
Cluster155876	0.444536928100753	-1.2285869130144	constant_high
Cluster155892	0.985453469583243	-0.0732858862388776	constant_high
Cluster156	0.731620268064513	-0.341960065884991	constant_high
Cluster156015	0.868903991567528	0.248166695451019	constant_high
Cluster156017	0.747176654399047	0.872278656501024	constant_high
Cluster156022	0.000116302417921325	-29.012698888834	constant_high
Cluster15611	0.0342145828607953	-1.03068894858412	constant_high
Cluster156110	0.541488487378325	0.484375116852844	constant_high
Cluster156145	0.483407589012164	-2.2568360341837	constant_high
Cluster156240	0.403773421990465	-3.31312081288657	constant_high
Cluster156279	0.772992648310632	-2.48763334982852	constant_high
Cluster156303	0.385705877868674	-4.39940586818296	constant_high
Cluster156339	0.837356968634026	0.20470963207712	constant_high
Cluster156347	0.729058175643308	0.360533506652142	constant_high
Cluster156366	0.483921305798795	1.59892779864712	constant_high
Cluster156372	0.676433509318331	1.30088863851687	constant_high
Cluster15638	0.924681677464042	0.0514389115198297	constant_high
Cluster156381	0.708233777842301	-0.703887771706666	constant_high
Cluster156384	4.0101550193075e-06	-21.8943770551064	constant_high
Cluster156389	0.888758977687947	0.265240790365619	constant_high
Cluster15643	0.0763244176624568	0.965008381446309	constant_high
Cluster156451	0.129494769752092	3.30554131567171	constant_high
Cluster156469	0.00561067189080225	-21.9810358544714	constant_high
Cluster15666	0.000156498524208539	0.883796930016294	constant_high
Cluster15674	0.674949879586639	-0.182712763580223	constant_high
Cluster156763	0.183671406759666	-3.84504610327863	constant_high
Cluster156789	0.669796307099622	2.46370618672327	constant_high
Cluster156794	0.998356595271641	0.00804234118679712	constant_high
Cluster156826	0.625996927259209	-1.16689734985078	constant_high
Cluster156828	0.0236973669512412	-15.2272585836124	constant_high
Cluster15684	0.6620629772183	0.149604002748562	constant_high
Cluster156851	0.996737826851938	-0.0534080869747531	constant_high
Cluster156868	0.55580312775998	-0.874021237061514	constant_high
Cluster156874	0.955408692419349	0.246276084939573	constant_high
Cluster156875	0.148422039299681	-7.27615371722926	constant_high
Cluster156906	0.217173095703049	-1.1570417894079	constant_high
Cluster15691	0.967587215055326	0.0189320025657871	constant_high
Cluster15692	0.093040545578015	-0.577370359768373	constant_high
Cluster156962	0.0985390403168969	-7.31839148426522	constant_high
Cluster15698	0.905296239695246	0.362435314655885	constant_high
Cluster15703	0.141625622933021	-0.328082654985087	constant_high
Cluster15716	0.905447762279816	0.10346940361066	constant_high
Cluster157244	0.589301146092814	-2.11808564601896	constant_high
Cluster157255	0.193947286806225	-6.41172252069967	constant_high
Cluster157267	0.799325797522232	-0.323464889085511	constant_high
Cluster157276	5.30880935192036e-09	-25.085652950207	constant_high
Cluster157315	0.854689872090276	-0.6373839323637	constant_high
Cluster15732	0.877597556445698	0.131094738673028	constant_high
Cluster157324	0.779608057182609	0.850110911749392	constant_high
Cluster157325	0.480099503525196	0.396844095577276	constant_high
Cluster157335	0.244802422195868	1.40555527663873	constant_high
Cluster15735	0.899635439097913	0.219649571365036	constant_high
Cluster157369	0.316353335026984	-6.84167715970134	constant_high
Cluster157416	0.831707328911425	0.569620983849609	constant_high
Cluster157428	0.290658083467358	-5.87951927266943	constant_high
Cluster157436	7.79632142521891e-06	-22.9915338090748	constant_high
Cluster15751	1.43583185830564e-08	-2.48743097680495	constant_high
Cluster15755	0.443002243375235	0.89434255811031	constant_high
Cluster157630	0.816621112711337	0.285304318354401	constant_high
Cluster157633	0.530496797610317	-0.787215523573038	constant_high
Cluster15764	0.60205956489632	0.568288920993479	constant_high
Cluster157644	0.390003770400875	1.13013918263202	constant_high
Cluster157660	5.65910396131892e-06	-20.3211506297847	constant_high
Cluster157663	0.930421597992534	0.453571195458055	constant_high
Cluster157687	0.691108903057832	-1.02537718208662	constant_high
Cluster157700	0.919070818274016	-0.247996452882687	constant_high
[truncated: 69,305 more rows]
