# Supplementary material for: Expression plasticity regulates intraspecific variation in the acclimatization potential of a reef-building coral
Source: Nat Commun. 2022 Aug 15;13:4790. doi: 10.1038/s41467-022-32452-4 (PMC9378650; doi:10.1038/s41467-022-32452-4)
Supplement: Supplementary file 4 — Source Data [file 41467_2022_32452_MOESM4_ESM.zip › source_data/f4a.txt]

id	date	timepoint	notes	plug	colony	tank	treatment	phenotype	Cluster100110	Cluster100162	Cluster100170	Cluster10020	Cluster100201	Cluster100205	Cluster1003	Cluster100320	Cluster100345	Cluster100358	Cluster100372	Cluster100378	Cluster100379	Cluster100386	Cluster1004	Cluster100421	Cluster100456	Cluster100530	Cluster10059	Cluster10060	Cluster100627	Cluster100652	Cluster100660	Cluster100716	Cluster100852	Cluster100860	Cluster100861	Cluster100896	Cluster100914	Cluster100924	Cluster100927	Cluster101054	Cluster101071	Cluster101079	Cluster101128	Cluster10114	Cluster10119	Cluster101259	Cluster10126	Cluster101283	Cluster101316	Cluster101322	Cluster101336	Cluster10136	Cluster101379	Cluster101390	Cluster101393	Cluster101394	Cluster101411	Cluster10144	Cluster101466	Cluster101511	Cluster101535	Cluster101545	Cluster101562	Cluster101576	Cluster101588	Cluster101592	Cluster10160	Cluster101604	Cluster10167	Cluster10173	Cluster101741	Cluster101746	Cluster10175	Cluster1018	Cluster10180	Cluster101811	Cluster101829	Cluster101848	Cluster101853	Cluster102010	Cluster102083	Cluster102123	Cluster102129	Cluster102135	Cluster10214	Cluster102146	Cluster102154	Cluster102223	Cluster102232	Cluster102255	Cluster102307	Cluster10231	Cluster102335	Cluster102352	Cluster102407	Cluster102525	Cluster102526	Cluster10253	Cluster102540	Cluster102582	Cluster102587	Cluster10260	Cluster102602	Cluster102612	Cluster102653	Cluster102729	Cluster102816	Cluster102817	Cluster102820	Cluster102961	Cluster10301	Cluster103046	Cluster103074	Cluster103081	Cluster103228	Cluster103239	Cluster10326	Cluster103289	Cluster103298	Cluster10330	Cluster103311	Cluster103317	Cluster103385	Cluster10341	Cluster103482	Cluster103483	Cluster103488	Cluster103497	Cluster103500	Cluster10355	Cluster10361	Cluster103668	Cluster103689	Cluster103690	Cluster103730	Cluster103747	Cluster103763	Cluster10377	Cluster103773	Cluster103812	Cluster103825	Cluster103840	Cluster103851	Cluster103854	Cluster10387	Cluster10394	Cluster103995	Cluster104022	Cluster104045	Cluster104046	Cluster104137	Cluster104145	Cluster104146	Cluster104174	Cluster10418	Cluster104207	Cluster104243	Cluster104244	Cluster104255	Cluster104257	Cluster104302	Cluster104304	Cluster104415	Cluster104424	Cluster104426	Cluster104445	Cluster104479	Cluster104491	Cluster10452	Cluster104523	Cluster104524	Cluster104595	Cluster10461	Cluster104632	Cluster104653	Cluster10473	Cluster104738	Cluster104940	Cluster104946	Cluster104996	Cluster1050	Cluster105044	Cluster105156	Cluster1052	Cluster105200	Cluster105212	Cluster105252	Cluster10529	Cluster105352	Cluster105354	Cluster10537	Cluster105374	Cluster105395	Cluster10545	Cluster105471	Cluster105491	Cluster105594	Cluster105597	Cluster105604	Cluster105630	Cluster105632	Cluster105652	Cluster10566	Cluster105703	Cluster105704	Cluster10572	Cluster105720	Cluster10573	Cluster105832	Cluster105843	Cluster105856	Cluster105877	Cluster10588	Cluster10590	Cluster105923	Cluster105927	Cluster10593	Cluster105959	Cluster105973	Cluster105987	Cluster106	Cluster10604	Cluster106047	Cluster106102	Cluster106146	Cluster106165	Cluster106170	Cluster10620	Cluster106211	Cluster10623	Cluster106239	Cluster10632	Cluster106356	Cluster106377	Cluster106396	Cluster1064	Cluster10641	Cluster106453	Cluster106476	Cluster106481	Cluster106484	Cluster106494	Cluster106509	Cluster106624	Cluster106652	Cluster10667	Cluster106670	Cluster106682	Cluster106716	Cluster106737	Cluster10674	Cluster10675	Cluster10681	Cluster106844	Cluster106866	Cluster106877	Cluster106932	Cluster10695	Cluster106951	Cluster106968	Cluster106979	Cluster10705	Cluster107118	Cluster10718	Cluster107190	Cluster107196	Cluster107207	Cluster107223	Cluster107252	Cluster107259	Cluster107268	Cluster107269	Cluster10730	Cluster107308	Cluster10737	Cluster107371	Cluster10739	Cluster107403	Cluster107421	Cluster107441	Cluster10751	Cluster107637	Cluster107686	Cluster107700	Cluster107707	Cluster107746	Cluster107754	Cluster107827	Cluster107861	Cluster107866	Cluster107890	Cluster107892	Cluster107994	Cluster108008	Cluster10801	Cluster108012	Cluster108017	Cluster108023	Cluster108035	Cluster108051	Cluster108066	Cluster108148	Cluster108169	Cluster10818	Cluster10822	Cluster108236	Cluster108269	Cluster108291	Cluster108336	Cluster108339	Cluster108407	Cluster108463	Cluster108469	Cluster108508	Cluster108532	Cluster108550	Cluster108655	Cluster108662	Cluster10867	Cluster108678	Cluster108687	Cluster108693	Cluster10873	Cluster108770	Cluster10878	Cluster108783	Cluster10883	Cluster108881	Cluster108931	Cluster108936	Cluster10900	Cluster109013	Cluster109036	Cluster10911	Cluster109200	Cluster109214	Cluster109216	Cluster109229	Cluster10923	Cluster109235	Cluster109255	Cluster10927	Cluster109288	Cluster10933	Cluster10946	Cluster109477	Cluster109480	Cluster10951	Cluster109558	Cluster109577	Cluster10959	Cluster1096	Cluster10968	Cluster109719	Cluster109731	Cluster109732	Cluster109742	Cluster10979	Cluster109812	Cluster109830	Cluster109835	Cluster109845	Cluster109869	Cluster10990	Cluster109977	Cluster109980	Cluster110064	Cluster110091	Cluster110099	Cluster110101	Cluster11011	Cluster1102	Cluster11021	Cluster11024	Cluster110243	Cluster110271	Cluster110294	Cluster110304	Cluster110316	Cluster110322	Cluster110328	Cluster110339	Cluster110371	Cluster110379	Cluster110387	Cluster110443	Cluster11046	Cluster110483	Cluster11050	Cluster110521	Cluster110540	Cluster110543	Cluster110580	Cluster110594	Cluster110597	Cluster110655	Cluster110696	Cluster11070	Cluster11072	Cluster110756	Cluster11080	Cluster11083	Cluster110835	Cluster110839	Cluster11084	Cluster110887	Cluster1109	Cluster11090	Cluster110913	Cluster11101	Cluster111019	Cluster111041	Cluster111083	Cluster111084	Cluster111099	Cluster111100	Cluster111110	Cluster111126	Cluster111127	Cluster111160	Cluster11121	Cluster111243	Cluster111246	Cluster111266	Cluster111299	Cluster11130	Cluster111322	Cluster111355	Cluster111375	Cluster111376	Cluster111384	Cluster111385	Cluster11142	Cluster111449	Cluster111475	Cluster1115	Cluster111533	Cluster111557	Cluster111584	Cluster11159	Cluster111603	Cluster111629	Cluster111631	Cluster111649	Cluster11165	Cluster111659	Cluster111665	Cluster111678	Cluster111689	Cluster1117	Cluster11171	Cluster111717	Cluster11178	Cluster111847	Cluster111856	Cluster111891	Cluster111892	Cluster111895	Cluster111909	Cluster11193	Cluster111937	Cluster111941	Cluster111949	Cluster11196	Cluster112172	Cluster112173	Cluster112190	Cluster112220	Cluster112268	Cluster112293	Cluster112413	Cluster11244	Cluster112442	Cluster112449	Cluster112511	Cluster112532	Cluster112577	Cluster112603	Cluster112708	Cluster112719	Cluster112726	Cluster112741	Cluster11275	Cluster112759	Cluster112786	Cluster112800	Cluster112808	Cluster112818	Cluster112824	Cluster112833	Cluster11285	Cluster112854	Cluster112859	Cluster112866	Cluster112869	Cluster11290	Cluster11296	Cluster113005	Cluster113010	Cluster11304	Cluster113051	Cluster113106	Cluster113121	Cluster113128	Cluster113135	Cluster113153	Cluster11330	Cluster113313	Cluster113335	Cluster113342	Cluster113347	Cluster113356	Cluster113374	Cluster113375	Cluster11338	Cluster113431	Cluster113527	Cluster113569	Cluster11357	Cluster113635	Cluster113649	Cluster113662	Cluster113719	Cluster113783	Cluster113873	Cluster11390	Cluster114002	Cluster114020	Cluster114121	Cluster114129	Cluster114137	Cluster114140	Cluster114143	Cluster114146	Cluster114151	Cluster11417	Cluster114175	Cluster114179	Cluster1142	Cluster114201	Cluster114213	Cluster114251	Cluster11426	Cluster11427	Cluster1143	Cluster11430	Cluster11432	Cluster114400	Cluster114412	Cluster114504	Cluster114531	Cluster114639	Cluster114668	Cluster114670	Cluster114675	Cluster11471	Cluster114737	Cluster11475	Cluster114784	Cluster11479	Cluster11483	Cluster114963	Cluster114998	Cluster115008	Cluster115017	Cluster115024	Cluster115033	Cluster11504	Cluster11509	Cluster115101	Cluster11519	Cluster11520	Cluster115233	Cluster115269	Cluster115273	Cluster11530	Cluster11532	Cluster11533	Cluster115355	Cluster115358	Cluster11539	Cluster1154	Cluster115517	Cluster11553	Cluster11556	Cluster115571	Cluster115601	Cluster115604	Cluster115623	Cluster115630	Cluster115634	Cluster115652	Cluster115663	Cluster11577	Cluster115788	Cluster11580	Cluster115803	Cluster115805	Cluster115820	Cluster115830	Cluster11584	Cluster115856	Cluster115875	Cluster11590	Cluster115908	Cluster115909	Cluster115938	Cluster115962	Cluster116062	Cluster116096	Cluster116115	Cluster11613	Cluster11614	Cluster116171	Cluster116174	Cluster116190	Cluster1162	Cluster11633	Cluster116357	Cluster116406	Cluster116407	Cluster116438	Cluster116451	Cluster116464	Cluster116475	Cluster116617	Cluster116629	Cluster116664	Cluster116696	Cluster116731	Cluster116762	Cluster116766	Cluster116772	Cluster116853	Cluster116854	Cluster116858	Cluster11687	Cluster116987	Cluster116993	Cluster117038	Cluster117064	Cluster117077	Cluster117079	Cluster117109	Cluster117177	Cluster11718	Cluster11721	Cluster117212	Cluster117213	Cluster117220	Cluster117223	Cluster117253	Cluster117260	Cluster117268	Cluster11727	Cluster117311	Cluster117317	Cluster117331	Cluster117341	Cluster117447	Cluster117499	Cluster117502	Cluster117509	Cluster117539	Cluster117546	Cluster117551	Cluster117601	Cluster11761	Cluster117614	Cluster117635	Cluster117661	Cluster117676	Cluster11771	Cluster117739	Cluster117813	Cluster117883	Cluster117936	Cluster117949	Cluster117990	Cluster11800	Cluster11803	Cluster118097	Cluster11810	Cluster118111	Cluster118156	Cluster118186	Cluster118200	Cluster118203	Cluster118208	Cluster11821	Cluster118221	Cluster118337	Cluster118342	Cluster118355	Cluster118384	Cluster11839	Cluster11840	Cluster118470	Cluster118478	Cluster118547	Cluster11857	Cluster11861	Cluster118644	Cluster118668	Cluster118685	Cluster118729	Cluster118745	Cluster118800	Cluster118807	Cluster11882	Cluster118879	Cluster118914	Cluster118958	Cluster118967	Cluster118994	Cluster119049	Cluster119057	Cluster119092	Cluster119146	Cluster119258	Cluster119280	Cluster119316	Cluster119322	Cluster119333	Cluster119395	Cluster11945	Cluster119506	Cluster119522	Cluster119536	Cluster119552	Cluster119580	Cluster119582	Cluster119606	Cluster11962	Cluster119625	Cluster119641	Cluster119643	Cluster119670	Cluster119724	Cluster119764	Cluster119799	Cluster11981	Cluster11983	Cluster119847	Cluster11990	Cluster119936	Cluster119973	Cluster119982	Cluster12	Cluster1200	Cluster120001	Cluster120052	Cluster1201	Cluster120150	Cluster120189	Cluster120200	Cluster120212	Cluster120214	Cluster120237	Cluster120241	Cluster12025	Cluster120280	Cluster120296	Cluster1203	Cluster120304	Cluster120365	Cluster120405	Cluster120430	Cluster120436	Cluster120505	Cluster12051	Cluster120511	Cluster120515	Cluster120518	Cluster120555	Cluster120564	Cluster120570	Cluster12059	Cluster120653	Cluster120678	Cluster1207	Cluster120735	Cluster120738	Cluster12074	Cluster120776	Cluster120784	Cluster1208	Cluster12082	Cluster120820	Cluster120834	Cluster120861	Cluster120867	Cluster120882	Cluster120892	Cluster12093	Cluster12097	Cluster121038	Cluster12105	Cluster121056	Cluster1211	Cluster12112	Cluster121160	Cluster121200	Cluster121202	Cluster121209	Cluster121313	Cluster121333	Cluster12134	Cluster121408	Cluster121411	Cluster121434	Cluster121468	Cluster121496	Cluster1216	Cluster12160	Cluster12165	Cluster121665	Cluster121684	Cluster121690	Cluster121704	Cluster12171	Cluster121730	Cluster121741	Cluster121762	Cluster121785	Cluster121789	Cluster121791	Cluster121827	Cluster121831	Cluster12188	Cluster121976	Cluster12198	Cluster121980	Cluster121991	Cluster121992	Cluster122009	Cluster12201	Cluster122010	Cluster122014	Cluster122022	Cluster122026	Cluster12203	Cluster122031	Cluster12204	Cluster122056	Cluster122072	Cluster122143	Cluster122176	Cluster12220	Cluster122309	Cluster122313	Cluster122315	Cluster122349	Cluster122424	Cluster12243	Cluster122451	Cluster12249	Cluster12252	Cluster122568	Cluster122629	Cluster122683	Cluster12270	Cluster122737	Cluster122766	Cluster12279	Cluster122837	Cluster122839	Cluster122901	Cluster122906	Cluster122935	Cluster122951	Cluster122961	Cluster122969	Cluster1230	Cluster123023	Cluster123028	Cluster123029	Cluster123038	Cluster12307	Cluster123143	Cluster123173	Cluster12320	Cluster123246	Cluster123257	Cluster123261	Cluster123291	Cluster12331	Cluster123327	Cluster123355	Cluster123356	Cluster123369	Cluster12341	Cluster123536	Cluster123566	Cluster123576	Cluster123591	Cluster123614	Cluster123616	Cluster123624	Cluster123630	Cluster123643	Cluster123692	Cluster12370	Cluster123707	Cluster123725	Cluster123845	Cluster123908	Cluster123942	Cluster123986	Cluster123987	Cluster123993	Cluster123995	Cluster12400	Cluster12402	Cluster12413	Cluster12416	Cluster124189	Cluster124190	Cluster124240	Cluster124241	Cluster124271	Cluster124315	Cluster124340	Cluster124371	Cluster124509	Cluster124568	Cluster124570	Cluster124592	Cluster124600	Cluster124614	Cluster124623	Cluster124626	Cluster124659	Cluster124678	Cluster124697	Cluster124859	Cluster124972	Cluster125	Cluster125000	Cluster12501	Cluster125035	Cluster125064	Cluster12507	Cluster125086	Cluster12510	Cluster125142	Cluster125218	Cluster12522	Cluster125235	Cluster125248	Cluster125254	Cluster12526	Cluster125267	Cluster125291	Cluster125294	Cluster125318	Cluster125349	Cluster125368	Cluster12537	Cluster125557	Cluster125582	Cluster125595	Cluster125599	Cluster125604	Cluster125659	Cluster12569	Cluster125702	Cluster12571	Cluster125742	Cluster125851	Cluster125882	Cluster125896	Cluster125932	Cluster12596	Cluster125996	Cluster126099	Cluster12613	Cluster126166	Cluster126192	Cluster126247	Cluster126255	Cluster126284	Cluster126290	Cluster126339	Cluster12635	Cluster126435	Cluster126437	Cluster12647	Cluster12649	Cluster126514	Cluster126524	Cluster126532	Cluster126539	Cluster126566	Cluster126599	Cluster1266	Cluster126656	Cluster126662	Cluster12668	Cluster126833	Cluster126847	Cluster12686	Cluster126894	Cluster126923	Cluster126940	Cluster12695	Cluster126955	Cluster127	Cluster1270	Cluster12706	Cluster127171	Cluster12722	Cluster12726	Cluster127273	Cluster127295	Cluster127340	Cluster1274	Cluster127507	Cluster12752	Cluster127537	Cluster127540	Cluster127543	Cluster127545	Cluster127556	Cluster127626	Cluster127637	Cluster127641	Cluster12765	Cluster12766	Cluster127660	Cluster127726	Cluster1278	Cluster12781	Cluster127862	Cluster127865	Cluster127903	Cluster127921	Cluster12793	Cluster127946	Cluster127948	Cluster127988	Cluster127990	Cluster128007	Cluster128018	Cluster128065	Cluster12817	Cluster128191	Cluster128262	Cluster128277	Cluster128280	Cluster128314	Cluster128315	Cluster128333	Cluster128347	Cluster1285	Cluster128525	Cluster128533	Cluster12854	Cluster12856	Cluster128568	Cluster128570	Cluster128593	Cluster12860	Cluster12861	Cluster128623	Cluster128642	Cluster12865	Cluster128805	Cluster12882	Cluster128876	Cluster128886	Cluster128945	Cluster128955	Cluster12898	Cluster128997	Cluster12910	Cluster12913	Cluster129210	Cluster129212	Cluster12923	Cluster129233	Cluster129250	Cluster129254	Cluster129265	Cluster129288	Cluster129311	Cluster129325	Cluster129369	Cluster129371	Cluster129385	Cluster129517	Cluster129576	Cluster12964	Cluster129662	Cluster129668	Cluster129719	Cluster129725	Cluster129776	Cluster12988	Cluster129887	Cluster129938	Cluster129954	Cluster130	Cluster130012	Cluster130013	Cluster130015	Cluster130035	Cluster130062	Cluster130110	Cluster130293	Cluster130294	Cluster13030	Cluster130307	Cluster130328	Cluster13034	Cluster13037	Cluster130378	Cluster130385	Cluster130386	Cluster1304	Cluster13047	Cluster130574	Cluster130599	Cluster130609	Cluster130628	Cluster130640	Cluster130714	Cluster130736	Cluster130744	Cluster130755	Cluster13079	Cluster130898	Cluster130900	Cluster130940	Cluster13096	Cluster130961	Cluster131022	Cluster131037	Cluster131096	Cluster131132	Cluster131310	Cluster131320	Cluster131322	Cluster131342	Cluster13136	Cluster131365	Cluster131380	Cluster131381	Cluster131425	Cluster131445	Cluster13147	Cluster131500	Cluster13159	Cluster131631	Cluster13166	Cluster131682	Cluster131714	Cluster131737	Cluster131741	Cluster13177	Cluster131782	Cluster131816	Cluster131848	Cluster131911	Cluster131947	Cluster131974	Cluster131990	Cluster132022	Cluster132028	Cluster132037	Cluster132091	Cluster132106	Cluster13213	Cluster132164	Cluster132167	Cluster13221	Cluster132232	Cluster132275	Cluster132341	Cluster132362	Cluster132376	Cluster13244	Cluster132447	Cluster13245	Cluster132470	Cluster13248	Cluster13252	Cluster132546	Cluster132671	Cluster132725	Cluster132727	Cluster132740	Cluster132756	Cluster132810	Cluster132812	Cluster132829	Cluster132844	Cluster132873	Cluster132874	Cluster132878	Cluster133034	Cluster133049	Cluster133084	Cluster133085	Cluster133087	Cluster133117	Cluster133139	Cluster133160	Cluster133189	Cluster133196	Cluster133268	Cluster13331	Cluster133420	Cluster13343	Cluster133454	Cluster133457	Cluster133462	Cluster133482	Cluster133498	Cluster133500	Cluster133522	Cluster133535	Cluster133577	Cluster133586	Cluster133588	Cluster133593	Cluster133608	Cluster133776	Cluster133778	Cluster133814	Cluster133840	Cluster133842	Cluster133864	Cluster133875	Cluster133907	Cluster133912	Cluster133939	Cluster133954	Cluster133980	Cluster133982	Cluster134126	Cluster134152	Cluster134193	Cluster134341	Cluster13438	Cluster13445	Cluster134507	Cluster134524	Cluster13455	Cluster134565	Cluster134588	Cluster134592	Cluster134623	Cluster13463	Cluster134645	Cluster134655	Cluster134672	Cluster134677	Cluster134681	Cluster134689	Cluster13469	Cluster134696	Cluster13473	Cluster134806	Cluster134859	Cluster134904	Cluster134930	Cluster134972	Cluster135021	Cluster135027	Cluster135084	Cluster135144	Cluster135247	Cluster135248	Cluster135263	Cluster13532	Cluster135384	Cluster135390	Cluster135391	Cluster135397	Cluster13541	Cluster13553	Cluster135536	Cluster135607	Cluster135638	Cluster135642	Cluster135646	Cluster135656	Cluster135669	Cluster135701	Cluster135802	Cluster135954	Cluster135963	Cluster13599	Cluster135992	Cluster135997	Cluster136	Cluster136047	Cluster136053	Cluster136091	Cluster136093	Cluster136107	Cluster136108	Cluster136116	Cluster136124	Cluster136152	Cluster136165	Cluster136168	Cluster136172	Cluster136337	Cluster13638	Cluster136400	Cluster136404	Cluster13646	Cluster136479	Cluster136484	Cluster1365	Cluster136513	Cluster136536	Cluster136541	Cluster136548	Cluster136691	Cluster13673	Cluster136744	Cluster136779	Cluster136800	Cluster136828	Cluster136848	Cluster13686	Cluster136881	Cluster136966	Cluster137	Cluster13700	Cluster13703	Cluster137056	Cluster137058	Cluster137095	Cluster137100	Cluster137134	Cluster13714	Cluster137156	Cluster137184	Cluster13721	Cluster137232	Cluster137252	Cluster137262	Cluster137374	Cluster13741	Cluster137416	Cluster137448	Cluster137464	Cluster137496	Cluster137516	Cluster137574	Cluster137577	Cluster137579	Cluster137602	Cluster137623	Cluster1377	Cluster13770	Cluster137829	Cluster137863	Cluster137866	Cluster137910	Cluster137930	Cluster137943	Cluster137968	Cluster13800	Cluster13808	Cluster13811	Cluster13816	Cluster138174	Cluster138197	Cluster138226	Cluster138243	Cluster138249	Cluster138282	Cluster138285	Cluster138287	Cluster138360	Cluster138520	Cluster138552	Cluster138580	Cluster138592	Cluster13861	Cluster138621	Cluster138693	Cluster138749	Cluster138758	Cluster138772	Cluster138906	Cluster138968	Cluster138988	Cluster139006	Cluster139055	Cluster139077	Cluster139082	Cluster139088	Cluster139090	Cluster139098	Cluster13910	Cluster139112	Cluster139114	Cluster139121	Cluster139122	Cluster13913	Cluster139131	Cluster139140	Cluster13915	Cluster139165	Cluster13924	Cluster139249	Cluster13928	Cluster139294	Cluster139302	Cluster13931	Cluster139319	Cluster139321	Cluster139331	Cluster139367	Cluster139391	Cluster1394	Cluster139416	Cluster139455	Cluster139457	Cluster13959	Cluster139724	Cluster139732	Cluster139734	Cluster139759	Cluster139771	Cluster139798	Cluster139869	Cluster139872	Cluster139899	Cluster139910	Cluster13997	Cluster14000	Cluster14006	Cluster140119	Cluster140142	Cluster140168	Cluster140180	Cluster140182	Cluster14020	Cluster140235	Cluster140254	Cluster14027	Cluster140274	Cluster140306	Cluster14033	Cluster14038	Cluster140647	Cluster140772	Cluster140877	Cluster14091	Cluster140910	Cluster140936	Cluster14099	Cluster14102	Cluster141051	Cluster141072	Cluster141092	Cluster141135	Cluster141225	Cluster14130	Cluster141307	Cluster141316	Cluster141334	Cluster141349	Cluster14135	Cluster141387	Cluster141388	Cluster141483	Cluster141484	Cluster141506	Cluster141508	Cluster141697	Cluster141701	Cluster14174	Cluster14177	Cluster14181	Cluster141818	Cluster141830	Cluster141848	Cluster141849	Cluster141857	Cluster141885	Cluster141891	Cluster141949	Cluster142028	Cluster14204	Cluster142085	Cluster142141	Cluster142149	Cluster142172	Cluster142184	Cluster142222	Cluster142254	Cluster142268	Cluster142270	Cluster142279	Cluster14235	Cluster142386	Cluster14242	Cluster142423	Cluster142437	Cluster142521	Cluster142585	Cluster142588	Cluster142600	Cluster142631	Cluster142653	Cluster142660	Cluster142706	Cluster142839	Cluster142869	Cluster142896	Cluster142914	Cluster142951	Cluster142955	Cluster142967	Cluster142975	Cluster142987	Cluster1430	Cluster143002	Cluster14301	Cluster143024	Cluster14305	Cluster14310	Cluster14317	Cluster143181	Cluster143191	Cluster14328	Cluster143294	Cluster143317	Cluster143337	Cluster143346	Cluster143365	Cluster14338	Cluster143384	Cluster143394	Cluster143467	Cluster143475	Cluster143484	Cluster143700	Cluster14376	Cluster143768	Cluster143849	Cluster143855	Cluster14386	Cluster143883	Cluster143909	Cluster143949	Cluster143950	Cluster14400	Cluster14412	Cluster144167	Cluster144204	Cluster144220	Cluster144222	Cluster144251	Cluster144255	Cluster144281	Cluster144292	Cluster144319	Cluster144324	Cluster144333	Cluster1444	Cluster144554	Cluster144605	Cluster144626	Cluster144698	Cluster144708	Cluster144739	Cluster14477	Cluster14480	Cluster144968	Cluster144980	Cluster144999	Cluster145014	Cluster145031	Cluster145163	Cluster145169	Cluster14531	Cluster145418	Cluster145440	Cluster145455	Cluster145468	Cluster145479	Cluster145501	Cluster14553	Cluster145533	Cluster14555	Cluster145592	Cluster145607	Cluster145610	Cluster145617	Cluster145654	Cluster14581	Cluster145822	Cluster145842	Cluster145843	Cluster145869	Cluster145889	Cluster145891	Cluster145895	Cluster145920	Cluster145957	Cluster145958	Cluster14597	Cluster14599	Cluster14604	Cluster146055	Cluster1461	Cluster14616	Cluster14622	Cluster146235	Cluster146262	Cluster146286	Cluster146293	Cluster146302	Cluster14631	Cluster146324	Cluster146429	Cluster14644	Cluster146447	Cluster146448	Cluster146496	Cluster14655	Cluster14662	Cluster14663	Cluster14666	Cluster146690	Cluster146706	Cluster146726	Cluster146727	Cluster146742	Cluster146753	Cluster146759	Cluster146780	Cluster146783	Cluster14680	Cluster146827	Cluster14683	Cluster146838	Cluster146843	Cluster14685	Cluster146869	Cluster146878	Cluster146891	Cluster146899	Cluster146928	Cluster14693	Cluster146932	Cluster147074	Cluster14708	Cluster14709	Cluster14717	Cluster147212	Cluster14727	Cluster147275	Cluster14734	Cluster14735	Cluster147365	Cluster147391	Cluster147483	Cluster147517	Cluster14753	Cluster147537	Cluster147554	Cluster147562	Cluster147578	Cluster147584	Cluster147585	Cluster14759	Cluster147634	Cluster147641	Cluster1477	Cluster147701	Cluster147711	Cluster147867	Cluster147950	Cluster147951	Cluster14796	Cluster148010	Cluster14802	Cluster148049	Cluster148062	Cluster148098	Cluster148103	Cluster14830	Cluster148418	Cluster148435	Cluster148464	Cluster148468	Cluster148520	Cluster148560	Cluster1486	Cluster148600	Cluster14867	Cluster14869	Cluster148860	Cluster148873	Cluster14889	Cluster148927	Cluster148929	Cluster148981	Cluster148994	Cluster149	Cluster149004	Cluster149013	Cluster149028	Cluster149045	Cluster149047	Cluster14908	Cluster149085	Cluster149115	Cluster14917	Cluster149230	Cluster149262	Cluster149274	Cluster14930	Cluster149301	Cluster149334	Cluster149343	Cluster149362	Cluster149393	Cluster149398	Cluster149412	Cluster14943	Cluster149448	Cluster149663	Cluster149671	Cluster149754	Cluster14980	Cluster149821	Cluster149823	Cluster149825	Cluster149842	Cluster149853	Cluster14987	Cluster149878	Cluster14990	Cluster150	Cluster150035	Cluster150071	Cluster150098	Cluster150113	Cluster150121	Cluster150152	Cluster150154	Cluster15018	Cluster150200	Cluster150211	Cluster150219	Cluster15026	Cluster150309	Cluster15035	Cluster15038	Cluster15041	Cluster150431	Cluster150458	Cluster150476	Cluster150499	Cluster150517	Cluster150539	Cluster150552	Cluster150558	Cluster150565	Cluster150576	Cluster150617	Cluster150665	Cluster15068	Cluster15076	Cluster150810	Cluster150891	Cluster150896	Cluster150897	Cluster1509	Cluster150902	Cluster150920	Cluster150937	Cluster150942	Cluster150952	Cluster15097	Cluster150980	Cluster151058	Cluster151100	Cluster151112	Cluster15115	Cluster15117	Cluster15124	Cluster151357	Cluster151367	Cluster151378	Cluster151381	Cluster151402	Cluster151409	Cluster151429	Cluster151432	Cluster151439	Cluster151479	Cluster151516	Cluster151541	Cluster151544	Cluster151579	Cluster151580	Cluster151583	Cluster151644	Cluster151701	Cluster151720	Cluster15173	Cluster15181	Cluster151842	Cluster15185	Cluster151900	Cluster151921	Cluster151923	Cluster151927	Cluster151974	Cluster15202	Cluster152138	Cluster152234	Cluster15225	Cluster152273	Cluster15228	Cluster152285	Cluster152317	Cluster152320	Cluster152347	Cluster152388	Cluster15242	Cluster152421	Cluster152426	Cluster152436	Cluster15244	Cluster152455	Cluster152479	Cluster15256	Cluster15270	Cluster152738	Cluster152753	Cluster152809	Cluster152831	Cluster152832	Cluster152860	Cluster152866	Cluster15288	Cluster152894	Cluster152900	Cluster152904	Cluster152905	Cluster152935	Cluster152952	Cluster153143	Cluster153156	Cluster153162	Cluster153169	Cluster153205	Cluster153228	Cluster153292	Cluster153335	Cluster153352	Cluster153354	Cluster15344	Cluster153493	Cluster153558	Cluster153566	Cluster153567	Cluster153574	Cluster153622	Cluster153637	Cluster153650	Cluster153684	Cluster153721	Cluster153735	Cluster153756	Cluster153773	Cluster1538	Cluster153860	Cluster153917	Cluster153968	Cluster154010	Cluster154020	Cluster154023	Cluster154029	Cluster154077	Cluster154083	Cluster154096	Cluster154116	Cluster154178	Cluster154193	Cluster154219	Cluster15422	Cluster154220	Cluster1544	Cluster15441	Cluster154440	Cluster154475	Cluster15448	Cluster154512	Cluster15454	Cluster154624	Cluster154678	Cluster15485	Cluster154862	Cluster154902	Cluster154909	Cluster154962	Cluster154974	Cluster154982	Cluster154994	Cluster155070	Cluster155084	Cluster155128	Cluster155171	Cluster155187	Cluster15520	Cluster155290	Cluster155321	Cluster155343	Cluster155359	Cluster155375	Cluster155386	Cluster155392	Cluster155393	Cluster155401	Cluster155471	Cluster155501	Cluster155513	Cluster155532	Cluster15564	Cluster155642	Cluster15565	Cluster15568	Cluster155776	Cluster155811	Cluster155828	Cluster155829	Cluster155854	Cluster155876	Cluster155892	Cluster156	Cluster156015	Cluster156017	Cluster156022	Cluster15611	Cluster156110	Cluster156145	Cluster156240	Cluster156279	Cluster156303	Cluster156339	Cluster156347	Cluster156366	Cluster156372	Cluster15638	Cluster156381	Cluster156384	Cluster156389	Cluster15643	Cluster156451	Cluster156469	Cluster15666	Cluster15674	Cluster156763	Cluster156789	Cluster156794	Cluster156826	Cluster156828	Cluster15684	Cluster156851	Cluster156868	Cluster156874	Cluster156875	Cluster156906	Cluster15691	Cluster15692	Cluster156962	Cluster15698	Cluster15703	Cluster15716	Cluster157244	Cluster157255	Cluster157267	Cluster157276	Cluster157315	Cluster15732	Cluster157324	Cluster157325	Cluster157335	Cluster15735	Cluster157369	Cluster157416	Cluster157428	Cluster157436	Cluster15751	Cluster15755	Cluster157630	Cluster157633	Cluster15764	Cluster157644	Cluster157660	Cluster157663	Cluster157687	Cluster157700	Cluster157732	Cluster157743	Cluster15775	Cluster157788	Cluster157794	Cluster157803	Cluster157811	Cluster15782	Cluster157883	Cluster158124	Cluster15815	Cluster158155	Cluster158234	Cluster158237	Cluster158238	Cluster15829	Cluster158296	Cluster158319	Cluster158329	Cluster15834	Cluster158357	Cluster158389	Cluster15839	Cluster158486	Cluster158566	Cluster158620	Cluster158634	Cluster158651	Cluster158680	Cluster158705	Cluster158747	Cluster158988	Cluster15905	Cluster15906	Cluster159111	Cluster159152	Cluster159175	Cluster159177	Cluster159197	Cluster159241	Cluster159243	Cluster159248	Cluster159453	Cluster159496	Cluster15950	Cluster159503	Cluster159516	Cluster159557	Cluster159559	Cluster159587	Cluster159589	Cluster159618	Cluster15962	Cluster159625	Cluster159709	Cluster159873	Cluster15990	Cluster159934	Cluster159935	Cluster159943	Cluster159956	Cluster160034	Cluster16006	Cluster160117	Cluster160119	Cluster160147	Cluster160178	Cluster160180	Cluster160220	Cluster160427	Cluster160469	Cluster160478	Cluster160479	Cluster160485	Cluster160496	Cluster160498	Cluster160516	Cluster16054	Cluster160549	Cluster160558	Cluster160566	Cluster160586	Cluster1606	Cluster16062	Cluster160665	Cluster160670	Cluster160671	Cluster160722	Cluster160894	Cluster160912	Cluster16093	Cluster160934	Cluster160942	Cluster160947	Cluster160950	Cluster160980	Cluster161011	Cluster161061	Cluster161091	Cluster16110	Cluster161104	Cluster161153	Cluster16119	Cluster16122	Cluster161247	Cluster161293	Cluster161327	Cluster161369	Cluster16141	Cluster161435	Cluster161457	Cluster161472	Cluster161484	Cluster161501	Cluster161517	Cluster161521	Cluster161552	Cluster161572	Cluster161582	Cluster161583	Cluster161590	Cluster161835	Cluster161840	Cluster161854	Cluster161871	Cluster161891	Cluster161928	Cluster161949	Cluster161966	Cluster162019	Cluster162032	Cluster162158	Cluster162167	Cluster162245	Cluster162304	Cluster16232	Cluster162340	Cluster162347	Cluster162378	Cluster16238	Cluster162396	Cluster162414	Cluster162438	Cluster162440	Cluster162458	Cluster162491	Cluster162503	Cluster162510	Cluster162530	Cluster162554	Cluster162570	Cluster162577	Cluster162585	Cluster16260	Cluster162667	Cluster16277	Cluster16279	Cluster162806	Cluster162817	Cluster162828	Cluster162907	Cluster16294	Cluster162961	Cluster162963	Cluster162966	Cluster162967	Cluster162968	Cluster162976	Cluster16298	Cluster162998	Cluster163043	Cluster16319	Cluster163262	Cluster163311	Cluster163317	Cluster163352	Cluster163372	Cluster163383	Cluster163409	Cluster163412	Cluster163428	Cluster163433	Cluster163488	Cluster163519	Cluster16359	Cluster163626	Cluster163646	Cluster163769	Cluster163781	Cluster163794	Cluster163832	Cluster16387	Cluster163870	Cluster163871	Cluster163882	Cluster163888	Cluster163904	Cluster163915	Cluster163945	Cluster163957	Cluster163983	Cluster163996	Cluster164022	Cluster164033	Cluster164134	Cluster164259	Cluster164263	Cluster164335	Cluster164355	Cluster164356	Cluster164375	Cluster164387	Cluster16441	Cluster164419	Cluster164437	Cluster164464	Cluster16449	Cluster164507	Cluster164516	Cluster164751	Cluster164799	Cluster164815	Cluster16482	Cluster164837	Cluster16484	Cluster164873	Cluster164990	Cluster165000	Cluster165014	Cluster165031	Cluster165055	Cluster16506	Cluster165079	Cluster16508	Cluster165107	Cluster16513	Cluster165133	Cluster16522	Cluster165293	Cluster165321	Cluster165332	Cluster165352	Cluster165375	Cluster165386	Cluster165415	Cluster165434	Cluster165452	Cluster165491	Cluster165493	Cluster165554	Cluster165583	Cluster165600	Cluster16574	Cluster165786	Cluster165795	Cluster165833	Cluster165858	Cluster165898	Cluster165915	Cluster16594	Cluster165963	Cluster166000	Cluster166025	Cluster166037	Cluster166067	Cluster166086	Cluster1661	Cluster16612	Cluster166359	Cluster16636	Cluster166377	Cluster166379	Cluster166419	Cluster166513	Cluster166563	Cluster16671	Cluster166724	Cluster166748	Cluster166754	Cluster166827	Cluster166839	Cluster166844	Cluster166893	Cluster16693	Cluster16699	Cluster166995	Cluster167013	Cluster167030	Cluster167033	Cluster167034	Cluster167045	Cluster167055	Cluster16710	Cluster167111	Cluster167133	Cluster16716	Cluster167328	Cluster167362	Cluster167436	Cluster167457	Cluster167458	Cluster16747	Cluster167482	Cluster167503	Cluster16752	Cluster167521	Cluster16756	Cluster167560	Cluster167563	Cluster167569	Cluster167581	Cluster167587	Cluster167597	Cluster167620	Cluster167641	Cluster167653	Cluster167654	Cluster16781	Cluster167877	Cluster167885	Cluster167890	Cluster168009	Cluster168048	Cluster168065	Cluster168071	Cluster168115	Cluster168116	Cluster168121	Cluster168167	Cluster168169	Cluster168221	Cluster16836	Cluster168421	Cluster168466	Cluster168470	Cluster1685	Cluster168510	Cluster168575	Cluster168582	Cluster168584	Cluster168595	Cluster168628	Cluster168685	Cluster168687	Cluster1687	Cluster168757	Cluster168837	Cluster168966	Cluster168979	Cluster168984	Cluster169017	Cluster169034	Cluster169044	Cluster169051	Cluster169053	Cluster169062	Cluster169064	Cluster169077	Cluster169115	Cluster169137	Cluster169164	Cluster169172	Cluster16920	Cluster169276	Cluster1693	Cluster169372	Cluster169585	Cluster169594	Cluster169622	Cluster169667	Cluster169668	Cluster169704	Cluster169709	Cluster169755	Cluster16977	Cluster169772	Cluster169781	Cluster169783	Cluster169802	Cluster169821	Cluster169849	Cluster169864	Cluster16999	Cluster170049	Cluster170075	Cluster170093	Cluster170113	Cluster170251	Cluster170253	Cluster170279	Cluster1703	Cluster17032	Cluster170354	Cluster170355	Cluster170383	Cluster170449	Cluster17056	Cluster170617	Cluster170627	Cluster170647	Cluster170662	Cluster170675	Cluster170721	Cluster170739	Cluster170758	Cluster17076	Cluster170763	Cluster170771	Cluster170783	Cluster170793	Cluster170824	Cluster170834	Cluster170843	Cluster170863	Cluster170877	Cluster170893	Cluster170937	Cluster17100	Cluster17110	Cluster171157	Cluster171163	Cluster17122	Cluster171224	Cluster171249	Cluster171256	Cluster171268	Cluster171271	Cluster17136	Cluster171381	Cluster1714	Cluster171405	Cluster171438	Cluster17145	Cluster171482	Cluster171505	Cluster171577	Cluster1716	Cluster171680	Cluster171695	Cluster17170	Cluster171718	Cluster17172	Cluster17175	Cluster171806	Cluster171838	Cluster17186	Cluster171896	Cluster171912	Cluster171918	Cluster171921	Cluster171976	Cluster172	Cluster1720	Cluster17202	Cluster17207	Cluster17211	Cluster172194	Cluster172198	Cluster172247	Cluster172277	Cluster172279	Cluster172288	Cluster172338	Cluster172349	Cluster172367	Cluster172375	Cluster172417	Cluster172454	Cluster172457	Cluster172577	Cluster172731	Cluster172749	Cluster172757	Cluster172766	Cluster172800	Cluster172907	Cluster172919	Cluster172923	Cluster172935	Cluster17294	Cluster172943	Cluster172968	Cluster172977	Cluster172985	Cluster173	Cluster17304	Cluster173158	Cluster17318	Cluster17321	Cluster173252	Cluster173274	Cluster17334	Cluster173347	Cluster17337	Cluster173371	Cluster173429	Cluster173432	Cluster173454	Cluster173460	Cluster173475	Cluster17356	Cluster17361	Cluster17362	Cluster173655	Cluster1737	Cluster173728	Cluster17378	Cluster173794	Cluster173799	Cluster173805	Cluster173821	Cluster173823	Cluster173849	Cluster17386	Cluster17387	Cluster173895	Cluster173905	Cluster17395	Cluster173975	Cluster174007	Cluster174022	Cluster174029	Cluster17408	Cluster17409	Cluster174169	Cluster17428	Cluster174308	Cluster174352	Cluster174391	Cluster174395	Cluster174414	Cluster174492	Cluster174504	Cluster17453	Cluster174559	Cluster174565	Cluster174574	Cluster174585	Cluster174590	Cluster174598	Cluster17461	Cluster174612	Cluster174627	Cluster174759	Cluster17476	Cluster17478	Cluster1748	Cluster174869	Cluster17490	Cluster174908	Cluster17491	Cluster174938	Cluster174949	Cluster174954	Cluster174967	Cluster174978	Cluster175032	Cluster175080	Cluster175084	Cluster175096	Cluster17511	Cluster175152	Cluster175183	Cluster17519	Cluster175191	Cluster175243	Cluster17531	Cluster17534	Cluster17537	Cluster175372	Cluster1754	Cluster175468	Cluster175497	Cluster175511	Cluster17552	Cluster175546	Cluster175588	Cluster175614	Cluster175637	Cluster175654	Cluster175674	Cluster17568	Cluster175691	Cluster175694	Cluster175701	Cluster175804	Cluster175838	Cluster175885	Cluster17594	Cluster175982	Cluster175991	Cluster175992	Cluster176068	Cluster176131	Cluster176176	Cluster176182	Cluster17622	Cluster176285	Cluster176297	Cluster17634	Cluster176413	Cluster17647	Cluster176490	Cluster176540	Cluster176541	Cluster176545	Cluster176549	Cluster176569	Cluster176590	Cluster176599	Cluster176611	Cluster176620	Cluster176623	Cluster17663	Cluster176670	Cluster176677	Cluster176691	Cluster176723	Cluster176732	Cluster176737	Cluster176759	Cluster17677	Cluster176778	Cluster176788	Cluster17684	Cluster176895	Cluster176960	Cluster17706	Cluster177085	Cluster177105	Cluster177115	Cluster177139	Cluster177253	Cluster177261	Cluster177292	Cluster177311	Cluster177329	Cluster177339	Cluster17740	Cluster177501	Cluster17751	Cluster17760	Cluster177621	Cluster177652	Cluster177702	Cluster177754	Cluster177798	Cluster177830	Cluster177838	Cluster177839	Cluster177877	Cluster177888	Cluster177903	Cluster177915	Cluster17799	Cluster178016	Cluster178062	Cluster178244	Cluster178245	Cluster178286	Cluster17829	Cluster178299	Cluster178307	Cluster178312	Cluster178328	Cluster178349	Cluster178382	Cluster178398	Cluster178401	Cluster178402	Cluster178419	Cluster178455	Cluster17854	Cluster178564	Cluster178588	Cluster178596	Cluster178630	Cluster178649	Cluster178735	Cluster178787	Cluster178797	Cluster178799	Cluster178818	Cluster178861	Cluster178867	Cluster17889	Cluster178890	Cluster178891	Cluster178894	Cluster178945	Cluster178949	Cluster178951	Cluster17896	Cluster178969	Cluster178977	Cluster178985	Cluster179005	Cluster1791	Cluster179153	Cluster17919	Cluster17920	Cluster179352	Cluster179400	Cluster17941	Cluster179427	Cluster179437	Cluster179438	Cluster179457	Cluster179470	Cluster179472	Cluster179500	Cluster179502	Cluster17955	Cluster179550	Cluster17956	Cluster179560	Cluster179573	Cluster179574	Cluster179594	Cluster179645	Cluster179649	Cluster179717	Cluster17985	Cluster179895	Cluster179947	Cluster179949	Cluster179988	Cluster180029	Cluster180058	Cluster180061	Cluster180157	Cluster180174	Cluster180175	Cluster180227	Cluster180405	Cluster180422	Cluster180431	Cluster180435	Cluster180443	Cluster18045	Cluster180475	Cluster18049	Cluster180494	Cluster180499	Cluster180539	Cluster180542	Cluster180572	Cluster180577	Cluster1806	Cluster180603	Cluster180650	Cluster180681	Cluster180711	Cluster180773	Cluster18085	Cluster18096	Cluster181005	Cluster181036	Cluster181042	Cluster181098	Cluster181106	Cluster181113	Cluster181119	Cluster181121	Cluster181153	Cluster181172	Cluster181205	Cluster181212	Cluster181215	Cluster181228	Cluster181247	Cluster181265	Cluster181278	Cluster181364	Cluster18151	Cluster181552	Cluster181559	Cluster181585	Cluster181599	Cluster181601	Cluster181609	Cluster181611	Cluster181642	Cluster181705	Cluster181733	Cluster181742	Cluster181758	Cluster181759	Cluster181760	Cluster181772	Cluster1818	Cluster181826	Cluster181836	Cluster181938	Cluster18199	Cluster18207	Cluster18210	Cluster18212	Cluster182120	Cluster182128	Cluster18213	Cluster182132	Cluster182174	Cluster182187	Cluster182201	Cluster182214	Cluster182250	Cluster182261	Cluster18227	Cluster182325	Cluster182332	Cluster182417	Cluster182425	Cluster182558	Cluster182562	Cluster18257	Cluster182652	Cluster182719	Cluster18273	Cluster182776	Cluster182778	Cluster18279	Cluster182791	Cluster182792	Cluster182794	Cluster182824	Cluster182887	Cluster1829	Cluster182950	Cluster182965	Cluster182970	Cluster18307	Cluster18317	Cluster18326	Cluster1833	Cluster183304	Cluster183308	Cluster183329	Cluster183331	Cluster183337	Cluster183340	Cluster183344	Cluster183355	Cluster183366	Cluster183370	Cluster183390	Cluster183399	Cluster183402	Cluster183414	Cluster183472	Cluster183481	Cluster18350	Cluster183514	Cluster183518	Cluster183522	Cluster18354	Cluster183540	Cluster18358	Cluster183734	Cluster183789	Cluster18380	Cluster183942	Cluster183989	Cluster184010	Cluster184018	Cluster184059	Cluster184071	Cluster18408	Cluster184101	Cluster184109	Cluster184115	Cluster184125	Cluster184131	Cluster184137	Cluster184144	Cluster184300	Cluster18431	Cluster184413	Cluster18442	Cluster18446	Cluster184461	Cluster18447	Cluster184475	Cluster184529	Cluster18453	Cluster184545	Cluster184551	Cluster184556	Cluster184597	Cluster184611	Cluster184626	Cluster184649	Cluster184677	Cluster184683	Cluster184730	Cluster184739	Cluster184743	Cluster184779	Cluster1848	Cluster184806	Cluster18482	Cluster184912	Cluster18492	Cluster184939	Cluster185054	Cluster185058	Cluster185118	Cluster185160	Cluster185170	Cluster185186	Cluster185187	Cluster185199	Cluster185208	Cluster185226	Cluster18523	Cluster185252	Cluster18527	Cluster185301	Cluster185344	Cluster185351	Cluster18536	Cluster185379	Cluster185417	Cluster18544	Cluster18549	Cluster185502	Cluster185565	Cluster185693	Cluster185711	Cluster18574	Cluster185761	Cluster185794	Cluster185809	Cluster18581	Cluster185896	Cluster185923	Cluster185939	Cluster18597	Cluster18607	Cluster1861	Cluster186102	Cluster18629	Cluster186298	Cluster186326	Cluster186327	Cluster186332	Cluster186343	Cluster186354	Cluster186393	Cluster186412	Cluster186416	Cluster186424	Cluster186449	Cluster186454	Cluster186455	Cluster186464	Cluster186481	Cluster18650	Cluster186501	Cluster186540	Cluster186545	Cluster18668	Cluster18675	Cluster186824	Cluster186856	Cluster186858	Cluster186930	Cluster186944	Cluster186962	Cluster18697	Cluster186976	Cluster186986	Cluster187021	Cluster187080	Cluster187099	Cluster187184	Cluster187220	Cluster187227	Cluster18723	Cluster187247	Cluster18730	Cluster187326	Cluster187441	Cluster187442	Cluster187446	Cluster187556	Cluster18756	Cluster187577	Cluster187595	Cluster187601	Cluster18763	Cluster187640	Cluster187642	Cluster187707	Cluster187709	Cluster187723	Cluster187743	Cluster187776	Cluster187858	Cluster18794	Cluster18800	Cluster188045	Cluster188051	Cluster188054	Cluster188075	Cluster188097	Cluster188107	Cluster188112	Cluster188118	Cluster188160	Cluster188179	Cluster188193	Cluster188238	Cluster18829	Cluster188305	Cluster188326	Cluster188340	Cluster188348	Cluster188443	Cluster188456	Cluster18849	Cluster188575	Cluster1886	Cluster188625	Cluster188679	Cluster188705	Cluster188795	Cluster188827	Cluster18884	Cluster188854	Cluster188863	Cluster188899	Cluster188908	Cluster188910	Cluster18897	Cluster188989	Cluster18911	Cluster189249	Cluster189255	Cluster189272	Cluster189296	Cluster189300	Cluster189319	Cluster18935	Cluster189351	Cluster189355	Cluster189370	Cluster189420	Cluster189457	Cluster189461	Cluster18947	Cluster189482	Cluster18951	Cluster189516	Cluster189583	Cluster18959	Cluster189622	Cluster18972	Cluster189729	Cluster18978	Cluster18980	Cluster189848	Cluster189863	Cluster189922	Cluster189925	Cluster189927	Cluster189954	Cluster19003	Cluster190044	Cluster190068	Cluster190081	Cluster190096	Cluster190101	Cluster190106	Cluster190110	Cluster190168	Cluster190182	Cluster190211	Cluster190260	Cluster1903	Cluster1905	Cluster190508	Cluster190512	Cluster190548	Cluster190567	Cluster190633	Cluster190687	Cluster190690	Cluster19070	Cluster190802	Cluster190818	Cluster190845	Cluster190846	Cluster190853	Cluster190896	Cluster190929	Cluster190939	Cluster19100	Cluster191038	Cluster191104	Cluster191178	Cluster191246	Cluster191257	Cluster191284	Cluster191288	Cluster191296	Cluster191301	Cluster191307	Cluster191423	Cluster191435	Cluster191449	Cluster19168	Cluster191792	Cluster19181	Cluster191831	Cluster191838	Cluster191840	Cluster191855	Cluster19186	Cluster191877	Cluster19189	Cluster191936	Cluster191952	Cluster192019	Cluster192037	Cluster192058	Cluster192067	Cluster192093	Cluster192104	Cluster192125	Cluster192166	Cluster192176	Cluster192187	Cluster192194	Cluster192205	Cluster192211	Cluster19230	Cluster192345	Cluster192428	Cluster192440	Cluster192442	Cluster192459	Cluster192486	Cluster192531	Cluster192543	Cluster19255	Cluster192605	Cluster19262	Cluster192660	Cluster192668	Cluster192730	Cluster192742	Cluster192826	Cluster19298	Cluster193049	Cluster193057	Cluster193075	Cluster193110	Cluster193143	Cluster193161	Cluster193164	Cluster193183	Cluster193216	Cluster193221	Cluster193222	Cluster193270	Cluster193277	Cluster193280	Cluster19329	Cluster193293	Cluster193301	Cluster193312	Cluster193314	Cluster193315	Cluster193363	Cluster193403	Cluster193415	Cluster193427	Cluster193478	Cluster193540	Cluster193562	Cluster193587	Cluster193616	Cluster19365	Cluster19370	Cluster193732	Cluster193752	Cluster193769	Cluster19381	Cluster193836	Cluster193851	Cluster193852	Cluster193858	Cluster193924	Cluster193946	Cluster193956	Cluster19400	Cluster194064	Cluster194101	Cluster194385	Cluster194393	Cluster194406	Cluster194429	Cluster194462	Cluster194480	Cluster194506	Cluster194561	Cluster19458	Cluster194623	Cluster194749	Cluster194819	Cluster194826	Cluster19484	Cluster1949	Cluster194922	Cluster194984	Cluster194987	Cluster194988	Cluster194992	Cluster194994	Cluster194999	Cluster1950	Cluster195023	Cluster195063	Cluster195064	Cluster195068	Cluster195076	Cluster195113	Cluster195119	Cluster195140	Cluster195159	Cluster195163	Cluster1952	Cluster19520	Cluster195200	Cluster195207	Cluster195211	Cluster195218	Cluster195221	Cluster195240	Cluster195243	Cluster195246	Cluster195250	Cluster195284	Cluster195303	Cluster195305	Cluster195425	Cluster195428	Cluster19546	Cluster195478	Cluster19558	Cluster19561	Cluster195635	Cluster195690	Cluster1957	Cluster195711	Cluster195745	Cluster195751	Cluster195809	Cluster195825	Cluster195840	Cluster195879	Cluster195912	Cluster195921	Cluster195925	Cluster195953	Cluster196028	Cluster196034	Cluster19604	Cluster196166	Cluster19618	Cluster196209	Cluster19623	Cluster196316	Cluster196321	Cluster196333	Cluster196335	Cluster196348	Cluster196355	Cluster196365	Cluster196424	Cluster196451	Cluster196495	Cluster196510	Cluster196521	Cluster19654	Cluster196557	Cluster196581	Cluster196605	Cluster196635	Cluster196671	Cluster196672	Cluster196673	Cluster196701	Cluster19673	Cluster196887	Cluster197004	Cluster197014	Cluster197016	Cluster197024	Cluster197029	Cluster197057	Cluster197095	Cluster19712	Cluster197120	Cluster197137	Cluster197142	Cluster19716	Cluster197172	Cluster197191	Cluster197196	Cluster197200	Cluster197202	Cluster197206	Cluster197224	Cluster197235	Cluster197237	Cluster197244	Cluster197246	Cluster197249	Cluster197254	Cluster197296	Cluster197316	Cluster197319	Cluster197345	Cluster197380	Cluster197445	Cluster197483	Cluster19752	Cluster19765	Cluster197677	Cluster197678	Cluster197716	Cluster197724	Cluster19774	Cluster197798	Cluster197806	Cluster197812	Cluster19783	Cluster197832	Cluster197869	Cluster197900	Cluster197922	Cluster197935	Cluster197940	Cluster197942	Cluster197974	Cluster197995	Cluster198052	Cluster198068	Cluster198094	Cluster19811	Cluster198116	Cluster19814	Cluster198161	Cluster19829	Cluster19836	Cluster198388	Cluster198395	Cluster198404	Cluster198411	Cluster198419	Cluster198448	Cluster198454	Cluster198493	Cluster198497	Cluster198524	Cluster198527	Cluster19854	Cluster198550	Cluster198554	Cluster198567	Cluster198581	Cluster198598	Cluster198616	Cluster198622	Cluster19864	Cluster198653	Cluster19871	Cluster19873	Cluster198774	Cluster198811	Cluster19883	Cluster19886	Cluster19890	Cluster198979	Cluster199008	Cluster199031	Cluster19908	Cluster19909	Cluster199104	Cluster19913	Cluster199142	Cluster199164	Cluster199165	Cluster199172	Cluster1992	Cluster199236	Cluster199237	Cluster199239	Cluster199245	Cluster199250	Cluster199267	Cluster199272	Cluster19930	Cluster199346	Cluster199351	Cluster19937	Cluster19949	Cluster19953	Cluster19957	Cluster199582	Cluster199644	Cluster199646	Cluster19966	Cluster19972	Cluster199724	Cluster199752	Cluster199769	Cluster199771	Cluster199798	Cluster199807	Cluster199822	Cluster199828	Cluster199831	Cluster19986	Cluster199870	Cluster199878	Cluster199903	Cluster199909	Cluster199929	Cluster199960	Cluster19997	Cluster200016	Cluster200064	Cluster20022	Cluster200254	Cluster200264	Cluster200281	Cluster200289	Cluster200290	Cluster200293	Cluster200334	Cluster200367	Cluster20038	Cluster200453	Cluster200483	Cluster200520	Cluster200529	Cluster200548	Cluster20060	Cluster200614	Cluster200620	Cluster200633	Cluster200635	Cluster20064	Cluster200694	Cluster200889	Cluster200913	Cluster200950	Cluster200963	Cluster200989	Cluster200999	Cluster201009	Cluster20103	Cluster201032	Cluster201034	Cluster201037	Cluster201055	Cluster201095	Cluster201112	Cluster201143	Cluster201160	Cluster201184	Cluster201185	Cluster201195	Cluster201216	Cluster201222	Cluster201235	Cluster201246	Cluster201337	Cluster201361	Cluster201366	Cluster201371	Cluster20139	Cluster201393	Cluster201483	Cluster20157	Cluster201582	Cluster201589	Cluster201631	Cluster201647	Cluster20165	Cluster201651	Cluster201671	Cluster201685	Cluster201703	Cluster201710	Cluster20172	Cluster201745	Cluster201769	Cluster201772	Cluster201796	Cluster20180	Cluster201812	Cluster201861	Cluster201897	Cluster201974	Cluster201991	Cluster202067	Cluster20211	Cluster20217	Cluster202208	Cluster202218	Cluster202304	Cluster202308	Cluster202314	Cluster20233	Cluster202355	Cluster202357	Cluster202407	Cluster202426	Cluster202427	Cluster202465	Cluster202478	Cluster202487	Cluster20251	Cluster202512	Cluster20252	Cluster202528	Cluster202535	Cluster202590	Cluster202599	Cluster202613	Cluster20262	Cluster20267	Cluster202683	Cluster202692	Cluster20275	Cluster202806	Cluster20288	Cluster20290	Cluster20292	Cluster20295	Cluster202988	Cluster203002	Cluster20303	Cluster20307	Cluster203072	Cluster203118	Cluster203138	Cluster203139	Cluster203144	Cluster203191	Cluster203202	Cluster203203	Cluster203226	Cluster203230	Cluster203236	Cluster203241	Cluster203250	Cluster203251	Cluster203260	Cluster203273	Cluster203275	Cluster203278	Cluster203305	Cluster203318	Cluster203442	Cluster203495	Cluster20351	Cluster203511	Cluster203557	Cluster203583	Cluster20374	Cluster203764	Cluster203769	Cluster203814	Cluster203907	Cluster203921	Cluster203969	Cluster203970	Cluster203996	Cluster204014	Cluster204022	Cluster204027	Cluster20405	Cluster204054	Cluster204086	Cluster20414	Cluster204153	Cluster204180	Cluster204224	Cluster204254	Cluster20432	Cluster204322	Cluster204480	Cluster204502	Cluster204508	Cluster204524	Cluster204546	Cluster204575	Cluster204611	Cluster20464	Cluster204654	Cluster204657	Cluster204658	Cluster204660	Cluster204672	Cluster204696	Cluster204697	Cluster2047	Cluster204702	Cluster204761	Cluster204798	Cluster20497	Cluster205160	Cluster205232	Cluster205238	Cluster205259	Cluster205271	Cluster20529	Cluster205291	Cluster205338	Cluster205364	Cluster205369	Cluster205382	Cluster20541	Cluster205441	Cluster205442	Cluster205461	Cluster205472	Cluster205475	Cluster205481	Cluster205512	Cluster20554	Cluster205636	Cluster205933	Cluster205967	Cluster205992	Cluster206027	Cluster206051	Cluster206069	Cluster20607	Cluster206075	Cluster206118	Cluster206128	Cluster206136	Cluster206148	Cluster206179	Cluster20618	Cluster206184	Cluster206197	Cluster20620	Cluster206204	Cluster206217	Cluster206219	Cluster206342	Cluster206393	Cluster20653	Cluster20656	Cluster206588	Cluster206612	Cluster206616	Cluster206632	Cluster20664	Cluster206701	Cluster206711	Cluster206730	Cluster206743	Cluster206758	Cluster206773	Cluster206774	Cluster206789	Cluster206811	Cluster20685	Cluster206851	Cluster206855	Cluster206886	Cluster20693	Cluster206950	Cluster206962	Cluster206965	Cluster206966	Cluster207007	Cluster207022	Cluster207040	Cluster207090	Cluster207110	Cluster207162	Cluster207314	Cluster207339	Cluster2074	Cluster207424	Cluster207442	Cluster207461	Cluster207469	Cluster207478	Cluster20751	Cluster207551	Cluster207553	Cluster207559	Cluster207562	Cluster207569	Cluster20757	Cluster207594	Cluster207595	Cluster207610	Cluster207611	Cluster207626	Cluster207667	Cluster207750	Cluster207759	Cluster20779	Cluster2078	Cluster207850	Cluster207857	Cluster207870	Cluster207993	Cluster208044	Cluster208051	Cluster208055	Cluster20806	Cluster208064	Cluster208114	Cluster208139	Cluster208142	Cluster208144	Cluster208169	Cluster208173	Cluster208180	Cluster208192	Cluster208209	Cluster208238	Cluster208239	Cluster208255	Cluster208298	Cluster208304	Cluster208305	Cluster208318	Cluster208341	Cluster208343	Cluster208352	Cluster20842	Cluster208447	Cluster20856	Cluster208597	Cluster2086	Cluster208645	Cluster20865	Cluster20873	Cluster208743	Cluster208749	Cluster208774	Cluster20878	Cluster208782	Cluster208796	Cluster208799	Cluster20880	Cluster208840	Cluster208841	Cluster208856	Cluster208859	Cluster20887	Cluster208883	Cluster208887	Cluster20892	Cluster208923	Cluster208935	Cluster20897	Cluster208975	Cluster20898	Cluster209017	Cluster209032	Cluster209043	Cluster209051	Cluster209113	Cluster209146	Cluster209241	Cluster2093	Cluster209335	Cluster209391	Cluster209500	Cluster209523	Cluster209544	Cluster209566	Cluster209578	Cluster209583	Cluster209585	Cluster209592	Cluster209651	Cluster209668	Cluster20967	Cluster209692	Cluster209705	Cluster209710	Cluster209731	Cluster209732	Cluster209752	Cluster209760	Cluster209763	Cluster209772	Cluster20981	Cluster20986	Cluster209882	Cluster209942	Cluster210161	Cluster210168	Cluster210181	Cluster210183	Cluster210258	Cluster210276	Cluster210301	Cluster210361	Cluster210366	Cluster210375	Cluster210383	Cluster210393	Cluster21041	Cluster210443	Cluster210457	Cluster21046	Cluster210544	Cluster210683	Cluster21069	Cluster210714	Cluster21072	Cluster21081	Cluster210828	Cluster210949	Cluster210977	Cluster210984	Cluster210986	Cluster21102	Cluster21103	Cluster211051	Cluster211079	Cluster2111	Cluster21110	Cluster21111	Cluster211116	Cluster211137	Cluster211221	Cluster211275	Cluster211305	Cluster211404	Cluster21142	Cluster211555	Cluster211596	Cluster2116	Cluster211634	Cluster211658	Cluster211689	Cluster21170	Cluster211710	Cluster211725	Cluster211744	Cluster211805	Cluster211813	Cluster21184	Cluster211841	Cluster211856	Cluster211884	Cluster211894	Cluster211926	Cluster21201	Cluster2121	Cluster212107	Cluster212315	Cluster212321	Cluster212344	Cluster212347	Cluster212363	Cluster212370	Cluster212430	Cluster212438	Cluster21244	Cluster212450	Cluster212456	Cluster212460	Cluster212468	Cluster21247	Cluster212530	Cluster212538	Cluster21254	Cluster212545	Cluster212547	Cluster2126	Cluster21264	Cluster212646	Cluster21268	Cluster21280	Cluster212831	Cluster212860	Cluster21289	Cluster213035	Cluster213086	Cluster213106	Cluster213118	Cluster213123	Cluster213134	Cluster213137	Cluster213146	Cluster213186	Cluster213211	Cluster213228	Cluster213241	Cluster213245	Cluster213255	Cluster21326	Cluster213288	Cluster213295	Cluster213305	Cluster213351	Cluster213356	Cluster213364	Cluster213367	Cluster213370	Cluster21340	Cluster21342	Cluster213451	Cluster213475	Cluster213549	Cluster213552	Cluster21356	Cluster213585	Cluster21361	Cluster213655	Cluster213758	Cluster213883	Cluster213909	Cluster213911	Cluster213967	Cluster213977	Cluster214006	Cluster214042	Cluster214046	Cluster214048	Cluster214088	Cluster214112	Cluster214136	Cluster214161	Cluster21417	Cluster214171	Cluster214173	Cluster21421	Cluster214230	Cluster214258	Cluster214304	Cluster21433	Cluster21436	Cluster21443	Cluster214438	Cluster214469	Cluster214549	Cluster214552	Cluster214567	Cluster214595	Cluster214599	Cluster214613	Cluster214619	Cluster214629	Cluster214641	Cluster214676	Cluster214724	Cluster214739	Cluster214747	Cluster214761	Cluster214804	Cluster21481	Cluster214813	Cluster21485	Cluster214951	Cluster21496	Cluster21497	Cluster214997	Cluster21502	Cluster215067	Cluster215113	Cluster215178	Cluster21519	Cluster21520	Cluster2153	Cluster215348	Cluster21536	Cluster215370	Cluster215415	Cluster215511	Cluster215564	Cluster215590	Cluster215622	Cluster215693	Cluster215698	Cluster215721	Cluster215728	Cluster215730	Cluster21577	Cluster21583	Cluster215836	Cluster215864	Cluster215898	Cluster2159	Cluster215929	Cluster215970	Cluster21598	Cluster215989	Cluster21599	Cluster21602	Cluster216171	Cluster21619	Cluster2162	Cluster216202	Cluster216203	Cluster216206	Cluster216234	Cluster216242	Cluster216266	Cluster216301	Cluster216309	Cluster216337	Cluster216339	Cluster216365	Cluster216407	Cluster21645	Cluster216451	Cluster216489	Cluster216493	Cluster216494	Cluster216503	Cluster21651	Cluster216570	Cluster216600	Cluster216609	Cluster21664	Cluster216718	Cluster216914	Cluster216926	Cluster216946	Cluster21695	Cluster216958	Cluster217009	Cluster217010	Cluster217019	Cluster21702	Cluster21703	Cluster217040	Cluster217100	Cluster217117	Cluster21714	Cluster217149	Cluster217179	Cluster217180	Cluster217202	Cluster217227	Cluster217257	Cluster217268	Cluster217292	Cluster217336	Cluster217421	Cluster217425	Cluster217457	Cluster217497	Cluster217516	Cluster21754	Cluster217556	Cluster217610	Cluster21768	Cluster21771	Cluster217733	Cluster21774	Cluster217784	Cluster217788	Cluster217792	Cluster217834	Cluster21786	Cluster217899	Cluster217932	Cluster217940	Cluster217946	Cluster217972	Cluster218011	Cluster218018	Cluster218020	Cluster218032	Cluster218044	Cluster21806	Cluster218148	Cluster218163	Cluster218168	Cluster218266	Cluster21828	Cluster218453	Cluster218481	Cluster218488	Cluster218516	Cluster218525	Cluster21853	Cluster218554	Cluster218571	Cluster218591	Cluster218594	Cluster218598	Cluster2186	Cluster218630	Cluster218652	Cluster21866	Cluster218665	Cluster218672	Cluster218692	Cluster218705	Cluster218732	Cluster218738	Cluster218755	Cluster21878	Cluster218816	Cluster21884	Cluster218854	Cluster218871	Cluster218874	Cluster218878	Cluster21890	Cluster21891	Cluster218915	Cluster21892	Cluster218923	Cluster2190	Cluster21906	Cluster219065	Cluster21913	Cluster21921	Cluster219210	Cluster219220	Cluster219223	Cluster21930	Cluster219305	Cluster21932	Cluster219337	Cluster219347	Cluster21938	Cluster219399	Cluster21942	Cluster219425	Cluster219433	Cluster219434	Cluster219443	Cluster219448	Cluster219457	Cluster219463	Cluster219485	Cluster219504	Cluster219506	Cluster219542	Cluster219563	Cluster21957	Cluster21959	Cluster219684	Cluster219707	Cluster219750	Cluster21976	Cluster21979	Cluster219879	Cluster21989	Cluster219942	Cluster219987	Cluster220062	Cluster22007	Cluster220107	Cluster220128	Cluster220240	Cluster220268	Cluster220281	Cluster22032	Cluster220329	Cluster22036	Cluster220416	Cluster220417	Cluster22044	Cluster220479	Cluster220626	Cluster220659	Cluster22073	Cluster220737	Cluster220766	Cluster22077	Cluster220770	Cluster220792	Cluster22080	Cluster220839	Cluster220866	Cluster220919	Cluster220931	Cluster220946	Cluster220978	Cluster220979	Cluster220988	Cluster220990	Cluster22100	Cluster221000	Cluster221023	Cluster221034	Cluster221035	Cluster221049	Cluster221064	Cluster221078	Cluster221095	Cluster221119	Cluster221124	Cluster221125	Cluster221128	Cluster221148	Cluster22116	Cluster22117	Cluster221233	Cluster22127	Cluster22140	Cluster221484	Cluster221537	Cluster221547	Cluster221549	Cluster221552	Cluster221558	Cluster221568	Cluster221587	Cluster221591	Cluster221623	Cluster221629	Cluster221648	Cluster221657	Cluster221666	Cluster22167	Cluster221691	Cluster221703	Cluster22171	Cluster221740	Cluster221751	Cluster221771	Cluster221784	Cluster221807	Cluster221831	Cluster221840	Cluster221870	Cluster221874	Cluster221916	Cluster221918	Cluster221926	Cluster22200	Cluster222000	Cluster22201	Cluster222034	Cluster222054	Cluster222102	Cluster222111	Cluster22217	Cluster222172	Cluster22231	Cluster22235	Cluster222360	Cluster222373	Cluster222406	Cluster222409	Cluster222415	Cluster222418	Cluster22242	Cluster222430	Cluster222474	Cluster222478	Cluster222503	Cluster222504	Cluster222529	Cluster222572	Cluster222625	Cluster222626	Cluster22264	Cluster222656	Cluster222668	Cluster22267	Cluster222709	Cluster222887	Cluster22303	Cluster22304	Cluster223049	Cluster223112	Cluster223137	Cluster22314	Cluster223165	Cluster223194	Cluster22320	Cluster223214	Cluster22322	Cluster223230	Cluster223234	Cluster223241	Cluster223295	Cluster223318	Cluster223327	Cluster223358	Cluster223378	Cluster223403	Cluster223412	Cluster223424	Cluster223433	Cluster223464	Cluster223521	Cluster22368	Cluster223886	Cluster223889	Cluster223904	Cluster223926	Cluster223944	Cluster22395	Cluster223954	Cluster223989	Cluster223991	Cluster224009	Cluster224022	Cluster224067	Cluster224073	Cluster224093	Cluster224130	Cluster224137	Cluster2242	Cluster224214	Cluster224224	Cluster224232	Cluster224252	Cluster224257	Cluster224267	Cluster224282	Cluster224286	Cluster22445	Cluster22446	Cluster22454	Cluster224577	Cluster22462	Cluster224651	Cluster224679	Cluster224685	Cluster224698	Cluster224704	Cluster224733	Cluster22475	Cluster224750	Cluster224790	Cluster224809	Cluster22481	Cluster224812	Cluster224865	Cluster224883	Cluster224908	Cluster224910	Cluster224915	Cluster224960	Cluster224997	Cluster22500	Cluster225000	Cluster22504	Cluster2251	Cluster225131	Cluster225133	Cluster22514	Cluster22515	Cluster225176	Cluster22518	Cluster225252	Cluster225422	Cluster22547	Cluster225478	Cluster225521	Cluster225530	Cluster225558	Cluster225560	Cluster225610	Cluster225614	Cluster225616	Cluster225656	Cluster225658	Cluster225676	Cluster225692	Cluster225697	Cluster225699	Cluster225709	Cluster225710	Cluster225729	Cluster225742	Cluster225749	Cluster225767	Cluster225769	Cluster225776	Cluster225799	Cluster225800	Cluster22584	Cluster22588	Cluster225901	Cluster225958	Cluster22597	Cluster226050	Cluster22610	Cluster226248	Cluster226250	Cluster226268	Cluster226288	Cluster226336	Cluster226379	Cluster226396	Cluster22640	Cluster226416	Cluster226443	Cluster226454	Cluster22647	Cluster226479	Cluster226485	Cluster226489	Cluster226503	Cluster226546	Cluster226552	Cluster22659	Cluster226638	Cluster226654	Cluster226664	Cluster22676	Cluster226813	Cluster22684	Cluster226841	Cluster226867	Cluster22692	Cluster227037	Cluster227041	Cluster227044	Cluster227047	Cluster227062	Cluster227081	Cluster227114	Cluster227126	Cluster227129	Cluster227198	Cluster227205	Cluster22721	Cluster227228	Cluster22724	Cluster227259	Cluster22726	Cluster227260	Cluster227277	Cluster2273	Cluster22731	Cluster227351	Cluster227360	Cluster227363	Cluster22738	Cluster227397	Cluster227421	Cluster22748	Cluster227484	Cluster227530	Cluster227531	Cluster22768	Cluster227842	Cluster227859	Cluster22786	Cluster227881	Cluster227887	Cluster22789	Cluster227918	Cluster22793	Cluster227940	Cluster227961	Cluster228000	Cluster228051	Cluster228074	Cluster228094	Cluster228156	Cluster2282	Cluster228201	Cluster228204	Cluster228222	Cluster228226	Cluster228247	Cluster228267	Cluster22836	Cluster22838	Cluster228398	Cluster228429	Cluster228469	Cluster2285	Cluster228702	Cluster228737	Cluster228750	Cluster228755	Cluster228779	Cluster228804	Cluster228812	Cluster228859	Cluster228863	Cluster228882	Cluster228889	Cluster228915	Cluster228928	Cluster22895	Cluster228975	Cluster229098	Cluster229108	Cluster22913	Cluster229134	Cluster229162	Cluster229170	Cluster229198	Cluster229309	Cluster229384	Cluster22941	Cluster229419	Cluster229430	Cluster229442	Cluster229450	Cluster229460	Cluster229463	Cluster229465	Cluster229478	Cluster229519	Cluster229520	Cluster22956	Cluster22957	Cluster229586	Cluster229596	Cluster22960	Cluster22961	Cluster22962	Cluster229637	Cluster229677	Cluster229695	Cluster229708	Cluster229713	Cluster229729	Cluster22977	Cluster229777	Cluster229800	Cluster229806	Cluster229836	Cluster229896	Cluster229925	Cluster229947	Cluster229948	Cluster229960	Cluster23004	Cluster230124	Cluster23013	Cluster230181	Cluster2302	Cluster23023	Cluster230262	Cluster230265	Cluster23028	Cluster23032	Cluster230341	Cluster230346	Cluster230349	Cluster230361	Cluster230389	Cluster230433	Cluster230442	Cluster230445	Cluster230446	Cluster230461	Cluster230472	Cluster230478	Cluster230485	Cluster230506	Cluster230538	Cluster230556	Cluster230560	Cluster230566	Cluster230604	Cluster230619	Cluster230691	Cluster230732	Cluster23074	Cluster230770	Cluster23079	Cluster230801	Cluster230806	Cluster23091	Cluster230917	Cluster23102	Cluster231072	Cluster231095	Cluster231107	Cluster231126	Cluster231134	Cluster231142	Cluster23115	Cluster231151	Cluster231185	Cluster23119	Cluster231195	Cluster231221	Cluster231233	Cluster231255	Cluster231258	Cluster23127	Cluster231293	Cluster231298	Cluster2313	Cluster231327	Cluster23134	Cluster23136	Cluster23143	Cluster231439	Cluster231469	Cluster231472	Cluster23148	Cluster23150	Cluster23156	Cluster231577	Cluster231580	Cluster231589	Cluster231631	Cluster231673	Cluster231716	Cluster231757	Cluster231764	Cluster231893	Cluster231900	Cluster231906	Cluster231910	Cluster231915	Cluster23192	Cluster231929	Cluster231936	Cluster231937	Cluster231953	Cluster231974	Cluster23203	Cluster232037	Cluster232060	Cluster232103	Cluster232129	Cluster23213	Cluster232138	Cluster232142	Cluster232145	Cluster232150	Cluster23217	Cluster232180	Cluster23220	Cluster232206	Cluster232217	Cluster232228	Cluster232272	Cluster232281	Cluster232284	Cluster23230	Cluster23235	Cluster232366	Cluster232461	Cluster232619	Cluster23262	Cluster23265	Cluster232682	Cluster232772	Cluster232809	Cluster23281	Cluster232810	Cluster232828	Cluster232843	Cluster232876	Cluster232884	Cluster232895	Cluster232919	Cluster232924	Cluster232939	Cluster232946	Cluster232988	Cluster23301	Cluster233022	Cluster233047	Cluster233075	Cluster233097	Cluster233200	Cluster233273	Cluster23328	Cluster233306	Cluster233433	Cluster233444	Cluster23350	Cluster23354	Cluster233584	Cluster233599	Cluster233619	Cluster233629	Cluster233639	Cluster233663	Cluster233666	Cluster233672	Cluster233706	Cluster233710	Cluster233745	Cluster233750	Cluster233794	Cluster233833	Cluster233840	Cluster233900	Cluster233903	Cluster23392	Cluster233925	Cluster233934	Cluster233937	Cluster233948	Cluster233960	Cluster234009	Cluster234047	Cluster234067	Cluster234075	Cluster234119	Cluster23434	Cluster234342	Cluster23441	Cluster234424	Cluster23444	Cluster234476	Cluster234494	Cluster2345	Cluster23450	Cluster234506	Cluster234527	Cluster234600	Cluster234606	Cluster234607	Cluster234612	Cluster23462	Cluster23463	Cluster234639	Cluster23464	Cluster234663	Cluster234679	Cluster234690	Cluster234723	Cluster234752	Cluster234757	Cluster2348	Cluster234800	Cluster234815	Cluster234926	Cluster234932	Cluster234940	Cluster23503	Cluster23505	Cluster235121	Cluster235136	Cluster235161	Cluster235182	Cluster235234	Cluster235241	Cluster235242	Cluster235258	Cluster235278	Cluster235303	Cluster235305	Cluster235354	Cluster235372	Cluster235433	Cluster235500	Cluster235526	Cluster235535	Cluster235540	Cluster235550	Cluster235565	Cluster235567	Cluster235574	Cluster235591	Cluster235601	Cluster235615	Cluster235663	Cluster235672	Cluster235698	Cluster235713	Cluster235716	Cluster23573	Cluster235744	Cluster23576	Cluster235804	Cluster235887	Cluster2359	Cluster236	Cluster23603	Cluster23606	Cluster236066	Cluster23607	Cluster236160	Cluster236170	Cluster236190	Cluster236191	Cluster236207	Cluster236209	Cluster236219	Cluster23623	Cluster236231	Cluster236233	Cluster2363	Cluster236331	Cluster236333	Cluster23634	Cluster23636	Cluster236366	Cluster23639	Cluster236395	Cluster236400	Cluster236410	Cluster236414	Cluster236415	Cluster236431	Cluster236448	Cluster236463	Cluster236464	Cluster236479	Cluster236499	Cluster2365	Cluster236521	Cluster236523	Cluster236532	Cluster236564	Cluster236597	Cluster236603	Cluster236604	Cluster236674	Cluster236716	Cluster23675	Cluster236755	Cluster237033	Cluster237036	Cluster237047	Cluster2371	Cluster237121	Cluster237136	Cluster237157	Cluster23716	Cluster237161	Cluster23720	Cluster237209	Cluster23722	Cluster237221	Cluster237227	Cluster237258	Cluster237292	Cluster237311	Cluster237318	Cluster237342	Cluster237379	Cluster237383	Cluster237394	Cluster23740	Cluster237433	Cluster23747	Cluster237507	Cluster237528	Cluster237534	Cluster237543	Cluster237546	Cluster237567	Cluster237578	Cluster237617	Cluster237624	Cluster237634	Cluster237705	Cluster237708	Cluster2379	Cluster237946	Cluster237970	Cluster23800	Cluster238017	Cluster238043	Cluster23811	Cluster238118	Cluster238120	Cluster238137	Cluster238167	Cluster238212	Cluster238224	Cluster238246	Cluster23825	Cluster238272	Cluster238278	Cluster238294	Cluster238326	Cluster238346	Cluster238348	Cluster23835	Cluster238362	Cluster238375	Cluster23839	Cluster23841	Cluster23843	Cluster238492	Cluster238503	Cluster238559	Cluster238592	Cluster23864	Cluster23879	Cluster238805	Cluster238841	Cluster238842	Cluster238844	Cluster238848	Cluster238857	Cluster23887	Cluster238873	Cluster238890	Cluster238891	Cluster238905	Cluster238907	Cluster238927	Cluster238950	Cluster238976	Cluster239015	Cluster239020	Cluster239063	Cluster239083	Cluster239100	Cluster239129	Cluster239140	Cluster239160	Cluster239215	Cluster239218	Cluster23922	Cluster239258	Cluster2394	Cluster239418	Cluster239457	Cluster2395	Cluster23954	Cluster239760	Cluster23978	Cluster239782	Cluster239850	Cluster239858	Cluster239873	Cluster239885	Cluster239952	Cluster239962	Cluster240079	Cluster240091	Cluster240105	Cluster240135	Cluster240181	Cluster240182	Cluster240186	Cluster240226	Cluster240245	Cluster240291	Cluster240505	Cluster240515	Cluster24059	Cluster240646	Cluster240700	Cluster240704	Cluster240719	Cluster240738	Cluster24075	Cluster240785	Cluster240848	Cluster240879	Cluster24090	Cluster240909	Cluster240914	Cluster240917	Cluster240922	Cluster240938	Cluster240939	Cluster240949	Cluster24097	Cluster241010	Cluster241017	Cluster241033	Cluster241039	Cluster241054	Cluster241073	Cluster241089	Cluster241102	Cluster241136	Cluster241145	Cluster241480	Cluster2415	Cluster241531	Cluster241562	Cluster241576	Cluster241599	Cluster241610	Cluster241617	Cluster24164	Cluster241646	Cluster241662	Cluster241709	Cluster241710	Cluster241717	Cluster241738	Cluster241750	Cluster241792	Cluster2418	Cluster241827	Cluster241846	Cluster24188	Cluster241895	Cluster2419	Cluster24190	Cluster241902	Cluster241933	Cluster24203	Cluster24207	Cluster24210	Cluster242130	Cluster242198	Cluster24234	Cluster242469	Cluster242504	Cluster242515	Cluster242527	Cluster242551	Cluster242554	Cluster242578	Cluster242585	Cluster242587	Cluster242602	Cluster242613	Cluster242633	Cluster242640	Cluster242647	Cluster242699	Cluster242714	Cluster242736	Cluster24274	Cluster242746	Cluster242747	Cluster242810	Cluster242832	Cluster242964	Cluster242994	Cluster243	Cluster24302	Cluster243085	Cluster243130	Cluster243263	Cluster243273	Cluster243279	Cluster243298	Cluster243305	Cluster243310	Cluster243363	Cluster243395	Cluster243410	Cluster243478	Cluster243529	Cluster243533	Cluster243560	Cluster2436	Cluster243605	Cluster243610	Cluster243614	Cluster243617	Cluster243663	Cluster243669	Cluster243678	Cluster243692	Cluster243724	Cluster243738	Cluster243866	Cluster24400	Cluster24418	Cluster244241	Cluster244300	Cluster244318	Cluster244322	Cluster244329	Cluster244334	Cluster244371	Cluster244402	Cluster244405	Cluster244410	Cluster244417	Cluster244421	Cluster244443	Cluster244488	Cluster244504	Cluster244513	Cluster244540	Cluster244568	Cluster244573	Cluster244630	Cluster244692	Cluster244693	Cluster244702	Cluster244732	Cluster244766	Cluster244767	Cluster244817	Cluster244883	Cluster24490	Cluster24493	Cluster244946	Cluster245002	Cluster24501	Cluster24508	Cluster245120	Cluster245122	Cluster24514	Cluster245156	Cluster24517	Cluster245190	Cluster245199	Cluster245201	Cluster245221	Cluster245248	Cluster245250	Cluster24527	Cluster245281	Cluster245288	Cluster245295	Cluster245336	Cluster245346	Cluster245386	Cluster245434	Cluster245437	Cluster245439	Cluster245455	Cluster245459	Cluster245464	Cluster245480	Cluster245481	Cluster245483	Cluster245520	Cluster24553	Cluster24554	Cluster245548	Cluster245551	Cluster24556	Cluster245582	Cluster24565	Cluster245662	Cluster245696	Cluster245703	Cluster245808	Cluster24582	Cluster24584	Cluster24594	Cluster246059	Cluster246098	Cluster246109	Cluster246111	Cluster246117	Cluster246160	Cluster246162	Cluster246179	Cluster246204	Cluster246239	Cluster246250	Cluster246253	Cluster246294	Cluster246295	Cluster246298	Cluster246309	Cluster246324	Cluster24633	Cluster246338	Cluster246341	Cluster246356	Cluster246357	Cluster246400	Cluster24641	Cluster246410	Cluster246415	Cluster24643	Cluster246442	Cluster24646	Cluster246467	Cluster246469	Cluster246486	Cluster24668	Cluster24670	Cluster246740	Cluster246779	Cluster24690	Cluster247002	Cluster247024	Cluster247047	Cluster247070	Cluster247090	Cluster247115	Cluster247131	Cluster247186	Cluster247196	Cluster24722	Cluster247221	Cluster247226	Cluster247234	Cluster24729	Cluster247304	Cluster247319	Cluster24733	Cluster247347	Cluster247367	Cluster247390	Cluster2474	Cluster247418	Cluster247476	Cluster247481	Cluster247487	Cluster247536	Cluster24756	Cluster24758	Cluster24770	Cluster247722	Cluster247906	Cluster247922	Cluster247925	Cluster24797	Cluster247982	Cluster24801	Cluster248029	Cluster248038	Cluster248084	Cluster248094	Cluster248127	Cluster248130	Cluster24814	Cluster248185	Cluster248229	Cluster248232	Cluster248250	Cluster248262	Cluster248264	Cluster248284	Cluster248303	Cluster248305	Cluster248313	Cluster248331	Cluster24835	Cluster248353	Cluster248354	Cluster248376	Cluster248386	Cluster24844	Cluster248634	Cluster248733	Cluster24877	Cluster24878	Cluster24879	Cluster248964	Cluster248981	Cluster249009	Cluster249021	Cluster249033	Cluster249065	Cluster249099	Cluster249132	Cluster249149	Cluster249166	Cluster249215	Cluster249249	Cluster249301	Cluster249327	Cluster249331	Cluster249336	Cluster249382	Cluster249386	Cluster249388	Cluster249408	Cluster249410	Cluster249419	Cluster249451	Cluster249560	Cluster24962	Cluster249655	Cluster24966	Cluster249751	Cluster249880	Cluster249908	Cluster249955	Cluster249976	Cluster24998	Cluster249982	Cluster249985	Cluster24999	Cluster250013	Cluster250018	Cluster25002	Cluster250043	Cluster250064	Cluster250079	Cluster250086	Cluster250187	Cluster250208	Cluster25023	Cluster250250	Cluster250260	Cluster250286	Cluster250295	Cluster25031	Cluster250335	Cluster250352	Cluster250366	Cluster25038	Cluster2504	Cluster25041	Cluster250421	Cluster250426	Cluster250427	Cluster250446	Cluster25064	Cluster250672	Cluster250894	Cluster250904	Cluster250922	Cluster251017	Cluster251065	Cluster251066	Cluster251079	Cluster251097	Cluster251110	Cluster251158	Cluster251217	Cluster251254	Cluster251263	Cluster251292	Cluster251296	Cluster251303	Cluster25133	Cluster25136	Cluster251375	Cluster25138	Cluster25139	Cluster251418	Cluster2515	Cluster251505	Cluster25153	Cluster25165	Cluster251669	Cluster25172	Cluster25179	Cluster251811	Cluster251813	Cluster251822	Cluster25183	Cluster251861	Cluster251864	Cluster251865	Cluster25187	Cluster251902	Cluster251908	Cluster251935	Cluster25195	Cluster251955	Cluster251981	Cluster25199	Cluster2520	Cluster252008	Cluster252057	Cluster252062	Cluster252063	Cluster252122	Cluster252164	Cluster252206	Cluster252262	Cluster252304	Cluster25232	Cluster252359	Cluster252427	Cluster252639	Cluster252729	Cluster252769	Cluster252772	Cluster252775	Cluster252794	Cluster252795	Cluster252806	Cluster25283	Cluster252832	Cluster25287	Cluster25291	Cluster252922	Cluster252926	Cluster252996	Cluster253004	Cluster25301	Cluster25303	Cluster253039	Cluster253072	Cluster25311	Cluster253147	Cluster253175	Cluster253227	Cluster253316	Cluster25336	Cluster253382	Cluster253403	Cluster253427	Cluster25351	Cluster25353	Cluster253544	Cluster253708	Cluster253717	Cluster253718	Cluster253729	Cluster253748	Cluster253789	Cluster253790	Cluster253813	Cluster253851	Cluster253871	Cluster25397	Cluster253984	Cluster253996	Cluster253997	Cluster254026	Cluster254079	Cluster254080	Cluster254172	Cluster254187	Cluster254203	Cluster254274	Cluster254326	Cluster254335	Cluster254371	Cluster254373	Cluster254384	Cluster254385	Cluster254497	Cluster254720	Cluster25475	Cluster25476	Cluster254764	Cluster254767	Cluster254788	Cluster254838	Cluster254848	Cluster254861	Cluster254862	Cluster254874	Cluster254909	Cluster254917	Cluster254919	Cluster254925	Cluster254975	Cluster254997	Cluster255060	Cluster255121	Cluster255146	Cluster255167	Cluster255188	Cluster255193	Cluster25521	Cluster255219	Cluster255226	Cluster25523	Cluster255255	Cluster25527	Cluster255400	Cluster255414	Cluster255419	Cluster25543	Cluster25552	Cluster255589	Cluster25559	Cluster255741	Cluster255742	Cluster255753	Cluster255757	Cluster255759	Cluster255770	Cluster255787	Cluster25580	Cluster255810	Cluster255818	Cluster255819	Cluster255826	Cluster255833	Cluster25584	Cluster25589	Cluster25591	Cluster256004	Cluster256029	Cluster256041	Cluster256055	Cluster256062	Cluster256068	Cluster256075	Cluster25610	Cluster256132	Cluster256229	Cluster256270	Cluster256308	Cluster25633	Cluster25636	Cluster256367	Cluster256427	Cluster25645	Cluster25657	Cluster25659	Cluster256610	Cluster256668	Cluster256687	Cluster256776	Cluster256788	Cluster256791	Cluster25683	Cluster256835	Cluster256871	Cluster256948	Cluster256965	Cluster256999	Cluster257008	Cluster257074	Cluster257078	Cluster257091	Cluster257132	Cluster25718	Cluster257237	Cluster257256	Cluster25727	Cluster25737	Cluster257417	Cluster257613	Cluster257617	Cluster257672	Cluster257694	Cluster257706	Cluster257725	Cluster257741	Cluster257795	Cluster257823	Cluster257837	Cluster257871	Cluster2579	Cluster257917	Cluster25792	Cluster257940	Cluster257944	Cluster257945	Cluster257995	Cluster258015	Cluster258016	Cluster258030	Cluster258031	Cluster258109	Cluster258150	Cluster25817	Cluster258173	Cluster258205	Cluster258232	Cluster258247	Cluster258248	Cluster258269	Cluster258341	Cluster258349	Cluster25836	Cluster258373	Cluster258402	Cluster25843	Cluster258508	Cluster25855	Cluster258627	Cluster258699	Cluster258701	Cluster258704	Cluster258710	Cluster258728	Cluster25873	Cluster258747	Cluster258755	Cluster258800	Cluster258824	Cluster258846	Cluster258855	Cluster258872	Cluster258881	Cluster258897	Cluster25891	Cluster258925	Cluster258937	Cluster258938	Cluster258970	Cluster259004	Cluster259011	Cluster259027	Cluster25904	Cluster259056	Cluster259090	Cluster259105	Cluster25911	Cluster259110	Cluster259117	Cluster25915	Cluster259202	Cluster259241	Cluster259504	Cluster259519	Cluster25955	Cluster259569	Cluster259583	Cluster259601	Cluster259602	Cluster259610	Cluster259615	Cluster259642	Cluster259674	Cluster259681	Cluster259707	Cluster259752	Cluster259754	Cluster259789	Cluster259790	Cluster25982	Cluster259831	Cluster259853	Cluster259906	Cluster259926	Cluster259968	Cluster259969	Cluster259985	Cluster259986	Cluster259992	Cluster259998	Cluster260036	Cluster260042	Cluster260055	Cluster260100	Cluster26011	Cluster260116	Cluster260137	Cluster26017	Cluster260240	Cluster26034	Cluster260462	Cluster260526	Cluster260600	Cluster260628	Cluster260648	Cluster260668	Cluster260676	Cluster260720	Cluster260738	Cluster260750	Cluster260777	Cluster26078	Cluster260783	Cluster260801	Cluster260807	Cluster260833	Cluster260834	Cluster26088	Cluster260891	Cluster260916	Cluster260921	Cluster260927	Cluster26095	Cluster260953	Cluster260958	Cluster260972	Cluster260973	Cluster260974	Cluster260975	Cluster260981	Cluster260995	Cluster260999	Cluster261018	Cluster26102	Cluster261044	Cluster261045	Cluster261077	Cluster261099	Cluster261123	Cluster26115	Cluster261169	Cluster26118	Cluster261224	Cluster261225	Cluster26123	Cluster261253	Cluster261265	Cluster26129	Cluster261294	Cluster261308	Cluster261344	Cluster261595	Cluster26161	Cluster261629	Cluster261664	Cluster261666	Cluster261698	Cluster261703	Cluster261716	Cluster261733	Cluster261745	Cluster261747	Cluster261761	Cluster261765	Cluster261774	Cluster261794	Cluster261798	Cluster261799	Cluster261806	Cluster261809	Cluster261847	Cluster261867	Cluster261872	Cluster261919	Cluster261921	Cluster261924	Cluster261935	Cluster261942	Cluster261948	Cluster261949	Cluster261975	Cluster261976	Cluster262005	Cluster262025	Cluster26205	Cluster262075	Cluster262116	Cluster262224	Cluster26246	Cluster26254	Cluster262593	Cluster262602	Cluster262616	Cluster262618	Cluster262629	Cluster262662	Cluster262716	Cluster262736	Cluster262750	Cluster262754	Cluster26277	Cluster262804	Cluster262826	Cluster262830	Cluster262855	Cluster262879	Cluster262923	Cluster262933	Cluster262949	Cluster262967	Cluster263006	Cluster26304	Cluster2631	Cluster263120	Cluster263178	Cluster263213	Cluster26351	Cluster263514	Cluster26353	Cluster26358	Cluster26359	Cluster263590	Cluster2636	Cluster26360	Cluster263605	Cluster263606	Cluster263612	Cluster263616	Cluster263629	Cluster263661	Cluster263666	Cluster263679	Cluster263687	Cluster263692	Cluster263732	Cluster263744	Cluster263761	Cluster263764	Cluster263769	Cluster263781	Cluster26379	Cluster263809	Cluster263869	Cluster263878	Cluster26390	Cluster263929	Cluster263968	Cluster264	Cluster264012	Cluster264015	Cluster264016	Cluster264029	Cluster264037	Cluster264089	Cluster26414	Cluster264158	Cluster264166	Cluster26428	Cluster264376	Cluster264396	Cluster26440	Cluster26442	Cluster26443	Cluster264613	Cluster264637	Cluster264645	Cluster264669	Cluster264685	Cluster264692	Cluster264751	Cluster264786	Cluster264834	Cluster264835	Cluster264843	Cluster264852	Cluster264857	Cluster264888	Cluster264902	Cluster264963	Cluster26498	Cluster26499	Cluster264990	Cluster265024	Cluster265025	Cluster265050	Cluster265066	Cluster265080	Cluster265116	Cluster26513	Cluster265133	Cluster265136	Cluster265230	Cluster26528	Cluster265286	Cluster265326	Cluster265328	Cluster265388	Cluster265412	Cluster265417	Cluster26554	Cluster2656	Cluster26565	Cluster265664	Cluster265671	Cluster26568	Cluster265696	Cluster26570	Cluster265765	Cluster265774	Cluster265783	Cluster265786	Cluster265794	Cluster2658	Cluster265945	Cluster265954	Cluster265955	Cluster266014	Cluster266017	Cluster266028	Cluster266056	Cluster26606	Cluster266060	Cluster266069	Cluster26609	Cluster266105	Cluster266106	Cluster26611	Cluster266118	Cluster26618	Cluster26619	Cluster26624	Cluster266321	Cluster266339	Cluster26634	Cluster266420	Cluster26644	Cluster26653	Cluster266597	Cluster266634	Cluster266655	Cluster26668	Cluster266683	Cluster26670	Cluster266707	Cluster266720	Cluster266760	Cluster266819	Cluster266862	Cluster266873	Cluster266875	Cluster266901	Cluster266907	Cluster266911	Cluster266939	Cluster266964	Cluster266998	Cluster2670	Cluster267065	Cluster267101	Cluster267160	Cluster267172	Cluster26720	Cluster267229	Cluster267238	Cluster267242	Cluster267292	Cluster267304	Cluster26748	Cluster26762	Cluster267669	Cluster2677	Cluster267733	Cluster267766	Cluster267817	Cluster267825	Cluster267853	Cluster267858	Cluster267868	Cluster267884	Cluster267885	Cluster26792	Cluster267932	Cluster26795	Cluster267951	Cluster267989	Cluster268022	Cluster268030	Cluster268054	Cluster268072	Cluster268073	Cluster268077	Cluster26808	Cluster268106	Cluster268107	Cluster26811	Cluster268131	Cluster268135	Cluster268143	Cluster268151	Cluster268268	Cluster268274	Cluster268369	Cluster268412	Cluster26842	Cluster268466	Cluster26848	Cluster2685	Cluster268531	Cluster2686	Cluster26863	Cluster26864	Cluster268732	Cluster268776	Cluster26878	Cluster268783	Cluster268799	Cluster268865	Cluster26888	Cluster268892	Cluster268923	Cluster268927	Cluster268936	Cluster269027	Cluster269032	Cluster26904	Cluster269054	Cluster269056	Cluster26909	Cluster26914	Cluster269165	Cluster269214	Cluster269243	Cluster269296	Cluster269297	Cluster269300	Cluster26934	Cluster26937	Cluster269394	Cluster269466	Cluster2695	Cluster26961	Cluster269646	Cluster26969	Cluster269762	Cluster269799	Cluster269802	Cluster26981	Cluster269814	Cluster269825	Cluster269830	Cluster269844	Cluster26985	Cluster269858	Cluster269860	Cluster269891	Cluster269893	Cluster26990	Cluster269948	Cluster26996	Cluster269978	Cluster269981	Cluster270007	Cluster270032	Cluster270071	Cluster270152	Cluster270154	Cluster270193	Cluster270195	Cluster270202	Cluster270240	Cluster270249	Cluster270282	Cluster270286	Cluster270295	Cluster2703	Cluster27047	Cluster270484	Cluster27052	Cluster270611	Cluster270647	Cluster27066	Cluster270663	Cluster270666	Cluster270707	Cluster27078	Cluster270793	Cluster270836	Cluster270843	Cluster270880	Cluster270887	Cluster27093	Cluster270948	Cluster270957	Cluster27096	Cluster270991	Cluster271036	Cluster271060	Cluster271064	Cluster271069	Cluster271073	Cluster27111	Cluster271113	Cluster271175	Cluster271177	Cluster271192	Cluster271206	Cluster271321	Cluster27136	Cluster271397	Cluster271431	Cluster271447	Cluster271464	Cluster27151	Cluster271524	Cluster271561	Cluster2716	Cluster271633	Cluster27167	Cluster27183	Cluster27188	Cluster27189	Cluster271911	Cluster271917	Cluster271921	Cluster271953	Cluster271993	Cluster27201	Cluster272025	Cluster272029	Cluster272055	Cluster27212	Cluster27214	Cluster272149	Cluster27215	Cluster272154	Cluster272161	Cluster272163	Cluster272176	Cluster272177	Cluster27219	Cluster272200	Cluster272206	Cluster272261	Cluster272263	Cluster272267	Cluster272287	Cluster272434	Cluster272440	Cluster272539	Cluster27256	Cluster272579	Cluster2726	Cluster272662	Cluster27274	Cluster272904	Cluster272933	Cluster272970	Cluster272973	Cluster273029	Cluster273041	Cluster273046	Cluster273061	Cluster273068	Cluster273102	Cluster273138	Cluster273141	Cluster273151	Cluster273158	Cluster273175	Cluster273187	Cluster273203	Cluster273215	Cluster273217	Cluster273224	Cluster273226	Cluster273227	Cluster273312	Cluster27333	Cluster273368	Cluster27339	Cluster273401	Cluster273422	Cluster27344	Cluster27348	Cluster273544	Cluster273546	Cluster273598	Cluster273653	Cluster273695	Cluster273749	Cluster273764	Cluster273829	Cluster273858	Cluster274033	Cluster274076	Cluster274089	Cluster274125	Cluster274133	Cluster274141	Cluster274150	Cluster274156	Cluster274237	Cluster274240	Cluster274279	Cluster27431	Cluster274384	Cluster274398	Cluster274426	Cluster274478	Cluster274488	Cluster27449	Cluster274503	Cluster274510	Cluster274515	Cluster274536	Cluster274564	Cluster27460	Cluster274638	Cluster274684	Cluster274696	Cluster274697	Cluster274739	Cluster274781	Cluster274810	Cluster2750	Cluster27503	Cluster275106	Cluster275116	Cluster275133	Cluster27518	Cluster275206	Cluster275222	Cluster275239	Cluster275256	Cluster27528	Cluster275290	Cluster275292	Cluster275307	Cluster275325	Cluster275338	Cluster275376	Cluster275383	Cluster275385	Cluster275405	Cluster275413	Cluster275433	Cluster275450	Cluster275462	Cluster275471	Cluster275510	Cluster275533	Cluster275536	Cluster275538	Cluster27556	Cluster275569	Cluster275587	Cluster275638	Cluster275669	Cluster275706	Cluster275723	Cluster27585	Cluster275977	Cluster276010	Cluster276177	Cluster276193	Cluster276214	Cluster276232	Cluster276260	Cluster27627	Cluster276277	Cluster276281	Cluster276292	Cluster276303	Cluster276323	Cluster276362	Cluster27639	Cluster276435	Cluster276446	Cluster276453	Cluster276455	Cluster276513	Cluster276526	Cluster276540	Cluster276547	Cluster276568	Cluster276570	Cluster276573	Cluster276576	Cluster276612	Cluster276617	Cluster276652	Cluster276665	Cluster276686	Cluster276722	Cluster276732	Cluster276765	Cluster276769	Cluster276772	Cluster276829	Cluster276860	Cluster27688	Cluster276885	Cluster276925	Cluster27704	Cluster27707	Cluster277076	Cluster277096	Cluster27716	Cluster277311	Cluster27735	Cluster277361	Cluster277380	Cluster277382	Cluster277386	Cluster277394	Cluster277412	Cluster27745	Cluster277493	Cluster277507	Cluster277517	Cluster277576	Cluster277597	Cluster2776	Cluster277627	Cluster27763	Cluster277636	Cluster277638	Cluster277646	Cluster277685	Cluster277733	Cluster277736	Cluster277776	Cluster277781	Cluster277797	Cluster277811	Cluster277818	Cluster277820	Cluster277821	Cluster27786	Cluster27795	Cluster277956	Cluster27801	Cluster27803	Cluster278055	Cluster278116	Cluster278124	Cluster278167	Cluster278354	Cluster278404	Cluster278441	Cluster278491	Cluster278521	Cluster278567	Cluster278577	Cluster278581	Cluster278595	Cluster278604	Cluster278622	Cluster278633	Cluster278688	Cluster278704	Cluster278744	Cluster278754	Cluster278811	Cluster278848	Cluster278887	Cluster279236	Cluster279246	Cluster27939	Cluster279537	Cluster279543	Cluster279554	Cluster279559	Cluster279607	Cluster279615	Cluster279656	Cluster279714	Cluster279725	Cluster279732	Cluster279746	Cluster279750	Cluster279781	Cluster279804	Cluster279829	Cluster279854	Cluster279876	Cluster279877	Cluster279881	Cluster279915	Cluster279916	Cluster279937	Cluster279955	Cluster279969	Cluster27999	Cluster279999	Cluster2800	Cluster280002	Cluster280042	Cluster280163	Cluster280174	Cluster280218	Cluster280270	Cluster28029	Cluster280374	Cluster280378	Cluster28057	Cluster2806	Cluster280661	Cluster280669	Cluster280677	Cluster280679	Cluster28069	Cluster280700	Cluster280702	Cluster280726	Cluster280728	Cluster280738	Cluster28075	Cluster280757	Cluster280763	Cluster280787	Cluster280798	Cluster28080	Cluster280811	Cluster280830	Cluster280862	Cluster280864	Cluster280906	Cluster280935	Cluster280993	Cluster281002	Cluster281006	Cluster281017	Cluster281039	Cluster281075	Cluster281089	Cluster281095	Cluster281139	Cluster281185	Cluster281259	Cluster281292	Cluster281309	Cluster281322	Cluster28134	Cluster28137	Cluster281387	Cluster28142	Cluster2815	Cluster28159	Cluster281706	Cluster281707	Cluster281725	Cluster281776	Cluster281778	Cluster281792	Cluster281807	Cluster281814	Cluster281815	Cluster281825	Cluster281858	Cluster281868	Cluster281888	Cluster281889	Cluster281901	Cluster281906	Cluster281910	Cluster281929	Cluster281939	Cluster281944	Cluster281947	Cluster281954	Cluster282002	Cluster282012	Cluster28202	Cluster282030	Cluster282050	Cluster282060	Cluster282127	Cluster282128	Cluster282175	Cluster282176	Cluster282189	Cluster28223	Cluster282236	Cluster282251	Cluster28230	Cluster282360	Cluster282379	Cluster28242	Cluster28243	Cluster282481	Cluster282555	Cluster28257	Cluster282765	Cluster28283	Cluster282848	Cluster28285	Cluster282887	Cluster282896	Cluster282912	Cluster282915	Cluster282941	Cluster282971	Cluster282973	Cluster282987	Cluster283001	Cluster283002	Cluster283030	Cluster283040	Cluster283049	Cluster283067	Cluster283068	Cluster283081	Cluster283179	Cluster283219	Cluster28323	Cluster283252	Cluster28327	Cluster28331	Cluster283315	Cluster283340	Cluster283348	Cluster28337	Cluster283398	Cluster283447	Cluster28349	Cluster283569	Cluster2836	Cluster283631	Cluster283724	Cluster28373	Cluster283747	Cluster28396	Cluster284004	Cluster284034	Cluster284072	Cluster284085	Cluster284101	Cluster284116	Cluster284132	Cluster284144	Cluster284151	Cluster284172	Cluster28419	Cluster284212	Cluster284251	Cluster284271	Cluster284297	Cluster284375	Cluster284379	Cluster284394	Cluster284405	Cluster284406	Cluster284416	Cluster284446	Cluster284457	Cluster28446	Cluster284462	Cluster284483	Cluster284487	Cluster284514	Cluster284519	Cluster28460	Cluster28466	Cluster284767	Cluster284814	Cluster284911	Cluster284922	Cluster285085	Cluster285096	Cluster285119	Cluster285125	Cluster28513	Cluster285183	Cluster285199	Cluster285211	Cluster285234	Cluster285254	Cluster285272	Cluster285276	Cluster285283	Cluster285285	Cluster285289	Cluster285324	Cluster285332	Cluster285346	Cluster285353	Cluster28537	Cluster285375	Cluster285380	Cluster285421	Cluster285424	Cluster285438	Cluster285439	Cluster285454	Cluster285476	Cluster285493	Cluster285496	Cluster285502	Cluster285509	Cluster285543	Cluster285578	Cluster285594	Cluster285595	Cluster285633	Cluster28564	Cluster28568	Cluster285699	Cluster285739	Cluster285752	Cluster285810	Cluster285824	Cluster285882	Cluster285923	Cluster285969	Cluster286012	Cluster28617	Cluster28618	Cluster28624	Cluster286240	Cluster286263	Cluster286275	Cluster286350	Cluster286367	Cluster286368	Cluster286373	Cluster286382	Cluster286384	Cluster286436	Cluster286444	Cluster286464	Cluster286484	Cluster286499	Cluster286542	Cluster286554	Cluster286563	Cluster286590	Cluster286604	Cluster286609	Cluster286614	Cluster286623	Cluster286696	Cluster286750	Cluster28676	Cluster286760	Cluster286773	Cluster286777	Cluster28683	Cluster286843	Cluster286852	Cluster286869	Cluster287040	Cluster28716	Cluster287178	Cluster287201	Cluster28721	Cluster287233	Cluster287421	Cluster28743	Cluster287458	Cluster287474	Cluster287485	Cluster287492	Cluster287510	Cluster28754	Cluster287549	Cluster287592	Cluster287609	Cluster287639	Cluster28764	Cluster287668	Cluster287677	Cluster287694	Cluster287719	Cluster287764	Cluster287779	Cluster28782	Cluster287834	Cluster287850	Cluster287876	Cluster2879	Cluster287902	Cluster287921	Cluster287939	Cluster287958	Cluster287975	Cluster288	Cluster288042	Cluster28805	Cluster28806	Cluster288088	Cluster288089	Cluster288109	Cluster288148	Cluster288223	Cluster288256	Cluster28850	Cluster288517	Cluster288535	Cluster288538	Cluster288553	Cluster288560	Cluster288590	Cluster288595	Cluster288602	Cluster288616	Cluster288617	Cluster288638	Cluster288646	Cluster288676	Cluster288678	Cluster288689	Cluster288700	Cluster28872	Cluster288726	Cluster288756	Cluster288801	Cluster28882	Cluster288822	Cluster288829	Cluster288831	Cluster2889	Cluster28894	Cluster288961	Cluster288977	Cluster28899	Cluster28904	Cluster289155	Cluster289265	Cluster289313	Cluster28933	Cluster289390	Cluster289424	Cluster289431	Cluster28946	Cluster289471	Cluster28948	Cluster289653	Cluster289675	Cluster289677	Cluster289693	Cluster289694	Cluster289701	Cluster289721	Cluster289728	Cluster28976	Cluster289811	Cluster289813	Cluster289820	Cluster289837	Cluster28987	Cluster289872	Cluster28989	Cluster289898	Cluster289901	Cluster289908	Cluster289909	Cluster289911	Cluster289928	Cluster28994	Cluster289974	Cluster28998	Cluster290016	Cluster290018	Cluster290040	Cluster290041	Cluster290095	Cluster290185	Cluster29019	Cluster29021	Cluster290236	Cluster290305	Cluster290313	Cluster290382	Cluster290397	Cluster29043	Cluster290431	Cluster290472	Cluster29055	Cluster290589	Cluster290612	Cluster29082	Cluster290850	Cluster290860	Cluster290873	Cluster290881	Cluster290895	Cluster290903	Cluster29091	Cluster290937	Cluster290995	Cluster290996	Cluster290999	Cluster291	Cluster291000	Cluster291026	Cluster291035	Cluster291040	Cluster291085	Cluster291093	Cluster29111	Cluster291124	Cluster291136	Cluster291138	Cluster291156	Cluster29116	Cluster2912	Cluster291204	Cluster291223	Cluster291232	Cluster291250	Cluster2913	Cluster291305	Cluster291326	Cluster29134	Cluster291351	Cluster291367	Cluster291388	Cluster29139	Cluster29142	Cluster291437	Cluster291456	Cluster291496	Cluster291510	Cluster291527	Cluster291535	Cluster29155	Cluster291671	Cluster291715	Cluster29180	Cluster291871	Cluster291905	Cluster291910	Cluster291939	Cluster291950	Cluster291989	Cluster292029	Cluster292056	Cluster292100	Cluster292107	Cluster292130	Cluster29215	Cluster292175	Cluster292177	Cluster292179	Cluster292186	Cluster292187	Cluster292192	Cluster29222	Cluster292220	Cluster292289	Cluster292317	Cluster292439	Cluster29244	Cluster292483	Cluster292562	Cluster29260	Cluster292602	Cluster292624	Cluster292766	Cluster2928	Cluster292809	Cluster2929	Cluster292900	Cluster29291	Cluster29296	Cluster292989	Cluster293028	Cluster293039	Cluster293058	Cluster293077	Cluster293111	Cluster293120	Cluster293162	Cluster293178	Cluster29319	Cluster293195	Cluster293228	Cluster293243	Cluster293259	Cluster293261	Cluster293305	Cluster293306	Cluster293317	Cluster29333	Cluster293331	Cluster293385	Cluster29340	Cluster293431	Cluster29344	Cluster29351	Cluster29361	Cluster293611	Cluster293619	Cluster293646	Cluster293668	Cluster29367	Cluster293694	Cluster293717	Cluster29381	Cluster293854	Cluster293961	Cluster29397	Cluster29404	Cluster294123	Cluster294132	Cluster294142	Cluster294145	Cluster294163	Cluster294256	Cluster294303	Cluster294305	Cluster29431	Cluster294331	Cluster294350	Cluster294384	Cluster294502	Cluster294524	Cluster294530	Cluster29463	Cluster294648	Cluster2947	Cluster294728	Cluster29487	Cluster294905	Cluster294998	Cluster295127	Cluster29517	Cluster295177	Cluster295218	Cluster295302	Cluster29531	Cluster295315	Cluster295327	Cluster295331	Cluster295399	Cluster295404	Cluster29552	Cluster295530	Cluster295552	Cluster295607	Cluster295628	Cluster29567	Cluster295691	Cluster295697	Cluster29574	Cluster295744	Cluster295756	Cluster295773	Cluster295866	Cluster29589	Cluster295909	Cluster295944	Cluster29595	Cluster295964	Cluster295966	Cluster29598	Cluster296004	Cluster296009	Cluster296062	Cluster296072	Cluster296084	Cluster296135	Cluster2962	Cluster296210	Cluster296211	Cluster296251	Cluster29629	Cluster296413	Cluster296473	Cluster296493	Cluster296524	Cluster296533	Cluster296608	Cluster296692	Cluster296703	Cluster296705	Cluster296708	Cluster296709	Cluster296777	Cluster296812	Cluster296829	Cluster296832	Cluster296850	Cluster296851	Cluster296868	Cluster296871	Cluster296931	Cluster296957	Cluster296986	Cluster297020	Cluster297024	Cluster297039	Cluster297044	Cluster2972	Cluster29721	Cluster29722	Cluster297222	Cluster297241	Cluster29730	Cluster297363	Cluster29741	Cluster297417	Cluster297647	Cluster297649	Cluster29767	Cluster297674	Cluster29768	Cluster297695	Cluster297704	Cluster297763	Cluster297812	Cluster297814	Cluster297896	Cluster297898	Cluster297926	Cluster297935	Cluster297937	Cluster297950	Cluster298010	Cluster298035	Cluster29804	Cluster29805	Cluster298055	Cluster29806	Cluster298067	Cluster298070	Cluster298087	Cluster298152	Cluster29817	Cluster298178	Cluster298182	Cluster298194	Cluster2982	Cluster298271	Cluster29835	Cluster298355	Cluster29838	Cluster298446	Cluster298476	Cluster298545	Cluster298564	Cluster29866	Cluster298735	Cluster2988	Cluster298845	Cluster298846	Cluster298859	Cluster298873	Cluster298882	Cluster298900	Cluster298908	Cluster298927	Cluster29893	Cluster298937	Cluster298955	Cluster298989	Cluster298993	Cluster299015	Cluster299027	Cluster299045	Cluster299046	Cluster299052	Cluster299069	Cluster29907	Cluster299070	Cluster299092	Cluster299109	Cluster299120	Cluster299132	Cluster299137	Cluster299144	Cluster299147	Cluster299152	Cluster299182	Cluster299243	Cluster299267	Cluster299320	Cluster299344	Cluster299362	Cluster299379	Cluster299411	Cluster299475	Cluster299529	Cluster299544	Cluster299631	Cluster299633	Cluster299974	Cluster300042	Cluster300057	Cluster300097	Cluster300141	Cluster300181	Cluster300186	Cluster300188	Cluster300207	Cluster300224	Cluster300233	Cluster300235	Cluster300238	Cluster300246	Cluster300315	Cluster300347	Cluster300348	Cluster30036	Cluster300390	Cluster300432	Cluster300572	Cluster30058	Cluster300611	Cluster300811	Cluster300821	Cluster30083	Cluster300981	Cluster301049	Cluster30105	Cluster30110	Cluster301121	Cluster301128	Cluster301150	Cluster301152	Cluster301166	Cluster301214	Cluster301221	Cluster30126	Cluster301301	Cluster301331	Cluster30136	Cluster301365	Cluster30141	Cluster301495	Cluster301497	Cluster301498	Cluster301509	Cluster301557	Cluster301560	Cluster301602	Cluster301622	Cluster301640	Cluster301668	Cluster30179	Cluster301790	Cluster301854	Cluster302044	Cluster30205	Cluster302097	Cluster302104	Cluster30212	Cluster30220	Cluster302275	Cluster30230	Cluster302304	Cluster302329	Cluster30236	Cluster302361	Cluster302421	Cluster302435	Cluster302482	Cluster302524	Cluster30253	Cluster30256	Cluster302561	Cluster302568	Cluster302598	Cluster302638	Cluster302659	Cluster302663	Cluster302675	Cluster302684	Cluster302709	Cluster302727	Cluster302729	Cluster302760	Cluster302823	Cluster30286	Cluster30288	Cluster302882	Cluster30293	Cluster302943	Cluster302990	Cluster303076	Cluster303175	Cluster30325	Cluster30326	Cluster3033	Cluster30347	Cluster30352	Cluster303520	Cluster303530	Cluster303534	Cluster303551	Cluster303607	Cluster303632	Cluster303635	Cluster303648	Cluster303676	Cluster303677	Cluster30369	Cluster303709	Cluster303736	Cluster303793	Cluster303801	Cluster303827	Cluster303836	Cluster303838	Cluster30384	Cluster303854	Cluster303889	Cluster303919	Cluster303925	Cluster303965	Cluster303991	Cluster30401	Cluster304022	Cluster30408	Cluster304099	Cluster304100	Cluster304115	Cluster304196	Cluster304224	Cluster304261	Cluster304303	Cluster304364	Cluster3044	Cluster304464	Cluster304591	Cluster304670	Cluster304681	Cluster304691	Cluster304692	Cluster304704	Cluster304716	Cluster304723	Cluster304736	Cluster304738	Cluster304746	Cluster304750	Cluster304762	Cluster304829	Cluster304834	Cluster304838	Cluster304861	Cluster304890	Cluster304915	Cluster304960	Cluster304969	Cluster30498	Cluster304999	Cluster305007	Cluster305092	Cluster305120	Cluster305123	Cluster305144	Cluster305182	Cluster305192	Cluster305215	Cluster305217	Cluster30522	Cluster30524	Cluster305251	Cluster305384	Cluster305418	Cluster30547	Cluster305564	Cluster305583	Cluster305677	Cluster305705	Cluster305754	Cluster30580	Cluster30585	Cluster305883	Cluster305899	Cluster305905	Cluster305906	Cluster305910	Cluster305940	Cluster305941	Cluster305962	Cluster305966	Cluster30597	Cluster305984	Cluster306054	Cluster30609	Cluster306091	Cluster306152	Cluster306158	Cluster306160	Cluster306163	Cluster306172	Cluster306179	Cluster306183	Cluster306188	Cluster30620	Cluster306216	Cluster306219	Cluster306224	Cluster306234	Cluster30624	Cluster306284	Cluster306288	Cluster306309	Cluster30631	Cluster306359	Cluster30643	Cluster306495	Cluster30650	Cluster30655	Cluster30657	Cluster30658	Cluster306641	Cluster30672	Cluster306791	Cluster306815	Cluster306877	Cluster306939	Cluster30695	Cluster307035	Cluster30707	Cluster307095	Cluster307126	Cluster307156	Cluster307162	Cluster307171	Cluster3072	Cluster30721	Cluster307260	Cluster307263	Cluster307264	Cluster307266	Cluster307278	Cluster307344	Cluster307359	Cluster307406	Cluster307412	Cluster307429	Cluster307444	Cluster307445	Cluster307516	Cluster307601	Cluster307641	Cluster307668	Cluster30770	Cluster307722	Cluster307752	Cluster307763	Cluster307779	Cluster307822	Cluster307849	Cluster307857	Cluster307971	Cluster30800	Cluster30804	Cluster308092	Cluster308195	Cluster308265	Cluster308266	Cluster308332	Cluster308387	Cluster308408	Cluster308416	Cluster308445	Cluster308450	Cluster308478	Cluster308480	Cluster308483	Cluster308533	Cluster308546	Cluster308558	Cluster308579	Cluster308584	Cluster308587	Cluster308630	Cluster308664	Cluster308667	Cluster308668	Cluster308700	Cluster308716	Cluster308718	Cluster308725	Cluster308752	Cluster308760	Cluster30879	Cluster308833	Cluster308847	Cluster30888	Cluster308900	Cluster308906	Cluster308918	Cluster308963	Cluster308980	Cluster309054	Cluster309058	Cluster309059	Cluster309077	Cluster30912	Cluster309178	Cluster309402	Cluster309415	Cluster30948	Cluster309543	Cluster309563	Cluster309567	Cluster309568	Cluster309595	Cluster30965	Cluster30966	Cluster309667	Cluster309682	Cluster30969	Cluster309708	Cluster30972	Cluster309727	Cluster309743	Cluster309745	Cluster309786	Cluster309793	Cluster309815	Cluster309820	Cluster309846	Cluster309877	Cluster309908	Cluster309922	Cluster309934	Cluster309941	Cluster309974	Cluster31001	Cluster310064	Cluster310080	Cluster310151	Cluster31017	Cluster310201	Cluster310253	Cluster310361	Cluster310374	Cluster31038	Cluster310396	Cluster3104	Cluster310458	Cluster3105	Cluster31050	Cluster310625	Cluster310728	Cluster310734	Cluster31077	Cluster310782	Cluster310792	Cluster310807	Cluster310816	Cluster310820	Cluster310828	Cluster310852	Cluster310867	Cluster310912	Cluster310929	Cluster310931	Cluster310936	Cluster310962	Cluster310984	Cluster310988	Cluster31101	Cluster311029	Cluster311049	Cluster311056	Cluster311105	Cluster311112	Cluster311127	Cluster311148	Cluster311195	Cluster311238	Cluster311270	Cluster311276	Cluster311283	Cluster311331	Cluster311341	Cluster311388	Cluster31151	Cluster311566	Cluster311620	Cluster3117	Cluster311719	Cluster31178	Cluster31180	Cluster311847	Cluster311969	Cluster31197	Cluster311977	Cluster312013	Cluster312051	Cluster312082	Cluster312090	Cluster312095	Cluster312108	Cluster312125	Cluster312140	Cluster312161	Cluster312162	Cluster312165	Cluster312166	Cluster312199	Cluster3122	Cluster312273	Cluster312278	Cluster31228	Cluster31230	Cluster312305	Cluster312309	Cluster312330	Cluster312337	Cluster312340	Cluster312344	Cluster312366	Cluster312387	Cluster312389	Cluster312423	Cluster312432	Cluster312433	Cluster312438	Cluster312440	Cluster31251	Cluster312529	Cluster312531	Cluster312569	Cluster312572	Cluster312595	Cluster312635	Cluster312648	Cluster312651	Cluster312688	Cluster312733	Cluster312738	Cluster312792	Cluster312804	Cluster312808	Cluster312877	Cluster31291	Cluster312912	Cluster312925	Cluster312957	Cluster313070	Cluster313200	Cluster313287	Cluster313292	Cluster313299	Cluster313320	Cluster313331	Cluster31335	Cluster3134	Cluster313426	Cluster313465	Cluster313472	Cluster313532	Cluster31355	Cluster313589	Cluster313666	Cluster313670	Cluster313687	Cluster31371	Cluster313759	Cluster313765	Cluster313779	Cluster313803	Cluster313810	Cluster313819	Cluster313846	Cluster313867	Cluster313939	Cluster313957	Cluster314000	Cluster314056	Cluster314083	Cluster314142	Cluster314193	Cluster3142	Cluster314276	Cluster314471	Cluster314473	Cluster314487	Cluster314494	Cluster314496	Cluster314529	Cluster314613	Cluster314625	Cluster314643	Cluster314653	Cluster314662	Cluster314674	Cluster314691	Cluster314693	Cluster314704	Cluster314779	Cluster314782	Cluster314783	Cluster314786	Cluster314794	Cluster31480	Cluster314807	Cluster31483	Cluster314834	Cluster31487	Cluster314875	Cluster314906	Cluster314908	Cluster314909	Cluster314914	Cluster314916	Cluster314917	Cluster314929	Cluster314949	Cluster314967	Cluster314986	Cluster314990	Cluster314997	Cluster315019	Cluster31508	Cluster315109	Cluster315113	Cluster315135	Cluster315140	Cluster315143	Cluster315202	Cluster315206	Cluster315213	Cluster315220	Cluster315237	Cluster315272	Cluster31531	Cluster315329	Cluster315350	Cluster315379	Cluster315389	Cluster3154	Cluster31541	Cluster315519	Cluster3157	Cluster315749	Cluster315764	Cluster315771	Cluster315801	Cluster315804	Cluster315805	Cluster315806	Cluster315834	Cluster315863	Cluster315865	Cluster315874	Cluster315876	Cluster315891	Cluster315895	Cluster315898	Cluster315903	Cluster315907	Cluster315921	Cluster31596	Cluster315974	Cluster315982	Cluster315987	Cluster315989	Cluster316034	Cluster316087	Cluster316110	Cluster316122	Cluster316129	Cluster316136	Cluster316148	Cluster316163	Cluster316200	Cluster316236	Cluster316238	Cluster316239	Cluster316262	Cluster316264	Cluster316279	Cluster316326	Cluster316342	Cluster316421	Cluster31648	Cluster31654	Cluster316544	Cluster316609	Cluster316713	Cluster31689	Cluster316902	Cluster316955	Cluster316979	Cluster31698	Cluster316989	Cluster31703	Cluster317048	Cluster317049	Cluster317072	Cluster317080	Cluster317082	Cluster317083	Cluster31709	Cluster317096	Cluster31710	Cluster317121	Cluster317145	Cluster317150	Cluster317181	Cluster317198	Cluster317231	Cluster317236	Cluster317242	Cluster317264	Cluster317292	Cluster317333	Cluster31735	Cluster317351	Cluster317354	Cluster31736	Cluster317385	Cluster317390	Cluster31740	Cluster317403	Cluster31746	Cluster31750	Cluster317506	Cluster317594	Cluster3176	Cluster317622	Cluster317632	Cluster317644	Cluster317646	Cluster317650	Cluster317654	Cluster317675	Cluster317710	Cluster317719	Cluster31773	Cluster317798	Cluster31783	Cluster317850	Cluster317866	Cluster317881	Cluster317891	Cluster31793	Cluster31802	Cluster318025	Cluster31803	Cluster318087	Cluster318112	Cluster318125	Cluster31820	Cluster318227	Cluster31824	Cluster318243	Cluster318249	Cluster318267	Cluster318282	Cluster318297	Cluster318298	Cluster318300	Cluster318328	Cluster318406	Cluster318417	Cluster318432	Cluster318433	Cluster31845	Cluster318456	Cluster318465	Cluster318467	Cluster318491	Cluster318494	Cluster318502	Cluster318528	Cluster318537	Cluster318543	Cluster318583	Cluster318605	Cluster318631	Cluster318652	Cluster318662	Cluster318674	Cluster318754	Cluster318793	Cluster318825	Cluster31883	Cluster318866	Cluster318904	Cluster318916	Cluster318948	Cluster319054	Cluster319080	Cluster319151	Cluster319153	Cluster31919	Cluster319236	Cluster319241	Cluster319272	Cluster31932	Cluster319411	Cluster319422	Cluster31943	Cluster319434	Cluster319460	Cluster319470	Cluster319508	Cluster319530	Cluster319572	Cluster319593	Cluster3196	Cluster319639	Cluster319662	Cluster31968	Cluster319698	Cluster319713	Cluster319732	Cluster319745	Cluster319812	Cluster319855	Cluster319882	Cluster319956	Cluster319962	Cluster319991	Cluster320015	Cluster32005	Cluster32011	Cluster320185	Cluster32019	Cluster320193	Cluster320290	Cluster32035	Cluster320373	Cluster320505	Cluster32055	Cluster320582	Cluster3206	Cluster320601	Cluster320647	Cluster32066	Cluster320667	Cluster320691	Cluster320703	Cluster320727	Cluster320760	Cluster320778	Cluster32082	Cluster320825	Cluster320835	Cluster320856	Cluster320903	Cluster320911	Cluster320933	Cluster32094	Cluster320963	Cluster320972	Cluster320976	Cluster32099	Cluster32108	Cluster321087	Cluster321094	Cluster321128	Cluster321143	Cluster321180	Cluster321239	Cluster321262	Cluster32134	Cluster321359	Cluster321378	Cluster321498	Cluster321558	Cluster321573	Cluster321621	Cluster32166	Cluster3217	Cluster321719	Cluster321798	Cluster321828	Cluster321848	Cluster321892	Cluster321900	Cluster32191	Cluster321916	Cluster321921	Cluster321940	Cluster321992	Cluster321993	Cluster32200	Cluster322006	Cluster322013	Cluster322024	Cluster322030	Cluster32205	Cluster322080	Cluster322082	Cluster322126	Cluster322137	Cluster322140	Cluster322149	Cluster322156	Cluster322183	Cluster32223	Cluster322240	Cluster322246	Cluster322261	Cluster322287	Cluster322292	Cluster322311	Cluster32232	Cluster322322	Cluster322347	Cluster322373	Cluster322402	Cluster322413	Cluster32242	Cluster322427	Cluster322433	Cluster322520	Cluster32257	Cluster322654	Cluster322664	Cluster322724	Cluster32277	Cluster322774	Cluster322829	Cluster322851	Cluster32286	Cluster3230	Cluster32301	Cluster323170	Cluster323175	Cluster323203	Cluster323205	Cluster323270	Cluster32328	Cluster323298	Cluster3233	Cluster323304	Cluster323308	Cluster323327	Cluster323379	Cluster323401	Cluster323408	Cluster323426	Cluster323457	Cluster323504	Cluster323525	Cluster323536	Cluster32354	Cluster323562	Cluster323567	Cluster323637	Cluster323638	Cluster32364	Cluster323695	Cluster32370	Cluster323703	Cluster323744	Cluster323747	Cluster323754	Cluster323761	Cluster323839	Cluster323853	Cluster323864	Cluster323906	Cluster323938	Cluster3240	Cluster32401	Cluster32405	Cluster324059	Cluster32407	Cluster324107	Cluster32412	Cluster324147	Cluster324171	Cluster324353	Cluster324414	Cluster324416	Cluster324425	Cluster324447	Cluster324452	Cluster324457	Cluster324468	Cluster32448	Cluster324482	Cluster324492	Cluster324515	Cluster324516	Cluster324520	Cluster324527	Cluster32455	Cluster324558	Cluster324577	Cluster324580	Cluster324584	Cluster324627	Cluster324639	Cluster324667	Cluster324679	Cluster324682	Cluster324691	Cluster324729	Cluster324732	Cluster32475	Cluster324793	Cluster324801	Cluster324811	Cluster324812	Cluster324830	Cluster324854	Cluster324858	Cluster324879	Cluster324896	Cluster324898	Cluster32492	Cluster324953	Cluster324968	Cluster324991	Cluster325019	Cluster325032	Cluster325078	Cluster325090	Cluster325132	Cluster325139	Cluster325147	Cluster325150	Cluster325176	Cluster325206	Cluster32521	Cluster325213	Cluster325246	Cluster325275	Cluster32529	Cluster325397	Cluster32541	Cluster325413	Cluster3255	Cluster325516	Cluster32559	Cluster325689	Cluster32571	Cluster325723	Cluster325734	Cluster325750	Cluster325783	Cluster325834	Cluster325843	Cluster325854	Cluster325864	Cluster325878	Cluster325904	Cluster325911	Cluster325921	Cluster326013	Cluster326048	Cluster326050	Cluster326060	Cluster326096	Cluster326127	Cluster326128	Cluster326141	Cluster326148	Cluster326191	Cluster326200	Cluster326207	Cluster32621	Cluster326242	Cluster326277	Cluster326310	Cluster326340	Cluster326341	Cluster326373	Cluster326375	Cluster326386	Cluster326436	Cluster326504	Cluster326578	Cluster326581	Cluster326690	Cluster32681	Cluster326849	Cluster326914	Cluster326939	Cluster326942	Cluster326950	Cluster326992	Cluster327011	Cluster327030	Cluster327068	Cluster327097	Cluster327121	Cluster327138	Cluster327145	Cluster327159	Cluster327183	Cluster327202	Cluster327205	Cluster327210	Cluster327212	Cluster32723	Cluster327237	Cluster327247	Cluster327292	Cluster327294	Cluster327297	Cluster327316	Cluster327369	Cluster327376	Cluster327395	Cluster327396	Cluster327415	Cluster327421	Cluster327432	Cluster327436	Cluster327480	Cluster327560	Cluster327578	Cluster32759	Cluster327632	Cluster327640	Cluster327708	Cluster327748	Cluster327753	Cluster327754	Cluster327884	Cluster328039	Cluster328318	Cluster32833	Cluster328367	Cluster328399	Cluster328404	Cluster328414	Cluster328452	Cluster32846	Cluster328510	Cluster328547	Cluster328551	Cluster328560	Cluster328562	Cluster32857	Cluster328571	Cluster328605	Cluster328611	Cluster328613	Cluster328614	Cluster328620	Cluster328629	Cluster328651	Cluster328671	Cluster328680	Cluster328695	Cluster328704	Cluster328732	Cluster328805	Cluster328839	Cluster328840	Cluster328848	Cluster32886	Cluster328860	Cluster328873	Cluster328933	Cluster328939	Cluster328944	Cluster328958	Cluster328964	Cluster32900	Cluster329018	Cluster329020	Cluster329049	Cluster329075	Cluster329088	Cluster329156	Cluster329163	Cluster329201	Cluster32925	Cluster329257	Cluster329299	Cluster329303	Cluster329374	Cluster329408	Cluster32952	Cluster32960	Cluster329654	Cluster3297	Cluster329703	Cluster329715	Cluster329743	Cluster329747	Cluster329750	Cluster329762	Cluster329780	Cluster329784	Cluster329785	Cluster329809	Cluster329819	Cluster329859	Cluster329867	Cluster329875	Cluster329911	Cluster32995	Cluster329950	Cluster32996	Cluster329970	Cluster329986	Cluster329988	Cluster329994	Cluster329998	Cluster330012	Cluster330051	Cluster330052	Cluster3301	Cluster330112	Cluster330116	Cluster330119	Cluster33013	Cluster330165	Cluster330211	Cluster330247	Cluster330256	Cluster330258	Cluster33026	Cluster330266	Cluster330287	Cluster33029	Cluster330291	Cluster330301	Cluster33033	Cluster330330	Cluster330331	Cluster33040	Cluster330424	Cluster330436	Cluster330443	Cluster330473	Cluster330484	Cluster330575	Cluster330577	Cluster330622	Cluster33066	Cluster33077	Cluster330796	Cluster330800	Cluster33081	Cluster33093	Cluster330945	Cluster33095	Cluster331103	Cluster331112	Cluster331122	Cluster331143	Cluster331149	Cluster331152	Cluster331165	Cluster331170	Cluster33120	Cluster331236	Cluster331252	Cluster331259	Cluster331281	Cluster331288	Cluster331343	Cluster331380	Cluster331453	Cluster331456	Cluster331492	Cluster331500	Cluster33154	Cluster331545	Cluster331557	Cluster331593	Cluster331598	Cluster331603	Cluster331627	Cluster331657	Cluster331670	Cluster33172	Cluster331748	Cluster33175	Cluster331800	Cluster331814	Cluster331834	Cluster331866	Cluster33187	Cluster331885	Cluster33192	Cluster331977	Cluster331978	Cluster331998	Cluster332038	Cluster33209	Cluster332097	Cluster332120	Cluster332130	Cluster332154	Cluster332194	Cluster33222	Cluster33225	Cluster332353	Cluster332498	Cluster332536	Cluster332546	Cluster332574	Cluster332578	Cluster332587	Cluster332598	Cluster332609	Cluster332616	Cluster332636	Cluster332670	Cluster332674	Cluster332699	Cluster332705	Cluster332724	Cluster332725	Cluster332736	Cluster332774	Cluster332791	Cluster332822	Cluster332845	Cluster33285	Cluster332850	Cluster332866	Cluster332867	Cluster332881	Cluster332891	Cluster332907	Cluster332910	Cluster332913	Cluster332930	Cluster332952	Cluster332956	Cluster332974	Cluster332984	Cluster332996	Cluster33301	Cluster333016	Cluster333026	Cluster333035	Cluster333037	Cluster333054	Cluster333058	Cluster333067	Cluster333101	Cluster333151	Cluster333179	Cluster333217	Cluster333240	Cluster333344	Cluster333355	Cluster333423	Cluster333429	Cluster333440	Cluster333446	Cluster333453	Cluster333504	Cluster333506	Cluster333683	Cluster333849	Cluster333898	Cluster333955	Cluster333962	Cluster334019	Cluster33402	Cluster334042	Cluster334053	Cluster33408	Cluster334085	Cluster334139	Cluster334140	Cluster334143	Cluster334171	Cluster334185	Cluster334194	Cluster3342	Cluster334216	Cluster334235	Cluster334261	Cluster33427	Cluster334306	Cluster334310	Cluster334313	Cluster334319	Cluster33432	Cluster334376	Cluster334382	Cluster334387	Cluster334415	Cluster334428	Cluster334450	Cluster334451	Cluster334509	Cluster334610	Cluster334692	Cluster334702	Cluster334707	Cluster334765	Cluster334809	Cluster334823	Cluster3349	Cluster33493	Cluster335012	Cluster335082	Cluster335131	Cluster33514	Cluster335144	Cluster335179	Cluster335215	Cluster335223	Cluster33523	Cluster335259	Cluster335262	Cluster335276	Cluster335290	Cluster335304	Cluster335332	Cluster335369	Cluster335372	Cluster335377	Cluster335384	Cluster335395	Cluster335438	Cluster335439	Cluster335456	Cluster335503	Cluster33552	Cluster335535	Cluster335546	Cluster335556	Cluster33557	Cluster335573	Cluster335580	Cluster335592	Cluster335621	Cluster335627	Cluster335651	Cluster335668	Cluster335677	Cluster335687	Cluster335715	Cluster335719	Cluster335729	Cluster335768	Cluster335769	Cluster33578	Cluster335800	Cluster335807	Cluster335835	Cluster335840	Cluster335866	Cluster3359	Cluster33592	Cluster335950	Cluster335952	Cluster335994	Cluster33603	Cluster336032	Cluster336034	Cluster3361	Cluster336188	Cluster336207	Cluster33624	Cluster336240	Cluster33626	Cluster336594	Cluster336602	Cluster336618	Cluster336645	Cluster336670	Cluster336671	Cluster336677	Cluster336705	Cluster336724	Cluster336758	Cluster336788	Cluster336792	Cluster33686	Cluster336931	Cluster336942	Cluster336951	Cluster33698	Cluster336993	Cluster337000	Cluster337013	Cluster337024	Cluster337090	Cluster337093	Cluster337105	Cluster337111	Cluster337118	Cluster337187	Cluster337208	Cluster337221	Cluster337223	Cluster337225	Cluster337226	Cluster337266	Cluster337310	Cluster337318	Cluster337347	Cluster337351	Cluster337381	Cluster337414	Cluster337430	Cluster337455	Cluster337516	Cluster337525	Cluster337569	Cluster337599	Cluster337658	Cluster337678	Cluster33768	Cluster337783	Cluster33800	Cluster33801	Cluster33803	Cluster338086	Cluster338103	Cluster338114	Cluster338155	Cluster338159	Cluster338188	Cluster338201	Cluster338211	Cluster338242	Cluster338270	Cluster338315	Cluster338327	Cluster338329	Cluster338335	Cluster338354	Cluster338372	Cluster338397	Cluster338403	Cluster33843	Cluster338478	Cluster338498	Cluster338516	Cluster338527	Cluster338538	Cluster338550	Cluster338580	Cluster338611	Cluster338617	Cluster338636	Cluster338670	Cluster338672	Cluster338695	Cluster338697	Cluster338725	Cluster33875	Cluster338767	Cluster33877	Cluster338780	Cluster338847	Cluster338856	Cluster338857	Cluster338867	Cluster338924	Cluster33894	Cluster338972	Cluster33899	Cluster338996	Cluster339056	Cluster339081	Cluster339094	Cluster33915	Cluster339174	Cluster339179	Cluster339206	Cluster339283	Cluster339411	Cluster339464	Cluster339474	Cluster339545	Cluster339550	Cluster339565	Cluster339586	Cluster339600	Cluster339606	Cluster339616	Cluster339636	Cluster339640	Cluster339644	Cluster339663	Cluster339697	Cluster339701	Cluster339714	Cluster339726	Cluster339763	Cluster339790	Cluster339825	Cluster339858	Cluster339864	Cluster339868	Cluster339874	Cluster339876	Cluster33988	Cluster339896	Cluster339908	Cluster339912	Cluster340027	Cluster340050	Cluster340068	Cluster340074	Cluster34009	Cluster34011	Cluster340118	Cluster340132	Cluster340243	Cluster340289	Cluster34029	Cluster340324	Cluster340368	Cluster340414	Cluster340435	Cluster340468	Cluster340509	Cluster34051	Cluster340588	Cluster340637	Cluster340652	Cluster340660	Cluster34067	Cluster340678	Cluster340739	Cluster340837	Cluster340859	Cluster340869	Cluster340946	Cluster340953	Cluster340960	Cluster340964	Cluster341082	Cluster341104	Cluster341115	Cluster341119	Cluster341164	Cluster341171	Cluster341178	Cluster341188	Cluster341205	Cluster341226	Cluster341260	Cluster341261	Cluster341265	Cluster341326	Cluster34135	Cluster341351	Cluster341360	Cluster341365	Cluster341372	Cluster341383	Cluster34139	Cluster341398	Cluster341421	Cluster341441	Cluster341474	Cluster341506	Cluster341519	Cluster341522	Cluster34157	Cluster341570	Cluster341579	Cluster34162	Cluster341623	Cluster341639	Cluster341666	Cluster34169	Cluster341696	Cluster341733	Cluster34175	Cluster341761	Cluster34189	Cluster341924	Cluster341927	Cluster342031	Cluster342180	Cluster342232	Cluster34228	Cluster342285	Cluster342287	Cluster342289	Cluster342290	Cluster342296	Cluster342340	Cluster342363	Cluster342408	Cluster342467	Cluster342468	Cluster342500	Cluster34252	Cluster342524	Cluster342529	Cluster342532	Cluster342535	Cluster342541	Cluster342569	Cluster342572	Cluster342613	Cluster342635	Cluster342660	Cluster342666	Cluster342682	Cluster34269	Cluster342705	Cluster342716	Cluster342763	Cluster342773	Cluster342778	Cluster342801	Cluster342816	Cluster342827	Cluster342856	Cluster342871	Cluster342894	Cluster342897	Cluster342912	Cluster342935	Cluster342979	Cluster342994	Cluster343066	Cluster343093	Cluster343133	Cluster343140	Cluster343171	Cluster343212	Cluster343260	Cluster343264	Cluster343277	Cluster343335	Cluster343348	Cluster34344	Cluster34347	Cluster343576	Cluster343593	Cluster343606	Cluster343672	Cluster343741	Cluster343757	Cluster34377	Cluster343774	Cluster343776	Cluster343805	Cluster343843	Cluster343880	Cluster343890	Cluster343920	Cluster343948	Cluster343955	Cluster343956	Cluster343976	Cluster34398	Cluster344015	Cluster344031	Cluster344033	Cluster344071	Cluster344077	Cluster344083	Cluster344119	Cluster344166	Cluster344184	Cluster344201	Cluster344230	Cluster344232	Cluster344274	Cluster344287	Cluster344297	Cluster344307	Cluster344330	Cluster344372	Cluster344395	Cluster344442	Cluster344478	Cluster344503	Cluster344513	Cluster34457	Cluster344609	Cluster344682	Cluster34476	Cluster344780	Cluster3448	Cluster344835	Cluster344984	Cluster345204	Cluster345205	Cluster345209	Cluster34523	Cluster345235	Cluster345250	Cluster345252	Cluster345268	Cluster345272	Cluster345274	Cluster345292	Cluster345316	Cluster345341	Cluster345354	Cluster345359	Cluster34536	Cluster345390	Cluster345442	Cluster345445	Cluster345452	Cluster345476	Cluster345492	Cluster345494	Cluster345498	Cluster345522	Cluster345588	Cluster345606	Cluster345617	Cluster345629	Cluster345645	Cluster345662	Cluster345696	Cluster3457	Cluster345704	Cluster345719	Cluster345731	Cluster345749	Cluster345756	Cluster345758	Cluster345775	Cluster345796	Cluster345817	Cluster345831	Cluster345844	Cluster345877	Cluster345889	Cluster345914	Cluster345957	Cluster346017	Cluster346047	Cluster346049	Cluster34606	Cluster346104	Cluster346126	Cluster346134	Cluster346239	Cluster346298	Cluster34637	Cluster346383	Cluster34645	Cluster34669	Cluster346707	Cluster346708	Cluster346709	Cluster346744	Cluster346768	Cluster346835	Cluster346860	Cluster346862	Cluster346863	Cluster346866	Cluster346872	Cluster346882	Cluster346899	Cluster3469	Cluster346907	Cluster346918	Cluster346919	Cluster346938	Cluster346942	Cluster34696	Cluster346960	Cluster346975	Cluster346992	Cluster347006	Cluster347009	Cluster347036	Cluster347049	Cluster347065	Cluster347075	Cluster347079	Cluster347156	Cluster347161	Cluster347169	Cluster347171	Cluster347214	Cluster347216	Cluster347218	Cluster347233	Cluster347238	Cluster347250	Cluster347258	Cluster347266	Cluster347288	Cluster347381	Cluster347443	Cluster347449	Cluster347455	Cluster34749	Cluster347501	Cluster347540	Cluster347566	Cluster347567	Cluster347633	Cluster347685	Cluster34769	Cluster347731	Cluster347752	Cluster347795	Cluster347806	Cluster34781	Cluster347827	Cluster347979	Cluster348087	Cluster348098	Cluster348100	Cluster348101	Cluster348114	Cluster348130	Cluster348196	Cluster3482	Cluster348209	Cluster348236	Cluster348245	Cluster348247	Cluster348259	Cluster348283	Cluster348286	Cluster348304	Cluster348308	Cluster348311	Cluster348324	Cluster348331	Cluster348361	Cluster348378	Cluster34841	Cluster348419	Cluster348444	Cluster348446	Cluster348455	Cluster348460	Cluster348472	Cluster348481	Cluster348508	Cluster348529	Cluster348536	Cluster348577	Cluster348598	Cluster348599	Cluster34861	Cluster348624	Cluster348643	Cluster348673	Cluster348692	Cluster348694	Cluster348702	Cluster348732	Cluster348776	Cluster348786	Cluster348853	Cluster348866	Cluster348928	Cluster348964	Cluster348997	Cluster349093	Cluster3491	Cluster34910	Cluster349101	Cluster34912	Cluster349120	Cluster349252	Cluster34932	Cluster349363	Cluster349446	Cluster349475	Cluster349502	Cluster349533	Cluster349631	Cluster349632	Cluster349656	Cluster349709	Cluster349738	Cluster349744	Cluster34976	Cluster349789	Cluster349797	Cluster349803	Cluster349812	Cluster349820	Cluster349828	Cluster349858	Cluster349879	Cluster3499	Cluster349930	Cluster34994	Cluster349943	Cluster349950	Cluster349957	Cluster34996	Cluster349984	Cluster349990	Cluster350040	Cluster350041	Cluster350049	Cluster350069	Cluster350095	Cluster350099	Cluster350103	Cluster350104	Cluster35011	Cluster350122	Cluster350165	Cluster350182	Cluster350193	Cluster35020	Cluster350211	Cluster350231	Cluster350259	Cluster35026	Cluster35027	Cluster350297	Cluster3503	Cluster350300	Cluster350374	Cluster350425	Cluster350445	Cluster350465	Cluster350497	Cluster35053	Cluster350572	Cluster350594	Cluster350603	Cluster35062	Cluster350639	Cluster350673	Cluster350678	Cluster350811	Cluster350822	Cluster350838	Cluster350918	Cluster350952	Cluster350959	Cluster350965	Cluster351055	Cluster35106	Cluster351071	Cluster351075	Cluster351103	Cluster351107	Cluster351118	Cluster351123	Cluster351145	Cluster351165	Cluster351184	Cluster351253	Cluster351256	Cluster3513	Cluster351310	Cluster351345	Cluster351352	Cluster351381	Cluster351390	Cluster351394	Cluster351418	Cluster351432	Cluster35145	Cluster351467	Cluster351526	Cluster351533	Cluster351545	Cluster351546	Cluster351557	Cluster351558	Cluster351563	Cluster351572	Cluster351576	Cluster35160	Cluster351612	Cluster351630	Cluster351634	Cluster351642	Cluster351682	Cluster351696	Cluster351697	Cluster351699	Cluster351708	Cluster351784	Cluster35179	Cluster351793	Cluster351803	Cluster351826	Cluster351852	Cluster351870	Cluster351888	Cluster351889	Cluster351895	Cluster351918	Cluster351928	Cluster351960	Cluster352002	Cluster352030	Cluster352047	Cluster352057	Cluster352160	Cluster352167	Cluster352190	Cluster352231	Cluster352349	Cluster35244	Cluster35250	Cluster352518	Cluster352551	Cluster352565	Cluster352574	Cluster35258	Cluster352584	Cluster3526	Cluster352601	Cluster352604	Cluster352630	Cluster352646	Cluster352714	Cluster352716	Cluster35272	Cluster352730	Cluster352769	Cluster352776	Cluster352779	Cluster352797	Cluster352811	Cluster352824	Cluster352827	Cluster352830	Cluster352885	Cluster352893	Cluster352918	Cluster352954	Cluster352967	Cluster352995	Cluster35301	Cluster353016	Cluster353028	Cluster353034	Cluster353040	Cluster353042	Cluster353049	Cluster353053	Cluster353060	Cluster353064	Cluster353070	Cluster353150	Cluster353151	Cluster353177	Cluster353208	Cluster353218	Cluster353219	Cluster353227	Cluster35324	Cluster353251	Cluster353257	Cluster353270	Cluster35332	Cluster35340	Cluster353478	Cluster353494	Cluster353505	Cluster353541	Cluster353552	Cluster353566	Cluster353589	Cluster353678	Cluster35370	Cluster353730	Cluster353747	Cluster35377	Cluster35392	Cluster353969	Cluster353990	Cluster353998	Cluster354019	Cluster35403	Cluster354037	Cluster354039	Cluster354049	Cluster35406	Cluster354075	Cluster354100	Cluster354115	Cluster354120	Cluster354147	Cluster354165	Cluster354170	Cluster354186	Cluster354197	Cluster354243	Cluster354332	Cluster354349	Cluster354350	Cluster354358	Cluster354376	Cluster354377	Cluster354419	Cluster354423	Cluster354429	Cluster354439	Cluster35448	Cluster354495	Cluster354533	Cluster354546	Cluster354547	Cluster35455	Cluster354567	Cluster354570	Cluster354576	Cluster354594	Cluster354648	Cluster35471	Cluster354721	Cluster354727	Cluster35478	Cluster354786	Cluster354810	Cluster354833	Cluster354858	Cluster354876	Cluster354904	Cluster354938	Cluster354947	Cluster354966	Cluster354981	Cluster354985	Cluster354987	Cluster355052	Cluster355055	Cluster355129	Cluster355148	Cluster355152	Cluster355244	Cluster355302	Cluster355313	Cluster355346	Cluster355421	Cluster35545	Cluster35546	Cluster355525	Cluster355535	Cluster355590	Cluster355611	Cluster355615	Cluster355644	Cluster355647	Cluster355653	Cluster355663	Cluster355689	Cluster355695	Cluster355720	Cluster355731	Cluster355746	Cluster355749	Cluster35575	Cluster355756	Cluster35576	Cluster35577	Cluster355779	Cluster355788	Cluster355792	Cluster355811	Cluster355819	Cluster355851	Cluster355884	Cluster355897	Cluster355907	Cluster355913	Cluster355915	Cluster355919	Cluster355956	Cluster355958	Cluster355962	Cluster355982	Cluster356023	Cluster356026	Cluster356071	Cluster356098	Cluster356124	Cluster356126	Cluster356134	Cluster356165	Cluster356166	Cluster35617	Cluster35618	Cluster356200	Cluster356258	Cluster356281	Cluster35630	Cluster356314	Cluster356322	Cluster356482	Cluster356496	Cluster356518	Cluster356532	Cluster356559	Cluster356563	Cluster3566	Cluster356664	Cluster356678	Cluster35671	Cluster356760	Cluster356810	Cluster35688	Cluster3569	Cluster356983	Cluster35699	Cluster356999	Cluster3570	Cluster35701	Cluster35702	Cluster357029	Cluster35705	Cluster357072	Cluster357076	Cluster357088	Cluster357120	Cluster357128	Cluster357140	Cluster357142	Cluster357145	Cluster357172	Cluster357177	Cluster357179	Cluster357184	Cluster357203	Cluster357217	Cluster357218	Cluster357271	Cluster357274	Cluster357276	Cluster357310	Cluster357317	Cluster35732	Cluster357320	Cluster357326	Cluster357329	Cluster357339	Cluster357345	Cluster357351	Cluster357356	Cluster357371	Cluster357372	Cluster35738	Cluster357393	Cluster357412	Cluster357414	Cluster357425	Cluster357433	Cluster357435	Cluster35744	Cluster357449	Cluster357458	Cluster357489	Cluster357500	Cluster357508	Cluster357533	Cluster357540	Cluster357558	Cluster357562	Cluster357600	Cluster357613	Cluster357635	Cluster357645	Cluster357664	Cluster357711	Cluster357712	Cluster357720	Cluster357733	Cluster357736	Cluster357803	Cluster357826	Cluster357838	Cluster357847	Cluster35786	Cluster357878	Cluster357879	Cluster357894	Cluster357989	Cluster358087	Cluster358137	Cluster35826	Cluster358283	Cluster358329	Cluster358418	Cluster358480	Cluster358497	Cluster358514	Cluster358525	Cluster358537	Cluster358543	Cluster358566	Cluster358569	Cluster358578	Cluster358609	Cluster358614	Cluster358615	Cluster358647	Cluster358660	Cluster358668	Cluster358690	Cluster358692	Cluster358696	Cluster358704	Cluster358721	Cluster358734	Cluster358744	Cluster358771	Cluster358773	Cluster35878	Cluster358791	Cluster358801	Cluster358865	Cluster358892	Cluster358937	Cluster35900	Cluster359003	Cluster359012	Cluster359023	Cluster359026	Cluster359028	Cluster359032	Cluster359051	Cluster359100	Cluster359122	Cluster359133	Cluster359137	Cluster359189	Cluster359194	Cluster359199	Cluster359206	Cluster35922	Cluster359253	Cluster359313	Cluster359339	Cluster359370	Cluster359405	Cluster35942	Cluster359501	Cluster359522	Cluster359531	Cluster359658	Cluster359894	Cluster359947	Cluster359959	Cluster359971	Cluster359973	Cluster360004	Cluster360006	Cluster360010	Cluster360024	Cluster360027	Cluster360059	Cluster360070	Cluster360087	Cluster360101	Cluster360107	Cluster360158	Cluster360165	Cluster360186	Cluster360203	Cluster360259	Cluster360308	Cluster360312	Cluster360332	Cluster360340	Cluster360379	Cluster360411	Cluster360412	Cluster360439	Cluster360443	Cluster360469	Cluster360480	Cluster3605	Cluster360520	Cluster360529	Cluster360557	Cluster360581	Cluster360654	Cluster360678	Cluster360755	Cluster36077	Cluster360775	Cluster360777	Cluster360803	Cluster360824	Cluster360831	Cluster360841	Cluster360843	Cluster360895	Cluster36090	Cluster360900	Cluster360911	Cluster360916	Cluster36093	Cluster360949	Cluster360950	Cluster360968	Cluster361000	Cluster36101	Cluster361014	Cluster36122	Cluster361267	Cluster36129	Cluster361493	Cluster361494	Cluster361521	Cluster361525	Cluster36153	Cluster361531	Cluster361556	Cluster361557	Cluster361577	Cluster361579	Cluster361596	Cluster361609	Cluster361627	Cluster361637	Cluster361659	Cluster361661	Cluster361665	Cluster361679	Cluster361728	Cluster361731	Cluster361738	Cluster361766	Cluster361770	Cluster361819	Cluster361830	Cluster361842	Cluster361921	Cluster361935	Cluster361937	Cluster361951	Cluster361972	Cluster361975	Cluster362017	Cluster362028	Cluster362043	Cluster362049	Cluster362051	Cluster362071	Cluster362080	Cluster362109	Cluster362119	Cluster362147	Cluster36221	Cluster362254	Cluster362301	Cluster36231	Cluster362326	Cluster362383	Cluster36243	Cluster362471	Cluster362481	Cluster362488	Cluster362493	Cluster3625	Cluster362505	Cluster362513	Cluster362514	Cluster362530	Cluster362607	Cluster36276	Cluster36280	Cluster362800	Cluster36290	Cluster363169	Cluster36317	Cluster363173	Cluster363223	Cluster363275	Cluster363320	Cluster363359	Cluster363376	Cluster363378	Cluster363394	Cluster363418	Cluster363423	Cluster36343	Cluster363449	Cluster363461	Cluster363511	Cluster363540	Cluster363542	Cluster363544	Cluster363581	Cluster363587	Cluster36364	Cluster363659	Cluster363682	Cluster363710	Cluster36373	Cluster363762	Cluster363786	Cluster363801	Cluster363833	Cluster363862	Cluster363875	Cluster36389	Cluster363902	Cluster363914	Cluster363920	Cluster363993	Cluster364	Cluster364061	Cluster364109	Cluster364117	Cluster364129	Cluster364132	Cluster364135	Cluster364163	Cluster364175	Cluster364202	Cluster36427	Cluster364312	Cluster364368	Cluster364404	Cluster364415	Cluster36444	Cluster364572	Cluster364580	Cluster364641	Cluster364654	Cluster364662	Cluster364666	Cluster364671	Cluster36471	Cluster364740	Cluster364782	Cluster364785	Cluster364809	Cluster364822	Cluster364829	Cluster364845	Cluster364859	Cluster364880	Cluster364901	Cluster364903	Cluster364922	Cluster364924	Cluster364945	Cluster364949	Cluster364960	Cluster364999	Cluster365003	Cluster365006	Cluster365013	Cluster365048	Cluster365063	Cluster365068	Cluster365097	Cluster365123	Cluster365125	Cluster365163	Cluster365164	Cluster365295	Cluster365296	Cluster365387	Cluster365396	Cluster365406	Cluster365426	Cluster365431	Cluster365503	Cluster36555	Cluster36556	Cluster36557	Cluster365592	Cluster365598	Cluster365674	Cluster365714	Cluster365730	Cluster365746	Cluster365895	Cluster365926	Cluster366	Cluster36610	Cluster36612	Cluster366158	Cluster366233	Cluster366237	Cluster366318	Cluster366323	Cluster366359	Cluster366380	Cluster366382	Cluster366395	Cluster366408	Cluster366418	Cluster366446	Cluster366449	Cluster366481	Cluster366499	Cluster366553	Cluster366595	Cluster366610	Cluster36664	Cluster366662	Cluster366677	Cluster366689	Cluster366725	Cluster36677	Cluster366776	Cluster36679	Cluster366797	Cluster366818	Cluster366828	Cluster366843	Cluster366849	Cluster366857	Cluster366862	Cluster366878	Cluster366882	Cluster36689	Cluster366901	Cluster36691	Cluster366911	Cluster366920	Cluster366942	Cluster366976	Cluster36702	Cluster367067	Cluster367084	Cluster36709	Cluster3671	Cluster367191	Cluster367206	Cluster36721	Cluster367234	Cluster367305	Cluster367343	Cluster36744	Cluster36748	Cluster367522	Cluster367555	Cluster367579	Cluster367620	Cluster367663	Cluster367695	Cluster36773	Cluster36774	Cluster367753	Cluster367763	Cluster367778	Cluster367809	Cluster36781	Cluster367820	Cluster367892	Cluster36793	Cluster367947	Cluster367951	Cluster367975	Cluster36798	Cluster367995	Cluster368003	Cluster368007	Cluster368024	Cluster368086	Cluster368118	Cluster368131	Cluster36815	Cluster368161	Cluster368192	Cluster368196	Cluster368198	Cluster368222	Cluster368223	Cluster368224	Cluster368234	Cluster368239	Cluster368244	Cluster368247	Cluster368258	Cluster368265	Cluster368288	Cluster368301	Cluster368314	Cluster368367	Cluster368427	Cluster368440	Cluster368457	Cluster368473	Cluster368478	Cluster368480	Cluster368484	Cluster368501	Cluster368527	Cluster368528	Cluster368535	Cluster368541	Cluster368555	Cluster368561	Cluster368618	Cluster36862	Cluster368632	Cluster368634	Cluster36866	Cluster368687	Cluster368694	Cluster368704	Cluster368767	Cluster368824	Cluster368967	Cluster369013	Cluster369098	Cluster369129	Cluster369150	Cluster369189	Cluster369261	Cluster369398	Cluster36940	Cluster369519	Cluster369528	Cluster369544	Cluster369568	Cluster369577	Cluster369591	Cluster36962	Cluster369634	Cluster369652	Cluster369653	Cluster369654	Cluster36966	Cluster36970	Cluster369700	Cluster369733	Cluster369750	Cluster369752	Cluster369755	Cluster369764	Cluster36979	Cluster369800	Cluster369804	Cluster369810	Cluster369825	Cluster369843	Cluster36985	Cluster369860	Cluster369899	Cluster369932	Cluster369946	Cluster369950	Cluster369984	Cluster369991	Cluster369996	Cluster369997	Cluster370	Cluster370004	Cluster370028	Cluster370037	Cluster370039	Cluster370065	Cluster370068	Cluster370070	Cluster370093	Cluster370135	Cluster370136	Cluster370185	Cluster370191	Cluster37021	Cluster370230	Cluster370246	Cluster370262	Cluster370289	Cluster370297	Cluster370345	Cluster370369	Cluster370407	Cluster370454	Cluster370470	Cluster370505	Cluster370520	Cluster370541	Cluster370620	Cluster370635	Cluster370643	Cluster370652	Cluster370665	Cluster3707	Cluster37070	Cluster37075	Cluster370834	Cluster370848	Cluster370885	Cluster37095	Cluster370973	Cluster37098	Cluster37106	Cluster37111	Cluster371172	Cluster371181	Cluster371186	Cluster371191	Cluster371200	Cluster371207	Cluster371215	Cluster371232	Cluster37124	Cluster371262	Cluster371284	Cluster371304	Cluster371319	Cluster37132	Cluster371354	Cluster371356	Cluster37137	Cluster371373	Cluster371378	Cluster371385	Cluster371386	Cluster371413	Cluster371429	Cluster371433	Cluster371435	Cluster371451	Cluster371474	Cluster371476	Cluster371482	Cluster371499	Cluster371521	Cluster371534	Cluster371536	Cluster371560	Cluster371617	Cluster37163	Cluster371648	Cluster371668	Cluster371694	Cluster371702	Cluster371723	Cluster371733	Cluster371778	Cluster371857	Cluster371883	Cluster371891	Cluster371894	Cluster371896	Cluster37194	Cluster371970	Cluster372073	Cluster372091	Cluster372109	Cluster372119	Cluster372144	Cluster372161	Cluster372184	Cluster37219	Cluster372281	Cluster372312	Cluster372320	Cluster372378	Cluster372416	Cluster37251	Cluster37253	Cluster372559	Cluster37256	Cluster372634	Cluster372643	Cluster372690	Cluster372701	Cluster372707	Cluster372709	Cluster372724	Cluster372726	Cluster372741	Cluster372745	Cluster372757	Cluster372772	Cluster372774	Cluster372793	Cluster372802	Cluster372812	Cluster372818	Cluster372866	Cluster372973	Cluster372975	Cluster372994	Cluster373017	Cluster373058	Cluster373064	Cluster373105	Cluster373115	Cluster373128	Cluster373155	Cluster373165	Cluster373173	Cluster373183	Cluster373200	Cluster373211	Cluster373215	Cluster373255	Cluster373262	Cluster373272	Cluster373291	Cluster37330	Cluster37332	Cluster373344	Cluster373348	Cluster3734	Cluster373408	Cluster373436	Cluster373456	Cluster37353	Cluster373566	Cluster373579	Cluster373611	Cluster373669	Cluster373686	Cluster373697	Cluster373706	Cluster37371	Cluster37385	Cluster373850	Cluster373878	Cluster373944	Cluster37405	Cluster374103	Cluster374270	Cluster374278	Cluster374286	Cluster374294	Cluster374306	Cluster374322	Cluster374334	Cluster374351	Cluster374371	Cluster374378	Cluster374389	Cluster374390	Cluster374394	Cluster374405	Cluster374427	Cluster37445	Cluster374467	Cluster374482	Cluster374483	Cluster37449	Cluster374519	Cluster374530	Cluster374534	Cluster374565	Cluster374576	Cluster37458	Cluster374595	Cluster374628	Cluster374654	Cluster374677	Cluster374681	Cluster374687	Cluster374716	Cluster374734	Cluster374750	Cluster374755	Cluster374766	Cluster374774	Cluster374776	Cluster374781	Cluster374797	Cluster374798	Cluster374822	Cluster374834	Cluster374851	Cluster374887	Cluster374892	Cluster374902	Cluster37491	Cluster374934	Cluster374942	Cluster374959	Cluster374994	Cluster375016	Cluster375032	Cluster375057	Cluster375094	Cluster37510	Cluster375113	Cluster37513	Cluster375140	Cluster375157	Cluster375178	Cluster375180	Cluster375184	Cluster375200	Cluster375205	Cluster375258	Cluster375261	Cluster375294	Cluster375354	Cluster375410	Cluster375423	Cluster375428	Cluster375459	Cluster375489	Cluster3755	Cluster375554	Cluster375586	Cluster375645	Cluster375711	Cluster37572	Cluster375770	Cluster375804	Cluster375830	Cluster375845	Cluster375847	Cluster375872	Cluster375883	Cluster375885	Cluster375891	Cluster375903	Cluster375905	Cluster375938	Cluster375959	Cluster375992	Cluster3760	Cluster376031	Cluster376040	Cluster376071	Cluster376088	Cluster3761	Cluster376120	Cluster376135	Cluster376144	Cluster376212	Cluster376216	Cluster376228	Cluster376240	Cluster37625	Cluster376254	Cluster376277	Cluster376294	Cluster376308	Cluster376335	Cluster376391	Cluster376394	Cluster376441	Cluster376453	Cluster376466	Cluster376487	Cluster37653	Cluster376537	Cluster376545	Cluster376584	Cluster37667	Cluster37671	Cluster376814	Cluster376834	Cluster376838	Cluster37691	Cluster376910	Cluster376917	Cluster376969	Cluster376988	Cluster377013	Cluster37704	Cluster377048	Cluster377059	Cluster377214	Cluster377365	Cluster377395	Cluster37745	Cluster377479	Cluster377488	Cluster377503	Cluster377528	Cluster37753	Cluster377538	Cluster377541	Cluster377550	Cluster377606	Cluster377612	Cluster377645	Cluster377668	Cluster377675	Cluster377721	Cluster377727	Cluster377742	Cluster377776	Cluster37780	Cluster377804	Cluster377808	Cluster377841	Cluster377842	Cluster377848	Cluster377871	Cluster377879	Cluster377884	Cluster377913	Cluster377917	Cluster377939	Cluster377940	Cluster377959	Cluster377970	Cluster377981	Cluster378019	Cluster378028	Cluster378031	Cluster378042	Cluster378052	Cluster378054	Cluster378131	Cluster37814	Cluster378181	Cluster378196	Cluster378233	Cluster378261	Cluster378269	Cluster378316	Cluster378436	Cluster378458	Cluster378462	Cluster378477	Cluster378542	Cluster378626	Cluster378643	Cluster378652	Cluster378730	Cluster378752	Cluster3788	Cluster378862	Cluster379078	Cluster379088	Cluster379089	Cluster379090	Cluster379157	Cluster37916	Cluster379194	Cluster379203	Cluster379218	Cluster379232	Cluster379286	Cluster379288	Cluster379295	Cluster379316	Cluster379327	Cluster379351	Cluster379352	Cluster379374	Cluster379382	Cluster379391	Cluster379401	Cluster379411	Cluster379417	Cluster379421	Cluster379431	Cluster379467	Cluster379473	Cluster379475	Cluster37949	Cluster379561	Cluster37959	Cluster379599	Cluster379686	Cluster379698	Cluster379709	Cluster379744	Cluster379746	Cluster37976	Cluster379760	Cluster379772	Cluster379774	Cluster379808	Cluster379811	Cluster379828	Cluster379835	Cluster379859	Cluster379872	Cluster379877	Cluster379932	Cluster379973	Cluster379982	Cluster38004	Cluster380044	Cluster380052	Cluster380107	Cluster380139	Cluster380176	Cluster380211	Cluster380212	Cluster380213	Cluster380225	Cluster380305	Cluster38036	Cluster380363	Cluster38039	Cluster380401	Cluster380406	Cluster380423	Cluster380543	Cluster380579	Cluster380600	Cluster380651	Cluster380674	Cluster380683	Cluster380684	Cluster380777	Cluster380814	Cluster380844	Cluster380855	Cluster3809	Cluster380906	Cluster380910	Cluster380918	Cluster380929	Cluster380933	Cluster38094	Cluster380945	Cluster380956	Cluster380959	Cluster380979	Cluster380980	Cluster380985	Cluster381002	Cluster381016	Cluster381017	Cluster381046	Cluster381050	Cluster381054	Cluster381056	Cluster381070	Cluster381081	Cluster381090	Cluster381099	Cluster381110	Cluster381159	Cluster381178	Cluster381187	Cluster381213	Cluster381219	Cluster38122	Cluster381237	Cluster381244	Cluster381249	Cluster381266	Cluster381282	Cluster381286	Cluster381298	Cluster381303	Cluster381316	Cluster381327	Cluster381370	Cluster381371	Cluster381384	Cluster381397	Cluster381424	Cluster381465	Cluster381472	Cluster381479	Cluster381483	Cluster381498	Cluster381504	Cluster381512	Cluster381555	Cluster381561	Cluster381563	Cluster381567	Cluster381604	Cluster381621	Cluster381650	Cluster381667	Cluster381681	Cluster38169	Cluster381695	Cluster381723	Cluster381731	Cluster381781	Cluster381786	Cluster381840	Cluster381845	Cluster381858	Cluster381859	Cluster381950	Cluster382019	Cluster382089	Cluster382117	Cluster38215	Cluster382178	Cluster382262	Cluster382288	Cluster382324	Cluster38233	Cluster382359	Cluster382418	Cluster382419	Cluster382432	Cluster38246	Cluster382489	Cluster38251	Cluster382526	Cluster382533	Cluster382548	Cluster382556	Cluster382560	Cluster382575	Cluster382584	Cluster382606	Cluster382617	Cluster38264	Cluster382663	Cluster382678	Cluster382679	Cluster382691	Cluster382700	Cluster382722	Cluster382745	Cluster382770	Cluster382778	Cluster382805	Cluster382821	Cluster382894	Cluster382906	Cluster382938	Cluster382955	Cluster382987	Cluster3830	Cluster383000	Cluster383015	Cluster383045	Cluster383083	Cluster383088	Cluster383100	Cluster383124	Cluster383128	Cluster383136	Cluster383143	Cluster383147	Cluster383169	Cluster383172	Cluster38318	Cluster38320	Cluster383201	Cluster38323	Cluster383242	Cluster383245	Cluster383257	Cluster383264	Cluster383307	Cluster383309	Cluster383317	Cluster383324	Cluster383380	Cluster383401	Cluster383409	Cluster38342	Cluster383467	Cluster383488	Cluster383491	Cluster383503	Cluster383505	Cluster383518	Cluster383532	Cluster38354	Cluster38356	Cluster383562	Cluster383587	Cluster383618	Cluster383735	Cluster383738	Cluster383782	Cluster383841	Cluster383871	Cluster38390	Cluster383908	Cluster383959	Cluster38403	Cluster384093	Cluster384108	Cluster384110	Cluster384112	Cluster384121	Cluster384146	Cluster384160	Cluster384228	Cluster384229	Cluster384244	Cluster384270	Cluster384276	Cluster38429	Cluster384316	Cluster384336	Cluster384337	Cluster384338	Cluster384351	Cluster384379	Cluster384397	Cluster384460	Cluster384535	Cluster384570	Cluster384583	Cluster384584	Cluster384586	Cluster384592	Cluster384656	Cluster384680	Cluster384694	Cluster3847	Cluster384711	Cluster384714	Cluster384718	Cluster384725	Cluster384728	Cluster384737	Cluster384753	Cluster384758	Cluster384765	Cluster384783	Cluster384833	Cluster384837	Cluster384842	Cluster384846	Cluster384847	Cluster384854	Cluster384862	Cluster384929	Cluster384937	Cluster384975	Cluster384982	Cluster385005	Cluster385009	Cluster385037	Cluster385147	Cluster385169	Cluster385181	Cluster385184	Cluster385244	Cluster385309	Cluster385343	Cluster385405	Cluster385411	Cluster385508	Cluster385594	Cluster385650	Cluster38574	Cluster385773	Cluster385779	Cluster385786	Cluster385807	Cluster385812	Cluster385817	Cluster385827	Cluster385828	Cluster385829	Cluster385856	Cluster385862	Cluster385873	Cluster385874	Cluster385878	Cluster385884	Cluster385892	Cluster385896	Cluster385945	Cluster385950	Cluster385980	Cluster385983	Cluster386000	Cluster386054	Cluster386104	Cluster386108	Cluster386124	Cluster386139	Cluster386160	Cluster386186	Cluster386223	Cluster386268	Cluster3863	Cluster386300	Cluster386324	Cluster386328	Cluster386340	Cluster386346	Cluster386349	Cluster386360	Cluster38638	Cluster386397	Cluster38641	Cluster386417	Cluster38642	Cluster386444	Cluster386480	Cluster386526	Cluster386532	Cluster386647	Cluster386695	Cluster386711	Cluster386800	Cluster386815	Cluster386826	Cluster386833	Cluster386840	Cluster386861	Cluster386930	Cluster386971	Cluster387016	Cluster387049	Cluster38715	Cluster387186	Cluster38722	Cluster38726	Cluster387303	Cluster387308	Cluster387310	Cluster387315	Cluster387353	Cluster387374	Cluster387410	Cluster387423	Cluster387439	Cluster387451	Cluster387466	Cluster387505	Cluster387507	Cluster387517	Cluster387557	Cluster387560	Cluster387581	Cluster387609	Cluster387632	Cluster387634	Cluster387649	Cluster387670	Cluster387673	Cluster387683	Cluster387684	Cluster387698	Cluster387704	Cluster387745	Cluster387771	Cluster387772	Cluster387773	Cluster387774	Cluster387790	Cluster387793	Cluster387796	Cluster3878	Cluster387827	Cluster387828	Cluster387835	Cluster387836	Cluster387853	Cluster387869	Cluster387924	Cluster387940	Cluster387949	Cluster387960	Cluster387975	Cluster387994	Cluster387997	Cluster388023	Cluster388036	Cluster388049	Cluster388072	Cluster388096	Cluster38812	Cluster388209	Cluster388219	Cluster388245	Cluster38834	Cluster388427	Cluster388440	Cluster388548	Cluster388555	Cluster388563	Cluster38857	Cluster388589	Cluster388593	Cluster388699	Cluster38876	Cluster388779	Cluster388853	Cluster388858	Cluster388894	Cluster388902	Cluster388915	Cluster388951	Cluster388957	Cluster388965	Cluster388976	Cluster38899	Cluster388992	Cluster388996	Cluster389003	Cluster389005	Cluster389007	Cluster389020	Cluster389062	Cluster389088	Cluster389089	Cluster389098	Cluster389110	Cluster389120	Cluster389128	Cluster389129	Cluster389141	Cluster389163	Cluster38919	Cluster389191	Cluster389218	Cluster389223	Cluster389232	Cluster389242	Cluster38930	Cluster389306	Cluster389338	Cluster389366	Cluster389404	Cluster38942	Cluster389427	Cluster389429	Cluster389455	Cluster38946	Cluster389464	Cluster389548	Cluster389555	Cluster389603	Cluster389607	Cluster389620	Cluster389629	Cluster38963	Cluster38965	Cluster389674	Cluster389695	Cluster389708	Cluster389715	Cluster389775	Cluster389798	Cluster389859	Cluster389880	Cluster38989	Cluster389893	Cluster389913	Cluster38992	Cluster389941	Cluster389950	Cluster389974	Cluster389986	Cluster390048	Cluster390100	Cluster390104	Cluster390107	Cluster390127	Cluster390197	Cluster390212	Cluster390229	Cluster390290	Cluster39035	Cluster390557	Cluster39056	Cluster390567	Cluster390596	Cluster390629	Cluster390669	Cluster390683	Cluster390685	Cluster390705	Cluster390784	Cluster390788	Cluster390799	Cluster390820	Cluster390822	Cluster390825	Cluster390879	Cluster390888	Cluster390892	Cluster390951	Cluster39097	Cluster390981	Cluster390990	Cluster391013	Cluster391032	Cluster391050	Cluster391077	Cluster391094	Cluster391110	Cluster39112	Cluster39113	Cluster391156	Cluster391157	Cluster391165	Cluster391185	Cluster391195	Cluster391211	Cluster391223	Cluster391262	Cluster391273	Cluster391279	Cluster391300	Cluster391312	Cluster391327	Cluster391354	Cluster39138	Cluster391406	Cluster391413	Cluster391415	Cluster391448	Cluster391469	Cluster391553	Cluster391557	Cluster391560	Cluster391590	Cluster391591	Cluster391622	Cluster391636	Cluster391650	Cluster391703	Cluster39180	Cluster391806	Cluster391820	Cluster391837	Cluster391904	Cluster391922	Cluster391944	Cluster392210	Cluster392313	Cluster392348	Cluster392350	Cluster392366	Cluster392373	Cluster392380	Cluster392397	Cluster3924	Cluster392403	Cluster392407	Cluster392413	Cluster392423	Cluster392440	Cluster392456	Cluster392457	Cluster392463	Cluster392466	Cluster392477	Cluster392496	Cluster392528	Cluster392547	Cluster392552	Cluster392632	Cluster392639	Cluster392645	Cluster392650	Cluster392663	Cluster39273	Cluster392747	Cluster392771	Cluster392774	Cluster392838	Cluster392870	Cluster392903	Cluster392908	Cluster392910	Cluster392926	Cluster392927	Cluster392980	Cluster393035	Cluster393056	Cluster39306	Cluster393087	Cluster39310	Cluster393160	Cluster39318	Cluster393186	Cluster393250	Cluster393287	Cluster393288	Cluster393296	Cluster393412	Cluster393488	Cluster393507	Cluster393520	Cluster393525	Cluster393526	Cluster393581	Cluster393600	Cluster393678	Cluster393717	Cluster393756	Cluster393782	Cluster393823	Cluster39383	Cluster393873	Cluster3939	Cluster393923	Cluster394016	Cluster394019	Cluster39404	Cluster39405	Cluster394093	Cluster394100	Cluster394112	Cluster394113	Cluster39412	Cluster394141	Cluster394150	Cluster394181	Cluster394195	Cluster394197	Cluster394223	Cluster394250	Cluster394276	Cluster394285	Cluster394290	Cluster394292	Cluster394317	Cluster394328	Cluster394331	Cluster39436	Cluster394366	Cluster394369	Cluster394379	Cluster394384	Cluster394442	Cluster394455	Cluster39446	Cluster394472	Cluster394496	Cluster3945	Cluster394532	Cluster394560	Cluster394575	Cluster394581	Cluster394582	Cluster394599	Cluster394608	Cluster394630	Cluster394659	Cluster394672	Cluster394674	Cluster394678	Cluster394688	Cluster394739	Cluster394744	Cluster394749	Cluster394758	Cluster394777	Cluster394826	Cluster394828	Cluster394829	Cluster394832	Cluster39485	Cluster394856	Cluster394911	Cluster394973	Cluster395025	Cluster395027	Cluster395036	Cluster395080	Cluster395106	Cluster395110	Cluster395139	Cluster395141	Cluster395167	Cluster395178	Cluster39520	Cluster395218	Cluster395231	Cluster395241	Cluster395328	Cluster39533	Cluster395356	Cluster395398	Cluster395430	Cluster395540	Cluster3956	Cluster395610	Cluster395628	Cluster3957	Cluster39570	Cluster395804	Cluster395807	Cluster395816	Cluster395844	Cluster39585	Cluster395854	Cluster395869	Cluster395880	Cluster395885	Cluster395919	Cluster395920	Cluster395921	Cluster395940	Cluster395950	Cluster39596	Cluster395964	Cluster395969	Cluster395984	Cluster396001	Cluster396005	Cluster396010	Cluster39603	Cluster39605	Cluster396056	Cluster396068	Cluster396075	Cluster396088	Cluster396123	Cluster396133	Cluster39616	Cluster396187	Cluster396188	Cluster396218	Cluster396220	Cluster396244	Cluster39625	Cluster396253	Cluster39626	Cluster396265	Cluster39627	Cluster396284	Cluster396302	Cluster396326	Cluster396353	Cluster396407	Cluster396421	Cluster396445	Cluster396500	Cluster396524	Cluster396531	Cluster39655	Cluster396587	Cluster396616	Cluster396648	Cluster396651	Cluster396654	Cluster3967	Cluster396702	Cluster396731	Cluster396737	Cluster396777	Cluster396812	Cluster396848	Cluster396849	Cluster39685	Cluster396859	Cluster396950	Cluster396951	Cluster397065	Cluster397078	Cluster3971	Cluster397163	Cluster397242	Cluster397262	Cluster397310	Cluster397413	Cluster397462	Cluster397513	Cluster397522	Cluster397553	Cluster39757	Cluster397581	Cluster397584	Cluster397597	Cluster397608	Cluster397609	Cluster397619	Cluster397638	Cluster397650	Cluster397712	Cluster397733	Cluster397743	Cluster397757	Cluster397769	Cluster397774	Cluster397787	Cluster397818	Cluster397831	Cluster397838	Cluster397843	Cluster39787	Cluster397919	Cluster397943	Cluster397961	Cluster397971	Cluster397980	Cluster398005	Cluster398012	Cluster398042	Cluster398046	Cluster398048	Cluster398058	Cluster398108	Cluster398141	Cluster398184	Cluster398191	Cluster3982	Cluster398208	Cluster39821	Cluster398213	Cluster398221	Cluster398249	Cluster398267	Cluster398306	Cluster398348	Cluster398374	Cluster398394	Cluster398402	Cluster398423	Cluster398425	Cluster398448	Cluster398451	Cluster398470	Cluster398488	Cluster398494	Cluster398537	Cluster39854	Cluster39856	Cluster398567	Cluster398591	Cluster39863	Cluster398639	Cluster398685	Cluster398704	Cluster398759	Cluster398776	Cluster398786	Cluster398799	Cluster398805	Cluster398809	Cluster398819	Cluster398829	Cluster398843	Cluster398868	Cluster39887	Cluster398885	Cluster399005	Cluster399022	Cluster399049	Cluster3991	Cluster39913	Cluster399200	Cluster399265	Cluster399271	Cluster399285	Cluster399321	Cluster39934	Cluster399355	Cluster399391	Cluster399411	Cluster399413	Cluster399428	Cluster399438	Cluster39944	Cluster399453	Cluster399494	Cluster399548	Cluster399613	Cluster399629	Cluster399632	Cluster399673	Cluster399687	Cluster39969	Cluster39971	Cluster399711	Cluster399727	Cluster399739	Cluster399742	Cluster399747	Cluster399752	Cluster399758	Cluster399761	Cluster399766	Cluster399771	Cluster399788	Cluster39979	Cluster399791	Cluster399798	Cluster399803	Cluster399834	Cluster399845	Cluster39997	Cluster400052	Cluster40006	Cluster400069	Cluster400075	Cluster400077	Cluster400081	Cluster400085	Cluster400087	Cluster400102	Cluster400105	Cluster400108	Cluster400109	Cluster400173	Cluster400181	Cluster400217	Cluster400229	Cluster400230	Cluster40028	Cluster400291	Cluster400294	Cluster400296	Cluster40032	Cluster400326	Cluster400327	Cluster400375	Cluster400402	Cluster400432	Cluster400448	Cluster400463	Cluster400483	Cluster400635	Cluster40066	Cluster40068	Cluster400741	Cluster40075	Cluster40077	Cluster40080	Cluster400832	Cluster40087	Cluster400872	Cluster400879	Cluster400976	Cluster400978	Cluster400989	Cluster400995	Cluster400998	Cluster401001	Cluster401032	Cluster401041	Cluster401060	Cluster401081	Cluster401119	Cluster401147	Cluster401172	Cluster401177	Cluster401191	Cluster4012	Cluster401205	Cluster40122	Cluster401239	Cluster401243	Cluster401256	Cluster401269	Cluster401275	Cluster401285	Cluster401305	Cluster401309	Cluster401345	Cluster401378	Cluster401412	Cluster40145	Cluster401473	Cluster401522	Cluster401523	Cluster401527	Cluster401535	Cluster401581	Cluster401605	Cluster401608	Cluster401623	Cluster401634	Cluster401662	Cluster401675	Cluster401704	Cluster401737	Cluster401801	Cluster401814	Cluster401829	Cluster401856	Cluster401859	Cluster401900	Cluster401925	Cluster401940	Cluster401952	Cluster40197	Cluster401989	Cluster4020	Cluster402010	Cluster402022	Cluster402025	Cluster402037	Cluster402056	Cluster402059	Cluster402070	Cluster402087	Cluster402104	Cluster402118	Cluster402131	Cluster402204	Cluster402214	Cluster402260	Cluster402295	Cluster402363	Cluster402425	Cluster402435	Cluster402495	Cluster402531	Cluster40254	Cluster402587	Cluster402640	Cluster402647	Cluster402661	Cluster402666	Cluster402681	Cluster402687	Cluster40272	Cluster402725	Cluster40275	Cluster402752	Cluster402754	Cluster402785	Cluster402807	Cluster402839	Cluster402848	Cluster402885	Cluster402946	Cluster402952	Cluster402954	Cluster402955	Cluster402969	Cluster402998	Cluster402999	Cluster403039	Cluster403044	Cluster403050	Cluster403069	Cluster4031	Cluster403100	Cluster403101	Cluster403120	Cluster403124	Cluster403127	Cluster403151	Cluster403156	Cluster40316	Cluster403176	Cluster403183	Cluster403241	Cluster403263	Cluster403267	Cluster403281	Cluster403295	Cluster403303	Cluster403316	Cluster403343	Cluster403345	Cluster403359	Cluster403369	Cluster403392	Cluster403398	Cluster403431	Cluster403479	Cluster403509	Cluster403524	Cluster403550	Cluster403552	Cluster40358	Cluster4036	Cluster403613	Cluster403632	Cluster403654	Cluster403708	Cluster403709	Cluster403753	Cluster403762	Cluster403780	Cluster403797	Cluster403856	Cluster403894	Cluster403903	Cluster403925	Cluster40400	Cluster404037	Cluster404131	Cluster40418	Cluster404246	Cluster404336	Cluster404345	Cluster404359	Cluster404365	Cluster404405	Cluster404426	Cluster404436	Cluster404443	Cluster404458	Cluster404474	Cluster404487	Cluster404489	Cluster404499	Cluster404511	Cluster404537	Cluster404544	Cluster404546	Cluster40457	Cluster404589	Cluster404606	Cluster404623	Cluster404631	Cluster404638	Cluster404641	Cluster404648	Cluster404652	Cluster404653	Cluster404662	Cluster404677	Cluster404693	Cluster404710	Cluster404746	Cluster404773	Cluster404790	Cluster404817	Cluster404820	Cluster404834	Cluster404859	Cluster404867	Cluster404883	Cluster404907	Cluster404914	Cluster404929	Cluster404939	Cluster404943	Cluster404950	Cluster404977	Cluster404981	Cluster404984	Cluster405002	Cluster405007	Cluster405008	Cluster405019	Cluster405025	Cluster405032	Cluster405062	Cluster405076	Cluster405104	Cluster405143	Cluster40518	Cluster405180	Cluster405215	Cluster405219	Cluster405221	Cluster405255	Cluster405278	Cluster405280	Cluster405341	Cluster40538	Cluster405416	Cluster405435	Cluster405451	Cluster405472	Cluster405482	Cluster405486	Cluster405539	Cluster405551	Cluster405566	Cluster405675	Cluster405695	Cluster405696	Cluster40571	Cluster405735	Cluster405865	Cluster405868	Cluster405874	Cluster406036	Cluster406042	Cluster406045	Cluster406063	Cluster406064	Cluster406066	Cluster406069	Cluster406071	Cluster406088	Cluster406089	Cluster40609	Cluster406133	Cluster406145	Cluster406161	Cluster406164	Cluster406211	Cluster406219	Cluster406230	Cluster40625	Cluster406261	Cluster406262	Cluster406275	Cluster40628	Cluster406296	Cluster4063	Cluster406309	Cluster406312	Cluster406347	Cluster406359	Cluster406360	Cluster406413	Cluster406417	Cluster406457	Cluster406474	Cluster406476	Cluster406478	Cluster406481	Cluster406496	Cluster406506	Cluster406510	Cluster406557	Cluster406622	Cluster406626	Cluster406669	Cluster406678	Cluster406681	Cluster406707	Cluster406745	Cluster406752	Cluster406766	Cluster406802	Cluster406821	Cluster40683	Cluster406846	Cluster406866	Cluster406872	Cluster406956	Cluster406957	Cluster406991	Cluster407013	Cluster407027	Cluster407067	Cluster407069	Cluster407095	Cluster4071	Cluster407100	Cluster407102	Cluster407111	Cluster407154	Cluster407164	Cluster407168	Cluster407169	Cluster407222	Cluster407235	Cluster40725	Cluster40728	Cluster40734	Cluster407341	Cluster407360	Cluster407394	Cluster407439	Cluster407511	Cluster40753	Cluster407684	Cluster407741	Cluster407764	Cluster407779	Cluster407834	Cluster407843	Cluster407882	Cluster407892	Cluster407913	Cluster407916	Cluster407929	Cluster407932	Cluster407946	Cluster407955	Cluster407958	Cluster407960	Cluster407995	Cluster407997	Cluster407998	Cluster408001	Cluster408060	Cluster408081	Cluster408087	Cluster408125	Cluster408172	Cluster408180	Cluster408186	Cluster408197	Cluster408204	Cluster408241	Cluster408253	Cluster408257	Cluster408267	Cluster40829	Cluster408293	Cluster40832	Cluster408321	Cluster408338	Cluster408340	Cluster408351	Cluster408354	Cluster408359	Cluster408361	Cluster408371	Cluster40844	Cluster40845	Cluster408462	Cluster408466	Cluster408490	Cluster408491	Cluster40850	Cluster40852	Cluster408522	Cluster408608	Cluster408611	Cluster408615	Cluster408634	Cluster408656	Cluster408686	Cluster408727	Cluster408733	Cluster408736	Cluster40876	Cluster408774	Cluster408782	Cluster408784	Cluster408785	Cluster408793	Cluster408832	Cluster408833	Cluster408873	Cluster408896	Cluster4089	Cluster408920	Cluster408973	Cluster408993	Cluster408995	Cluster40901	Cluster409039	Cluster409043	Cluster409073	Cluster4091	Cluster409100	Cluster409173	Cluster409294	Cluster409304	Cluster409365	Cluster40941	Cluster409435	Cluster409482	Cluster409497	Cluster4095	Cluster409506	Cluster409537	Cluster409540	Cluster409582	Cluster409593	Cluster409601	Cluster40962	Cluster409658	Cluster409661	Cluster409664	Cluster409668	Cluster409671	Cluster409720	Cluster40973	Cluster409749	Cluster40975	Cluster409767	Cluster409772	Cluster40978	Cluster409796	Cluster409823	Cluster409827	Cluster409836	Cluster409844	Cluster409846	Cluster409847	Cluster409872	Cluster409877	Cluster409893	Cluster409905	Cluster409940	Cluster409956	Cluster409970	Cluster409993	Cluster409998	Cluster410034	Cluster410037	Cluster410070	Cluster410080	Cluster410084	Cluster410135	Cluster410160	Cluster410198	Cluster410259	Cluster410272	Cluster410305	Cluster410347	Cluster410370	Cluster410378	Cluster41038	Cluster410391	Cluster410401	Cluster410402	Cluster410404	Cluster410511	Cluster410516	Cluster410541	Cluster410553	Cluster410577	Cluster410606	Cluster410613	Cluster410675	Cluster410716	Cluster410725	Cluster410740	Cluster410742	Cluster410895	Cluster410922	Cluster41100	Cluster411001	Cluster411034	Cluster4111	Cluster411107	Cluster411142	Cluster411151	Cluster411163	Cluster411167	Cluster411205	Cluster411212	Cluster411218	Cluster41122	Cluster411235	Cluster411248	Cluster411304	Cluster411317	Cluster411347	Cluster411368	Cluster411399	Cluster411427	Cluster411429	Cluster411438	Cluster411459	Cluster411482	Cluster411501	Cluster411551	Cluster411560	Cluster411562	Cluster411575	Cluster411588	Cluster411622	Cluster411662	Cluster411678	Cluster411683	Cluster411713	Cluster411731	Cluster411739	Cluster41175	Cluster411754	Cluster411784	Cluster411808	Cluster411814	Cluster411830	Cluster411838	Cluster41185	Cluster411871	Cluster411872	Cluster411897	Cluster411909	Cluster411950	Cluster411959	Cluster411971	Cluster4120	Cluster412009	Cluster412011	Cluster412022	Cluster412031	Cluster412048	Cluster412092	Cluster412125	Cluster412126	Cluster412181	Cluster412190	Cluster412209	Cluster412221	Cluster412243	Cluster412253	Cluster412299	Cluster412315	Cluster412318	Cluster412324	Cluster412340	Cluster41241	Cluster412429	Cluster412445	Cluster41250	Cluster412513	Cluster41256	Cluster412804	Cluster412878	Cluster412907	Cluster412967	Cluster412983	Cluster413017	Cluster413023	Cluster413029	Cluster413049	Cluster413063	Cluster413098	Cluster413106	Cluster413120	Cluster413121	Cluster413122	Cluster413133	Cluster413138	Cluster413220	Cluster413233	Cluster413246	Cluster413249	Cluster413298	Cluster413303	Cluster413327	Cluster413337	Cluster413383	Cluster413384	Cluster413385	Cluster413399	Cluster4134	Cluster413406	Cluster413415	Cluster413418	Cluster413440	Cluster413444	Cluster41349	Cluster413504	Cluster413523	Cluster413539	Cluster413547	Cluster413551	Cluster413561	Cluster413582	Cluster413589	Cluster413594	Cluster413623	Cluster413630	Cluster413653	Cluster413659	Cluster413700	Cluster413708	Cluster413740	Cluster413756	Cluster413780	Cluster413830	Cluster413842	Cluster413851	Cluster413861	Cluster413866	Cluster413870	Cluster413887	Cluster41392	Cluster413920	Cluster413921	Cluster413949	Cluster413956	Cluster413970	Cluster413976	Cluster414007	Cluster414012	Cluster414027	Cluster414077	Cluster414087	Cluster4141	Cluster414159	Cluster414164	Cluster414205	Cluster414230	Cluster414236	Cluster414241	Cluster414291	Cluster414292	Cluster414306	Cluster414312	Cluster414374	Cluster41443	Cluster41444	Cluster414446	Cluster414459	Cluster414568	Cluster4146	Cluster414628	Cluster414651	Cluster414669	Cluster414701	Cluster414709	Cluster414714	Cluster414721	Cluster414759	Cluster414764	Cluster414772	Cluster414776	Cluster41478	Cluster414809	Cluster41487	Cluster414873	Cluster414898	Cluster414909	Cluster414927	Cluster414947	Cluster414949	Cluster414968	Cluster414990	Cluster414994	Cluster415055	Cluster415067	Cluster415073	Cluster415093	Cluster415095	Cluster415118	Cluster415124	Cluster415171	Cluster415206	Cluster415224	Cluster415231	Cluster415244	Cluster415250	Cluster415251	Cluster415253	Cluster415257	Cluster415272	Cluster415294	Cluster415323	Cluster415327	Cluster415354	Cluster415368	Cluster415371	Cluster415372	Cluster415384	Cluster415387	Cluster415403	Cluster415418	Cluster415422	Cluster415477	Cluster415497	Cluster415536	Cluster415562	Cluster415563	Cluster415576	Cluster415635	Cluster415660	Cluster415686	Cluster4157	Cluster415714	Cluster415723	Cluster415772	Cluster415781	Cluster415783	Cluster415825	Cluster415867	Cluster415887	Cluster41589	Cluster415898	Cluster416	Cluster416036	Cluster416108	Cluster416123	Cluster416136	Cluster416148	Cluster416173	Cluster416176	Cluster416201	Cluster416207	Cluster416247	Cluster416357	Cluster416391	Cluster416406	Cluster41641	Cluster416413	Cluster416436	Cluster416457	Cluster416464	Cluster416465	Cluster416466	Cluster416479	Cluster416486	Cluster416527	Cluster416530	Cluster416531	Cluster416557	Cluster416559	Cluster416566	Cluster416567	Cluster416571	Cluster416593	Cluster416606	Cluster416635	Cluster416646	Cluster416669	Cluster416680	Cluster416712	Cluster416717	Cluster416728	Cluster416730	Cluster416750	Cluster416769	Cluster416781	Cluster416784	Cluster416798	Cluster416801	Cluster416802	Cluster416814	Cluster416834	Cluster416841	Cluster416843	Cluster416876	Cluster416877	Cluster41689	Cluster416890	Cluster416897	Cluster416915	Cluster416936	Cluster416974	Cluster416990	Cluster416993	Cluster417025	Cluster417045	Cluster417046	Cluster417058	Cluster417062	Cluster417098	Cluster417120	Cluster417170	Cluster417214	Cluster417257	Cluster417271	Cluster417280	Cluster417282	Cluster417305	Cluster417312	Cluster417371	Cluster417372	Cluster417374	Cluster417378	Cluster417477	Cluster41750	Cluster417510	Cluster417527	Cluster417563	Cluster41758	Cluster41759	Cluster417606	Cluster41762	Cluster417627	Cluster417631	Cluster417646	Cluster417679	Cluster417688	Cluster417730	Cluster417750	Cluster417752	Cluster417774	Cluster4178	Cluster417805	Cluster417818	Cluster417831	Cluster417847	Cluster417852	Cluster417872	Cluster417887	Cluster418	Cluster418150	Cluster418151	Cluster41820	Cluster418203	Cluster418204	Cluster418208	Cluster418224	Cluster418240	Cluster418254	Cluster418268	Cluster418273	Cluster418297	Cluster418330	Cluster418370	Cluster418388	Cluster41839	Cluster418396	Cluster418406	Cluster418440	Cluster418446	Cluster418473	Cluster418486	Cluster41852	Cluster41855	Cluster418558	Cluster41858	Cluster418590	Cluster418608	Cluster418655	Cluster418660	Cluster418725	Cluster418729	Cluster418732	Cluster41874	Cluster418742	Cluster418746	Cluster418763	Cluster41878	Cluster418837	Cluster418848	Cluster418850	Cluster418860	Cluster418872	Cluster418874	Cluster418912	Cluster418936	Cluster418947	Cluster418952	Cluster41896	Cluster419007	Cluster419008	Cluster41902	Cluster419049	Cluster419071	Cluster419075	Cluster419097	Cluster419114	Cluster419117	Cluster419119	Cluster419132	Cluster419140	Cluster419185	Cluster419236	Cluster419237	Cluster419238	Cluster419239	Cluster419255	Cluster419274	Cluster419350	Cluster419398	Cluster41940	Cluster419448	Cluster419480	Cluster419484	Cluster41963	Cluster419660	Cluster419667	Cluster419776	Cluster419799	Cluster419816	Cluster419820	Cluster419838	Cluster419845	Cluster419849	Cluster419879	Cluster419888	Cluster419905	Cluster419911	Cluster419924	Cluster419931	Cluster419933	Cluster419941	Cluster419956	Cluster41999	Cluster420002	Cluster420012	Cluster420017	Cluster42002	Cluster420030	Cluster420036	Cluster420040	Cluster420051	Cluster420060	Cluster420074	Cluster420076	Cluster420078	Cluster420082	Cluster420098	Cluster420111	Cluster420116	Cluster420130	Cluster420146	Cluster420196	Cluster42020	Cluster420216	Cluster420217	Cluster420233	Cluster420236	Cluster420246	Cluster420262	Cluster420270	Cluster420274	Cluster4203	Cluster420317	Cluster420323	Cluster420345	Cluster420408	Cluster420415	Cluster420437	Cluster420444	Cluster420469	Cluster420492	Cluster420498	Cluster420515	Cluster420541	Cluster42056	Cluster420563	Cluster420594	Cluster420596	Cluster420602	Cluster420624	Cluster42070	Cluster420738	Cluster420767	Cluster420790	Cluster420800	Cluster420802	Cluster420803	Cluster420828	Cluster420856	Cluster420898	Cluster420903	Cluster420941	Cluster420944	Cluster420977	Cluster420984	Cluster421020	Cluster421037	Cluster421042	Cluster421064	Cluster421067	Cluster421070	Cluster421115	Cluster421116	Cluster421200	Cluster421225	Cluster421238	Cluster421285	Cluster42146	Cluster421475	Cluster421531	Cluster421539	Cluster42154	Cluster421556	Cluster421558	Cluster421575	Cluster421579	Cluster421590	Cluster421594	Cluster421608	Cluster421619	Cluster421640	Cluster421666	Cluster421669	Cluster421678	Cluster421683	Cluster421687	Cluster421708	Cluster421719	Cluster421745	Cluster421763	Cluster421774	Cluster421790	Cluster421798	Cluster421799	Cluster421809	Cluster421811	Cluster421812	Cluster421838	Cluster421851	Cluster421857	Cluster421861	Cluster421888	Cluster421949	Cluster421993	Cluster421995	Cluster422	Cluster422004	Cluster422032	Cluster422075	Cluster422113	Cluster42212	Cluster42215	Cluster422157	Cluster42218	Cluster422183	Cluster422193	Cluster422202	Cluster422211	Cluster422214	Cluster422224	Cluster422235	Cluster422251	Cluster422254	Cluster422266	Cluster422323	Cluster422333	Cluster422387	Cluster422394	Cluster422478	Cluster422493	Cluster422497	Cluster422559	Cluster422667	Cluster422697	Cluster42272	Cluster422764	Cluster422769	Cluster422771	Cluster422843	Cluster422884	Cluster4229	Cluster422993	Cluster423079	Cluster423087	Cluster423255	Cluster423261	Cluster423303	Cluster423306	Cluster423331	Cluster42334	Cluster423354	Cluster423359	Cluster423379	Cluster423382	Cluster423411	Cluster423414	Cluster423434	Cluster423448	Cluster423455	Cluster423479	Cluster423508	Cluster423529	Cluster423536	Cluster423552	Cluster423567	Cluster42357	Cluster423581	Cluster423599	Cluster423612	Cluster423624	Cluster423634	Cluster423654	Cluster423674	Cluster423696	Cluster42370	Cluster423714	Cluster423724	Cluster423728	Cluster423733	Cluster423737	Cluster423743	Cluster423763	Cluster423789	Cluster423807	Cluster423815	Cluster423817	Cluster423834	Cluster423838	Cluster423842	Cluster423861	Cluster423865	Cluster423866	Cluster423868	Cluster423883	Cluster423900	Cluster42391	Cluster423912	Cluster423945	Cluster423981	Cluster42399	Cluster423994	Cluster42400	Cluster424010	Cluster424018	Cluster42404	Cluster424041	Cluster424050	Cluster424053	Cluster424077	Cluster424086	Cluster424107	Cluster424112	Cluster424136	Cluster424159	Cluster42418	Cluster42425	Cluster424279	Cluster424280	Cluster424290	Cluster424319	Cluster424332	Cluster424336	Cluster424355	Cluster424389	Cluster424400	Cluster424451	Cluster424502	Cluster424677	Cluster42475	Cluster424790	Cluster424808	Cluster424834	Cluster424906	Cluster424909	Cluster424913	Cluster424958	Cluster424983	Cluster424989	Cluster425004	Cluster42502	Cluster425034	Cluster425041	Cluster42507	Cluster425072	Cluster425095	Cluster425101	Cluster425125	Cluster425132	Cluster425145	Cluster425164	Cluster425197	Cluster425204	Cluster425228	Cluster425229	Cluster425245	Cluster425246	Cluster425270	Cluster425276	Cluster425279	Cluster42531	Cluster425342	Cluster425352	Cluster425357	Cluster425381	Cluster425393	Cluster4254	Cluster425437	Cluster425443	Cluster42545	Cluster425453	Cluster425455	Cluster42547	Cluster425477	Cluster425499	Cluster42556	Cluster425579	Cluster425595	Cluster425597	Cluster425601	Cluster425609	Cluster425633	Cluster425667	Cluster425673	Cluster42568	Cluster425687	Cluster425700	Cluster425702	Cluster425704	Cluster425723	Cluster425730	Cluster425735	Cluster425754	Cluster425766	Cluster425796	Cluster425842	Cluster42585	Cluster425854	Cluster425864	Cluster425885	Cluster42591	Cluster425946	Cluster425961	Cluster425963	Cluster425993	Cluster426003	Cluster426082	Cluster426097	Cluster426167	Cluster42617	Cluster426191	Cluster426229	Cluster426235	Cluster426241	Cluster426285	Cluster426298	Cluster426306	Cluster426308	Cluster426381	Cluster426436	Cluster42647	Cluster426483	Cluster4265	Cluster426545	Cluster426607	Cluster42661	Cluster426610	Cluster426645	Cluster426739	Cluster426742	Cluster426748	Cluster426757	Cluster426785	Cluster426787	Cluster4268	Cluster426828	Cluster426832	Cluster426836	Cluster426861	Cluster426867	Cluster426868	Cluster42688	Cluster426902	Cluster426904	Cluster426938	Cluster42695	Cluster426960	Cluster4270	Cluster427015	Cluster427026	Cluster42703	Cluster427037	Cluster427044	Cluster427046	Cluster427048	Cluster427061	Cluster427084	Cluster427108	Cluster427109	Cluster42714	Cluster427143	Cluster427147	Cluster42715	Cluster427152	Cluster427163	Cluster427173	Cluster427177	Cluster427184	Cluster427188	Cluster427189	Cluster427243	Cluster427247	Cluster427262	Cluster427265	Cluster427293	Cluster427324	Cluster427344	Cluster427349	Cluster427366	Cluster427383	Cluster427384	Cluster427397	Cluster427401	Cluster427415	Cluster427433	Cluster427439	Cluster427447	Cluster427449	Cluster427453	Cluster427467	Cluster427471	Cluster427473	Cluster427496	Cluster42756	Cluster427567	Cluster42758	Cluster427591	Cluster427593	Cluster427629	Cluster427643	Cluster427689	Cluster427702	Cluster427712	Cluster427772	Cluster42779	Cluster427794	Cluster427799	Cluster427813	Cluster427831	Cluster427861	Cluster427874	Cluster427893	Cluster427908	Cluster427918	Cluster42795	Cluster427995	Cluster428020	Cluster428054	Cluster428057	Cluster428084	Cluster428116	Cluster428117	Cluster428155	Cluster428180	Cluster428228	Cluster428260	Cluster42827	Cluster42832	Cluster428336	Cluster42834	Cluster428383	Cluster428434	Cluster42847	Cluster428487	Cluster428496	Cluster428514	Cluster428519	Cluster428525	Cluster428563	Cluster428575	Cluster428587	Cluster428597	Cluster428609	Cluster428634	Cluster428648	Cluster428651	Cluster428676	Cluster428679	Cluster428694	Cluster428695	Cluster428705	Cluster428715	Cluster428718	Cluster428740	Cluster428748	Cluster428762	Cluster428766	Cluster428793	Cluster428797	Cluster428813	Cluster428825	Cluster428834	Cluster428837	Cluster428845	Cluster428862	Cluster428868	Cluster428906	Cluster428920	Cluster428925	Cluster428931	Cluster428936	Cluster428945	Cluster428965	Cluster428969	Cluster428995	Cluster429000	Cluster429005	Cluster429035	Cluster429074	Cluster429084	Cluster429101	Cluster429130	Cluster429178	Cluster429193	Cluster429204	Cluster429221	Cluster429231	Cluster429244	Cluster429250	Cluster429276	Cluster429297	Cluster429301	Cluster429328	Cluster429330	Cluster429366	Cluster429386	Cluster429387	Cluster429422	Cluster429445	Cluster429461	Cluster429491	Cluster429547	Cluster429589	Cluster429598	Cluster429624	Cluster429644	Cluster429660	Cluster429684	Cluster429710	Cluster429767	Cluster42978	Cluster429787	Cluster429852	Cluster42988	Cluster429950	Cluster429974	Cluster430028	Cluster4301	Cluster43011	Cluster4303	Cluster430317	Cluster430342	Cluster430395	Cluster430412	Cluster43045	Cluster430470	Cluster430478	Cluster430483	Cluster430487	Cluster430515	Cluster430517	Cluster430528	Cluster430548	Cluster430549	Cluster430565	Cluster430581	Cluster430586	Cluster430618	Cluster430620	Cluster43064	Cluster430682	Cluster430735	Cluster430750	Cluster430795	Cluster430806	Cluster430815	Cluster430826	Cluster430835	Cluster430842	Cluster430847	Cluster430886	Cluster430912	Cluster430915	Cluster430920	Cluster430946	Cluster430977	Cluster43103	Cluster431050	Cluster431060	Cluster431061	Cluster431077	Cluster431079	Cluster431086	Cluster43109	Cluster431115	Cluster431148	Cluster431157	Cluster4312	Cluster431260	Cluster431294	Cluster431295	Cluster431296	Cluster431297	Cluster43131	Cluster431321	Cluster431326	Cluster43138	Cluster431402	Cluster431418	Cluster431424	Cluster431465	Cluster431546	Cluster431586	Cluster431611	Cluster431712	Cluster431713	Cluster431734	Cluster43183	Cluster431884	Cluster431887	Cluster431906	Cluster43192	Cluster431942	Cluster431949	Cluster43198	Cluster432041	Cluster432089	Cluster4321	Cluster432105	Cluster432110	Cluster432121	Cluster432126	Cluster432132	Cluster432142	Cluster432152	Cluster432175	Cluster432182	Cluster432227	Cluster432233	Cluster432240	Cluster432267	Cluster432285	Cluster432301	Cluster432319	Cluster432373	Cluster432385	Cluster432403	Cluster432405	Cluster432407	Cluster432420	Cluster432421	Cluster432426	Cluster432449	Cluster432452	Cluster432453	Cluster432489	Cluster432522	Cluster432524	Cluster432536	Cluster432543	Cluster432558	Cluster432573	Cluster432619	Cluster432640	Cluster432650	Cluster432651	Cluster432662	Cluster432693	Cluster432721	Cluster432724	Cluster432727	Cluster432729	Cluster432733	Cluster432740	Cluster432749	Cluster432790	Cluster43280	Cluster432803	Cluster432891	Cluster432929	Cluster43293	Cluster432992	Cluster433033	Cluster433051	Cluster433069	Cluster433074	Cluster433096	Cluster433115	Cluster433206	Cluster433252	Cluster433259	Cluster433394	Cluster433418	Cluster433542	Cluster433557	Cluster433586	Cluster433616	Cluster433635	Cluster433639	Cluster433640	Cluster433670	Cluster433672	Cluster433675	Cluster4337	Cluster433730	Cluster433734	Cluster433774	Cluster433788	Cluster433799	Cluster433827	Cluster433837	Cluster433864	Cluster433869	Cluster433873	Cluster433896	Cluster433918	Cluster433919	Cluster433975	Cluster434003	Cluster434005	Cluster434030	Cluster434031	Cluster434050	Cluster434063	Cluster434095	Cluster434131	Cluster434152	Cluster434175	Cluster434179	Cluster43421	Cluster43422	Cluster434234	Cluster43426	Cluster434290	Cluster434293	Cluster434318	Cluster434328	Cluster434349	Cluster434388	Cluster434394	Cluster434419	Cluster434427	Cluster434428	Cluster434447	Cluster434449	Cluster434473	Cluster434485	Cluster434500	Cluster434509	Cluster434516	Cluster434525	Cluster434527	Cluster434568	Cluster434601	Cluster434612	Cluster434646	Cluster434702	Cluster434769	Cluster434770	Cluster434778	Cluster434793	Cluster434816	Cluster434820	Cluster434839	Cluster434897	Cluster434906	Cluster435057	Cluster43511	Cluster435177	Cluster435196	Cluster435209	Cluster43522	Cluster435288	Cluster435294	Cluster435328	Cluster43534	Cluster435366	Cluster435370	Cluster435395	Cluster43540	Cluster435413	Cluster435417	Cluster43542	Cluster435449	Cluster435458	Cluster435461	Cluster435481	Cluster435484	Cluster435490	Cluster435503	Cluster43552	Cluster435539	Cluster435546	Cluster435555	Cluster435562	Cluster435564	Cluster435575	Cluster435600	Cluster435601	Cluster435611	Cluster435651	Cluster435666	Cluster435713	Cluster435723	Cluster435724	Cluster435745	Cluster435747	Cluster435759	Cluster435762	Cluster4358	Cluster435825	Cluster435839	Cluster435843	Cluster435856	Cluster435861	Cluster435880	Cluster435901	Cluster435913	Cluster435927	Cluster435931	Cluster435940	Cluster435952	Cluster435959	Cluster435967	Cluster435997	Cluster43600	Cluster436007	Cluster436010	Cluster436029	Cluster436047	Cluster436061	Cluster436098	Cluster436125	Cluster436149	Cluster43618	Cluster436187	Cluster436205	Cluster436371	Cluster436373	Cluster43639	Cluster436440	Cluster43647	Cluster436493	Cluster436504	Cluster436514	Cluster43659	Cluster4366	Cluster436605	Cluster436619	Cluster436651	Cluster436688	Cluster436711	Cluster436812	Cluster436834	Cluster436849	Cluster43687	Cluster437005	Cluster437015	Cluster437018	Cluster437031	Cluster437043	Cluster437065	Cluster437077	Cluster437102	Cluster437105	Cluster437131	Cluster437135	Cluster437147	Cluster437153	Cluster437186	Cluster437210	Cluster437221	Cluster437257	Cluster437263	Cluster437271	Cluster437277	Cluster437285	Cluster437291	Cluster437332	Cluster437340	Cluster437400	Cluster437412	Cluster437413	Cluster437420	Cluster437431	Cluster437443	Cluster437462	Cluster437479	Cluster437500	Cluster437542	Cluster437543	Cluster43755	Cluster437557	Cluster437562	Cluster437565	Cluster43757	Cluster437570	Cluster437581	Cluster437589	Cluster437603	Cluster437619	Cluster437622	Cluster43765	Cluster437656	Cluster437663	Cluster437706	Cluster437714	Cluster437717	Cluster437719	Cluster437735	Cluster437739	Cluster437771	Cluster437783	Cluster437792	Cluster437800	Cluster437808	Cluster437817	Cluster437820	Cluster437837	Cluster437892	Cluster437907	Cluster43792	Cluster437940	Cluster437978	Cluster437986	Cluster438000	Cluster438003	Cluster438015	Cluster438034	Cluster438045	Cluster438063	Cluster438078	Cluster438087	Cluster438097	Cluster4381	Cluster438107	Cluster438111	Cluster438119	Cluster438122	Cluster438138	Cluster43818	Cluster438196	Cluster438206	Cluster438254	Cluster438259	Cluster438275	Cluster4383	Cluster438352	Cluster438553	Cluster43857	Cluster43859	Cluster438592	Cluster438647	Cluster438710	Cluster438724	Cluster438742	Cluster438781	Cluster438815	Cluster438818	Cluster438844	Cluster438867	Cluster438868	Cluster438897	Cluster438912	Cluster438938	Cluster438956	Cluster43898	Cluster438982	Cluster439010	Cluster439013	Cluster439014	Cluster439018	Cluster439026	Cluster439043	Cluster439058	Cluster439060	Cluster439061	Cluster439064	Cluster439074	Cluster439093	Cluster439095	Cluster439161	Cluster439162	Cluster439170	Cluster439183	Cluster439185	Cluster439194	Cluster439204	Cluster439208	Cluster439222	Cluster439231	Cluster439255	Cluster439262	Cluster439275	Cluster439283	Cluster439284	Cluster439286	Cluster439302	Cluster439304	Cluster439305	Cluster439317	Cluster439337	Cluster439342	Cluster439352	Cluster439398	Cluster439407	Cluster43941	Cluster439413	Cluster439433	Cluster439453	Cluster439493	Cluster439567	Cluster439574	Cluster439594	Cluster439595	Cluster439655	Cluster439665	Cluster439674	Cluster439691	Cluster439709	Cluster439732	Cluster439757	Cluster439762	Cluster439766	Cluster439777	Cluster439831	Cluster439834	Cluster439861	Cluster439904	Cluster439909	Cluster439914	Cluster439931	Cluster439957	Cluster439970	Cluster440002	Cluster440006	Cluster440042	Cluster440066	Cluster440077	Cluster440100	Cluster440164	Cluster440245	Cluster440296	Cluster440370	Cluster440387	Cluster44039	Cluster440415	Cluster440430	Cluster440440	Cluster440454	Cluster440484	Cluster440490	Cluster440525	Cluster440529	Cluster44057	Cluster440594	Cluster440609	Cluster440612	Cluster440618	Cluster440646	Cluster44068	Cluster440714	Cluster440725	Cluster440731	Cluster440748	Cluster440757	Cluster440799	Cluster440814	Cluster440844	Cluster440852	Cluster440867	Cluster440882	Cluster440888	Cluster440891	Cluster440933	Cluster440938	Cluster440954	Cluster44103	Cluster44104	Cluster441040	Cluster441047	Cluster441048	Cluster44106	Cluster441103	Cluster441137	Cluster441167	Cluster441203	Cluster441223	Cluster441253	Cluster441254	Cluster44127	Cluster441280	Cluster441285	Cluster441290	Cluster441298	Cluster4413	Cluster441310	Cluster441331	Cluster441333	Cluster441349	Cluster441367	Cluster441369	Cluster441386	Cluster441405	Cluster441409	Cluster441426	Cluster441468	Cluster441474	Cluster441513	Cluster441523	Cluster441547	Cluster441581	Cluster44165	Cluster44167	Cluster441692	Cluster44175	Cluster441772	Cluster441798	Cluster441811	Cluster44184	Cluster441854	Cluster4419	Cluster441953	Cluster442019	Cluster442102	Cluster442137	Cluster442165	Cluster442168	Cluster44218	Cluster442182	Cluster442194	Cluster442231	Cluster442244	Cluster442274	Cluster442291	Cluster442292	Cluster442293	Cluster442307	Cluster442309	Cluster44235	Cluster442370	Cluster442384	Cluster442385	Cluster442388	Cluster442393	Cluster442397	Cluster442408	Cluster442411	Cluster442412	Cluster442432	Cluster442475	Cluster442477	Cluster442486	Cluster442489	Cluster442502	Cluster442504	Cluster442548	Cluster442553	Cluster442555	Cluster442562	Cluster442564	Cluster442587	Cluster442597	Cluster442602	Cluster442661	Cluster442664	Cluster442680	Cluster442683	Cluster442718	Cluster442749	Cluster442753	Cluster442756	Cluster442761	Cluster442770	Cluster442779	Cluster442801	Cluster442802	Cluster442818	Cluster442856	Cluster442858	Cluster442908	Cluster442916	Cluster442929	Cluster442945	Cluster442967	Cluster442996	Cluster443005	Cluster443014	Cluster443024	Cluster443027	Cluster443051	Cluster443055	Cluster443066	Cluster443130	Cluster443134	Cluster44316	Cluster443172	Cluster443272	Cluster443287	Cluster443294	Cluster44332	Cluster443345	Cluster443347	Cluster443353	Cluster443402	Cluster443408	Cluster44344	Cluster443453	Cluster443473	Cluster443504	Cluster443513	Cluster443617	Cluster443649	Cluster443777	Cluster443820	Cluster443826	Cluster443829	Cluster443830	Cluster443831	Cluster443834	Cluster443841	Cluster443877	Cluster443894	Cluster443913	Cluster443922	Cluster44393	Cluster443935	Cluster443958	Cluster4440	Cluster444016	Cluster444026	Cluster444044	Cluster444086	Cluster444100	Cluster444107	Cluster444114	Cluster44414	Cluster444144	Cluster444147	Cluster444149	Cluster44415	Cluster444152	Cluster444162	Cluster444169	Cluster444192	Cluster444196	Cluster444246	Cluster444248	Cluster44427	Cluster444270	Cluster444291	Cluster444310	Cluster444338	Cluster444358	Cluster444376	Cluster444379	Cluster444407	Cluster444423	Cluster444440	Cluster444443	Cluster444445	Cluster44445	Cluster444460	Cluster444471	Cluster444489	Cluster4445	Cluster444502	Cluster444510	Cluster444518	Cluster444535	Cluster444544	Cluster444566	Cluster444578	Cluster444613	Cluster444628	Cluster444691	Cluster444707	Cluster444711	Cluster444712	Cluster444729	Cluster444756	Cluster444776	Cluster444782	Cluster444792	Cluster444800	Cluster444803	Cluster444813	Cluster444823	Cluster444824	Cluster444867	Cluster444870	Cluster44488	Cluster444911	Cluster445010	Cluster445026	Cluster445028	Cluster445050	Cluster445053	Cluster445061	Cluster445067	Cluster445086	Cluster445094	Cluster4451	Cluster445111	Cluster44516	Cluster445204	Cluster445208	Cluster445277	Cluster445310	Cluster445441	Cluster44545	Cluster445483	Cluster445510	Cluster445531	Cluster445535	Cluster445539	Cluster445544	Cluster445579	Cluster445615	Cluster445648	Cluster445659	Cluster445672	Cluster445681	Cluster445682	Cluster445694	Cluster445698	Cluster445703	Cluster445716	Cluster445719	Cluster445721	Cluster445726	Cluster445728	Cluster445729	Cluster445733	Cluster445736	Cluster445741	Cluster445744	Cluster445760	Cluster445795	Cluster445800	Cluster445834	Cluster445838	Cluster445839	Cluster445841	Cluster445852	Cluster445859	Cluster445871	Cluster445875	Cluster445878	Cluster445895	Cluster445903	Cluster445904	Cluster445905	Cluster445912	Cluster445926	Cluster445935	Cluster445945	Cluster445968	Cluster445976	Cluster445988	Cluster446003	Cluster446022	Cluster446039	Cluster4461	Cluster446103	Cluster446141	Cluster446147	Cluster446150	Cluster446190	Cluster446195	Cluster446196	Cluster4462	Cluster446204	Cluster44621	Cluster446211	Cluster446218	Cluster446245	Cluster446264	Cluster446265	Cluster446282	Cluster446298	Cluster446314	Cluster446335	Cluster446368	Cluster446373	Cluster446396	Cluster446434	Cluster44645	Cluster446453	Cluster446498	Cluster446502	Cluster446503	Cluster446506	Cluster446528	Cluster446553	Cluster446559	Cluster44658	Cluster446602	Cluster446629	Cluster446633	Cluster44665	Cluster446657	Cluster446682	Cluster446686	Cluster44669	Cluster446692	Cluster44672	Cluster446770	Cluster44678	Cluster446785	Cluster446798	Cluster446831	Cluster446835	Cluster446864	Cluster446934	Cluster44695	Cluster446976	Cluster447	Cluster44701	Cluster447035	Cluster447070	Cluster447124	Cluster447182	Cluster447184	Cluster447201	Cluster447224	Cluster44723	Cluster447230	Cluster447232	Cluster447242	Cluster447247	Cluster447261	Cluster447271	Cluster447279	Cluster447300	Cluster447302	Cluster447416	Cluster447455	Cluster447482	Cluster447486	Cluster447514	Cluster447549	Cluster447566	Cluster447579	Cluster447586	Cluster447590	Cluster447614	Cluster447650	Cluster447661	Cluster447662	Cluster447689	Cluster447713	Cluster44772	Cluster447730	Cluster447745	Cluster447771	Cluster447774	Cluster447783	Cluster447789	Cluster447805	Cluster447836	Cluster447853	Cluster447857	Cluster447864	Cluster447888	Cluster447904	Cluster447909	Cluster447917	Cluster447924	Cluster447959	Cluster447962	Cluster447973	Cluster448000	Cluster448005	Cluster448038	Cluster448070	Cluster448080	Cluster448083	Cluster448097	Cluster448114	Cluster448158	Cluster448166	Cluster448211	Cluster448261	Cluster448281	Cluster448288	Cluster448299	Cluster448330	Cluster448357	Cluster448361	Cluster448403	Cluster448421	Cluster448444	Cluster448466	Cluster448479	Cluster448486	Cluster448561	Cluster448566	Cluster448568	Cluster448605	Cluster44861	Cluster44868	Cluster448762	Cluster448770	Cluster44885	Cluster448863	Cluster448977	Cluster448979	Cluster448982	Cluster449017	Cluster449035	Cluster449042	Cluster449049	Cluster449054	Cluster449062	Cluster449068	Cluster449079	Cluster449088	Cluster4491	Cluster449112	Cluster449115	Cluster449121	Cluster449128	Cluster449136	Cluster449146	Cluster449149	Cluster449154	Cluster449164	Cluster449175	Cluster449178	Cluster449180	Cluster449182	Cluster449206	Cluster449254	Cluster44928	Cluster449281	Cluster449282	Cluster449300	Cluster449319	Cluster449323	Cluster449332	Cluster449333	Cluster449336	Cluster44934	Cluster449356	Cluster449368	Cluster449383	Cluster449386	Cluster449391	Cluster449415	Cluster449418	Cluster449427	Cluster449430	Cluster449435	Cluster449442	Cluster449447	Cluster449460	Cluster449462	Cluster449468	Cluster449471	Cluster4495	Cluster449506	Cluster449510	Cluster449515	Cluster449535	Cluster449548	Cluster449559	Cluster449562	Cluster449587	Cluster449590	Cluster449611	Cluster449633	Cluster449635	Cluster449638	Cluster449642	Cluster449646	Cluster449656	Cluster449674	Cluster449679	Cluster44970	Cluster449701	Cluster449705	Cluster449706	Cluster44971	Cluster449731	Cluster449777	Cluster449793	Cluster449813	Cluster449837	Cluster449839	Cluster449843	Cluster449860	Cluster449861	Cluster449874	Cluster449876	Cluster44989	Cluster449893	Cluster449930	Cluster449946	Cluster450019	Cluster450020	Cluster450034	Cluster450068	Cluster45010	Cluster450114	Cluster450132	Cluster450259	Cluster450267	Cluster45027	Cluster45029	Cluster450308	Cluster45036	Cluster450410	Cluster450465	Cluster450491	Cluster450562	Cluster450576	Cluster450658	Cluster450663	Cluster45068	Cluster45071	Cluster450726	Cluster450730	Cluster450739	Cluster450777	Cluster450808	Cluster450813	Cluster450829	Cluster450838	Cluster450845	Cluster450852	Cluster450873	Cluster450892	Cluster450905	Cluster450907	Cluster450925	Cluster450959	Cluster451000	Cluster451012	Cluster451017	Cluster451022	Cluster451074	Cluster451097	Cluster451098	Cluster451122	Cluster451128	Cluster451150	Cluster451153	Cluster451157	Cluster451159	Cluster451161	Cluster451178	Cluster451179	Cluster451209	Cluster451213	Cluster451222	Cluster451236	Cluster451242	Cluster451257	Cluster45128	Cluster451294	Cluster451308	Cluster451323	Cluster451330	Cluster451336	Cluster45135	Cluster45136	Cluster451364	Cluster451370	Cluster451372	Cluster451376	Cluster45143	Cluster451494	Cluster451502	Cluster451510	Cluster451513	Cluster45154	Cluster45159	Cluster45160	Cluster451605	Cluster451754	Cluster451789	Cluster45185	Cluster451885	Cluster451889	Cluster451891	Cluster451928	Cluster451958	Cluster451976	Cluster45198	Cluster451983	Cluster452006	Cluster452134	Cluster452155	Cluster452170	Cluster45221	Cluster452217	Cluster452238	Cluster452283	Cluster452296	Cluster452330	Cluster45236	Cluster452362	Cluster452376	Cluster452385	Cluster452401	Cluster452405	Cluster452407	Cluster452409	Cluster452413	Cluster452447	Cluster452448	Cluster452475	Cluster452492	Cluster452501	Cluster452505	Cluster45251	Cluster452511	Cluster452517	Cluster452525	Cluster452547	Cluster452555	Cluster452572	Cluster452585	Cluster45259	Cluster452596	Cluster452600	Cluster452622	Cluster452644	Cluster452652	Cluster452671	Cluster452678	Cluster452697	Cluster452708	Cluster452718	Cluster452720	Cluster452782	Cluster4528	Cluster452805	Cluster452817	Cluster452829	Cluster452844	Cluster452846	Cluster452869	Cluster452872	Cluster452880	Cluster452900	Cluster452944	Cluster452945	Cluster452959	Cluster452988	Cluster452998	Cluster452999	Cluster453000	Cluster453017	Cluster453020	Cluster453032	Cluster453071	Cluster453080	Cluster453082	Cluster453087	Cluster453095	Cluster453176	Cluster453193	Cluster453209	Cluster453241	Cluster453261	Cluster453270	Cluster453292	Cluster453303	Cluster453314	Cluster453324	Cluster453327	Cluster453378	Cluster453384	Cluster453439	Cluster453499	Cluster453502	Cluster453537	Cluster453570	Cluster453685	Cluster453742	Cluster453767	Cluster453837	Cluster453882	Cluster45394	Cluster453960	Cluster454019	Cluster454021	Cluster454043	Cluster454046	Cluster454054	Cluster454059	Cluster454095	Cluster454103	Cluster454115	Cluster454126	Cluster454135	Cluster454152	Cluster454158	Cluster454174	Cluster454176	Cluster454197	Cluster454222	Cluster454224	Cluster454250	Cluster454258	Cluster454280	Cluster454285	Cluster454292	Cluster454296	Cluster454297	Cluster454309	Cluster454341	Cluster454375	Cluster454382	Cluster454384	Cluster454391	Cluster454397	Cluster454407	Cluster454429	Cluster454433	Cluster45444	Cluster454474	Cluster454475	Cluster45448	Cluster45450	Cluster454501	Cluster45452	Cluster454528	Cluster454536	Cluster454538	Cluster454553	Cluster454559	Cluster45456	Cluster454572	Cluster454586	Cluster45461	Cluster454631	Cluster454637	Cluster454643	Cluster454646	Cluster454654	Cluster45466	Cluster45467	Cluster454685	Cluster454727	Cluster454729	Cluster454731	Cluster454734	Cluster454737	Cluster454754	Cluster454762	Cluster454780	Cluster454782	Cluster454809	Cluster454824	Cluster454837	Cluster454843	Cluster454853	Cluster45486	Cluster454869	Cluster454891	Cluster454937	Cluster454938	Cluster454948	Cluster454955	Cluster455000	Cluster45501	Cluster455030	Cluster455039	Cluster455040	Cluster455046	Cluster455049	Cluster455052	Cluster455053	Cluster455075	Cluster455097	Cluster455120	Cluster455124	Cluster455128	Cluster455157	Cluster455173	Cluster455187	Cluster455203	Cluster455204	Cluster455206	Cluster455208	Cluster455209	Cluster455268	Cluster455285	Cluster455291	Cluster455334	Cluster455339	Cluster455340	Cluster455358	Cluster455414	Cluster455420	Cluster455474	Cluster455483	Cluster455492	Cluster455591	Cluster45561	Cluster455758	Cluster455788	Cluster455798	Cluster455799	Cluster455804	Cluster455817	Cluster455832	Cluster455840	Cluster455850	Cluster455860	Cluster455908	Cluster45591	Cluster455952	Cluster455974	Cluster455985	Cluster456029	Cluster456036	Cluster456072	Cluster456088	Cluster456089	Cluster456127	Cluster456136	Cluster456156	Cluster456161	Cluster456164	Cluster45617	Cluster456194	Cluster456195	Cluster456206	Cluster456230	Cluster456234	Cluster456235	Cluster456239	Cluster456266	Cluster456269	Cluster45627	Cluster456284	Cluster456298	Cluster456300	Cluster456310	Cluster456316	Cluster456317	Cluster456328	Cluster456334	Cluster456339	Cluster456349	Cluster456359	Cluster456378	Cluster456384	Cluster456386	Cluster456397	Cluster456417	Cluster456426	Cluster456443	Cluster456457	Cluster456467	Cluster456468	Cluster456481	Cluster456488	Cluster4565	Cluster456521	Cluster456539	Cluster456560	Cluster456599	Cluster456619	Cluster456656	Cluster456663	Cluster456730	Cluster456757	Cluster45680	Cluster456801	Cluster456842	Cluster456851	Cluster456859	Cluster456864	Cluster456903	Cluster456905	Cluster456906	Cluster456913	Cluster456916	Cluster456943	Cluster456956	Cluster45696	Cluster456963	Cluster457049	Cluster457053	Cluster457060	Cluster45707	Cluster457105	Cluster457126	Cluster457173	Cluster457176	Cluster457195	Cluster45731	Cluster457412	Cluster457422	Cluster457470	Cluster457499	Cluster457500	Cluster457547	Cluster457549	Cluster457560	Cluster457566	Cluster457574	Cluster457583	Cluster45763	Cluster457637	Cluster457641	Cluster457643	Cluster457650	Cluster457665	Cluster457667	Cluster457668	Cluster457680	Cluster457739	Cluster457745	Cluster457776	Cluster457784	Cluster457797	Cluster457815	Cluster457824	Cluster457828	Cluster457833	Cluster457871	Cluster457882	Cluster457884	Cluster457897	Cluster457915	Cluster45796	Cluster457968	Cluster457973	Cluster457974	Cluster457981	Cluster457987	Cluster458041	Cluster458044	Cluster458049	Cluster458065	Cluster458089	Cluster4581	Cluster458114	Cluster458116	Cluster458126	Cluster45815	Cluster458195	Cluster458214	Cluster458237	Cluster458260	Cluster458270	Cluster458286	Cluster458311	Cluster458366	Cluster458434	Cluster458456	Cluster458469	Cluster458471	Cluster458506	Cluster458547	Cluster458581	Cluster458625	Cluster458629	Cluster458631	Cluster458666	Cluster45875	Cluster458767	Cluster458779	Cluster458792	Cluster458830	Cluster458946	Cluster459021	Cluster459035	Cluster459081	Cluster459120	Cluster459227	Cluster459234	Cluster459249	Cluster459258	Cluster459274	Cluster459287	Cluster459377	Cluster459379	Cluster459382	Cluster459388	Cluster459390	Cluster459401	Cluster459422	Cluster459445	Cluster459458	Cluster459459	Cluster459492	Cluster459497	Cluster459518	Cluster459524	Cluster459532	Cluster459538	Cluster459545	Cluster459554	Cluster459564	Cluster459568	Cluster459582	Cluster459584	Cluster45960	Cluster459620	Cluster459627	Cluster459630	Cluster459659	Cluster459679	Cluster459698	Cluster459709	Cluster459737	Cluster459740	Cluster459760	Cluster459783	Cluster459786	Cluster459788	Cluster459791	Cluster459824	Cluster459841	Cluster459843	Cluster459878	Cluster459886	Cluster459892	Cluster459901	Cluster459915	Cluster459974	Cluster45998	Cluster459980	Cluster460008	Cluster460033	Cluster460051	Cluster460118	Cluster460123	Cluster460169	Cluster460174	Cluster460191	Cluster460214	Cluster460238	Cluster460262	Cluster460271	Cluster460301	Cluster460346	Cluster460361	Cluster460381	Cluster46039	Cluster460393	Cluster460419	Cluster460450	Cluster460451	Cluster460462	Cluster460463	Cluster460465	Cluster460470	Cluster46049	Cluster460540	Cluster460587	Cluster460633	Cluster460643	Cluster460656	Cluster46070	Cluster460843	Cluster460851	Cluster460855	Cluster460859	Cluster460868	Cluster460901	Cluster460916	Cluster460931	Cluster460957	Cluster460996	Cluster4610	Cluster461015	Cluster461045	Cluster461080	Cluster461082	Cluster461085	Cluster461097	Cluster461100	Cluster461120	Cluster461131	Cluster461165	Cluster461171	Cluster461173	Cluster461175	Cluster461194	Cluster461242	Cluster461251	Cluster461286	Cluster461287	Cluster461291	Cluster461293	Cluster461304	Cluster461326	Cluster461327	Cluster461328	Cluster461334	Cluster461346	Cluster461362	Cluster461377	Cluster461391	Cluster461400	Cluster461458	Cluster46148	Cluster461489	Cluster461501	Cluster461505	Cluster461525	Cluster461531	Cluster461543	Cluster461548	Cluster461549	Cluster461560	Cluster461561	Cluster461583	Cluster461633	Cluster461636	Cluster461658	Cluster461680	Cluster461686	Cluster46169	Cluster461709	Cluster461730	Cluster461741	Cluster461742	Cluster461783	Cluster461790	Cluster461791	Cluster461806	Cluster461824	Cluster461848	Cluster461852	Cluster461884	Cluster461917	Cluster461924	Cluster461962	Cluster461976	Cluster462016	Cluster462032	Cluster462036	Cluster462080	Cluster462087	Cluster462116	Cluster462121	Cluster462124	Cluster462169	Cluster462170	Cluster462183	Cluster462195	Cluster46223	Cluster462236	Cluster462267	Cluster462268	Cluster462315	Cluster462378	Cluster462389	Cluster462409	Cluster462444	Cluster462506	Cluster462551	Cluster462566	Cluster46259	Cluster462602	Cluster462604	Cluster462612	Cluster462645	Cluster462655	Cluster462656	Cluster462667	Cluster462761	Cluster462769	Cluster462782	Cluster462794	Cluster462798	Cluster462811	Cluster462835	Cluster462838	Cluster46284	Cluster462840	Cluster462845	Cluster462852	Cluster462854	Cluster462901	Cluster462918	Cluster462922	Cluster462949	Cluster462951	Cluster462959	Cluster462989	Cluster462998	Cluster463000	Cluster463043	Cluster463047	Cluster46305	Cluster463058	Cluster463063	Cluster463090	Cluster463100	Cluster463145	Cluster463146	Cluster463172	Cluster463176	Cluster463211	Cluster463215	Cluster463232	Cluster463241	Cluster463248	Cluster463258	Cluster46326	Cluster463266	Cluster463274	Cluster463280	Cluster463286	Cluster463295	Cluster463298	Cluster463304	Cluster463310	Cluster463332	Cluster46336	Cluster463368	Cluster463373	Cluster463406	Cluster463422	Cluster463435	Cluster463437	Cluster463453	Cluster463457	Cluster463459	Cluster463498	Cluster463500	Cluster463502	Cluster463519	Cluster463526	Cluster463568	Cluster46361	Cluster463626	Cluster463635	Cluster463645	Cluster463657	Cluster463734	Cluster463758	Cluster463759	Cluster463762	Cluster463778	Cluster463803	Cluster463855	Cluster463972	Cluster46400	Cluster464168	Cluster464304	Cluster464338	Cluster464350	Cluster464386	Cluster4644	Cluster464407	Cluster464441	Cluster464444	Cluster464460	Cluster464466	Cluster464489	Cluster464499	Cluster464525	Cluster464528	Cluster464530	Cluster464535	Cluster464545	Cluster464567	Cluster464568	Cluster464617	Cluster464622	Cluster464641	Cluster464647	Cluster464668	Cluster464669	Cluster464694	Cluster464698	Cluster464700	Cluster464720	Cluster464721	Cluster464727	Cluster464757	Cluster464764	Cluster464768	Cluster46477	Cluster464776	Cluster464779	Cluster464780	Cluster464791	Cluster464792	Cluster464798	Cluster464802	Cluster464825	Cluster464829	Cluster464840	Cluster464856	Cluster464858	Cluster464867	Cluster464873	Cluster464875	Cluster464892	Cluster464903	Cluster464911	Cluster464916	Cluster464929	Cluster464956	Cluster464980	Cluster464982	Cluster464986	Cluster465029	Cluster465034	Cluster465069	Cluster465137	Cluster465150	Cluster465178	Cluster465207	Cluster465228	Cluster465277	Cluster465292	Cluster465313	Cluster465451	Cluster465454	Cluster465456	Cluster465464	Cluster465465	Cluster465508	Cluster465521	Cluster465528	Cluster465532	Cluster465536	Cluster46556	Cluster465601	Cluster465670	Cluster465672	Cluster465675	Cluster465718	Cluster465725	Cluster465734	Cluster465747	Cluster465919	Cluster465938	Cluster46599	Cluster465996	Cluster46602	Cluster466095	Cluster466125	Cluster466142	Cluster466145	Cluster466156	Cluster466166	Cluster466171	Cluster46623	Cluster466232	Cluster466241	Cluster466244	Cluster466267	Cluster466276	Cluster466293	Cluster466314	Cluster466329	Cluster466339	Cluster466342	Cluster466350	Cluster466376	Cluster466379	Cluster466400	Cluster466418	Cluster466437	Cluster466453	Cluster466464	Cluster466514	Cluster466540	Cluster466551	Cluster466566	Cluster46657	Cluster466586	Cluster466592	Cluster466628	Cluster46663	Cluster466630	Cluster466632	Cluster466634	Cluster466643	Cluster466711	Cluster466723	Cluster466735	Cluster466749	Cluster46675	Cluster466773	Cluster466798	Cluster466807	Cluster466809	Cluster466820	Cluster466837	Cluster466850	Cluster466872	Cluster466878	Cluster466906	Cluster466924	Cluster466946	Cluster466957	Cluster466960	Cluster467009	Cluster467014	Cluster467028	Cluster467040	Cluster467077	Cluster467092	Cluster467096	Cluster467101	Cluster467112	Cluster467113	Cluster467124	Cluster467154	Cluster467168	Cluster467169	Cluster46718	Cluster467185	Cluster46720	Cluster467205	Cluster46722	Cluster467222	Cluster467249	Cluster467261	Cluster467277	Cluster467290	Cluster467302	Cluster46731	Cluster467324	Cluster46738	Cluster467403	Cluster467413	Cluster467414	Cluster46742	Cluster467424	Cluster467487	Cluster467490	Cluster46756	Cluster467610	Cluster467635	Cluster467645	Cluster467655	Cluster46768	Cluster46769	Cluster467767	Cluster467792	Cluster467799	Cluster4678	Cluster467802	Cluster467804	Cluster467821	Cluster467836	Cluster467837	Cluster467839	Cluster467844	Cluster467845	Cluster467850	Cluster467855	Cluster467860	Cluster467864	Cluster467878	Cluster467900	Cluster467904	Cluster467907	Cluster467918	Cluster467919	Cluster467929	Cluster467932	Cluster467937	Cluster467955	Cluster467976	Cluster468008	Cluster468030	Cluster468035	Cluster468038	Cluster468041	Cluster468046	Cluster468056	Cluster468067	Cluster468071	Cluster468078	Cluster468090	Cluster468092	Cluster468125	Cluster468139	Cluster46814	Cluster468180	Cluster468183	Cluster468200	Cluster468201	Cluster468249	Cluster468271	Cluster468280	Cluster468295	Cluster468300	Cluster468332	Cluster468362	Cluster468378	Cluster468396	Cluster468402	Cluster468403	Cluster468415	Cluster468417	Cluster468420	Cluster468427	Cluster468442	Cluster468445	Cluster468448	Cluster46845	Cluster468456	Cluster468459	Cluster468488	Cluster468490	Cluster468524	Cluster468549	Cluster468552	Cluster468559	Cluster468564	Cluster468585	Cluster468589	Cluster468590	Cluster468595	Cluster468598	Cluster468671	Cluster468685	Cluster468692	Cluster468693	Cluster468706	Cluster468708	Cluster468749	Cluster468757	Cluster468776	Cluster468793	Cluster46883	Cluster468875	Cluster468924	Cluster468933	Cluster468944	Cluster468959	Cluster46897	Cluster46902	Cluster469052	Cluster469057	Cluster469065	Cluster469115	Cluster469160	Cluster469165	Cluster469178	Cluster469188	Cluster46921	Cluster469227	Cluster469243	Cluster469305	Cluster469314	Cluster469423	Cluster469435	Cluster469445	Cluster46945	Cluster469463	Cluster469465	Cluster46947	Cluster469553	Cluster469565	Cluster469595	Cluster469597	Cluster469599	Cluster469602	Cluster469618	Cluster46962	Cluster469623	Cluster469648	Cluster469664	Cluster469666	Cluster469694	Cluster469715	Cluster469773	Cluster469778	Cluster469798	Cluster469807	Cluster469822	Cluster469855	Cluster46987	Cluster46988	Cluster469880	Cluster469900	Cluster469921	Cluster469937	Cluster469999	Cluster470	Cluster470000	Cluster470014	Cluster470015	Cluster470019	Cluster470035	Cluster470036	Cluster470058	Cluster470060	Cluster470064	Cluster470096	Cluster47010	Cluster470112	Cluster470122	Cluster470131	Cluster470138	Cluster470153	Cluster470164	Cluster470215	Cluster470261	Cluster470269	Cluster470276	Cluster470392	Cluster47042	Cluster470458	Cluster470469	Cluster470477	Cluster470494	Cluster47050	Cluster470633	Cluster47065	Cluster470652	Cluster470787	Cluster470828	Cluster470951	Cluster470971	Cluster471	Cluster471022	Cluster471064	Cluster471083	Cluster47113	Cluster471145	Cluster471156	Cluster471164	Cluster471204	Cluster471209	Cluster471214	Cluster471229	Cluster471254	Cluster471289	Cluster471304	Cluster471321	Cluster471326	Cluster471344	Cluster471347	Cluster471401	Cluster471467	Cluster471471	Cluster471473	Cluster471476	Cluster471491	Cluster4715	Cluster471505	Cluster471537	Cluster471540	Cluster471561	Cluster471563	Cluster471568	Cluster471574	Cluster471602	Cluster471620	Cluster471621	Cluster471635	Cluster471657	Cluster471671	Cluster471686	Cluster471695	Cluster471702	Cluster471709	Cluster471712	Cluster471720	Cluster471733	Cluster471734	Cluster471746	Cluster471765	Cluster471768	Cluster471789	Cluster47180	Cluster47181	Cluster471824	Cluster471827	Cluster471854	Cluster471860	Cluster47188	Cluster471917	Cluster471918	Cluster471942	Cluster471951	Cluster471982	Cluster471995	Cluster472000	Cluster472032	Cluster472073	Cluster472122	Cluster472152	Cluster472160	Cluster47221	Cluster47222	Cluster472236	Cluster47224	Cluster472240	Cluster472270	Cluster472274	Cluster472296	Cluster4723	Cluster472332	Cluster472373	Cluster472378	Cluster472393	Cluster472427	Cluster472442	Cluster472502	Cluster472545	Cluster472579	Cluster472611	Cluster472684	Cluster472689	Cluster472794	Cluster472802	Cluster472915	Cluster472938	Cluster472941	Cluster472950	Cluster472969	Cluster473002	Cluster473013	Cluster473018	Cluster473029	Cluster473078	Cluster473096	Cluster473103	Cluster473110	Cluster47312	Cluster473134	Cluster473159	Cluster473162	Cluster473164	Cluster473177	Cluster473202	Cluster473233	Cluster473242	Cluster473291	Cluster473298	Cluster473302	Cluster473308	Cluster473311	Cluster473315	Cluster473321	Cluster473352	Cluster473356	Cluster473358	Cluster473361	Cluster473373	Cluster473381	Cluster473394	Cluster473416	Cluster473423	Cluster47343	Cluster473434	Cluster473464	Cluster473469	Cluster473472	Cluster473479	Cluster473500	Cluster473533	Cluster473536	Cluster473552	Cluster473561	Cluster473576	Cluster473580	Cluster473592	Cluster473605	Cluster473615	Cluster473618	Cluster473620	Cluster473624	Cluster473634	Cluster473646	Cluster473654	Cluster473711	Cluster473712	Cluster473726	Cluster473739	Cluster473777	Cluster47378	Cluster473819	Cluster473859	Cluster473862	Cluster473873	Cluster473907	Cluster473911	Cluster473914	Cluster473923	Cluster473952	Cluster474003	Cluster474016	Cluster474020	Cluster474024	Cluster474049	Cluster474052	Cluster474077	Cluster474099	Cluster474105	Cluster47411	Cluster474118	Cluster474121	Cluster474137	Cluster474149	Cluster474194	Cluster474216	Cluster474225	Cluster474234	Cluster474265	Cluster474274	Cluster474312	Cluster474325	Cluster47433	Cluster474336	Cluster474402	Cluster47446	Cluster474477	Cluster474590	Cluster474597	Cluster474606	Cluster474630	Cluster474639	Cluster474650	Cluster474651	Cluster474652	Cluster474654	Cluster47466	Cluster474673	Cluster47468	Cluster474698	Cluster474699	Cluster474704	Cluster474710	Cluster474711	Cluster474712	Cluster474714	Cluster474736	Cluster474743	Cluster474744	Cluster474755	Cluster474758	Cluster474766	Cluster474833	Cluster474838	Cluster474856	Cluster47486	Cluster474877	Cluster474897	Cluster474921	Cluster474923	Cluster474941	Cluster474970	Cluster474976	Cluster474978	Cluster474994	Cluster475	Cluster475000	Cluster475016	Cluster475017	Cluster475028	Cluster475039	Cluster475045	Cluster475064	Cluster475101	Cluster475102	Cluster475118	Cluster475131	Cluster475178	Cluster475182	Cluster475190	Cluster475243	Cluster475245	Cluster475247	Cluster475304	Cluster475305	Cluster475316	Cluster475332	Cluster475334	Cluster475381	Cluster475395	Cluster475397	Cluster475400	Cluster475407	Cluster475413	Cluster475440	Cluster475441	Cluster475450	Cluster475462	Cluster47548	Cluster475494	Cluster475512	Cluster475519	Cluster475554	Cluster475643	Cluster475660	Cluster475678	Cluster475696	Cluster475719	Cluster475725	Cluster475738	Cluster475750	Cluster475752	Cluster475758	Cluster475848	Cluster47592	Cluster475978	Cluster475989	Cluster476	Cluster476019	Cluster476022	Cluster476049	Cluster476058	Cluster476131	Cluster476143	Cluster476163	Cluster476192	Cluster476208	Cluster47621	Cluster476226	Cluster476249	Cluster47627	Cluster476322	Cluster476339	Cluster476361	Cluster476374	Cluster476402	Cluster476409	Cluster47641	Cluster47642	Cluster476420	Cluster476429	Cluster476463	Cluster476467	Cluster476468	Cluster476482	Cluster476485	Cluster476492	Cluster476513	Cluster476525	Cluster476540	Cluster476552	Cluster476566	Cluster476568	Cluster476584	Cluster47659	Cluster476592	Cluster476595	Cluster476607	Cluster476610	Cluster476612	Cluster476621	Cluster476629	Cluster476630	Cluster476633	Cluster476646	Cluster476661	Cluster476705	Cluster476743	Cluster476750	Cluster476810	Cluster476812	Cluster476814	Cluster476821	Cluster476842	Cluster476885	Cluster47689	Cluster476896	Cluster476901	Cluster476938	Cluster476950	Cluster476982	Cluster476983	Cluster476987	Cluster476992	Cluster476994	Cluster477002	Cluster477003	Cluster477011	Cluster477012	Cluster477021	Cluster477051	Cluster477068	Cluster477069	Cluster477076	Cluster477080	Cluster477086	Cluster477116	Cluster47712	Cluster477146	Cluster477159	Cluster477251	Cluster477275	Cluster477290	Cluster477349	Cluster477420	Cluster477424	Cluster477457	Cluster477458	Cluster477459	Cluster47747	Cluster477470	Cluster477501	Cluster477542	Cluster477556	Cluster477568	Cluster477588	Cluster477590	Cluster477620	Cluster477629	Cluster477632	Cluster477698	Cluster477762	Cluster477773	Cluster477775	Cluster477785	Cluster477787	Cluster477833	Cluster477835	Cluster477975	Cluster477983	Cluster478073	Cluster478099	Cluster478120	Cluster478134	Cluster478136	Cluster478147	Cluster478181	Cluster478186	Cluster478211	Cluster478234	Cluster478243	Cluster478304	Cluster478317	Cluster478325	Cluster478330	Cluster478339	Cluster478346	Cluster478357	Cluster478377	Cluster478382	Cluster478383	Cluster478385	Cluster478386	Cluster478393	Cluster478409	Cluster478421	Cluster478427	Cluster478436	Cluster478454	Cluster478457	Cluster478570	Cluster478580	Cluster478581	Cluster478588	Cluster478593	Cluster478599	Cluster478610	Cluster478626	Cluster478640	Cluster478710	Cluster478715	Cluster478747	Cluster478772	Cluster478781	Cluster478786	Cluster478796	Cluster478801	Cluster478811	Cluster478817	Cluster478821	Cluster478837	Cluster478846	Cluster478863	Cluster478871	Cluster478881	Cluster478883	Cluster478896	Cluster478966	Cluster478982	Cluster478986	Cluster479031	Cluster479051	Cluster479076	Cluster479080	Cluster479084	Cluster479097	Cluster4791	Cluster479104	Cluster47913	Cluster479139	Cluster479151	Cluster479157	Cluster479166	Cluster479211	Cluster479244	Cluster479267	Cluster479282	Cluster479295	Cluster479313	Cluster479321	Cluster479463	Cluster479493	Cluster479533	Cluster479560	Cluster479585	Cluster479603	Cluster479654	Cluster479663	Cluster479673	Cluster479747	Cluster479764	Cluster479777	Cluster479782	Cluster479791	Cluster479803	Cluster479815	Cluster479822	Cluster479854	Cluster479869	Cluster47987	Cluster47989	Cluster479893	Cluster479896	Cluster4799	Cluster479904	Cluster479984	Cluster480001	Cluster480004	Cluster480020	Cluster480039	Cluster480061	Cluster480066	Cluster480074	Cluster480130	Cluster480155	Cluster480174	Cluster480179	Cluster480200	Cluster480211	Cluster480220	Cluster480228	Cluster480233	Cluster480260	Cluster480267	Cluster480268	Cluster48027	Cluster480281	Cluster480291	Cluster480317	Cluster480321	Cluster480334	Cluster480349	Cluster480350	Cluster480363	Cluster480386	Cluster480407	Cluster480420	Cluster480425	Cluster48043	Cluster480435	Cluster480441	Cluster480506	Cluster480516	Cluster480517	Cluster480525	Cluster480579	Cluster480593	Cluster480603	Cluster480604	Cluster48061	Cluster480612	Cluster480616	Cluster480670	Cluster480686	Cluster480702	Cluster48075	Cluster480751	Cluster480756	Cluster48078	Cluster480781	Cluster480819	Cluster480842	Cluster480845	Cluster480872	Cluster4809	Cluster480922	Cluster480952	Cluster480968	Cluster480975	Cluster480990	Cluster480993	Cluster481022	Cluster481063	Cluster481066	Cluster481078	Cluster48108	Cluster481083	Cluster481091	Cluster481092	Cluster481126	Cluster481138	Cluster481145	Cluster48116	Cluster481264	Cluster481308	Cluster481314	Cluster481329	Cluster481425	Cluster481447	Cluster481462	Cluster481464	Cluster481475	Cluster481522	Cluster481530	Cluster481559	Cluster481575	Cluster481577	Cluster481587	Cluster481600	Cluster481614	Cluster481618	Cluster481628	Cluster481638	Cluster481645	Cluster481659	Cluster481682	Cluster481701	Cluster481733	Cluster481735	Cluster481767	Cluster481781	Cluster481803	Cluster481836	Cluster481848	Cluster481855	Cluster481895	Cluster481925	Cluster481926	Cluster481978	Cluster481983	Cluster482008	Cluster482009	Cluster482026	Cluster482050	Cluster482062	Cluster482073	Cluster482091	Cluster482094	Cluster482103	Cluster482107	Cluster482125	Cluster482130	Cluster482139	Cluster482167	Cluster482184	Cluster482192	Cluster482248	Cluster482253	Cluster482256	Cluster482258	Cluster482266	Cluster482272	Cluster482275	Cluster482286	Cluster482290	Cluster482301	Cluster482302	Cluster482327	Cluster482336	Cluster482340	Cluster482356	Cluster482357	Cluster482361	Cluster482380	Cluster482381	Cluster482389	Cluster482391	Cluster482414	Cluster482420	Cluster482426	Cluster482485	Cluster482491	Cluster482507	Cluster48253	Cluster482574	Cluster482588	Cluster482592	Cluster48261	Cluster48265	Cluster482653	Cluster482666	Cluster48267	Cluster482715	Cluster482736	Cluster482752	Cluster482848	Cluster482872	Cluster48291	Cluster482941	Cluster482970	Cluster483007	Cluster483019	Cluster483024	Cluster483049	Cluster483060	Cluster483093	Cluster483099	Cluster483166	Cluster483178	Cluster483189	Cluster483208	Cluster483211	Cluster483214	Cluster483218	Cluster483225	Cluster483257	Cluster483258	Cluster483264	Cluster483265	Cluster483273	Cluster483314	Cluster483319	Cluster483341	Cluster483350	Cluster483381	Cluster483449	Cluster483450	Cluster483457	Cluster483463	Cluster483517	Cluster483525	Cluster483537	Cluster483564	Cluster483566	Cluster483587	Cluster483599	Cluster483603	Cluster483607	Cluster483618	Cluster483629	Cluster483637	Cluster483640	Cluster483734	Cluster483735	Cluster48374	Cluster483745	Cluster483746	Cluster483749	Cluster483794	Cluster483825	Cluster48384	Cluster483844	Cluster483851	Cluster483854	Cluster48388	Cluster483896	Cluster483903	Cluster483908	Cluster483926	Cluster483936	Cluster483939	Cluster483958	Cluster483961	Cluster483968	Cluster483983	Cluster483995	Cluster483996	Cluster484	Cluster484018	Cluster484020	Cluster484034	Cluster484035	Cluster484039	Cluster484077	Cluster484087	Cluster484090	Cluster484118	Cluster484125	Cluster484129	Cluster484135	Cluster484139	Cluster484156	Cluster484161	Cluster484169	Cluster484181	Cluster484238	Cluster484267	Cluster484276	Cluster484303	Cluster484327	Cluster484340	Cluster484341	Cluster48439	Cluster484407	Cluster484433	Cluster48447	Cluster484481	Cluster484560	Cluster484575	Cluster48458	Cluster484631	Cluster484647	Cluster484685	Cluster484706	Cluster484710	Cluster484713	Cluster484725	Cluster484726	Cluster484730	Cluster484735	Cluster484749	Cluster484763	Cluster484773	Cluster484783	Cluster484796	Cluster4848	Cluster484815	Cluster484827	Cluster484831	Cluster484849	Cluster484851	Cluster484862	Cluster484877	Cluster484887	Cluster484895	Cluster4849	Cluster484900	Cluster484920	Cluster484926	Cluster484950	Cluster484974	Cluster484996	Cluster485000	Cluster485006	Cluster485012	Cluster485027	Cluster485028	Cluster485038	Cluster485066	Cluster485073	Cluster485075	Cluster485076	Cluster485086	Cluster485092	Cluster485101	Cluster485112	Cluster485120	Cluster485121	Cluster485122	Cluster485126	Cluster485128	Cluster485138	Cluster485142	Cluster485151	Cluster485169	Cluster485241	Cluster485245	Cluster485246	Cluster485271	Cluster485281	Cluster485288	Cluster485300	Cluster485302	Cluster485306	Cluster485317	Cluster485333	Cluster485339	Cluster485342	Cluster485348	Cluster485358	Cluster485393	Cluster485398	Cluster485405	Cluster485409	Cluster485416	Cluster485428	Cluster48544	Cluster48546	Cluster485472	Cluster485513	Cluster485534	Cluster48554	Cluster485551	Cluster485560	Cluster485578	Cluster485586	Cluster4856	Cluster485611	Cluster485643	Cluster485645	Cluster485660	Cluster485676	Cluster485686	Cluster48571	Cluster485724	Cluster485746	Cluster48575	Cluster485785	Cluster485794	Cluster485818	Cluster485865	Cluster485866	Cluster485878	Cluster485879	Cluster485895	Cluster485917	Cluster48598	Cluster486031	Cluster486041	Cluster486044	Cluster486061	Cluster4862	Cluster486200	Cluster486223	Cluster486257	Cluster486291	Cluster486297	Cluster486302	Cluster486334	Cluster486352	Cluster486384	Cluster48641	Cluster486413	Cluster486417	Cluster486424	Cluster486428	Cluster486431	Cluster486438	Cluster486481	Cluster486489	Cluster486495	Cluster486501	Cluster486504	Cluster486511	Cluster486514	Cluster486516	Cluster486523	Cluster486544	Cluster486546	Cluster486551	Cluster486601	Cluster486603	Cluster486642	Cluster486648	Cluster486672	Cluster486675	Cluster486687	Cluster486693	Cluster486719	Cluster486721	Cluster486727	Cluster486748	Cluster486753	Cluster486766	Cluster486768	Cluster486774	Cluster486791	Cluster486798	Cluster486803	Cluster486809	Cluster486813	Cluster486818	Cluster486820	Cluster486834	Cluster486849	Cluster48685	Cluster48686	Cluster486877	Cluster486888	Cluster486889	Cluster48691	Cluster486912	Cluster486920	Cluster486924	Cluster486936	Cluster486961	Cluster486979	Cluster486981	Cluster486983	Cluster487014	Cluster48702	Cluster487024	Cluster487049	Cluster487052	Cluster48706	Cluster487070	Cluster487071	Cluster487082	Cluster487086	Cluster487125	Cluster487137	Cluster487145	Cluster487158	Cluster487194	Cluster487218	Cluster487268	Cluster487307	Cluster487322	Cluster487351	Cluster487414	Cluster487418	Cluster487460	Cluster487528	Cluster487532	Cluster487545	Cluster48755	Cluster48758	Cluster487587	Cluster48760	Cluster487671	Cluster487818	Cluster487881	Cluster487897	Cluster487913	Cluster487944	Cluster487950	Cluster487962	Cluster487981	Cluster487988	Cluster487995	Cluster488018	Cluster488034	Cluster488059	Cluster48806	Cluster488065	Cluster488080	Cluster488093	Cluster488162	Cluster488204	Cluster488217	Cluster488219	Cluster488221	Cluster488225	Cluster488265	Cluster48829	Cluster488291	Cluster488298	Cluster488299	Cluster48832	Cluster488337	Cluster488357	Cluster488373	Cluster488381	Cluster488389	Cluster488395	Cluster488396	Cluster488400	Cluster488438	Cluster488443	Cluster488451	Cluster488456	Cluster488483	Cluster488488	Cluster488491	Cluster488510	Cluster488526	Cluster488537	Cluster488550	Cluster488553	Cluster488556	Cluster488591	Cluster488595	Cluster488600	Cluster488607	Cluster488616	Cluster48862	Cluster488620	Cluster488655	Cluster488663	Cluster488669	Cluster488670	Cluster488672	Cluster488677	Cluster488688	Cluster488691	Cluster488695	Cluster488696	Cluster488703	Cluster488709	Cluster488719	Cluster488749	Cluster488751	Cluster488777	Cluster488806	Cluster488817	Cluster488856	Cluster488883	Cluster488891	Cluster488917	Cluster488934	Cluster488949	Cluster488955	Cluster488977	Cluster48900	Cluster489004	Cluster489024	Cluster489060	Cluster489084	Cluster489136	Cluster489148	Cluster489149	Cluster489163	Cluster489165	Cluster489200	Cluster489208	Cluster489292	Cluster489341	Cluster489342	Cluster489349	Cluster489391	Cluster48951	Cluster489510	Cluster489512	Cluster489520	Cluster489534	Cluster489542	Cluster48956	Cluster489563	Cluster489615	Cluster489617	Cluster489633	Cluster489634	Cluster4900	Cluster49079	Cluster49087	Cluster49105	Cluster49116	Cluster49194	Cluster49376	Cluster49416	Cluster49427	Cluster49471	Cluster49473	Cluster49481	Cluster49482	Cluster49491	Cluster49500	Cluster49557	Cluster49563	Cluster49593	Cluster49685	Cluster49688	Cluster49746	Cluster49759	Cluster49771	Cluster49786	Cluster49815	Cluster49820	Cluster49908	Cluster49941	Cluster49962	Cluster49965	Cluster49996	Cluster49999	Cluster50008	Cluster50009	Cluster50028	Cluster50038	Cluster5006	Cluster5009	Cluster50096	Cluster50099	Cluster50100	Cluster50103	Cluster50148	Cluster50172	Cluster502	Cluster50236	Cluster5025	Cluster50250	Cluster50255	Cluster50272	Cluster50306	Cluster5031	Cluster50316	Cluster50323	Cluster5039	Cluster50392	Cluster50458	Cluster50472	Cluster50476	Cluster5051	Cluster50534	Cluster50540	Cluster50554	Cluster50587	Cluster50595	Cluster506	Cluster50619	Cluster50624	Cluster50687	Cluster50704	Cluster50724	Cluster50726	Cluster5077	Cluster50772	Cluster50817	Cluster50829	Cluster50834	Cluster50842	Cluster50859	Cluster5086	Cluster50880	Cluster50911	Cluster50953	Cluster50958	Cluster50986	Cluster510	Cluster51017	Cluster5102	Cluster51040	Cluster51052	Cluster51091	Cluster5110	Cluster51105	Cluster51147	Cluster51152	Cluster51193	Cluster51194	Cluster51199	Cluster51215	Cluster51233	Cluster51239	Cluster51265	Cluster513	Cluster5133	Cluster51344	Cluster51348	Cluster51368	Cluster51392	Cluster51419	Cluster51422	Cluster51448	Cluster51465	Cluster51469	Cluster5149	Cluster51540	Cluster51577	Cluster51610	Cluster51612	Cluster51615	Cluster51617	Cluster51621	Cluster51651	Cluster51661	Cluster5167	Cluster51716	Cluster51724	Cluster51726	Cluster51750	Cluster51761	Cluster51766	Cluster51779	Cluster5178	Cluster51795	Cluster51799	Cluster51803	Cluster51900	Cluster51914	Cluster52017	Cluster52041	Cluster5205	Cluster52052	Cluster52053	Cluster52080	Cluster52081	Cluster52095	Cluster5211	Cluster52111	Cluster52121	Cluster52145	Cluster52149	Cluster52153	Cluster52154	Cluster52234	Cluster52242	Cluster52247	Cluster5228	Cluster52313	Cluster52323	Cluster5233	Cluster52347	Cluster52358	Cluster52409	Cluster52421	Cluster52422	Cluster52439	Cluster52450	Cluster52451	Cluster52467	Cluster52487	Cluster5250	Cluster5254	Cluster52594	Cluster5262	Cluster52636	Cluster52648	Cluster52656	Cluster52675	Cluster52680	Cluster52732	Cluster52735	Cluster52748	Cluster52756	Cluster52794	Cluster5280	Cluster52805	Cluster52894	Cluster52955	Cluster52962	Cluster52963	Cluster5299	Cluster5301	Cluster53027	Cluster53035	Cluster5307	Cluster53128	Cluster53243	Cluster53262	Cluster53268	Cluster53299	Cluster53300	Cluster53301	Cluster53315	Cluster53323	Cluster53329	Cluster53334	Cluster53408	Cluster5348	Cluster53559	Cluster53561	Cluster53618	Cluster53635	Cluster53652	Cluster53681	Cluster53740	Cluster5379	Cluster5381	Cluster53873	Cluster53903	Cluster5392	Cluster53923	Cluster53926	Cluster53965	Cluster53968	Cluster54038	Cluster54057	Cluster5414	Cluster54149	Cluster54174	Cluster54216	Cluster54220	Cluster54234	Cluster54248	Cluster54267	Cluster54277	Cluster54283	Cluster54300	Cluster54314	Cluster54332	Cluster5434	Cluster54343	Cluster54359	Cluster54368	Cluster54376	Cluster54414	Cluster5443	Cluster54434	Cluster5445	Cluster5448	Cluster54482	Cluster545	Cluster54513	Cluster54517	Cluster54557	Cluster54564	Cluster54567	Cluster54612	Cluster54627	Cluster54708	Cluster5478	Cluster54823	Cluster54861	Cluster54864	Cluster54905	Cluster5491	Cluster54961	Cluster54972	Cluster54978	Cluster54992	Cluster54996	Cluster55055	Cluster55078	Cluster551	Cluster55128	Cluster55154	Cluster55171	Cluster5518	Cluster55221	Cluster55222	Cluster55244	Cluster55248	Cluster55263	Cluster55281	Cluster55285	Cluster55293	Cluster55315	Cluster55330	Cluster55361	Cluster55382	Cluster55393	Cluster5540	Cluster55414	Cluster5543	Cluster55457	Cluster55461	Cluster55481	Cluster5551	Cluster55539	Cluster55547	Cluster55567	Cluster5560	Cluster55622	Cluster55624	Cluster55625	Cluster55629	Cluster55643	Cluster55648	Cluster55809	Cluster55827	Cluster55836	Cluster55838	Cluster55839	Cluster5587	Cluster55931	Cluster55937	Cluster5594	Cluster55983	Cluster55996	Cluster560	Cluster56025	Cluster56078	Cluster561	Cluster56100	Cluster56102	Cluster56166	Cluster56171	Cluster56195	Cluster56198	Cluster56266	Cluster56274	Cluster56286	Cluster56309	Cluster56342	Cluster56346	Cluster56365	Cluster56412	Cluster56517	Cluster56530	Cluster56556	Cluster56565	Cluster56576	Cluster56583	Cluster56599	Cluster56728	Cluster56759	Cluster56793	Cluster568	Cluster56926	Cluster56928	Cluster56938	Cluster56945	Cluster56953	Cluster56969	Cluster57026	Cluster57037	Cluster57065	Cluster57072	Cluster57105	Cluster57120	Cluster57186	Cluster57244	Cluster5725	Cluster5730	Cluster57331	Cluster57370	Cluster57410	Cluster57417	Cluster575	Cluster5750	Cluster57516	Cluster57525	Cluster57551	Cluster57590	Cluster57601	Cluster57611	Cluster57629	Cluster57676	Cluster57683	Cluster57751	Cluster57767	Cluster57771	Cluster5778	Cluster57797	Cluster57804	Cluster57884	Cluster5790	Cluster5794	Cluster57946	Cluster57982	Cluster58003	Cluster58013	Cluster58014	Cluster58017	Cluster58020	Cluster58050	Cluster58081	Cluster58106	Cluster5814	Cluster58140	Cluster58146	Cluster5815	Cluster58160	Cluster58167	Cluster58219	Cluster58225	Cluster58240	Cluster58291	Cluster58301	Cluster58310	Cluster58326	Cluster58330	Cluster5834	Cluster58377	Cluster58427	Cluster5844	Cluster58472	Cluster58481	Cluster58585	Cluster58645	Cluster5871	Cluster58711	Cluster58749	Cluster58750	Cluster5882	Cluster58822	Cluster5883	Cluster58846	Cluster58848	Cluster58859	Cluster58871	Cluster58879	Cluster58948	Cluster5895	Cluster58950	Cluster58976	Cluster5898	Cluster59024	Cluster59037	Cluster59040	Cluster59049	Cluster59054	Cluster59125	Cluster59165	Cluster59169	Cluster5917	Cluster59191	Cluster59225	Cluster59242	Cluster5935	Cluster59356	Cluster59393	Cluster59399	Cluster59402	Cluster59455	Cluster59456	Cluster59469	Cluster59478	Cluster59493	Cluster5951	Cluster59523	Cluster59524	Cluster59525	Cluster59562	Cluster59576	Cluster59587	Cluster59592	Cluster59636	Cluster59647	Cluster59667	Cluster59677	Cluster59687	Cluster59689	Cluster59726	Cluster59741	Cluster59754	Cluster59761	Cluster59767	Cluster59790	Cluster59791	Cluster5982	Cluster59834	Cluster59857	Cluster59868	Cluster5991	Cluster59918	Cluster59949	Cluster59963	Cluster59978	Cluster6	Cluster6000	Cluster6001	Cluster60028	Cluster60033	Cluster60094	Cluster60099	Cluster60102	Cluster60125	Cluster6016	Cluster60203	Cluster60208	Cluster60220	Cluster60235	Cluster60255	Cluster60256	Cluster60305	Cluster60321	Cluster60333	Cluster60335	Cluster60337	Cluster6039	Cluster60413	Cluster60417	Cluster6042	Cluster60487	Cluster60497	Cluster60499	Cluster60508	Cluster6054	Cluster60564	Cluster60639	Cluster60646	Cluster60694	Cluster60711	Cluster60729	Cluster60733	Cluster60737	Cluster60745	Cluster6085	Cluster60857	Cluster60897	Cluster60914	Cluster60917	Cluster60953	Cluster60958	Cluster6104	Cluster61098	Cluster61105	Cluster61117	Cluster61124	Cluster61160	Cluster6117	Cluster612	Cluster61207	Cluster61238	Cluster61244	Cluster6125	Cluster6127	Cluster61325	Cluster61327	Cluster61330	Cluster61358	Cluster61375	Cluster61386	Cluster61433	Cluster61448	Cluster6146	Cluster61461	Cluster61469	Cluster61534	Cluster61535	Cluster61557	Cluster6156	Cluster6161	Cluster61627	Cluster61633	Cluster61639	Cluster61721	Cluster61737	Cluster61838	Cluster61846	Cluster61865	Cluster61876	Cluster61888	Cluster61961	Cluster61968	Cluster62002	Cluster62003	Cluster62006	Cluster62058	Cluster62084	Cluster62199	Cluster62224	Cluster6224	Cluster62242	Cluster62263	Cluster62335	Cluster6236	Cluster6243	Cluster62450	Cluster62460	Cluster62461	Cluster625	Cluster62512	Cluster62531	Cluster62536	Cluster62556	Cluster62568	Cluster62654	Cluster62706	Cluster62744	Cluster6275	Cluster62755	Cluster62849	Cluster6289	Cluster62941	Cluster63021	Cluster63028	Cluster63032	Cluster63047	Cluster63056	Cluster63068	Cluster63070	Cluster63077	Cluster63084	Cluster63139	Cluster63147	Cluster6320	Cluster63252	Cluster63264	Cluster63275	Cluster63290	Cluster63298	Cluster63305	Cluster63306	Cluster6338	Cluster63387	Cluster63393	Cluster63493	Cluster635	Cluster63563	Cluster63607	Cluster6362	Cluster63699	Cluster63703	Cluster63708	Cluster63776	Cluster63777	Cluster63797	Cluster638	Cluster63807	Cluster63810	Cluster63882	Cluster63894	Cluster63907	Cluster63972	Cluster63985	Cluster6405	Cluster64077	Cluster64090	Cluster6412	Cluster6418	Cluster64211	Cluster64236	Cluster64312	Cluster6433	Cluster64344	Cluster64406	Cluster64407	Cluster64431	Cluster6447	Cluster64521	Cluster64550	Cluster64560	Cluster64570	Cluster6458	Cluster6463	Cluster64653	Cluster64657	Cluster64675	Cluster6471	Cluster64734	Cluster64745	Cluster64777	Cluster64803	Cluster6489	Cluster64891	Cluster64900	Cluster64906	Cluster64908	Cluster64910	Cluster65017	Cluster6508	Cluster65106	Cluster65133	Cluster6514	Cluster65161	Cluster6524	Cluster65251	Cluster65253	Cluster65270	Cluster65280	Cluster65305	Cluster6533	Cluster65357	Cluster65387	Cluster65420	Cluster65484	Cluster655	Cluster65516	Cluster65574	Cluster65590	Cluster65595	Cluster65597	Cluster656	Cluster65604	Cluster65633	Cluster6565	Cluster65670	Cluster65691	Cluster65692	Cluster6571	Cluster65714	Cluster65733	Cluster65737	Cluster65740	Cluster65744	Cluster65852	Cluster65889	Cluster65895	Cluster6593	Cluster65939	Cluster65947	Cluster65968	Cluster66011	Cluster66014	Cluster66025	Cluster66061	Cluster6609	Cluster66128	Cluster66153	Cluster6618	Cluster66187	Cluster6619	Cluster6622	Cluster66242	Cluster6628	Cluster66307	Cluster66309	Cluster66359	Cluster66375	Cluster6639	Cluster66421	Cluster66481	Cluster665	Cluster66515	Cluster66519	Cluster66526	Cluster66534	Cluster66581	Cluster66626	Cluster66629	Cluster66635	Cluster6667	Cluster66682	Cluster66689	Cluster66739	Cluster66758	Cluster6676	Cluster6680	Cluster66811	Cluster66813	Cluster66845	Cluster66862	Cluster66955	Cluster66960	Cluster66989	Cluster67032	Cluster67056	Cluster67065	Cluster67143	Cluster67172	Cluster6719	Cluster67300	Cluster67342	Cluster67349	Cluster67534	Cluster67565	Cluster67648	Cluster67653	Cluster6766	Cluster67757	Cluster67769	Cluster67796	Cluster6781	Cluster67870	Cluster67884	Cluster67955	Cluster67965	Cluster67972	Cluster68008	Cluster6804	Cluster68064	Cluster68072	Cluster68120	Cluster6815	Cluster68186	Cluster68189	Cluster68224	Cluster68239	Cluster68321	Cluster68326	Cluster68360	Cluster68366	Cluster68377	Cluster68379	Cluster68390	Cluster68464	Cluster6848	Cluster68518	Cluster68567	Cluster68577	Cluster68579	Cluster68650	Cluster68660	Cluster687	Cluster68700	Cluster6871	Cluster68714	Cluster68758	Cluster68810	Cluster68830	Cluster68831	Cluster68855	Cluster68927	Cluster68968	Cluster68995	Cluster69071	Cluster69075	Cluster69087	Cluster69116	Cluster69131	Cluster69203	Cluster69210	Cluster6925	Cluster69250	Cluster69252	Cluster69263	Cluster69268	Cluster69274	Cluster693	Cluster6932	Cluster69324	Cluster69347	Cluster69379	Cluster69435	Cluster69464	Cluster69491	Cluster695	Cluster69511	Cluster69585	Cluster6959	Cluster696	Cluster69624	Cluster69644	Cluster69727	Cluster69745	Cluster69751	Cluster69752	Cluster69759	Cluster69762	Cluster69783	Cluster6980	Cluster69833	Cluster69851	Cluster6988	Cluster69914	Cluster69919	Cluster6993	Cluster69994	Cluster7	Cluster70007	Cluster70020	Cluster70025	Cluster70031	Cluster70111	Cluster70119	Cluster70142	Cluster70199	Cluster70251	Cluster7027	Cluster70290	Cluster7030	Cluster70389	Cluster70424	Cluster7045	Cluster70472	Cluster70519	Cluster7052	Cluster70534	Cluster70543	Cluster70588	Cluster70622	Cluster70655	Cluster70666	Cluster70765	Cluster70778	Cluster70787	Cluster70823	Cluster70831	Cluster70844	Cluster70851	Cluster70860	Cluster70873	Cluster70883	Cluster70884	Cluster70885	Cluster70894	Cluster70895	Cluster709	Cluster70981	Cluster71019	Cluster71030	Cluster7106	Cluster71061	Cluster71073	Cluster7108	Cluster71090	Cluster71115	Cluster7113	Cluster71134	Cluster71203	Cluster71205	Cluster71227	Cluster71232	Cluster71277	Cluster7136	Cluster71365	Cluster71376	Cluster7141	Cluster71428	Cluster71444	Cluster7145	Cluster71451	Cluster71548	Cluster71572	Cluster71595	Cluster71627	Cluster71714	Cluster71720	Cluster71744	Cluster7177	Cluster7183	Cluster71834	Cluster71840	Cluster7185	Cluster7188	Cluster71905	Cluster71907	Cluster71989	Cluster7202	Cluster72021	Cluster72026	Cluster72050	Cluster72059	Cluster72065	Cluster72091	Cluster72094	Cluster72172	Cluster72184	Cluster72186	Cluster72196	Cluster7227	Cluster72273	Cluster72285	Cluster72321	Cluster72332	Cluster72358	Cluster72450	Cluster72495	Cluster72535	Cluster72578	Cluster72597	Cluster7263	Cluster7264	Cluster72670	Cluster72672	Cluster72682	Cluster72695	Cluster72721	Cluster72772	Cluster72774	Cluster72844	Cluster7286	Cluster72886	Cluster72910	Cluster72967	Cluster72971	Cluster72986	Cluster72987	Cluster72992	Cluster73035	Cluster73105	Cluster7313	Cluster73133	Cluster73142	Cluster73147	Cluster73164	Cluster73245	Cluster73287	Cluster73304	Cluster73392	Cluster73399	Cluster73411	Cluster73423	Cluster7348	Cluster73484	Cluster735	Cluster73505	Cluster73594	Cluster73595	Cluster7364	Cluster7366	Cluster73709	Cluster73719	Cluster73746	Cluster73754	Cluster73755	Cluster73765	Cluster73830	Cluster73831	Cluster73910	Cluster73915	Cluster7396	Cluster7397	Cluster73979	Cluster73992	Cluster73996	Cluster74032	Cluster74052	Cluster74078	Cluster7412	Cluster74124	Cluster74128	Cluster74134	Cluster74261	Cluster74300	Cluster7433	Cluster74334	Cluster74339	Cluster7434	Cluster74346	Cluster74356	Cluster7439	Cluster74406	Cluster74419	Cluster7448	Cluster74480	Cluster74540	Cluster74554	Cluster7456	Cluster74569	Cluster74604	Cluster74650	Cluster74677	Cluster74679	Cluster74714	Cluster7474	Cluster74806	Cluster74820	Cluster74883	Cluster74947	Cluster74975	Cluster74982	Cluster74993	Cluster75006	Cluster75053	Cluster75055	Cluster75093	Cluster7521	Cluster75237	Cluster75248	Cluster75251	Cluster75268	Cluster75274	Cluster75285	Cluster75423	Cluster75438	Cluster75513	Cluster75527	Cluster75533	Cluster7554	Cluster75571	Cluster75701	Cluster75743	Cluster75755	Cluster75808	Cluster75826	Cluster75830	Cluster75832	Cluster75887	Cluster7594	Cluster75960	Cluster75973	Cluster7602	Cluster76085	Cluster76103	Cluster76114	Cluster76128	Cluster76198	Cluster76210	Cluster76228	Cluster7625	Cluster76254	Cluster76283	Cluster76290	Cluster76291	Cluster76319	Cluster7641	Cluster76414	Cluster76417	Cluster76441	Cluster76450	Cluster7646	Cluster76532	Cluster76575	Cluster76674	Cluster76685	Cluster76695	Cluster7671	Cluster76719	Cluster76724	Cluster76729	Cluster76755	Cluster7678	Cluster76822	Cluster76835	Cluster76846	Cluster7685	Cluster76890	Cluster76894	Cluster76908	Cluster76912	Cluster76990	Cluster77000	Cluster77005	Cluster7701	Cluster77041	Cluster77148	Cluster77151	Cluster77201	Cluster7721	Cluster77283	Cluster7729	Cluster77299	Cluster77312	Cluster77334	Cluster77341	Cluster77415	Cluster77455	Cluster77460	Cluster7748	Cluster77482	Cluster77559	Cluster7758	Cluster77595	Cluster77619	Cluster77710	Cluster7781	Cluster77881	Cluster77888	Cluster77903	Cluster77930	Cluster77931	Cluster7795	Cluster78001	Cluster78003	Cluster78013	Cluster78019	Cluster78047	Cluster78054	Cluster78080	Cluster78088	Cluster78146	Cluster78153	Cluster78171	Cluster78245	Cluster78285	Cluster78312	Cluster78341	Cluster78358	Cluster78373	Cluster78376	Cluster78465	Cluster78471	Cluster7848	Cluster78495	Cluster78501	Cluster78510	Cluster78522	Cluster7856	Cluster78603	Cluster78617	Cluster78621	Cluster7865	Cluster78656	Cluster78662	Cluster78700	Cluster78763	Cluster78773	Cluster78803	Cluster78826	Cluster78897	Cluster78899	Cluster7890	Cluster78937	Cluster78943	Cluster78946	Cluster78949	Cluster78973	Cluster790	Cluster79097	Cluster79154	Cluster7920	Cluster7921	Cluster79214	Cluster79234	Cluster79280	Cluster79296	Cluster79308	Cluster7931	Cluster79317	Cluster79384	Cluster79395	Cluster79409	Cluster79413	Cluster7945	Cluster79466	Cluster79479	Cluster79534	Cluster79536	Cluster79545	Cluster79556	Cluster7958	Cluster79581	Cluster79599	Cluster796	Cluster79705	Cluster79719	Cluster79824	Cluster79895	Cluster79922	Cluster79937	Cluster79994	Cluster8000	Cluster80005	Cluster8003	Cluster80072	Cluster80080	Cluster80083	Cluster80099	Cluster80154	Cluster80242	Cluster80258	Cluster8037	Cluster80501	Cluster80508	Cluster80588	Cluster80630	Cluster80631	Cluster8064	Cluster8065	Cluster80665	Cluster8069	Cluster80702	Cluster80706	Cluster80787	Cluster80800	Cluster80836	Cluster80866	Cluster80879	Cluster80886	Cluster80897	Cluster80910	Cluster80927	Cluster80995	Cluster81043	Cluster81044	Cluster81118	Cluster81123	Cluster8113	Cluster81175	Cluster81205	Cluster81279	Cluster81316	Cluster81364	Cluster81407	Cluster81441	Cluster81464	Cluster81484	Cluster815	Cluster81507	Cluster81526	Cluster81528	Cluster81533	Cluster81583	Cluster81619	Cluster81628	Cluster81672	Cluster8169	Cluster818	Cluster81806	Cluster81809	Cluster81813	Cluster81822	Cluster81867	Cluster81868	Cluster81872	Cluster8189	Cluster81928	Cluster81945	Cluster81958	Cluster81980	Cluster81996	Cluster82034	Cluster8208	Cluster82146	Cluster8216	Cluster82177	Cluster82192	Cluster82201	Cluster82222	Cluster82281	Cluster82291	Cluster82300	Cluster8234	Cluster82363	Cluster82393	Cluster82450	Cluster82463	Cluster82486	Cluster82532	Cluster82603	Cluster82609	Cluster8264	Cluster82642	Cluster82645	Cluster82679	Cluster82680	Cluster82683	Cluster82690	Cluster8272	Cluster82825	Cluster82835	Cluster82857	Cluster82887	Cluster82954	Cluster82955	Cluster82957	Cluster82992	Cluster82996	Cluster83000	Cluster83003	Cluster83024	Cluster83031	Cluster8307	Cluster83096	Cluster831	Cluster83123	Cluster83138	Cluster83150	Cluster83199	Cluster832	Cluster8327	Cluster83324	Cluster83345	Cluster83358	Cluster83428	Cluster83445	Cluster83451	Cluster83457	Cluster83459	Cluster8348	Cluster83552	Cluster83615	Cluster83637	Cluster83645	Cluster83646	Cluster83688	Cluster83689	Cluster83694	Cluster83724	Cluster83805	Cluster83811	Cluster8382	Cluster83869	Cluster83880	Cluster839	Cluster83980	Cluster83989	Cluster83997	Cluster84	Cluster84029	Cluster84062	Cluster84090	Cluster841	Cluster84103	Cluster84108	Cluster84144	Cluster8416	Cluster84179	Cluster84186	Cluster84274	Cluster84280	Cluster84330	Cluster84348	Cluster84402	Cluster84413	Cluster84417	Cluster84420	Cluster84499	Cluster84539	Cluster84548	Cluster84551	Cluster84561	Cluster84603	Cluster84677	Cluster84697	Cluster84708	Cluster84710	Cluster84724	Cluster84735	Cluster84736	Cluster84745	Cluster848	Cluster84843	Cluster84845	Cluster84867	Cluster8489	Cluster84899	Cluster84960	Cluster8497	Cluster84999	Cluster85016	Cluster85017	Cluster85039	Cluster8506	Cluster85076	Cluster85098	Cluster85103	Cluster85111	Cluster85121	Cluster85201	Cluster85209	Cluster8524	Cluster85275	Cluster85278	Cluster85289	Cluster8529	Cluster85356	Cluster8542	Cluster85421	Cluster85448	Cluster8552	Cluster85524	Cluster85533	Cluster85543	Cluster85548	Cluster85562	Cluster85566	Cluster85599	Cluster856	Cluster85607	Cluster85629	Cluster85697	Cluster8571	Cluster85732	Cluster85741	Cluster85747	Cluster85766	Cluster8580	Cluster85801	Cluster85818	Cluster85897	Cluster85901	Cluster85922	Cluster85945	Cluster85983	Cluster8609	Cluster86104	Cluster86107	Cluster86114	Cluster86116	Cluster86123	Cluster86133	Cluster86145	Cluster8622	Cluster86251	Cluster86284	Cluster86301	Cluster86313	Cluster86348	Cluster86417	Cluster8642	Cluster8647	Cluster86492	Cluster865	Cluster86500	Cluster86505	Cluster86525	Cluster86555	Cluster8660	Cluster86665	Cluster86688	Cluster8680	Cluster86819	Cluster86824	Cluster86835	Cluster86879	Cluster8696	Cluster8698	Cluster86999	Cluster87	Cluster8700	Cluster87006	Cluster87018	Cluster8702	Cluster8704	Cluster87071	Cluster87160	Cluster87201	Cluster87202	Cluster87240	Cluster87253	Cluster87255	Cluster87273	Cluster87281	Cluster87343	Cluster87349	Cluster87350	Cluster87364	Cluster8739	Cluster8740	Cluster87428	Cluster87430	Cluster875	Cluster87534	Cluster87535	Cluster87547	Cluster87559	Cluster8758	Cluster87581	Cluster8760	Cluster87775	Cluster87850	Cluster87851	Cluster87854	Cluster87868	Cluster8794	Cluster87979	Cluster88	Cluster88008	Cluster88037	Cluster8818	Cluster88423	Cluster88516	Cluster88517	Cluster8855	Cluster8857	Cluster88586	Cluster88593	Cluster88607	Cluster88611	Cluster88708	Cluster88719	Cluster88730	Cluster88748	Cluster88756	Cluster88767	Cluster88775	Cluster88791	Cluster88796	Cluster88837	Cluster88847	Cluster8887	Cluster88922	Cluster88940	Cluster88957	Cluster88966	Cluster88981	Cluster8899	Cluster88993	Cluster89007	Cluster89079	Cluster89125	Cluster8926	Cluster89280	Cluster89324	Cluster89335	Cluster8935	Cluster8939	Cluster89467	Cluster8951	Cluster89528	Cluster8954	Cluster8960	Cluster89619	Cluster8962	Cluster89690	Cluster89691	Cluster89702	Cluster89715	Cluster89737	Cluster89747	Cluster89786	Cluster89788	Cluster89802	Cluster89841	Cluster89853	Cluster89864	Cluster8991	Cluster89917	Cluster89920	Cluster89942	Cluster8999	Cluster90030	Cluster90044	Cluster90045	Cluster90049	Cluster90054	Cluster90067	Cluster90068	Cluster90077	Cluster90094	Cluster90096	Cluster901	Cluster90101	Cluster90113	Cluster90114	Cluster90119	Cluster90122	Cluster9013	Cluster90146	Cluster90152	Cluster90224	Cluster90225	Cluster90241	Cluster90244	Cluster90278	Cluster90295	Cluster90361	Cluster90493	Cluster90500	Cluster90522	Cluster90602	Cluster90611	Cluster90630	Cluster90637	Cluster9070	Cluster90708	Cluster9071	Cluster90710	Cluster90751	Cluster90754	Cluster90818	Cluster90827	Cluster90838	Cluster90843	Cluster90862	Cluster90869	Cluster90982	Cluster91	Cluster91086	Cluster91093	Cluster91104	Cluster91278	Cluster91291	Cluster91295	Cluster91339	Cluster91435	Cluster91499	Cluster9150	Cluster9156	Cluster91632	Cluster91645	Cluster91652	Cluster91653	Cluster91667	Cluster91697	Cluster91698	Cluster91704	Cluster9171	Cluster91716	Cluster91748	Cluster91752	Cluster91761	Cluster91771	Cluster9178	Cluster9181	Cluster9186	Cluster9189	Cluster91890	Cluster91923	Cluster9193	Cluster91937	Cluster91953	Cluster9204	Cluster92091	Cluster92109	Cluster92128	Cluster92138	Cluster92287	Cluster9230	Cluster92303	Cluster92314	Cluster92317	Cluster9236	Cluster92362	Cluster92364	Cluster92377	Cluster92385	Cluster924	Cluster9245	Cluster92477	Cluster92542	Cluster92558	Cluster92580	Cluster92600	Cluster92603	Cluster92693	Cluster92701	Cluster92705	Cluster92706	Cluster92721	Cluster92739	Cluster92742	Cluster92782	Cluster9280	Cluster9285	Cluster92874	Cluster92901	Cluster92907	Cluster92929	Cluster9294	Cluster92954	Cluster9303	Cluster93087	Cluster9311	Cluster93116	Cluster93118	Cluster9315	Cluster93221	Cluster9331	Cluster93311	Cluster93316	Cluster93331	Cluster9334	Cluster9343	Cluster93465	Cluster93467	Cluster93473	Cluster93476	Cluster93482	Cluster93566	Cluster9358	Cluster93644	Cluster93687	Cluster93689	Cluster93697	Cluster93751	Cluster9379	Cluster93822	Cluster93885	Cluster9389	Cluster93890	Cluster9392	Cluster9394	Cluster93974	Cluster94003	Cluster9404	Cluster94126	Cluster9416	Cluster9417	Cluster94177	Cluster94178	Cluster9425	Cluster94286	Cluster9429	Cluster9432	Cluster94338	Cluster94342	Cluster94348	Cluster94363	Cluster94369	Cluster94381	Cluster94471	Cluster94492	Cluster94517	Cluster94569	Cluster9465	Cluster9469	Cluster94696	Cluster9470	Cluster94711	Cluster94724	Cluster94733	Cluster9475	Cluster94756	Cluster94761	Cluster9477	Cluster94776	Cluster94785	Cluster94792	Cluster94794	Cluster94812	Cluster9484	Cluster94909	Cluster94946	Cluster94960	Cluster95092	Cluster95102	Cluster95112	Cluster95230	Cluster95236	Cluster95323	Cluster95353	Cluster95397	Cluster954	Cluster95412	Cluster95442	Cluster9545	Cluster95523	Cluster95543	Cluster95568	Cluster95576	Cluster95578	Cluster95596	Cluster95611	Cluster95614	Cluster95646	Cluster9568	Cluster95683	Cluster95752	Cluster95770	Cluster95774	Cluster95781	Cluster95788	Cluster9579	Cluster95830	Cluster95858	Cluster9587	Cluster95971	Cluster96008	Cluster96042	Cluster96093	Cluster961	Cluster96220	Cluster96222	Cluster96285	Cluster96296	Cluster96297	Cluster96300	Cluster96324	Cluster96388	Cluster96392	Cluster96422	Cluster96434	Cluster96472	Cluster96495	Cluster96502	Cluster96505	Cluster96627	Cluster96660	Cluster96690	Cluster96706	Cluster96778	Cluster96825	Cluster96827	Cluster9683	Cluster96842	Cluster96859	Cluster96864	Cluster96917	Cluster96921	Cluster9701	Cluster97057	Cluster9706	Cluster97086	Cluster9711	Cluster97137	Cluster97163	Cluster97262	Cluster97279	Cluster97293	Cluster97320	Cluster97336	Cluster97346	Cluster97347	Cluster97362	Cluster97401	Cluster9744	Cluster97457	Cluster9746	Cluster97494	Cluster97501	Cluster97509	Cluster9752	Cluster97526	Cluster97536	Cluster97553	Cluster97557	Cluster97572	Cluster97587	Cluster97589	Cluster9759	Cluster97612	Cluster9768	Cluster9769	Cluster97713	Cluster97782	Cluster97794	Cluster9785	Cluster97920	Cluster97944	Cluster97946	Cluster97952	Cluster98100	Cluster98142	Cluster98146	Cluster98169	Cluster98176	Cluster98202	Cluster98230	Cluster98231	Cluster98233	Cluster98284	Cluster98346	Cluster98362	Cluster98423	Cluster98432	Cluster98455	Cluster98472	Cluster98519	Cluster9853	Cluster98559	Cluster98577	Cluster98584	Cluster98602	Cluster98647	Cluster9872	Cluster98726	Cluster98731	Cluster98767	Cluster9877	Cluster98791	Cluster98839	Cluster98878	Cluster98887	Cluster99034	Cluster99037	Cluster99045	Cluster99053	Cluster99112	Cluster99245	Cluster99332	Cluster9935	Cluster99435	Cluster99441	Cluster9946	Cluster99468	Cluster99495	Cluster99505	Cluster99509	Cluster99511	Cluster99527	Cluster9963	Cluster99662	Cluster99706	Cluster9971	Cluster99720	Cluster99735	Cluster99851	Cluster99878	Cluster99898	Cluster99902	Cluster99929	Cluster99938
[truncated: 30,215,881 more chars]
