# Supplementary material for: Expression plasticity regulates intraspecific variation in the acclimatization potential of a reef-building coral
Source: Nat Commun. 2022 Aug 15;13:4790. doi: 10.1038/s41467-022-32452-4 (PMC9378650; doi:10.1038/s41467-022-32452-4)
Supplement: Supplementary file 4 — Source Data [file 41467_2022_32452_MOESM4_ESM.zip › source_data/f1cd.txt]

treatment	roc	heat_sum	dhw
Control	0.00988882421420256	792.826	1.1798005952381
Pulse Increase	0.0790576923076923	887.475	1.32064732142857
Pulse	0.0733714011516315	1294.927	1.92697470238095
Pulse High	0.0411573896353167	1446.482	2.15250297619048
Constant High	0.0211468330134356	1780.611	2.64971875
