# Supplementary material for: Expression plasticity regulates intraspecific variation in the acclimatization potential of a reef-building coral
Source: Nat Commun. 2022 Aug 15;13:4790. doi: 10.1038/s41467-022-32452-4 (PMC9378650; doi:10.1038/s41467-022-32452-4)
Supplement: Supplementary file 4 — Source Data [file 41467_2022_32452_MOESM4_ESM.zip › source_data/f1b.txt]

date_time	treatment	temp	hour	date	meantemps	sd
2019-07-10 00:00:00	Pulse Increase	28.3	0	2019-07-10	28.3	0
2019-07-10 00:15:00	Pulse Increase	28.3	0	2019-07-10	28.3	0
2019-07-10 00:30:00	Pulse Increase	28.3	0	2019-07-10	28.3	0
2019-07-10 00:45:00	Pulse Increase	28.3	0	2019-07-10	28.3	0
2019-07-10 01:00:00	Pulse Increase	28.3	1	2019-07-10	28.3	0
2019-07-10 01:15:00	Pulse Increase	28.3	1	2019-07-10	28.3	0
2019-07-10 01:30:00	Pulse Increase	28.3	1	2019-07-10	28.3	0
2019-07-10 01:45:00	Pulse Increase	28.3	1	2019-07-10	28.3	0
2019-07-10 02:00:00	Pulse Increase	28.3	2	2019-07-10	28.25	0.0577350269189634
2019-07-10 02:15:00	Pulse Increase	28.3	2	2019-07-10	28.25	0.0577350269189634
2019-07-10 02:30:00	Pulse Increase	28.2	2	2019-07-10	28.25	0.0577350269189634
2019-07-10 02:45:00	Pulse Increase	28.2	2	2019-07-10	28.25	0.0577350269189634
2019-07-10 03:00:00	Pulse Increase	28.2	3	2019-07-10	28.225	0.0500000000000007
2019-07-10 03:15:00	Pulse Increase	28.2	3	2019-07-10	28.225	0.0500000000000007
2019-07-10 03:30:00	Pulse Increase	28.2	3	2019-07-10	28.225	0.0500000000000007
2019-07-10 03:45:00	Pulse Increase	28.3	3	2019-07-10	28.225	0.0500000000000007
2019-07-10 04:00:00	Pulse Increase	28.2	4	2019-07-10	28.2	0
2019-07-10 04:15:00	Pulse Increase	28.2	4	2019-07-10	28.2	0
2019-07-10 04:30:00	Pulse Increase	28.2	4	2019-07-10	28.2	0
2019-07-10 04:45:00	Pulse Increase	28.2	4	2019-07-10	28.2	0
2019-07-10 05:00:00	Pulse Increase	28.2	5	2019-07-10	28.2	0
2019-07-10 05:15:00	Pulse Increase	28.2	5	2019-07-10	28.2	0
2019-07-10 05:30:00	Pulse Increase	28.2	5	2019-07-10	28.2	0
2019-07-10 05:45:00	Pulse Increase	28.2	5	2019-07-10	28.2	0
2019-07-10 06:00:00	Pulse Increase	28.2	6	2019-07-10	28.2	0
2019-07-10 06:15:00	Pulse Increase	28.2	6	2019-07-10	28.2	0
2019-07-10 06:30:00	Pulse Increase	28.2	6	2019-07-10	28.2	0
2019-07-10 06:45:00	Pulse Increase	28.2	6	2019-07-10	28.2	0
2019-07-10 07:00:00	Pulse Increase	28.2	7	2019-07-10	28.25	0.0577350269189634
2019-07-10 07:15:00	Pulse Increase	28.2	7	2019-07-10	28.25	0.0577350269189634
2019-07-10 07:30:00	Pulse Increase	28.3	7	2019-07-10	28.25	0.0577350269189634
2019-07-10 07:45:00	Pulse Increase	28.3	7	2019-07-10	28.25	0.0577350269189634
2019-07-10 08:00:00	Pulse Increase	28.2	8	2019-07-10	28.1	0.0816496580927723
2019-07-10 08:15:00	Pulse Increase	28.1	8	2019-07-10	28.1	0.0816496580927723
2019-07-10 08:30:00	Pulse Increase	28.1	8	2019-07-10	28.1	0.0816496580927723
2019-07-10 08:45:00	Pulse Increase	28	8	2019-07-10	28.1	0.0816496580927723
2019-07-10 09:00:00	Pulse Increase	28	9	2019-07-10	28	0
2019-07-10 09:15:00	Pulse Increase	28	9	2019-07-10	28	0
2019-07-10 09:30:00	Pulse Increase	28	9	2019-07-10	28	0
2019-07-10 09:45:00	Pulse Increase	28	9	2019-07-10	28	0
2019-07-10 10:00:00	Pulse Increase	28	10	2019-07-10	28.025	0.0500000000000007
2019-07-10 10:15:00	Pulse Increase	28	10	2019-07-10	28.025	0.0500000000000007
2019-07-10 10:30:00	Pulse Increase	28	10	2019-07-10	28.025	0.0500000000000007
2019-07-10 10:45:00	Pulse Increase	28.1	10	2019-07-10	28.025	0.0500000000000007
2019-07-10 11:00:00	Pulse Increase	28.1	11	2019-07-10	28.125	0.0499999999999989
2019-07-10 11:15:00	Pulse Increase	28.1	11	2019-07-10	28.125	0.0499999999999989
2019-07-10 11:30:00	Pulse Increase	28.1	11	2019-07-10	28.125	0.0499999999999989
2019-07-10 11:45:00	Pulse Increase	28.2	11	2019-07-10	28.125	0.0499999999999989
2019-07-10 12:00:00	Pulse Increase	28.2	12	2019-07-10	28.2	0
2019-07-10 12:15:00	Pulse Increase	28.2	12	2019-07-10	28.2	0
2019-07-10 12:30:00	Pulse Increase	28.2	12	2019-07-10	28.2	0
2019-07-10 12:45:00	Pulse Increase	28.2	12	2019-07-10	28.2	0
2019-07-10 13:00:00	Pulse Increase	28.2	13	2019-07-10	28.225	0.0500000000000007
2019-07-10 13:15:00	Pulse Increase	28.2	13	2019-07-10	28.225	0.0500000000000007
2019-07-10 13:30:00	Pulse Increase	28.2	13	2019-07-10	28.225	0.0500000000000007
2019-07-10 13:45:00	Pulse Increase	28.3	13	2019-07-10	28.225	0.0500000000000007
2019-07-10 14:00:00	Pulse Increase	28.3	14	2019-07-10	28.3	0
2019-07-10 14:15:00	Pulse Increase	28.3	14	2019-07-10	28.3	0
2019-07-10 14:30:00	Pulse Increase	28.3	14	2019-07-10	28.3	0
2019-07-10 14:45:00	Pulse Increase	28.3	14	2019-07-10	28.3	0
2019-07-10 15:00:00	Pulse Increase	28.3	15	2019-07-10	28.45	0.0999999999999996
2019-07-10 15:15:00	Pulse Increase	28.5	15	2019-07-10	28.45	0.0999999999999996
2019-07-10 15:30:00	Pulse Increase	28.5	15	2019-07-10	28.45	0.0999999999999996
2019-07-10 15:45:00	Pulse Increase	28.5	15	2019-07-10	28.45	0.0999999999999996
2019-07-10 16:00:00	Pulse Increase	28.5	16	2019-07-10	28.6	0.14142135623731
2019-07-10 16:15:00	Pulse Increase	28.5	16	2019-07-10	28.6	0.14142135623731
2019-07-10 16:30:00	Pulse Increase	28.6	16	2019-07-10	28.6	0.14142135623731
2019-07-10 16:45:00	Pulse Increase	28.8	16	2019-07-10	28.6	0.14142135623731
2019-07-10 17:00:00	Pulse Increase	28.743	17	2019-07-10	28.89225	0.128712535002101
2019-07-10 17:15:00	Pulse Increase	28.842	17	2019-07-10	28.89225	0.128712535002101
2019-07-10 17:30:00	Pulse Increase	28.942	17	2019-07-10	28.89225	0.128712535002101
2019-07-10 17:45:00	Pulse Increase	29.042	17	2019-07-10	28.89225	0.128712535002101
2019-07-10 18:00:00	Pulse Increase	29.042	18	2019-07-10	28.942	0.115470053837927
2019-07-10 18:15:00	Pulse Increase	29.042	18	2019-07-10	28.942	0.115470053837927
2019-07-10 18:30:00	Pulse Increase	28.842	18	2019-07-10	28.942	0.115470053837927
2019-07-10 18:45:00	Pulse Increase	28.842	18	2019-07-10	28.942	0.115470053837927
2019-07-10 19:00:00	Pulse Increase	28.743	19	2019-07-10	28.66875	0.0495000000000001
2019-07-10 19:15:00	Pulse Increase	28.644	19	2019-07-10	28.66875	0.0495000000000001
2019-07-10 19:30:00	Pulse Increase	28.644	19	2019-07-10	28.66875	0.0495000000000001
2019-07-10 19:45:00	Pulse Increase	28.644	19	2019-07-10	28.66875	0.0495000000000001
2019-07-10 20:00:00	Pulse Increase	28.544	20	2019-07-10	28.544	0
2019-07-10 20:15:00	Pulse Increase	28.544	20	2019-07-10	28.544	0
2019-07-10 20:30:00	Pulse Increase	28.544	20	2019-07-10	28.544	0
2019-07-10 20:45:00	Pulse Increase	28.544	20	2019-07-10	28.544	0
2019-07-10 21:00:00	Pulse Increase	28.544	21	2019-07-10	28.544	0
2019-07-10 21:15:00	Pulse Increase	28.544	21	2019-07-10	28.544	0
2019-07-10 21:30:00	Pulse Increase	28.544	21	2019-07-10	28.544	0
2019-07-10 21:45:00	Pulse Increase	28.544	21	2019-07-10	28.544	0
2019-07-10 22:00:00	Pulse Increase	28.544	22	2019-07-10	28.544	0
2019-07-10 22:15:00	Pulse Increase	28.544	22	2019-07-10	28.544	0
2019-07-10 22:30:00	Pulse Increase	28.544	22	2019-07-10	28.544	0
2019-07-10 22:45:00	Pulse Increase	28.544	22	2019-07-10	28.544	0
2019-07-10 23:00:00	Pulse Increase	28.445	23	2019-07-10	28.445	0
2019-07-10 23:15:00	Pulse Increase	28.445	23	2019-07-10	28.445	0
2019-07-10 23:30:00	Pulse Increase	28.445	23	2019-07-10	28.445	0
2019-07-10 23:45:00	Pulse Increase	28.445	23	2019-07-10	28.445	0
2019-07-11 00:00:00	Pulse Increase	28.445	0	2019-07-11	28.743	0.214636126191903
2019-07-11 00:15:00	Pulse Increase	28.942	0	2019-07-11	28.743	0.214636126191903
2019-07-11 00:30:00	Pulse Increase	28.842	0	2019-07-11	28.743	0.214636126191903
2019-07-11 00:45:00	Pulse Increase	28.743	0	2019-07-11	28.743	0.214636126191903
2019-07-11 01:00:00	Pulse Increase	28.842	1	2019-07-11	28.7925	0.0571576766497731
2019-07-11 01:15:00	Pulse Increase	28.743	1	2019-07-11	28.7925	0.0571576766497731
2019-07-11 01:30:00	Pulse Increase	28.743	1	2019-07-11	28.7925	0.0571576766497731
2019-07-11 01:45:00	Pulse Increase	28.842	1	2019-07-11	28.7925	0.0571576766497731
2019-07-11 02:00:00	Pulse Increase	28.842	2	2019-07-11	29.0415	0.140950345866904
2019-07-11 02:15:00	Pulse Increase	29.141	2	2019-07-11	29.0415	0.140950345866904
2019-07-11 02:30:00	Pulse Increase	29.141	2	2019-07-11	29.0415	0.140950345866904
2019-07-11 02:45:00	Pulse Increase	29.042	2	2019-07-11	29.0415	0.140950345866904
2019-07-11 03:00:00	Pulse Increase	29.042	3	2019-07-11	29.042	0
2019-07-11 03:15:00	Pulse Increase	29.042	3	2019-07-11	29.042	0
2019-07-11 03:30:00	Pulse Increase	29.042	3	2019-07-11	29.042	0
2019-07-11 03:45:00	Pulse Increase	29.042	3	2019-07-11	29.042	0
2019-07-11 04:00:00	Pulse Increase	29.141	4	2019-07-11	29.291	0.100000000000001
2019-07-11 04:15:00	Pulse Increase	29.341	4	2019-07-11	29.291	0.100000000000001
2019-07-11 04:30:00	Pulse Increase	29.341	4	2019-07-11	29.291	0.100000000000001
2019-07-11 04:45:00	Pulse Increase	29.341	4	2019-07-11	29.291	0.100000000000001
2019-07-11 05:00:00	Pulse Increase	29.341	5	2019-07-11	29.341	0
2019-07-11 05:15:00	Pulse Increase	29.341	5	2019-07-11	29.341	0
2019-07-11 05:30:00	Pulse Increase	29.341	5	2019-07-11	29.341	0
2019-07-11 05:45:00	Pulse Increase	29.341	5	2019-07-11	29.341	0
2019-07-11 06:00:00	Pulse Increase	29.341	6	2019-07-11	29.1165	0.170294842356818
2019-07-11 06:15:00	Pulse Increase	29.141	6	2019-07-11	29.1165	0.170294842356818
2019-07-11 06:30:00	Pulse Increase	29.042	6	2019-07-11	29.1165	0.170294842356818
2019-07-11 06:45:00	Pulse Increase	28.942	6	2019-07-11	29.1165	0.170294842356818
2019-07-11 07:00:00	Pulse Increase	28.842	7	2019-07-11	28.743	0.080833161511845
2019-07-11 07:15:00	Pulse Increase	28.743	7	2019-07-11	28.743	0.080833161511845
2019-07-11 07:30:00	Pulse Increase	28.743	7	2019-07-11	28.743	0.080833161511845
2019-07-11 07:45:00	Pulse Increase	28.644	7	2019-07-11	28.743	0.080833161511845
2019-07-11 08:00:00	Pulse Increase	28.644	8	2019-07-11	28.54425	0.0812419226754258
2019-07-11 08:15:00	Pulse Increase	28.544	8	2019-07-11	28.54425	0.0812419226754258
2019-07-11 08:30:00	Pulse Increase	28.544	8	2019-07-11	28.54425	0.0812419226754258
2019-07-11 08:45:00	Pulse Increase	28.445	8	2019-07-11	28.54425	0.0812419226754258
2019-07-11 09:00:00	Pulse Increase	28.445	9	2019-07-11	28.445	0
2019-07-11 09:15:00	Pulse Increase	28.445	9	2019-07-11	28.445	0
2019-07-11 09:30:00	Pulse Increase	28.445	9	2019-07-11	28.445	0
2019-07-11 09:45:00	Pulse Increase	28.445	9	2019-07-11	28.445	0
2019-07-11 10:00:00	Pulse Increase	28.445	10	2019-07-11	28.84275	0.281428943074447
2019-07-11 10:15:00	Pulse Increase	29.042	10	2019-07-11	28.84275	0.281428943074447
2019-07-11 10:30:00	Pulse Increase	29.042	10	2019-07-11	28.84275	0.281428943074447
2019-07-11 10:45:00	Pulse Increase	28.842	10	2019-07-11	28.84275	0.281428943074447
2019-07-11 11:00:00	Pulse Increase	29.042	11	2019-07-11	29.01675	0.170343525461541
2019-07-11 11:15:00	Pulse Increase	28.942	11	2019-07-11	29.01675	0.170343525461541
2019-07-11 11:30:00	Pulse Increase	28.842	11	2019-07-11	29.01675	0.170343525461541
2019-07-11 11:45:00	Pulse Increase	29.241	11	2019-07-11	29.01675	0.170343525461541
2019-07-11 12:00:00	Pulse Increase	29.141	12	2019-07-11	29.266	0.0957427107756352
2019-07-11 12:15:00	Pulse Increase	29.341	12	2019-07-11	29.266	0.0957427107756352
2019-07-11 12:30:00	Pulse Increase	29.241	12	2019-07-11	29.266	0.0957427107756352
2019-07-11 12:45:00	Pulse Increase	29.341	12	2019-07-11	29.266	0.0957427107756352
2019-07-11 13:00:00	Pulse Increase	29.241	13	2019-07-11	29.191	0.0577350269189634
2019-07-11 13:15:00	Pulse Increase	29.141	13	2019-07-11	29.191	0.0577350269189634
2019-07-11 13:30:00	Pulse Increase	29.241	13	2019-07-11	29.191	0.0577350269189634
2019-07-11 13:45:00	Pulse Increase	29.141	13	2019-07-11	29.191	0.0577350269189634
2019-07-11 14:00:00	Pulse Increase	29.241	14	2019-07-11	29.0915	0.128583306329657
2019-07-11 14:15:00	Pulse Increase	29.141	14	2019-07-11	29.0915	0.128583306329657
2019-07-11 14:30:00	Pulse Increase	29.042	14	2019-07-11	29.0915	0.128583306329657
2019-07-11 14:45:00	Pulse Increase	28.942	14	2019-07-11	29.0915	0.128583306329657
2019-07-11 15:00:00	Pulse Increase	28.842	15	2019-07-11	28.867	0.0500000000000007
2019-07-11 15:15:00	Pulse Increase	28.842	15	2019-07-11	28.867	0.0500000000000007
2019-07-11 15:30:00	Pulse Increase	28.942	15	2019-07-11	28.867	0.0500000000000007
2019-07-11 15:45:00	Pulse Increase	28.842	15	2019-07-11	28.867	0.0500000000000007
2019-07-11 16:00:00	Pulse Increase	28.942	16	2019-07-11	28.892	0.0577350269189634
2019-07-11 16:15:00	Pulse Increase	28.842	16	2019-07-11	28.892	0.0577350269189634
2019-07-11 16:30:00	Pulse Increase	28.842	16	2019-07-11	28.892	0.0577350269189634
2019-07-11 16:45:00	Pulse Increase	28.942	16	2019-07-11	28.892	0.0577350269189634
2019-07-11 17:00:00	Pulse Increase	28.942	17	2019-07-11	29.04175	0.0812419226754258
2019-07-11 17:15:00	Pulse Increase	29.042	17	2019-07-11	29.04175	0.0812419226754258
2019-07-11 17:30:00	Pulse Increase	29.042	17	2019-07-11	29.04175	0.0812419226754258
2019-07-11 17:45:00	Pulse Increase	29.141	17	2019-07-11	29.04175	0.0812419226754258
2019-07-11 18:00:00	Pulse Increase	29.141	18	2019-07-11	29.0665	0.0952207960479211
2019-07-11 18:15:00	Pulse Increase	29.141	18	2019-07-11	29.0665	0.0952207960479211
2019-07-11 18:30:00	Pulse Increase	29.042	18	2019-07-11	29.0665	0.0952207960479211
2019-07-11 18:45:00	Pulse Increase	28.942	18	2019-07-11	29.0665	0.0952207960479211
2019-07-11 19:00:00	Pulse Increase	28.842	19	2019-07-11	28.76775	0.0947852836678777
2019-07-11 19:15:00	Pulse Increase	28.842	19	2019-07-11	28.76775	0.0947852836678777
2019-07-11 19:30:00	Pulse Increase	28.743	19	2019-07-11	28.76775	0.0947852836678777
2019-07-11 19:45:00	Pulse Increase	28.644	19	2019-07-11	28.76775	0.0947852836678777
2019-07-11 20:00:00	Pulse Increase	28.644	20	2019-07-11	28.569	0.0499999999999989
2019-07-11 20:15:00	Pulse Increase	28.544	20	2019-07-11	28.569	0.0499999999999989
2019-07-11 20:30:00	Pulse Increase	28.544	20	2019-07-11	28.569	0.0499999999999989
2019-07-11 20:45:00	Pulse Increase	28.544	20	2019-07-11	28.569	0.0499999999999989
2019-07-11 21:00:00	Pulse Increase	28.445	21	2019-07-11	28.445	0
2019-07-11 21:15:00	Pulse Increase	28.445	21	2019-07-11	28.445	0
2019-07-11 21:30:00	Pulse Increase	28.445	21	2019-07-11	28.445	0
2019-07-11 21:45:00	Pulse Increase	28.445	21	2019-07-11	28.445	0
2019-07-11 22:00:00	Pulse Increase	28.445	22	2019-07-11	28.445	0
2019-07-11 22:15:00	Pulse Increase	28.445	22	2019-07-11	28.445	0
2019-07-11 22:30:00	Pulse Increase	28.445	22	2019-07-11	28.445	0
2019-07-11 22:45:00	Pulse Increase	28.445	22	2019-07-11	28.445	0
2019-07-11 23:00:00	Pulse Increase	28.346	23	2019-07-11	28.37075	0.0495000000000001
2019-07-11 23:15:00	Pulse Increase	28.346	23	2019-07-11	28.37075	0.0495000000000001
2019-07-11 23:30:00	Pulse Increase	28.346	23	2019-07-11	28.37075	0.0495000000000001
2019-07-11 23:45:00	Pulse Increase	28.445	23	2019-07-11	28.37075	0.0495000000000001
2019-07-12 00:00:00	Pulse Increase	28.445	0	2019-07-12	28.445	0
2019-07-12 00:15:00	Pulse Increase	28.445	0	2019-07-12	28.445	0
2019-07-12 00:30:00	Pulse Increase	28.445	0	2019-07-12	28.445	0
2019-07-12 00:45:00	Pulse Increase	28.445	0	2019-07-12	28.445	0
2019-07-12 01:00:00	Pulse Increase	28.445	1	2019-07-12	28.445	0
2019-07-12 01:15:00	Pulse Increase	28.445	1	2019-07-12	28.445	0
2019-07-12 01:30:00	Pulse Increase	28.445	1	2019-07-12	28.445	0
2019-07-12 01:45:00	Pulse Increase	28.445	1	2019-07-12	28.445	0
2019-07-12 02:00:00	Pulse Increase	28.445	2	2019-07-12	28.445	0
2019-07-12 02:15:00	Pulse Increase	28.445	2	2019-07-12	28.445	0
2019-07-12 02:30:00	Pulse Increase	28.445	2	2019-07-12	28.445	0
2019-07-12 02:45:00	Pulse Increase	28.445	2	2019-07-12	28.445	0
2019-07-12 03:00:00	Pulse Increase	28.445	3	2019-07-12	28.37075	0.0495000000000001
2019-07-12 03:15:00	Pulse Increase	28.346	3	2019-07-12	28.37075	0.0495000000000001
2019-07-12 03:30:00	Pulse Increase	28.346	3	2019-07-12	28.37075	0.0495000000000001
2019-07-12 03:45:00	Pulse Increase	28.346	3	2019-07-12	28.37075	0.0495000000000001
2019-07-12 04:00:00	Pulse Increase	28.445	4	2019-07-12	28.3955	0.0571576766497731
2019-07-12 04:15:00	Pulse Increase	28.445	4	2019-07-12	28.3955	0.0571576766497731
2019-07-12 04:30:00	Pulse Increase	28.346	4	2019-07-12	28.3955	0.0571576766497731
2019-07-12 04:45:00	Pulse Increase	28.346	4	2019-07-12	28.3955	0.0571576766497731
2019-07-12 05:00:00	Pulse Increase	28.346	5	2019-07-12	28.346	0
2019-07-12 05:15:00	Pulse Increase	28.346	5	2019-07-12	28.346	0
2019-07-12 05:30:00	Pulse Increase	28.346	5	2019-07-12	28.346	0
2019-07-12 05:45:00	Pulse Increase	28.346	5	2019-07-12	28.346	0
2019-07-12 06:00:00	Pulse Increase	28.346	6	2019-07-12	28.346	0
2019-07-12 06:15:00	Pulse Increase	28.346	6	2019-07-12	28.346	0
2019-07-12 06:30:00	Pulse Increase	28.346	6	2019-07-12	28.346	0
2019-07-12 06:45:00	Pulse Increase	28.346	6	2019-07-12	28.346	0
2019-07-12 07:00:00	Pulse Increase	28.445	7	2019-07-12	28.445	0
2019-07-12 07:15:00	Pulse Increase	28.445	7	2019-07-12	28.445	0
2019-07-12 07:30:00	Pulse Increase	28.445	7	2019-07-12	28.445	0
2019-07-12 07:45:00	Pulse Increase	28.445	7	2019-07-12	28.445	0
2019-07-12 08:00:00	Pulse Increase	28.445	8	2019-07-12	28.4945	0.0571576766497731
2019-07-12 08:15:00	Pulse Increase	28.445	8	2019-07-12	28.4945	0.0571576766497731
2019-07-12 08:30:00	Pulse Increase	28.544	8	2019-07-12	28.4945	0.0571576766497731
2019-07-12 08:45:00	Pulse Increase	28.544	8	2019-07-12	28.4945	0.0571576766497731
2019-07-12 09:00:00	Pulse Increase	28.544	9	2019-07-12	28.594	0.0577350269189613
2019-07-12 09:15:00	Pulse Increase	28.544	9	2019-07-12	28.594	0.0577350269189613
2019-07-12 09:30:00	Pulse Increase	28.644	9	2019-07-12	28.594	0.0577350269189613
2019-07-12 09:45:00	Pulse Increase	28.644	9	2019-07-12	28.594	0.0577350269189613
2019-07-12 10:00:00	Pulse Increase	28.644	10	2019-07-12	29.61775	0.654332420614069
2019-07-12 10:15:00	Pulse Increase	29.842	10	2019-07-12	29.61775	0.654332420614069
2019-07-12 10:30:00	Pulse Increase	29.942	10	2019-07-12	29.61775	0.654332420614069
2019-07-12 10:45:00	Pulse Increase	30.043	10	2019-07-12	29.61775	0.654332420614069
2019-07-12 11:00:00	Pulse Increase	30.043	11	2019-07-12	30.068	0.0500000000000007
2019-07-12 11:15:00	Pulse Increase	30.043	11	2019-07-12	30.068	0.0500000000000007
2019-07-12 11:30:00	Pulse Increase	30.043	11	2019-07-12	30.068	0.0500000000000007
2019-07-12 11:45:00	Pulse Increase	30.143	11	2019-07-12	30.068	0.0500000000000007
2019-07-12 12:00:00	Pulse Increase	30.143	12	2019-07-12	30.37025	0.1515
2019-07-12 12:15:00	Pulse Increase	30.446	12	2019-07-12	30.37025	0.1515
2019-07-12 12:30:00	Pulse Increase	30.446	12	2019-07-12	30.37025	0.1515
2019-07-12 12:45:00	Pulse Increase	30.446	12	2019-07-12	30.37025	0.1515
2019-07-12 13:00:00	Pulse Increase	30.547	13	2019-07-12	30.47125	0.0504999999999995
2019-07-12 13:15:00	Pulse Increase	30.446	13	2019-07-12	30.47125	0.0504999999999995
2019-07-12 13:30:00	Pulse Increase	30.446	13	2019-07-12	30.47125	0.0504999999999995
2019-07-12 13:45:00	Pulse Increase	30.446	13	2019-07-12	30.47125	0.0504999999999995
2019-07-12 14:00:00	Pulse Increase	30.446	14	2019-07-12	30.11825	0.289230444455629
2019-07-12 14:15:00	Pulse Increase	30.143	14	2019-07-12	30.11825	0.289230444455629
2019-07-12 14:30:00	Pulse Increase	30.143	14	2019-07-12	30.11825	0.289230444455629
2019-07-12 14:45:00	Pulse Increase	29.741	14	2019-07-12	30.11825	0.289230444455629
2019-07-12 15:00:00	Pulse Increase	30.143	15	2019-07-12	30.143	0
2019-07-12 15:15:00	Pulse Increase	30.143	15	2019-07-12	30.143	0
2019-07-12 15:30:00	Pulse Increase	30.143	15	2019-07-12	30.143	0
2019-07-12 15:45:00	Pulse Increase	30.143	15	2019-07-12	30.143	0
2019-07-12 16:00:00	Pulse Increase	30.143	16	2019-07-12	29.86675	0.222675211911879
2019-07-12 16:15:00	Pulse Increase	29.942	16	2019-07-12	29.86675	0.222675211911879
2019-07-12 16:30:00	Pulse Increase	29.641	16	2019-07-12	29.86675	0.222675211911879
2019-07-12 16:45:00	Pulse Increase	29.741	16	2019-07-12	29.86675	0.222675211911879
2019-07-12 17:00:00	Pulse Increase	29.741	17	2019-07-12	29.54125	0.336155098131799
2019-07-12 17:15:00	Pulse Increase	29.641	17	2019-07-12	29.54125	0.336155098131799
2019-07-12 17:30:00	Pulse Increase	29.741	17	2019-07-12	29.54125	0.336155098131799
2019-07-12 17:45:00	Pulse Increase	29.042	17	2019-07-12	29.54125	0.336155098131799
2019-07-12 18:00:00	Pulse Increase	29.741	18	2019-07-12	29.491	0.173205080756887
2019-07-12 18:15:00	Pulse Increase	29.441	18	2019-07-12	29.491	0.173205080756887
2019-07-12 18:30:00	Pulse Increase	29.441	18	2019-07-12	29.491	0.173205080756887
2019-07-12 18:45:00	Pulse Increase	29.341	18	2019-07-12	29.491	0.173205080756887
2019-07-12 19:00:00	Pulse Increase	29.441	19	2019-07-12	29.341	0.0816496580927723
2019-07-12 19:15:00	Pulse Increase	29.241	19	2019-07-12	29.341	0.0816496580927723
2019-07-12 19:30:00	Pulse Increase	29.341	19	2019-07-12	29.341	0.0816496580927723
2019-07-12 19:45:00	Pulse Increase	29.341	19	2019-07-12	29.341	0.0816496580927723
2019-07-12 20:00:00	Pulse Increase	29.241	20	2019-07-12	29.04175	0.162891323689549
2019-07-12 20:15:00	Pulse Increase	29.042	20	2019-07-12	29.04175	0.162891323689549
2019-07-12 20:30:00	Pulse Increase	28.842	20	2019-07-12	29.04175	0.162891323689549
2019-07-12 20:45:00	Pulse Increase	29.042	20	2019-07-12	29.04175	0.162891323689549
2019-07-12 21:00:00	Pulse Increase	28.842	21	2019-07-12	28.992	0.100000000000001
2019-07-12 21:15:00	Pulse Increase	29.042	21	2019-07-12	28.992	0.100000000000001
2019-07-12 21:30:00	Pulse Increase	29.042	21	2019-07-12	28.992	0.100000000000001
2019-07-12 21:45:00	Pulse Increase	29.042	21	2019-07-12	28.992	0.100000000000001
2019-07-12 22:00:00	Pulse Increase	29.141	22	2019-07-12	28.89225	0.206965979490994
2019-07-12 22:15:00	Pulse Increase	28.942	22	2019-07-12	28.89225	0.206965979490994
2019-07-12 22:30:00	Pulse Increase	28.842	22	2019-07-12	28.89225	0.206965979490994
2019-07-12 22:45:00	Pulse Increase	28.644	22	2019-07-12	28.89225	0.206965979490994
2019-07-12 23:00:00	Pulse Increase	28.544	23	2019-07-12	28.569	0.0499999999999989
2019-07-12 23:15:00	Pulse Increase	28.544	23	2019-07-12	28.569	0.0499999999999989
2019-07-12 23:30:00	Pulse Increase	28.644	23	2019-07-12	28.569	0.0499999999999989
2019-07-12 23:45:00	Pulse Increase	28.544	23	2019-07-12	28.569	0.0499999999999989
2019-07-13 00:00:00	Pulse Increase	28.544	0	2019-07-13	28.42025	0.0947852836678777
2019-07-13 00:15:00	Pulse Increase	28.445	0	2019-07-13	28.42025	0.0947852836678777
2019-07-13 00:30:00	Pulse Increase	28.346	0	2019-07-13	28.42025	0.0947852836678777
2019-07-13 00:45:00	Pulse Increase	28.346	0	2019-07-13	28.42025	0.0947852836678777
2019-07-13 01:00:00	Pulse Increase	28.346	1	2019-07-13	28.27175	0.0495000000000001
2019-07-13 01:15:00	Pulse Increase	28.247	1	2019-07-13	28.27175	0.0495000000000001
2019-07-13 01:30:00	Pulse Increase	28.247	1	2019-07-13	28.27175	0.0495000000000001
2019-07-13 01:45:00	Pulse Increase	28.247	1	2019-07-13	28.27175	0.0495000000000001
2019-07-13 02:00:00	Pulse Increase	28.247	2	2019-07-13	28.619	0.260840947705685
2019-07-13 02:15:00	Pulse Increase	28.842	2	2019-07-13	28.619	0.260840947705685
2019-07-13 02:30:00	Pulse Increase	28.743	2	2019-07-13	28.619	0.260840947705685
2019-07-13 02:45:00	Pulse Increase	28.644	2	2019-07-13	28.619	0.260840947705685
2019-07-13 03:00:00	Pulse Increase	28.743	3	2019-07-13	28.66875	0.0495000000000001
2019-07-13 03:15:00	Pulse Increase	28.644	3	2019-07-13	28.66875	0.0495000000000001
2019-07-13 03:30:00	Pulse Increase	28.644	3	2019-07-13	28.66875	0.0495000000000001
2019-07-13 03:45:00	Pulse Increase	28.644	3	2019-07-13	28.66875	0.0495000000000001
2019-07-13 04:00:00	Pulse Increase	28.544	4	2019-07-13	28.42025	0.0947852836678777
2019-07-13 04:15:00	Pulse Increase	28.445	4	2019-07-13	28.42025	0.0947852836678777
2019-07-13 04:30:00	Pulse Increase	28.346	4	2019-07-13	28.42025	0.0947852836678777
2019-07-13 04:45:00	Pulse Increase	28.346	4	2019-07-13	28.42025	0.0947852836678777
2019-07-13 05:00:00	Pulse Increase	28.346	5	2019-07-13	28.27175	0.0495000000000001
2019-07-13 05:15:00	Pulse Increase	28.247	5	2019-07-13	28.27175	0.0495000000000001
2019-07-13 05:30:00	Pulse Increase	28.247	5	2019-07-13	28.27175	0.0495000000000001
2019-07-13 05:45:00	Pulse Increase	28.247	5	2019-07-13	28.27175	0.0495000000000001
2019-07-13 06:00:00	Pulse Increase	28.247	6	2019-07-13	28.247	0
2019-07-13 06:15:00	Pulse Increase	28.247	6	2019-07-13	28.247	0
2019-07-13 06:30:00	Pulse Increase	28.247	6	2019-07-13	28.247	0
2019-07-13 06:45:00	Pulse Increase	28.247	6	2019-07-13	28.247	0
2019-07-13 07:00:00	Pulse Increase	28.247	7	2019-07-13	28.247	0
2019-07-13 07:15:00	Pulse Increase	28.247	7	2019-07-13	28.247	0
2019-07-13 07:30:00	Pulse Increase	28.247	7	2019-07-13	28.247	0
2019-07-13 07:45:00	Pulse Increase	28.247	7	2019-07-13	28.247	0
2019-07-13 08:00:00	Pulse Increase	28.247	8	2019-07-13	28.27175	0.0495000000000001
2019-07-13 08:15:00	Pulse Increase	28.247	8	2019-07-13	28.27175	0.0495000000000001
2019-07-13 08:30:00	Pulse Increase	28.247	8	2019-07-13	28.27175	0.0495000000000001
2019-07-13 08:45:00	Pulse Increase	28.346	8	2019-07-13	28.27175	0.0495000000000001
2019-07-13 09:00:00	Pulse Increase	28.346	9	2019-07-13	28.37075	0.0495000000000001
2019-07-13 09:15:00	Pulse Increase	28.346	9	2019-07-13	28.37075	0.0495000000000001
2019-07-13 09:30:00	Pulse Increase	28.346	9	2019-07-13	28.37075	0.0495000000000001
2019-07-13 09:45:00	Pulse Increase	28.445	9	2019-07-13	28.37075	0.0495000000000001
2019-07-13 10:00:00	Pulse Increase	29.341	10	2019-07-13	29.316	0.170782512765994
2019-07-13 10:15:00	Pulse Increase	29.541	10	2019-07-13	29.316	0.170782512765994
2019-07-13 10:30:00	Pulse Increase	29.241	10	2019-07-13	29.316	0.170782512765994
2019-07-13 10:45:00	Pulse Increase	29.141	10	2019-07-13	29.316	0.170782512765994
2019-07-13 11:00:00	Pulse Increase	28.942	11	2019-07-13	28.84225	0.0812419226754273
2019-07-13 11:15:00	Pulse Increase	28.842	11	2019-07-13	28.84225	0.0812419226754273
2019-07-13 11:30:00	Pulse Increase	28.842	11	2019-07-13	28.84225	0.0812419226754273
2019-07-13 11:45:00	Pulse Increase	28.743	11	2019-07-13	28.84225	0.0812419226754273
2019-07-13 12:00:00	Pulse Increase	28.743	12	2019-07-13	30.27475	1.22256134815395
2019-07-13 12:15:00	Pulse Increase	29.842	12	2019-07-13	30.27475	1.22256134815395
2019-07-13 12:30:00	Pulse Increase	31.155	12	2019-07-13	30.27475	1.22256134815395
2019-07-13 12:45:00	Pulse Increase	31.359	12	2019-07-13	30.27475	1.22256134815395
2019-07-13 13:00:00	Pulse Increase	31.461	13	2019-07-13	31.5885	0.0976575649911468
2019-07-13 13:15:00	Pulse Increase	31.563	13	2019-07-13	31.5885	0.0976575649911468
2019-07-13 13:30:00	Pulse Increase	31.665	13	2019-07-13	31.5885	0.0976575649911468
2019-07-13 13:45:00	Pulse Increase	31.665	13	2019-07-13	31.5885	0.0976575649911468
2019-07-13 14:00:00	Pulse Increase	31.563	14	2019-07-13	31.05425	0.342492214023423
2019-07-13 14:15:00	Pulse Increase	30.952	14	2019-07-13	31.05425	0.342492214023423
2019-07-13 14:30:00	Pulse Increase	30.851	14	2019-07-13	31.05425	0.342492214023423
2019-07-13 14:45:00	Pulse Increase	30.851	14	2019-07-13	31.05425	0.342492214023423
2019-07-13 15:00:00	Pulse Increase	30.851	15	2019-07-13	30.6235	0.389975640264876
2019-07-13 15:15:00	Pulse Increase	30.851	15	2019-07-13	30.6235	0.389975640264876
2019-07-13 15:30:00	Pulse Increase	30.043	15	2019-07-13	30.6235	0.389975640264876
2019-07-13 15:45:00	Pulse Increase	30.749	15	2019-07-13	30.6235	0.389975640264876
2019-07-13 16:00:00	Pulse Increase	30.648	16	2019-07-13	30.32	0.277799688024783
2019-07-13 16:15:00	Pulse Increase	30.446	16	2019-07-13	30.32	0.277799688024783
2019-07-13 16:30:00	Pulse Increase	30.043	16	2019-07-13	30.32	0.277799688024783
2019-07-13 16:45:00	Pulse Increase	30.143	16	2019-07-13	30.32	0.277799688024783
2019-07-13 17:00:00	Pulse Increase	30.143	17	2019-07-13	30.0175	0.096265258530791
2019-07-13 17:15:00	Pulse Increase	30.043	17	2019-07-13	30.0175	0.096265258530791
2019-07-13 17:30:00	Pulse Increase	29.942	17	2019-07-13	30.0175	0.096265258530791
2019-07-13 17:45:00	Pulse Increase	29.942	17	2019-07-13	30.0175	0.096265258530791
2019-07-13 18:00:00	Pulse Increase	29.842	18	2019-07-13	29.7165	0.150555637556353
2019-07-13 18:15:00	Pulse Increase	29.842	18	2019-07-13	29.7165	0.150555637556353
2019-07-13 18:30:00	Pulse Increase	29.541	18	2019-07-13	29.7165	0.150555637556353
2019-07-13 18:45:00	Pulse Increase	29.641	18	2019-07-13	29.7165	0.150555637556353
2019-07-13 19:00:00	Pulse Increase	29.641	19	2019-07-13	29.591	0.0577350269189613
2019-07-13 19:15:00	Pulse Increase	29.541	19	2019-07-13	29.591	0.0577350269189613
2019-07-13 19:30:00	Pulse Increase	29.641	19	2019-07-13	29.591	0.0577350269189613
2019-07-13 19:45:00	Pulse Increase	29.541	19	2019-07-13	29.591	0.0577350269189613
2019-07-13 20:00:00	Pulse Increase	29.541	20	2019-07-13	29.542	0.510948790649969
2019-07-13 20:15:00	Pulse Increase	29.341	20	2019-07-13	29.542	0.510948790649969
2019-07-13 20:30:00	Pulse Increase	29.042	20	2019-07-13	29.542	0.510948790649969
2019-07-13 20:45:00	Pulse Increase	30.244	20	2019-07-13	29.542	0.510948790649969
2019-07-13 21:00:00	Pulse Increase	30.446	21	2019-07-13	29.66775	0.614915915661103
2019-07-13 21:15:00	Pulse Increase	29.842	21	2019-07-13	29.66775	0.614915915661103
2019-07-13 21:30:00	Pulse Increase	29.341	21	2019-07-13	29.66775	0.614915915661103
2019-07-13 21:45:00	Pulse Increase	29.042	21	2019-07-13	29.66775	0.614915915661103
2019-07-13 22:00:00	Pulse Increase	29.942	22	2019-07-13	29.54175	0.424421468982582
2019-07-13 22:15:00	Pulse Increase	29.842	22	2019-07-13	29.54175	0.424421468982582
2019-07-13 22:30:00	Pulse Increase	29.341	22	2019-07-13	29.54175	0.424421468982582
2019-07-13 22:45:00	Pulse Increase	29.042	22	2019-07-13	29.54175	0.424421468982582
2019-07-13 23:00:00	Pulse Increase	28.743	23	2019-07-13	29.34325	0.812075684075485
2019-07-13 23:15:00	Pulse Increase	28.544	23	2019-07-13	29.34325	0.812075684075485
2019-07-13 23:30:00	Pulse Increase	30.043	23	2019-07-13	29.34325	0.812075684075485
2019-07-13 23:45:00	Pulse Increase	30.043	23	2019-07-13	29.34325	0.812075684075485
2019-07-14 00:00:00	Pulse Increase	29.441	0	2019-07-14	28.99225	0.340443216018962
2019-07-14 00:15:00	Pulse Increase	29.042	0	2019-07-14	28.99225	0.340443216018962
2019-07-14 00:30:00	Pulse Increase	28.842	0	2019-07-14	28.99225	0.340443216018962
2019-07-14 00:45:00	Pulse Increase	28.644	0	2019-07-14	28.99225	0.340443216018962
2019-07-14 01:00:00	Pulse Increase	28.445	1	2019-07-14	28.32125	0.0947852836678777
2019-07-14 01:15:00	Pulse Increase	28.346	1	2019-07-14	28.32125	0.0947852836678777
2019-07-14 01:30:00	Pulse Increase	28.247	1	2019-07-14	28.32125	0.0947852836678777
2019-07-14 01:45:00	Pulse Increase	28.247	1	2019-07-14	28.32125	0.0947852836678777
2019-07-14 02:00:00	Pulse Increase	29.741	2	2019-07-14	30.1695	0.536180007087172
2019-07-14 02:15:00	Pulse Increase	30.851	2	2019-07-14	30.1695	0.536180007087172
2019-07-14 02:30:00	Pulse Increase	30.345	2	2019-07-14	30.1695	0.536180007087172
2019-07-14 02:45:00	Pulse Increase	29.741	2	2019-07-14	30.1695	0.536180007087172
2019-07-14 03:00:00	Pulse Increase	29.241	3	2019-07-14	28.94225	0.257037448633464
2019-07-14 03:15:00	Pulse Increase	28.842	3	2019-07-14	28.94225	0.257037448633464
2019-07-14 03:30:00	Pulse Increase	28.644	3	2019-07-14	28.94225	0.257037448633464
2019-07-14 03:45:00	Pulse Increase	29.042	3	2019-07-14	28.94225	0.257037448633464
2019-07-14 04:00:00	Pulse Increase	30.446	4	2019-07-14	30.44725	0.62314812310825
2019-07-14 04:15:00	Pulse Increase	31.257	4	2019-07-14	30.44725	0.62314812310825
2019-07-14 04:30:00	Pulse Increase	30.345	4	2019-07-14	30.44725	0.62314812310825
2019-07-14 04:45:00	Pulse Increase	29.741	4	2019-07-14	30.44725	0.62314812310825
2019-07-14 05:00:00	Pulse Increase	29.241	5	2019-07-14	29.8955	1.00752584747655
2019-07-14 05:15:00	Pulse Increase	28.942	5	2019-07-14	29.8955	1.00752584747655
2019-07-14 05:30:00	Pulse Increase	30.244	5	2019-07-14	29.8955	1.00752584747655
2019-07-14 05:45:00	Pulse Increase	31.155	5	2019-07-14	29.8955	1.00752584747655
2019-07-14 06:00:00	Pulse Increase	30.244	6	2019-07-14	30.32125	0.677276100764428
2019-07-14 06:15:00	Pulse Increase	29.641	6	2019-07-14	30.32125	0.677276100764428
2019-07-14 06:30:00	Pulse Increase	30.143	6	2019-07-14	30.32125	0.677276100764428
2019-07-14 06:45:00	Pulse Increase	31.257	6	2019-07-14	30.32125	0.677276100764428
2019-07-14 07:00:00	Pulse Increase	30.749	7	2019-07-14	30.22	0.541337848913843
2019-07-14 07:15:00	Pulse Increase	30.043	7	2019-07-14	30.22	0.541337848913843
2019-07-14 07:30:00	Pulse Increase	29.541	7	2019-07-14	30.22	0.541337848913843
2019-07-14 07:45:00	Pulse Increase	30.547	7	2019-07-14	30.22	0.541337848913843
2019-07-14 08:00:00	Pulse Increase	31.359	8	2019-07-14	31.61475	0.46138514280371
2019-07-14 08:15:00	Pulse Increase	31.563	8	2019-07-14	31.61475	0.46138514280371
2019-07-14 08:30:00	Pulse Increase	32.28	8	2019-07-14	31.61475	0.46138514280371
2019-07-14 08:45:00	Pulse Increase	31.257	8	2019-07-14	31.61475	0.46138514280371
2019-07-14 09:00:00	Pulse Increase	30.851	9	2019-07-14	31.38525	0.560106165531738
2019-07-14 09:15:00	Pulse Increase	31.869	9	2019-07-14	31.38525	0.560106165531738
2019-07-14 09:30:00	Pulse Increase	31.869	9	2019-07-14	31.38525	0.560106165531738
2019-07-14 09:45:00	Pulse Increase	30.952	9	2019-07-14	31.38525	0.560106165531738
2019-07-14 10:00:00	Pulse Increase	31.359	10	2019-07-14	30.6245	0.667625893246611
2019-07-14 10:15:00	Pulse Increase	30.952	10	2019-07-14	30.6245	0.667625893246611
2019-07-14 10:30:00	Pulse Increase	30.345	10	2019-07-14	30.6245	0.667625893246611
2019-07-14 10:45:00	Pulse Increase	29.842	10	2019-07-14	30.6245	0.667625893246611
2019-07-14 11:00:00	Pulse Increase	29.441	11	2019-07-14	29.1165	0.249533564876551
2019-07-14 11:15:00	Pulse Increase	29.141	11	2019-07-14	29.1165	0.249533564876551
2019-07-14 11:30:00	Pulse Increase	29.042	11	2019-07-14	29.1165	0.249533564876551
2019-07-14 11:45:00	Pulse Increase	28.842	11	2019-07-14	29.1165	0.249533564876551
2019-07-14 12:00:00	Pulse Increase	28.743	12	2019-07-14	30.4025	1.40885071364334
2019-07-14 12:15:00	Pulse Increase	29.842	12	2019-07-14	30.4025	1.40885071364334
2019-07-14 12:30:00	Pulse Increase	31.053	12	2019-07-14	30.4025	1.40885071364334
2019-07-14 12:45:00	Pulse Increase	31.972	12	2019-07-14	30.4025	1.40885071364334
2019-07-14 13:00:00	Pulse Increase	32.693	13	2019-07-14	32.25575	0.57201944897005
2019-07-14 13:15:00	Pulse Increase	32.796	13	2019-07-14	32.25575	0.57201944897005
2019-07-14 13:30:00	Pulse Increase	31.665	13	2019-07-14	32.25575	0.57201944897005
2019-07-14 13:45:00	Pulse Increase	31.869	13	2019-07-14	32.25575	0.57201944897005
2019-07-14 14:00:00	Pulse Increase	32.589	14	2019-07-14	31.76875	0.663608506575978
2019-07-14 14:15:00	Pulse Increase	31.972	14	2019-07-14	31.76875	0.663608506575978
2019-07-14 14:30:00	Pulse Increase	31.053	14	2019-07-14	31.76875	0.663608506575978
2019-07-14 14:45:00	Pulse Increase	31.461	14	2019-07-14	31.76875	0.663608506575978
2019-07-14 15:00:00	Pulse Increase	32.28	15	2019-07-14	31.64075	0.602906501872389
2019-07-14 15:15:00	Pulse Increase	31.563	15	2019-07-14	31.64075	0.602906501872389
2019-07-14 15:30:00	Pulse Increase	30.851	15	2019-07-14	31.64075	0.602906501872389
2019-07-14 15:45:00	Pulse Increase	31.869	15	2019-07-14	31.64075	0.602906501872389
2019-07-14 16:00:00	Pulse Increase	31.767	16	2019-07-14	31.2325	0.520838746638534
2019-07-14 16:15:00	Pulse Increase	31.155	16	2019-07-14	31.2325	0.520838746638534
2019-07-14 16:30:00	Pulse Increase	30.547	16	2019-07-14	31.2325	0.520838746638534
2019-07-14 16:45:00	Pulse Increase	31.461	16	2019-07-14	31.2325	0.520838746638534
2019-07-14 17:00:00	Pulse Increase	31.665	17	2019-07-14	31.18175	0.527438701019685
2019-07-14 17:15:00	Pulse Increase	30.952	17	2019-07-14	31.18175	0.527438701019685
2019-07-14 17:30:00	Pulse Increase	30.547	17	2019-07-14	31.18175	0.527438701019685
2019-07-14 17:45:00	Pulse Increase	31.563	17	2019-07-14	31.18175	0.527438701019685
2019-07-14 18:00:00	Pulse Increase	31.563	18	2019-07-14	30.8015	0.632828834151331
2019-07-14 18:15:00	Pulse Increase	30.648	18	2019-07-14	30.8015	0.632828834151331
2019-07-14 18:30:00	Pulse Increase	30.043	18	2019-07-14	30.8015	0.632828834151331
2019-07-14 18:45:00	Pulse Increase	30.952	18	2019-07-14	30.8015	0.632828834151331
2019-07-14 19:00:00	Pulse Increase	31.665	19	2019-07-14	30.827	0.664218839439734
2019-07-14 19:15:00	Pulse Increase	30.749	19	2019-07-14	30.827	0.664218839439734
2019-07-14 19:30:00	Pulse Increase	30.043	19	2019-07-14	30.827	0.664218839439734
2019-07-14 19:45:00	Pulse Increase	30.851	19	2019-07-14	30.827	0.664218839439734
2019-07-14 20:00:00	Pulse Increase	31.869	20	2019-07-14	30.72675	0.93379597164834
2019-07-14 20:15:00	Pulse Increase	31.053	20	2019-07-14	30.72675	0.93379597164834
2019-07-14 20:30:00	Pulse Increase	30.244	20	2019-07-14	30.72675	0.93379597164834
2019-07-14 20:45:00	Pulse Increase	29.741	20	2019-07-14	30.72675	0.93379597164834
2019-07-14 21:00:00	Pulse Increase	30.043	21	2019-07-14	30.5735	0.580499497559358
2019-07-14 21:15:00	Pulse Increase	31.257	21	2019-07-14	30.5735	0.580499497559358
2019-07-14 21:30:00	Pulse Increase	30.851	21	2019-07-14	30.5735	0.580499497559358
2019-07-14 21:45:00	Pulse Increase	30.143	21	2019-07-14	30.5735	0.580499497559358
2019-07-14 22:00:00	Pulse Increase	29.641	22	2019-07-14	29.7935	0.723665438353019
2019-07-14 22:15:00	Pulse Increase	29.241	22	2019-07-14	29.7935	0.723665438353019
2019-07-14 22:30:00	Pulse Increase	29.441	22	2019-07-14	29.7935	0.723665438353019
2019-07-14 22:45:00	Pulse Increase	30.851	22	2019-07-14	29.7935	0.723665438353019
2019-07-14 23:00:00	Pulse Increase	30.749	23	2019-07-14	29.84325	0.686693709014434
2019-07-14 23:15:00	Pulse Increase	29.942	23	2019-07-14	29.84325	0.686693709014434
2019-07-14 23:30:00	Pulse Increase	29.541	23	2019-07-14	29.84325	0.686693709014434
2019-07-14 23:45:00	Pulse Increase	29.141	23	2019-07-14	29.84325	0.686693709014434
2019-07-15 00:00:00	Pulse Increase	29.741	0	2019-07-15	29.41625	0.394356332099114
2019-07-15 00:15:00	Pulse Increase	29.741	0	2019-07-15	29.41625	0.394356332099114
2019-07-15 00:30:00	Pulse Increase	29.241	0	2019-07-15	29.41625	0.394356332099114
2019-07-15 00:45:00	Pulse Increase	28.942	0	2019-07-15	29.41625	0.394356332099114
2019-07-15 01:00:00	Pulse Increase	28.743	1	2019-07-15	29.595	1.04256254808365
2019-07-15 01:15:00	Pulse Increase	28.644	1	2019-07-15	29.595	1.04256254808365
2019-07-15 01:30:00	Pulse Increase	30.446	1	2019-07-15	29.595	1.04256254808365
2019-07-15 01:45:00	Pulse Increase	30.547	1	2019-07-15	29.595	1.04256254808365
2019-07-15 02:00:00	Pulse Increase	29.741	2	2019-07-15	29.19175	0.442606955059076
2019-07-15 02:15:00	Pulse Increase	29.341	2	2019-07-15	29.19175	0.442606955059076
2019-07-15 02:30:00	Pulse Increase	28.942	2	2019-07-15	29.19175	0.442606955059076
2019-07-15 02:45:00	Pulse Increase	28.743	2	2019-07-15	29.19175	0.442606955059076
2019-07-15 03:00:00	Pulse Increase	28.544	3	2019-07-15	28.32125	0.169074687638334
2019-07-15 03:15:00	Pulse Increase	28.346	3	2019-07-15	28.32125	0.169074687638334
2019-07-15 03:30:00	Pulse Increase	28.247	3	2019-07-15	28.32125	0.169074687638334
2019-07-15 03:45:00	Pulse Increase	28.148	3	2019-07-15	28.32125	0.169074687638334
2019-07-15 04:00:00	Pulse Increase	28.148	4	2019-07-15	29.26825	0.798933194954371
2019-07-15 04:15:00	Pulse Increase	29.441	4	2019-07-15	29.26825	0.798933194954371
2019-07-15 04:30:00	Pulse Increase	30.043	4	2019-07-15	29.26825	0.798933194954371
2019-07-15 04:45:00	Pulse Increase	29.441	4	2019-07-15	29.26825	0.798933194954371
2019-07-15 05:00:00	Pulse Increase	29.042	5	2019-07-15	28.6935	0.263315400233257
2019-07-15 05:15:00	Pulse Increase	28.743	5	2019-07-15	28.6935	0.263315400233257
2019-07-15 05:30:00	Pulse Increase	28.544	5	2019-07-15	28.6935	0.263315400233257
2019-07-15 05:45:00	Pulse Increase	28.445	5	2019-07-15	28.6935	0.263315400233257
2019-07-15 06:00:00	Pulse Increase	28.346	6	2019-07-15	28.2965	0.0571576766497731
2019-07-15 06:15:00	Pulse Increase	28.346	6	2019-07-15	28.2965	0.0571576766497731
2019-07-15 06:30:00	Pulse Increase	28.247	6	2019-07-15	28.2965	0.0571576766497731
2019-07-15 06:45:00	Pulse Increase	28.247	6	2019-07-15	28.2965	0.0571576766497731
2019-07-15 07:00:00	Pulse Increase	29.541	7	2019-07-15	29.29125	0.369278914462587
2019-07-15 07:15:00	Pulse Increase	29.641	7	2019-07-15	29.29125	0.369278914462587
2019-07-15 07:30:00	Pulse Increase	29.141	7	2019-07-15	29.29125	0.369278914462587
2019-07-15 07:45:00	Pulse Increase	28.842	7	2019-07-15	29.29125	0.369278914462587
2019-07-15 08:00:00	Pulse Increase	28.644	8	2019-07-15	28.47	0.125035994817492
2019-07-15 08:15:00	Pulse Increase	28.445	8	2019-07-15	28.47	0.125035994817492
2019-07-15 08:30:00	Pulse Increase	28.445	8	2019-07-15	28.47	0.125035994817492
2019-07-15 08:45:00	Pulse Increase	28.346	8	2019-07-15	28.47	0.125035994817492
2019-07-15 09:00:00	Pulse Increase	28.942	9	2019-07-15	29.29175	0.404104256349768
2019-07-15 09:15:00	Pulse Increase	29.842	9	2019-07-15	29.29175	0.404104256349768
2019-07-15 09:30:00	Pulse Increase	29.341	9	2019-07-15	29.29175	0.404104256349768
2019-07-15 09:45:00	Pulse Increase	29.042	9	2019-07-15	29.29175	0.404104256349768
2019-07-15 10:00:00	Pulse Increase	28.842	10	2019-07-15	28.842	NA
2019-07-10 00:00:00	Pulse	28.5	0	2019-07-10	28.85	0.264575131106459
2019-07-10 00:15:00	Pulse	29.1	0	2019-07-10	28.85	0.264575131106459
2019-07-10 00:30:00	Pulse	29	0	2019-07-10	28.85	0.264575131106459
2019-07-10 00:45:00	Pulse	28.8	0	2019-07-10	28.85	0.264575131106459
2019-07-10 01:00:00	Pulse	28.8	1	2019-07-10	28.875	0.0957427107756333
2019-07-10 01:15:00	Pulse	29	1	2019-07-10	28.875	0.0957427107756333
2019-07-10 01:30:00	Pulse	28.9	1	2019-07-10	28.875	0.0957427107756333
2019-07-10 01:45:00	Pulse	28.8	1	2019-07-10	28.875	0.0957427107756333
2019-07-10 02:00:00	Pulse	29	2	2019-07-10	29.3	0.244948974278318
2019-07-10 02:15:00	Pulse	29.5	2	2019-07-10	29.3	0.244948974278318
2019-07-10 02:30:00	Pulse	29.2	2	2019-07-10	29.3	0.244948974278318
2019-07-10 02:45:00	Pulse	29.5	2	2019-07-10	29.3	0.244948974278318
2019-07-10 03:00:00	Pulse	29.5	3	2019-07-10	29.375	0.15
2019-07-10 03:15:00	Pulse	29.3	3	2019-07-10	29.375	0.15
2019-07-10 03:30:00	Pulse	29.5	3	2019-07-10	29.375	0.15
2019-07-10 03:45:00	Pulse	29.2	3	2019-07-10	29.375	0.15
2019-07-10 04:00:00	Pulse	29.4	4	2019-07-10	29.775	0.287228132326902
2019-07-10 04:15:00	Pulse	30	4	2019-07-10	29.775	0.287228132326902
2019-07-10 04:30:00	Pulse	30	4	2019-07-10	29.775	0.287228132326902
2019-07-10 04:45:00	Pulse	29.7	4	2019-07-10	29.775	0.287228132326902
2019-07-10 05:00:00	Pulse	29.8	5	2019-07-10	29.95	0.0999999999999996
2019-07-10 05:15:00	Pulse	30	5	2019-07-10	29.95	0.0999999999999996
2019-07-10 05:30:00	Pulse	30	5	2019-07-10	29.95	0.0999999999999996
2019-07-10 05:45:00	Pulse	30	5	2019-07-10	29.95	0.0999999999999996
2019-07-10 06:00:00	Pulse	29.7	6	2019-07-10	30.15	0.310912635102961
2019-07-10 06:15:00	Pulse	30.2	6	2019-07-10	30.15	0.310912635102961
2019-07-10 06:30:00	Pulse	30.3	6	2019-07-10	30.15	0.310912635102961
2019-07-10 06:45:00	Pulse	30.4	6	2019-07-10	30.15	0.310912635102961
2019-07-10 07:00:00	Pulse	30.4	7	2019-07-10	30.3	0.115470053837925
2019-07-10 07:15:00	Pulse	30.4	7	2019-07-10	30.3	0.115470053837925
2019-07-10 07:30:00	Pulse	30.2	7	2019-07-10	30.3	0.115470053837925
2019-07-10 07:45:00	Pulse	30.2	7	2019-07-10	30.3	0.115470053837925
2019-07-10 08:00:00	Pulse	30.1	8	2019-07-10	30.5	0.270801280154531
2019-07-10 08:15:00	Pulse	30.6	8	2019-07-10	30.5	0.270801280154531
2019-07-10 08:30:00	Pulse	30.6	8	2019-07-10	30.5	0.270801280154531
2019-07-10 08:45:00	Pulse	30.7	8	2019-07-10	30.5	0.270801280154531
2019-07-10 09:00:00	Pulse	30.7	9	2019-07-10	30.575	0.0957427107756336
2019-07-10 09:15:00	Pulse	30.6	9	2019-07-10	30.575	0.0957427107756336
2019-07-10 09:30:00	Pulse	30.5	9	2019-07-10	30.575	0.0957427107756336
2019-07-10 09:45:00	Pulse	30.5	9	2019-07-10	30.575	0.0957427107756336
2019-07-10 10:00:00	Pulse	30.7	10	2019-07-10	30.85	0.238047614284762
2019-07-10 10:15:00	Pulse	30.6	10	2019-07-10	30.85	0.238047614284762
2019-07-10 10:30:00	Pulse	31	10	2019-07-10	30.85	0.238047614284762
2019-07-10 10:45:00	Pulse	31.1	10	2019-07-10	30.85	0.238047614284762
2019-07-10 11:00:00	Pulse	31.1	11	2019-07-10	31	0.14142135623731
2019-07-10 11:15:00	Pulse	31	11	2019-07-10	31	0.14142135623731
2019-07-10 11:30:00	Pulse	30.8	11	2019-07-10	31	0.14142135623731
2019-07-10 11:45:00	Pulse	31.1	11	2019-07-10	31	0.14142135623731
2019-07-10 12:00:00	Pulse	30.9	12	2019-07-10	31.3	0.294392028877596
2019-07-10 12:15:00	Pulse	31.6	12	2019-07-10	31.3	0.294392028877596
2019-07-10 12:30:00	Pulse	31.4	12	2019-07-10	31.3	0.294392028877596
2019-07-10 12:45:00	Pulse	31.3	12	2019-07-10	31.3	0.294392028877596
2019-07-10 13:00:00	Pulse	31.6	13	2019-07-10	31.475	0.150000000000001
2019-07-10 13:15:00	Pulse	31.4	13	2019-07-10	31.475	0.150000000000001
2019-07-10 13:30:00	Pulse	31.3	13	2019-07-10	31.475	0.150000000000001
2019-07-10 13:45:00	Pulse	31.6	13	2019-07-10	31.475	0.150000000000001
2019-07-10 14:00:00	Pulse	31.3	14	2019-07-10	31.05	0.208166599946613
2019-07-10 14:15:00	Pulse	30.8	14	2019-07-10	31.05	0.208166599946613
2019-07-10 14:30:00	Pulse	31	14	2019-07-10	31.05	0.208166599946613
2019-07-10 14:45:00	Pulse	31.1	14	2019-07-10	31.05	0.208166599946613
2019-07-10 15:00:00	Pulse	31.1	15	2019-07-10	31	0.14142135623731
2019-07-10 15:15:00	Pulse	31.1	15	2019-07-10	31	0.14142135623731
2019-07-10 15:30:00	Pulse	30.8	15	2019-07-10	31	0.14142135623731
2019-07-10 15:45:00	Pulse	31	15	2019-07-10	31	0.14142135623731
2019-07-10 16:00:00	Pulse	31.1	16	2019-07-10	30.675	0.287228132326902
2019-07-10 16:15:00	Pulse	30.6	16	2019-07-10	30.675	0.287228132326902
2019-07-10 16:30:00	Pulse	30.5	16	2019-07-10	30.675	0.287228132326902
2019-07-10 16:45:00	Pulse	30.5	16	2019-07-10	30.675	0.287228132326902
2019-07-10 17:00:00	Pulse	30.558	17	2019-07-10	30.457	0.142835569799683
2019-07-10 17:15:00	Pulse	30.255	17	2019-07-10	30.457	0.142835569799683
2019-07-10 17:30:00	Pulse	30.457	17	2019-07-10	30.457	0.142835569799683
2019-07-10 17:45:00	Pulse	30.558	17	2019-07-10	30.457	0.142835569799683
2019-07-10 18:00:00	Pulse	30.356	18	2019-07-10	30.004	0.26596115004514
2019-07-10 18:15:00	Pulse	30.054	18	2019-07-10	30.004	0.26596115004514
2019-07-10 18:30:00	Pulse	29.753	18	2019-07-10	30.004	0.26596115004514
2019-07-10 18:45:00	Pulse	29.853	18	2019-07-10	30.004	0.26596115004514
2019-07-10 19:00:00	Pulse	29.954	19	2019-07-10	29.85325	0.0820584141531712
2019-07-10 19:15:00	Pulse	29.853	19	2019-07-10	29.85325	0.0820584141531712
2019-07-10 19:30:00	Pulse	29.753	19	2019-07-10	29.85325	0.0820584141531712
2019-07-10 19:45:00	Pulse	29.853	19	2019-07-10	29.85325	0.0820584141531712
2019-07-10 20:00:00	Pulse	29.954	20	2019-07-10	29.50325	0.332114814484389
2019-07-10 20:15:00	Pulse	29.553	20	2019-07-10	29.50325	0.332114814484389
2019-07-10 20:30:00	Pulse	29.253	20	2019-07-10	29.50325	0.332114814484389
2019-07-10 20:45:00	Pulse	29.253	20	2019-07-10	29.50325	0.332114814484389
2019-07-10 21:00:00	Pulse	29.253	21	2019-07-10	29.2035	0.128583306329659
2019-07-10 21:15:00	Pulse	29.054	21	2019-07-10	29.2035	0.128583306329659
2019-07-10 21:30:00	Pulse	29.353	21	2019-07-10	29.2035	0.128583306329659
2019-07-10 21:45:00	Pulse	29.154	21	2019-07-10	29.2035	0.128583306329659
2019-07-10 22:00:00	Pulse	29.253	22	2019-07-10	29.00425	0.206965979490994
2019-07-10 22:15:00	Pulse	29.054	22	2019-07-10	29.00425	0.206965979490994
2019-07-10 22:30:00	Pulse	28.954	22	2019-07-10	29.00425	0.206965979490994
2019-07-10 22:45:00	Pulse	28.756	22	2019-07-10	29.00425	0.206965979490994
2019-07-10 23:00:00	Pulse	28.656	23	2019-07-10	28.65625	0.140478646064091
2019-07-10 23:15:00	Pulse	28.557	23	2019-07-10	28.65625	0.140478646064091
2019-07-10 23:30:00	Pulse	28.557	23	2019-07-10	28.65625	0.140478646064091
2019-07-10 23:45:00	Pulse	28.855	23	2019-07-10	28.65625	0.140478646064091
2019-07-11 00:00:00	Pulse	28.756	0	2019-07-11	28.60675	0.128196138787407
2019-07-11 00:15:00	Pulse	28.656	0	2019-07-11	28.60675	0.128196138787407
2019-07-11 00:30:00	Pulse	28.557	0	2019-07-11	28.60675	0.128196138787407
2019-07-11 00:45:00	Pulse	28.458	0	2019-07-11	28.60675	0.128196138787407
2019-07-11 01:00:00	Pulse	28.458	1	2019-07-11	28.4085	0.057157676649771
2019-07-11 01:15:00	Pulse	28.458	1	2019-07-11	28.4085	0.057157676649771
2019-07-11 01:30:00	Pulse	28.359	1	2019-07-11	28.4085	0.057157676649771
2019-07-11 01:45:00	Pulse	28.359	1	2019-07-11	28.4085	0.057157676649771
2019-07-11 02:00:00	Pulse	28.359	2	2019-07-11	28.582	0.169416646171501
2019-07-11 02:15:00	Pulse	28.756	2	2019-07-11	28.582	0.169416646171501
2019-07-11 02:30:00	Pulse	28.656	2	2019-07-11	28.582	0.169416646171501
2019-07-11 02:45:00	Pulse	28.557	2	2019-07-11	28.582	0.169416646171501
2019-07-11 03:00:00	Pulse	28.458	3	2019-07-11	28.582	0.148889220563479
2019-07-11 03:15:00	Pulse	28.756	3	2019-07-11	28.582	0.148889220563479
2019-07-11 03:30:00	Pulse	28.656	3	2019-07-11	28.582	0.148889220563479
2019-07-11 03:45:00	Pulse	28.458	3	2019-07-11	28.582	0.148889220563479
2019-07-11 04:00:00	Pulse	28.756	4	2019-07-11	29.154	0.281428498912247
2019-07-11 04:15:00	Pulse	29.353	4	2019-07-11	29.154	0.281428498912247
2019-07-11 04:30:00	Pulse	29.154	4	2019-07-11	29.154	0.281428498912247
2019-07-11 04:45:00	Pulse	29.353	4	2019-07-11	29.154	0.281428498912247
2019-07-11 05:00:00	Pulse	29.154	5	2019-07-11	29.2035	0.128583306329659
2019-07-11 05:15:00	Pulse	29.353	5	2019-07-11	29.2035	0.128583306329659
2019-07-11 05:30:00	Pulse	29.054	5	2019-07-11	29.2035	0.128583306329659
2019-07-11 05:45:00	Pulse	29.253	5	2019-07-11	29.2035	0.128583306329659
2019-07-11 06:00:00	Pulse	29.453	6	2019-07-11	29.75325	0.216333654339773
2019-07-11 06:15:00	Pulse	29.954	6	2019-07-11	29.75325	0.216333654339773
2019-07-11 06:30:00	Pulse	29.853	6	2019-07-11	29.75325	0.216333654339773
2019-07-11 06:45:00	Pulse	29.753	6	2019-07-11	29.75325	0.216333654339773
2019-07-11 07:00:00	Pulse	29.853	7	2019-07-11	29.8785	0.096265258530791
2019-07-11 07:15:00	Pulse	29.954	7	2019-07-11	29.8785	0.096265258530791
2019-07-11 07:30:00	Pulse	29.954	7	2019-07-11	29.8785	0.096265258530791
2019-07-11 07:45:00	Pulse	29.753	7	2019-07-11	29.8785	0.096265258530791
2019-07-11 08:00:00	Pulse	29.853	8	2019-07-11	30.38175	0.352499999999999
2019-07-11 08:15:00	Pulse	30.558	8	2019-07-11	30.38175	0.352499999999999
2019-07-11 08:30:00	Pulse	30.558	8	2019-07-11	30.38175	0.352499999999999
2019-07-11 08:45:00	Pulse	30.558	8	2019-07-11	30.38175	0.352499999999999
2019-07-11 09:00:00	Pulse	30.558	9	2019-07-11	30.5075	0.0583123771881517
2019-07-11 09:15:00	Pulse	30.558	9	2019-07-11	30.5075	0.0583123771881517
2019-07-11 09:30:00	Pulse	30.457	9	2019-07-11	30.5075	0.0583123771881517
2019-07-11 09:45:00	Pulse	30.457	9	2019-07-11	30.5075	0.0583123771881517
2019-07-11 10:00:00	Pulse	30.457	10	2019-07-11	30.8615	0.286142738273517
2019-07-11 10:15:00	Pulse	31.064	10	2019-07-11	30.8615	0.286142738273517
2019-07-11 10:30:00	Pulse	31.064	10	2019-07-11	30.8615	0.286142738273517
2019-07-11 10:45:00	Pulse	30.861	10	2019-07-11	30.8615	0.286142738273517
2019-07-11 11:00:00	Pulse	30.861	11	2019-07-11	30.9625	0.202999999999999
2019-07-11 11:15:00	Pulse	30.861	11	2019-07-11	30.9625	0.202999999999999
2019-07-11 11:30:00	Pulse	30.861	11	2019-07-11	30.9625	0.202999999999999
2019-07-11 11:45:00	Pulse	31.267	11	2019-07-11	30.9625	0.202999999999999
2019-07-11 12:00:00	Pulse	31.165	12	2019-07-11	31.4965	0.226170289826052
2019-07-11 12:15:00	Pulse	31.675	12	2019-07-11	31.4965	0.226170289826052
2019-07-11 12:30:00	Pulse	31.573	12	2019-07-11	31.4965	0.226170289826052
2019-07-11 12:45:00	Pulse	31.573	12	2019-07-11	31.4965	0.226170289826052
2019-07-11 13:00:00	Pulse	31.471	13	2019-07-11	31.42	0.058889727457342
2019-07-11 13:15:00	Pulse	31.369	13	2019-07-11	31.42	0.058889727457342
2019-07-11 13:30:00	Pulse	31.471	13	2019-07-11	31.42	0.058889727457342
2019-07-11 13:45:00	Pulse	31.369	13	2019-07-11	31.42	0.058889727457342
2019-07-11 14:00:00	Pulse	31.471	14	2019-07-11	31.1405	0.225418869366933
2019-07-11 14:15:00	Pulse	31.064	14	2019-07-11	31.1405	0.225418869366933
2019-07-11 14:30:00	Pulse	31.064	14	2019-07-11	31.1405	0.225418869366933
2019-07-11 14:45:00	Pulse	30.963	14	2019-07-11	31.1405	0.225418869366933
2019-07-11 15:00:00	Pulse	31.064	15	2019-07-11	30.98825	0.0504999999999995
2019-07-11 15:15:00	Pulse	30.963	15	2019-07-11	30.98825	0.0504999999999995
2019-07-11 15:30:00	Pulse	30.963	15	2019-07-11	30.98825	0.0504999999999995
2019-07-11 15:45:00	Pulse	30.963	15	2019-07-11	30.98825	0.0504999999999995
2019-07-11 16:00:00	Pulse	30.963	16	2019-07-11	30.5835	0.266100858072022
2019-07-11 16:15:00	Pulse	30.457	16	2019-07-11	30.5835	0.266100858072022
2019-07-11 16:30:00	Pulse	30.558	16	2019-07-11	30.5835	0.266100858072022
2019-07-11 16:45:00	Pulse	30.356	16	2019-07-11	30.5835	0.266100858072022
2019-07-11 17:00:00	Pulse	30.558	17	2019-07-11	30.43175	0.1515
2019-07-11 17:15:00	Pulse	30.356	17	2019-07-11	30.43175	0.1515
2019-07-11 17:30:00	Pulse	30.558	17	2019-07-11	30.43175	0.1515
2019-07-11 17:45:00	Pulse	30.255	17	2019-07-11	30.43175	0.1515
2019-07-11 18:00:00	Pulse	30.457	18	2019-07-11	29.97975	0.466175485555958
2019-07-11 18:15:00	Pulse	30.155	18	2019-07-11	29.97975	0.466175485555958
2019-07-11 18:30:00	Pulse	29.353	18	2019-07-11	29.97975	0.466175485555958
2019-07-11 18:45:00	Pulse	29.954	18	2019-07-11	29.97975	0.466175485555958
2019-07-11 19:00:00	Pulse	29.753	19	2019-07-11	29.80325	0.129487129347541
2019-07-11 19:15:00	Pulse	29.853	19	2019-07-11	29.80325	0.129487129347541
2019-07-11 19:30:00	Pulse	29.954	19	2019-07-11	29.80325	0.129487129347541
2019-07-11 19:45:00	Pulse	29.653	19	2019-07-11	29.80325	0.129487129347541
2019-07-11 20:00:00	Pulse	29.753	20	2019-07-11	29.453	0.216024689946928
2019-07-11 20:15:00	Pulse	29.453	20	2019-07-11	29.453	0.216024689946928
2019-07-11 20:30:00	Pulse	29.253	20	2019-07-11	29.453	0.216024689946928
2019-07-11 20:45:00	Pulse	29.353	20	2019-07-11	29.453	0.216024689946928
2019-07-11 21:00:00	Pulse	29.154	21	2019-07-11	29.2535	0.114892703568736
2019-07-11 21:15:00	Pulse	29.353	21	2019-07-11	29.2535	0.114892703568736
2019-07-11 21:30:00	Pulse	29.154	21	2019-07-11	29.2535	0.114892703568736
2019-07-11 21:45:00	Pulse	29.353	21	2019-07-11	29.2535	0.114892703568736
2019-07-11 22:00:00	Pulse	29.154	22	2019-07-11	28.95475	0.18166154427029
2019-07-11 22:15:00	Pulse	29.054	22	2019-07-11	28.95475	0.18166154427029
2019-07-11 22:30:00	Pulse	28.855	22	2019-07-11	28.95475	0.18166154427029
2019-07-11 22:45:00	Pulse	28.756	22	2019-07-11	28.95475	0.18166154427029
2019-07-11 23:00:00	Pulse	28.656	23	2019-07-11	28.6065	0.0571576766497731
2019-07-11 23:15:00	Pulse	28.656	23	2019-07-11	28.6065	0.0571576766497731
2019-07-11 23:30:00	Pulse	28.557	23	2019-07-11	28.6065	0.0571576766497731
2019-07-11 23:45:00	Pulse	28.557	23	2019-07-11	28.6065	0.0571576766497731
2019-07-12 00:00:00	Pulse	28.557	0	2019-07-12	28.706	0.128325107961511
2019-07-12 00:15:00	Pulse	28.855	0	2019-07-12	28.706	0.128325107961511
2019-07-12 00:30:00	Pulse	28.756	0	2019-07-12	28.706	0.128325107961511
2019-07-12 00:45:00	Pulse	28.656	0	2019-07-12	28.706	0.128325107961511
2019-07-12 01:00:00	Pulse	28.656	1	2019-07-12	28.58175	0.0495000000000001
2019-07-12 01:15:00	Pulse	28.557	1	2019-07-12	28.58175	0.0495000000000001
2019-07-12 01:30:00	Pulse	28.557	1	2019-07-12	28.58175	0.0495000000000001
2019-07-12 01:45:00	Pulse	28.557	1	2019-07-12	28.58175	0.0495000000000001
2019-07-12 02:00:00	Pulse	28.458	2	2019-07-12	28.68125	0.169562918509129
2019-07-12 02:15:00	Pulse	28.855	2	2019-07-12	28.68125	0.169562918509129
2019-07-12 02:30:00	Pulse	28.756	2	2019-07-12	28.68125	0.169562918509129
2019-07-12 02:45:00	Pulse	28.656	2	2019-07-12	28.68125	0.169562918509129
2019-07-12 03:00:00	Pulse	28.557	3	2019-07-12	28.582	0.125035994817493
2019-07-12 03:15:00	Pulse	28.557	3	2019-07-12	28.582	0.125035994817493
2019-07-12 03:30:00	Pulse	28.458	3	2019-07-12	28.582	0.125035994817493
2019-07-12 03:45:00	Pulse	28.756	3	2019-07-12	28.582	0.125035994817493
2019-07-12 04:00:00	Pulse	28.656	4	2019-07-12	29.129	0.328991387931864
2019-07-12 04:15:00	Pulse	29.353	4	2019-07-12	29.129	0.328991387931864
2019-07-12 04:30:00	Pulse	29.154	4	2019-07-12	29.129	0.328991387931864
2019-07-12 04:45:00	Pulse	29.353	4	2019-07-12	29.129	0.328991387931864
2019-07-12 05:00:00	Pulse	29.154	5	2019-07-12	29.2535	0.114892703568736
2019-07-12 05:15:00	Pulse	29.353	5	2019-07-12	29.2535	0.114892703568736
2019-07-12 05:30:00	Pulse	29.154	5	2019-07-12	29.2535	0.114892703568736
2019-07-12 05:45:00	Pulse	29.353	5	2019-07-12	29.2535	0.114892703568736
2019-07-12 06:00:00	Pulse	29.154	6	2019-07-12	29.7285	0.394546575197403
2019-07-12 06:15:00	Pulse	30.054	6	2019-07-12	29.7285	0.394546575197403
2019-07-12 06:30:00	Pulse	29.853	6	2019-07-12	29.7285	0.394546575197403
2019-07-12 06:45:00	Pulse	29.853	6	2019-07-12	29.7285	0.394546575197403
2019-07-12 07:00:00	Pulse	29.954	7	2019-07-12	29.92875	0.0504999999999995
2019-07-12 07:15:00	Pulse	29.954	7	2019-07-12	29.92875	0.0504999999999995
2019-07-12 07:30:00	Pulse	29.853	7	2019-07-12	29.92875	0.0504999999999995
2019-07-12 07:45:00	Pulse	29.954	7	2019-07-12	29.92875	0.0504999999999995
2019-07-12 08:00:00	Pulse	30.155	8	2019-07-12	30.4825	0.238195298022441
2019-07-12 08:15:00	Pulse	30.659	8	2019-07-12	30.4825	0.238195298022441
2019-07-12 08:30:00	Pulse	30.659	8	2019-07-12	30.4825	0.238195298022441
2019-07-12 08:45:00	Pulse	30.457	8	2019-07-12	30.4825	0.238195298022441
2019-07-12 09:00:00	Pulse	30.457	9	2019-07-12	30.58325	0.0967001378833893
2019-07-12 09:15:00	Pulse	30.558	9	2019-07-12	30.58325	0.0967001378833893
2019-07-12 09:30:00	Pulse	30.659	9	2019-07-12	30.58325	0.0967001378833893
2019-07-12 09:45:00	Pulse	30.659	9	2019-07-12	30.58325	0.0967001378833893
2019-07-12 10:00:00	Pulse	30.659	10	2019-07-12	31.0385	0.253
2019-07-12 10:15:00	Pulse	31.165	10	2019-07-12	31.0385	0.253
2019-07-12 10:30:00	Pulse	31.165	10	2019-07-12	31.0385	0.253
2019-07-12 10:45:00	Pulse	31.165	10	2019-07-12	31.0385	0.253
2019-07-12 11:00:00	Pulse	31.165	11	2019-07-12	31.165	0
2019-07-12 11:15:00	Pulse	31.165	11	2019-07-12	31.165	0
2019-07-12 11:30:00	Pulse	31.165	11	2019-07-12	31.165	0
2019-07-12 11:45:00	Pulse	31.165	11	2019-07-12	31.165	0
2019-07-12 12:00:00	Pulse	31.165	12	2019-07-12	31.4455	0.19308288375721
2019-07-12 12:15:00	Pulse	31.573	12	2019-07-12	31.4455	0.19308288375721
2019-07-12 12:30:00	Pulse	31.573	12	2019-07-12	31.4455	0.19308288375721
2019-07-12 12:45:00	Pulse	31.471	12	2019-07-12	31.4455	0.19308288375721
2019-07-12 13:00:00	Pulse	31.573	13	2019-07-12	31.42	0.131681433771053
2019-07-12 13:15:00	Pulse	31.471	13	2019-07-12	31.42	0.131681433771053
2019-07-12 13:30:00	Pulse	31.369	13	2019-07-12	31.42	0.131681433771053
2019-07-12 13:45:00	Pulse	31.267	13	2019-07-12	31.42	0.131681433771053
2019-07-12 14:00:00	Pulse	31.369	14	2019-07-12	31.06425	0.248623376482046
2019-07-12 14:15:00	Pulse	31.064	14	2019-07-12	31.06425	0.248623376482046
2019-07-12 14:30:00	Pulse	31.064	14	2019-07-12	31.06425	0.248623376482046
2019-07-12 14:45:00	Pulse	30.76	14	2019-07-12	31.06425	0.248623376482046
2019-07-12 15:00:00	Pulse	31.064	15	2019-07-12	30.98825	0.0504999999999995
2019-07-12 15:15:00	Pulse	30.963	15	2019-07-12	30.98825	0.0504999999999995
2019-07-12 15:30:00	Pulse	30.963	15	2019-07-12	30.98825	0.0504999999999995
2019-07-12 15:45:00	Pulse	30.963	15	2019-07-12	30.98825	0.0504999999999995
2019-07-12 16:00:00	Pulse	30.861	16	2019-07-12	30.7855	0.151889214012495
2019-07-12 16:15:00	Pulse	30.963	16	2019-07-12	30.7855	0.151889214012495
2019-07-12 16:30:00	Pulse	30.659	16	2019-07-12	30.7855	0.151889214012495
2019-07-12 16:45:00	Pulse	30.659	16	2019-07-12	30.7855	0.151889214012495
2019-07-12 17:00:00	Pulse	30.558	17	2019-07-12	30.558	0.0824661546736996
2019-07-12 17:15:00	Pulse	30.659	17	2019-07-12	30.558	0.0824661546736996
2019-07-12 17:30:00	Pulse	30.457	17	2019-07-12	30.558	0.0824661546736996
2019-07-12 17:45:00	Pulse	30.558	17	2019-07-12	30.558	0.0824661546736996
2019-07-12 18:00:00	Pulse	30.558	18	2019-07-12	30.13	0.311723167784066
2019-07-12 18:15:00	Pulse	30.155	18	2019-07-12	30.13	0.311723167784066
2019-07-12 18:30:00	Pulse	29.853	18	2019-07-12	30.13	0.311723167784066
2019-07-12 18:45:00	Pulse	29.954	18	2019-07-12	30.13	0.311723167784066
2019-07-12 19:00:00	Pulse	30.054	19	2019-07-12	29.97875	0.0961782199876859
2019-07-12 19:15:00	Pulse	29.853	19	2019-07-12	29.97875	0.0961782199876859
2019-07-12 19:30:00	Pulse	29.954	19	2019-07-12	29.97875	0.0961782199876859
2019-07-12 19:45:00	Pulse	30.054	19	2019-07-12	29.97875	0.0961782199876859
2019-07-12 20:00:00	Pulse	29.753	20	2019-07-12	29.67825	0.250366897439204
2019-07-12 20:15:00	Pulse	29.954	20	2019-07-12	29.67825	0.250366897439204
2019-07-12 20:30:00	Pulse	29.653	20	2019-07-12	29.67825	0.250366897439204
2019-07-12 20:45:00	Pulse	29.353	20	2019-07-12	29.67825	0.250366897439204
2019-07-12 21:00:00	Pulse	29.553	21	2019-07-12	29.453	0.115470053837925
2019-07-12 21:15:00	Pulse	29.353	21	2019-07-12	29.453	0.115470053837925
2019-07-12 21:30:00	Pulse	29.553	21	2019-07-12	29.453	0.115470053837925
2019-07-12 21:45:00	Pulse	29.353	21	2019-07-12	29.453	0.115470053837925
2019-07-12 22:00:00	Pulse	29.154	22	2019-07-12	29.20375	0.172724009139822
2019-07-12 22:15:00	Pulse	29.453	22	2019-07-12	29.20375	0.172724009139822
2019-07-12 22:30:00	Pulse	29.154	22	2019-07-12	29.20375	0.172724009139822
2019-07-12 22:45:00	Pulse	29.054	22	2019-07-12	29.20375	0.172724009139822
2019-07-12 23:00:00	Pulse	28.954	23	2019-07-12	28.80525	0.128196138787407
2019-07-12 23:15:00	Pulse	28.855	23	2019-07-12	28.80525	0.128196138787407
2019-07-12 23:30:00	Pulse	28.756	23	2019-07-12	28.80525	0.128196138787407
2019-07-12 23:45:00	Pulse	28.656	23	2019-07-12	28.80525	0.128196138787407
2019-07-13 00:00:00	Pulse	28.954	0	2019-07-13	28.80525	0.128196138787407
2019-07-13 00:15:00	Pulse	28.855	0	2019-07-13	28.80525	0.128196138787407
2019-07-13 00:30:00	Pulse	28.756	0	2019-07-13	28.80525	0.128196138787407
2019-07-13 00:45:00	Pulse	28.656	0	2019-07-13	28.80525	0.128196138787407
2019-07-13 01:00:00	Pulse	28.557	1	2019-07-13	28.5075	0.0571576766497731
2019-07-13 01:15:00	Pulse	28.557	1	2019-07-13	28.5075	0.0571576766497731
2019-07-13 01:30:00	Pulse	28.458	1	2019-07-13	28.5075	0.0571576766497731
2019-07-13 01:45:00	Pulse	28.458	1	2019-07-13	28.5075	0.0571576766497731
2019-07-13 02:00:00	Pulse	28.458	2	2019-07-13	28.75575	0.214327436414474
2019-07-13 02:15:00	Pulse	28.954	2	2019-07-13	28.75575	0.214327436414474
2019-07-13 02:30:00	Pulse	28.855	2	2019-07-13	28.75575	0.214327436414474
2019-07-13 02:45:00	Pulse	28.756	2	2019-07-13	28.75575	0.214327436414474
2019-07-13 03:00:00	Pulse	28.656	3	2019-07-13	28.80525	0.128196138787407
2019-07-13 03:15:00	Pulse	28.954	3	2019-07-13	28.80525	0.128196138787407
2019-07-13 03:30:00	Pulse	28.855	3	2019-07-13	28.80525	0.128196138787407
2019-07-13 03:45:00	Pulse	28.756	3	2019-07-13	28.80525	0.128196138787407
2019-07-13 04:00:00	Pulse	28.656	4	2019-07-13	29.22875	0.401686756067462
2019-07-13 04:15:00	Pulse	29.553	4	2019-07-13	29.22875	0.401686756067462
2019-07-13 04:30:00	Pulse	29.253	4	2019-07-13	29.22875	0.401686756067462
2019-07-13 04:45:00	Pulse	29.453	4	2019-07-13	29.22875	0.401686756067462
2019-07-13 05:00:00	Pulse	29.253	5	2019-07-13	29.403	0.129099444873581
2019-07-13 05:15:00	Pulse	29.453	5	2019-07-13	29.403	0.129099444873581
2019-07-13 05:30:00	Pulse	29.553	5	2019-07-13	29.403	0.129099444873581
2019-07-13 05:45:00	Pulse	29.353	5	2019-07-13	29.403	0.129099444873581
2019-07-13 06:00:00	Pulse	29.553	6	2019-07-13	29.904	0.252455936749366
2019-07-13 06:15:00	Pulse	30.155	6	2019-07-13	29.904	0.252455936749366
2019-07-13 06:30:00	Pulse	29.954	6	2019-07-13	29.904	0.252455936749366
2019-07-13 06:45:00	Pulse	29.954	6	2019-07-13	29.904	0.252455936749366
2019-07-13 07:00:00	Pulse	30.054	7	2019-07-13	30.05425	0.0820584141531712
2019-07-13 07:15:00	Pulse	30.155	7	2019-07-13	30.05425	0.0820584141531712
2019-07-13 07:30:00	Pulse	30.054	7	2019-07-13	30.05425	0.0820584141531712
2019-07-13 07:45:00	Pulse	29.954	7	2019-07-13	30.05425	0.0820584141531712
2019-07-13 08:00:00	Pulse	30.155	8	2019-07-13	30.50775	0.239938012828313
2019-07-13 08:15:00	Pulse	30.659	8	2019-07-13	30.50775	0.239938012828313
2019-07-13 08:30:00	Pulse	30.659	8	2019-07-13	30.50775	0.239938012828313
2019-07-13 08:45:00	Pulse	30.558	8	2019-07-13	30.50775	0.239938012828313
2019-07-13 09:00:00	Pulse	30.558	9	2019-07-13	30.68425	0.0967001378833911
2019-07-13 09:15:00	Pulse	30.659	9	2019-07-13	30.68425	0.0967001378833911
2019-07-13 09:30:00	Pulse	30.76	9	2019-07-13	30.68425	0.0967001378833911
2019-07-13 09:45:00	Pulse	30.76	9	2019-07-13	30.68425	0.0967001378833911
2019-07-13 10:00:00	Pulse	30.76	10	2019-07-13	31.11475	0.241338455286346
2019-07-13 10:15:00	Pulse	31.267	10	2019-07-13	31.11475	0.241338455286346
2019-07-13 10:30:00	Pulse	31.267	10	2019-07-13	31.11475	0.241338455286346
2019-07-13 10:45:00	Pulse	31.165	10	2019-07-13	31.11475	0.241338455286346
2019-07-13 11:00:00	Pulse	31.165	11	2019-07-13	31.08925	0.0967001378833893
2019-07-13 11:15:00	Pulse	31.165	11	2019-07-13	31.08925	0.0967001378833893
2019-07-13 11:30:00	Pulse	31.064	11	2019-07-13	31.08925	0.0967001378833893
2019-07-13 11:45:00	Pulse	30.963	11	2019-07-13	31.08925	0.0967001378833893
2019-07-13 12:00:00	Pulse	31.064	12	2019-07-13	31.52225	0.3055
2019-07-13 12:15:00	Pulse	31.675	12	2019-07-13	31.52225	0.3055
2019-07-13 12:30:00	Pulse	31.675	12	2019-07-13	31.52225	0.3055
2019-07-13 12:45:00	Pulse	31.675	12	2019-07-13	31.52225	0.3055
2019-07-13 13:00:00	Pulse	31.573	13	2019-07-13	31.522	0.058889727457342
2019-07-13 13:15:00	Pulse	31.573	13	2019-07-13	31.522	0.058889727457342
2019-07-13 13:30:00	Pulse	31.471	13	2019-07-13	31.522	0.058889727457342
2019-07-13 13:45:00	Pulse	31.471	13	2019-07-13	31.522	0.058889727457342
2019-07-13 14:00:00	Pulse	31.471	14	2019-07-13	31.217	0.293293936748329
2019-07-13 14:15:00	Pulse	31.471	14	2019-07-13	31.217	0.293293936748329
2019-07-13 14:30:00	Pulse	30.963	14	2019-07-13	31.217	0.293293936748329
2019-07-13 14:45:00	Pulse	30.963	14	2019-07-13	31.217	0.293293936748329
2019-07-13 15:00:00	Pulse	30.861	15	2019-07-13	30.43575	1.05708699578921
2019-07-13 15:15:00	Pulse	31.064	15	2019-07-13	30.43575	1.05708699578921
2019-07-13 15:30:00	Pulse	28.855	15	2019-07-13	30.43575	1.05708699578921
2019-07-13 15:45:00	Pulse	30.963	15	2019-07-13	30.43575	1.05708699578921
2019-07-13 16:00:00	Pulse	30.963	16	2019-07-13	30.6845	0.224366515624176
2019-07-13 16:15:00	Pulse	30.76	16	2019-07-13	30.6845	0.224366515624176
2019-07-13 16:30:00	Pulse	30.457	16	2019-07-13	30.6845	0.224366515624176
2019-07-13 16:45:00	Pulse	30.558	16	2019-07-13	30.6845	0.224366515624176
2019-07-13 17:00:00	Pulse	30.659	17	2019-07-13	30.58325	0.0967001378833893
2019-07-13 17:15:00	Pulse	30.457	17	2019-07-13	30.58325	0.0967001378833893
2019-07-13 17:30:00	Pulse	30.558	17	2019-07-13	30.58325	0.0967001378833893
2019-07-13 17:45:00	Pulse	30.659	17	2019-07-13	30.58325	0.0967001378833893
2019-07-13 18:00:00	Pulse	30.255	18	2019-07-13	30.10425	0.192442848659023
2019-07-13 18:15:00	Pulse	30.255	18	2019-07-13	30.10425	0.192442848659023
2019-07-13 18:30:00	Pulse	29.853	18	2019-07-13	30.10425	0.192442848659023
2019-07-13 18:45:00	Pulse	30.054	18	2019-07-13	30.10425	0.192442848659023
2019-07-13 19:00:00	Pulse	29.954	19	2019-07-13	29.95375	0.0820584141531698
2019-07-13 19:15:00	Pulse	29.954	19	2019-07-13	29.95375	0.0820584141531698
2019-07-13 19:30:00	Pulse	30.054	19	2019-07-13	29.95375	0.0820584141531698
2019-07-13 19:45:00	Pulse	29.853	19	2019-07-13	29.95375	0.0820584141531698
2019-07-13 20:00:00	Pulse	29.954	20	2019-07-13	29.75375	0.392429505346715
2019-07-13 20:15:00	Pulse	29.653	20	2019-07-13	29.75375	0.392429505346715
2019-07-13 20:30:00	Pulse	29.253	20	2019-07-13	29.75375	0.392429505346715
2019-07-13 20:45:00	Pulse	30.155	20	2019-07-13	29.75375	0.392429505346715
2019-07-13 21:00:00	Pulse	30.255	21	2019-07-13	29.854	0.425364157712737
2019-07-13 21:15:00	Pulse	29.653	21	2019-07-13	29.854	0.425364157712737
2019-07-13 21:30:00	Pulse	29.353	21	2019-07-13	29.854	0.425364157712737
2019-07-13 21:45:00	Pulse	30.155	21	2019-07-13	29.854	0.425364157712737
2019-07-13 22:00:00	Pulse	30.457	22	2019-07-13	29.65425	0.606962588083758
2019-07-13 22:15:00	Pulse	29.753	22	2019-07-13	29.65425	0.606962588083758
2019-07-13 22:30:00	Pulse	29.353	22	2019-07-13	29.65425	0.606962588083758
2019-07-13 22:45:00	Pulse	29.054	22	2019-07-13	29.65425	0.606962588083758
2019-07-13 23:00:00	Pulse	28.855	23	2019-07-13	29.32975	0.654587592814489
2019-07-13 23:15:00	Pulse	28.756	23	2019-07-13	29.32975	0.654587592814489
2019-07-13 23:30:00	Pulse	30.155	23	2019-07-13	29.32975	0.654587592814489
2019-07-13 23:45:00	Pulse	29.553	23	2019-07-13	29.32975	0.654587592814489
2019-07-14 00:00:00	Pulse	29.154	0	2019-07-14	28.83025	0.273956657155836
2019-07-14 00:15:00	Pulse	28.954	0	2019-07-14	28.83025	0.273956657155836
2019-07-14 00:30:00	Pulse	28.656	0	2019-07-14	28.83025	0.273956657155836
2019-07-14 00:45:00	Pulse	28.557	0	2019-07-14	28.83025	0.273956657155836
2019-07-14 01:00:00	Pulse	28.458	1	2019-07-14	28.3095	0.127808450424844
2019-07-14 01:15:00	Pulse	28.359	1	2019-07-14	28.3095	0.127808450424844
2019-07-14 01:30:00	Pulse	28.26	1	2019-07-14	28.3095	0.127808450424844
2019-07-14 01:45:00	Pulse	28.161	1	2019-07-14	28.3095	0.127808450424844
2019-07-14 02:00:00	Pulse	28.161	2	2019-07-14	29.4305	0.892644572791058
2019-07-14 02:15:00	Pulse	29.653	2	2019-07-14	29.4305	0.892644572791058
2019-07-14 02:30:00	Pulse	30.255	2	2019-07-14	29.4305	0.892644572791058
2019-07-14 02:45:00	Pulse	29.653	2	2019-07-14	29.4305	0.892644572791058
2019-07-14 03:00:00	Pulse	29.253	3	2019-07-14	29.179	0.511177073038298
2019-07-14 03:15:00	Pulse	28.954	3	2019-07-14	29.179	0.511177073038298
2019-07-14 03:30:00	Pulse	28.656	3	2019-07-14	29.179	0.511177073038298
2019-07-14 03:45:00	Pulse	29.853	3	2019-07-14	29.179	0.511177073038298
2019-07-14 04:00:00	Pulse	29.653	4	2019-07-14	29.9045	0.552512744951041
2019-07-14 04:15:00	Pulse	29.253	4	2019-07-14	29.9045	0.552512744951041
2019-07-14 04:30:00	Pulse	30.457	4	2019-07-14	29.9045	0.552512744951041
2019-07-14 04:45:00	Pulse	30.255	4	2019-07-14	29.9045	0.552512744951041
2019-07-14 05:00:00	Pulse	29.753	5	2019-07-14	29.98	0.55866626889405
2019-07-14 05:15:00	Pulse	29.353	5	2019-07-14	29.98	0.55866626889405
2019-07-14 05:30:00	Pulse	30.659	5	2019-07-14	29.98	0.55866626889405
2019-07-14 05:45:00	Pulse	30.155	5	2019-07-14	29.98	0.55866626889405
2019-07-14 06:00:00	Pulse	29.653	6	2019-07-14	30.48375	0.660770951238022
2019-07-14 06:15:00	Pulse	30.558	6	2019-07-14	30.48375	0.660770951238022
2019-07-14 06:30:00	Pulse	31.267	6	2019-07-14	30.48375	0.660770951238022
2019-07-14 06:45:00	Pulse	30.457	6	2019-07-14	30.48375	0.660770951238022
2019-07-14 07:00:00	Pulse	29.954	7	2019-07-14	30.45825	0.600475575412245
2019-07-14 07:15:00	Pulse	31.267	7	2019-07-14	30.45825	0.600475575412245
2019-07-14 07:30:00	Pulse	30.558	7	2019-07-14	30.45825	0.600475575412245
2019-07-14 07:45:00	Pulse	30.054	7	2019-07-14	30.45825	0.600475575412245
2019-07-14 08:00:00	Pulse	31.267	8	2019-07-14	31.21725	0.500959329686553
2019-07-14 08:15:00	Pulse	31.267	8	2019-07-14	31.21725	0.500959329686553
2019-07-14 08:30:00	Pulse	30.558	8	2019-07-14	31.21725	0.500959329686553
2019-07-14 08:45:00	Pulse	31.777	8	2019-07-14	31.21725	0.500959329686553
2019-07-14 09:00:00	Pulse	30.963	9	2019-07-14	31.039	0.302738611126276
2019-07-14 09:15:00	Pulse	31.165	9	2019-07-14	31.039	0.302738611126276
2019-07-14 09:30:00	Pulse	31.369	9	2019-07-14	31.039	0.302738611126276
2019-07-14 09:45:00	Pulse	30.659	9	2019-07-14	31.039	0.302738611126276
2019-07-14 10:00:00	Pulse	31.777	10	2019-07-14	31.77725	0.250256368550334
2019-07-14 10:15:00	Pulse	31.777	10	2019-07-14	31.77725	0.250256368550334
2019-07-14 10:30:00	Pulse	31.471	10	2019-07-14	31.77725	0.250256368550334
2019-07-14 10:45:00	Pulse	32.084	10	2019-07-14	31.77725	0.250256368550334
2019-07-14 11:00:00	Pulse	31.165	11	2019-07-14	31.6755	0.479275494887858
2019-07-14 11:15:00	Pulse	32.289	11	2019-07-14	31.6755	0.479275494887858
2019-07-14 11:30:00	Pulse	31.471	11	2019-07-14	31.6755	0.479275494887858
2019-07-14 11:45:00	Pulse	31.777	11	2019-07-14	31.6755	0.479275494887858
2019-07-14 12:00:00	Pulse	31.879	12	2019-07-14	32.10975	0.175125431239059
2019-07-14 12:15:00	Pulse	32.187	12	2019-07-14	32.10975	0.175125431239059
2019-07-14 12:30:00	Pulse	32.289	12	2019-07-14	32.10975	0.175125431239059
2019-07-14 12:45:00	Pulse	32.084	12	2019-07-14	32.10975	0.175125431239059
2019-07-14 13:00:00	Pulse	32.598	13	2019-07-14	32.213	0.461778446155007
2019-07-14 13:15:00	Pulse	31.675	13	2019-07-14	32.213	0.461778446155007
2019-07-14 13:30:00	Pulse	32.598	13	2019-07-14	32.213	0.461778446155007
2019-07-14 13:45:00	Pulse	31.981	13	2019-07-14	32.213	0.461778446155007
2019-07-14 14:00:00	Pulse	32.187	14	2019-07-14	31.85425	0.467132654250018
2019-07-14 14:15:00	Pulse	31.981	14	2019-07-14	31.85425	0.467132654250018
2019-07-14 14:30:00	Pulse	31.165	14	2019-07-14	31.85425	0.467132654250018
2019-07-14 14:45:00	Pulse	32.084	14	2019-07-14	31.85425	0.467132654250018
2019-07-14 15:00:00	Pulse	31.573	15	2019-07-14	31.52225	0.376672603198056
2019-07-14 15:15:00	Pulse	31.471	15	2019-07-14	31.52225	0.376672603198056
2019-07-14 15:30:00	Pulse	31.981	15	2019-07-14	31.52225	0.376672603198056
2019-07-14 15:45:00	Pulse	31.064	15	2019-07-14	31.52225	0.376672603198056
2019-07-14 16:00:00	Pulse	31.064	16	2019-07-14	30.98925	0.582664211474614
2019-07-14 16:15:00	Pulse	30.659	16	2019-07-14	30.98925	0.582664211474614
2019-07-14 16:30:00	Pulse	30.457	16	2019-07-14	30.98925	0.582664211474614
2019-07-14 16:45:00	Pulse	31.777	16	2019-07-14	30.98925	0.582664211474614
2019-07-14 17:00:00	Pulse	31.064	17	2019-07-14	31.09025	0.457019602059547
2019-07-14 17:15:00	Pulse	30.558	17	2019-07-14	31.09025	0.457019602059547
2019-07-14 17:30:00	Pulse	31.675	17	2019-07-14	31.09025	0.457019602059547
2019-07-14 17:45:00	Pulse	31.064	17	2019-07-14	31.09025	0.457019602059547
2019-07-14 18:00:00	Pulse	31.064	18	2019-07-14	30.50875	0.646377276312629
2019-07-14 18:15:00	Pulse	29.853	18	2019-07-14	30.50875	0.646377276312629
2019-07-14 18:30:00	Pulse	30.054	18	2019-07-14	30.50875	0.646377276312629
2019-07-14 18:45:00	Pulse	31.064	18	2019-07-14	30.50875	0.646377276312629
2019-07-14 19:00:00	Pulse	30.356	19	2019-07-14	30.50775	0.3035
2019-07-14 19:15:00	Pulse	30.356	19	2019-07-14	30.50775	0.3035
2019-07-14 19:30:00	Pulse	30.963	19	2019-07-14	30.50775	0.3035
2019-07-14 19:45:00	Pulse	30.356	19	2019-07-14	30.50775	0.3035
2019-07-14 20:00:00	Pulse	30.356	20	2019-07-14	30.10525	0.44561371537839
2019-07-14 20:15:00	Pulse	30.558	20	2019-07-14	30.10525	0.44561371537839
2019-07-14 20:30:00	Pulse	29.954	20	2019-07-14	30.10525	0.44561371537839
2019-07-14 20:45:00	Pulse	29.553	20	2019-07-14	30.10525	0.44561371537839
2019-07-14 21:00:00	Pulse	30.76	21	2019-07-14	30.231	0.460190540247553
2019-07-14 21:15:00	Pulse	30.155	21	2019-07-14	30.231	0.460190540247553
2019-07-14 21:30:00	Pulse	29.653	21	2019-07-14	30.231	0.460190540247553
2019-07-14 21:45:00	Pulse	30.356	21	2019-07-14	30.231	0.460190540247553
2019-07-14 22:00:00	Pulse	30.457	22	2019-07-14	29.7795	0.557377490276264
2019-07-14 22:15:00	Pulse	29.954	22	2019-07-14	29.7795	0.557377490276264
2019-07-14 22:30:00	Pulse	29.553	22	2019-07-14	29.7795	0.557377490276264
2019-07-14 22:45:00	Pulse	29.154	22	2019-07-14	29.7795	0.557377490276264
2019-07-14 23:00:00	Pulse	29.553	23	2019-07-14	29.7285	0.387127455325331
2019-07-14 23:15:00	Pulse	30.255	23	2019-07-14	29.7285	0.387127455325331
2019-07-14 23:30:00	Pulse	29.753	23	2019-07-14	29.7285	0.387127455325331
2019-07-14 23:45:00	Pulse	29.353	23	2019-07-14	29.7285	0.387127455325331
2019-07-15 00:00:00	Pulse	29.054	0	2019-07-15	28.85525	0.243452082896546
2019-07-15 00:15:00	Pulse	29.054	0	2019-07-15	28.85525	0.243452082896546
2019-07-15 00:30:00	Pulse	28.756	0	2019-07-15	28.85525	0.243452082896546
2019-07-15 00:45:00	Pulse	28.557	0	2019-07-15	28.85525	0.243452082896546
2019-07-15 01:00:00	Pulse	28.458	1	2019-07-15	28.3095	0.127808450424844
2019-07-15 01:15:00	Pulse	28.359	1	2019-07-15	28.3095	0.127808450424844
2019-07-15 01:30:00	Pulse	28.26	1	2019-07-15	28.3095	0.127808450424844
2019-07-15 01:45:00	Pulse	28.161	1	2019-07-15	28.3095	0.127808450424844
2019-07-15 02:00:00	Pulse	28.161	2	2019-07-15	28.90575	0.553274720791277
2019-07-15 02:15:00	Pulse	29.453	2	2019-07-15	28.90575	0.553274720791277
2019-07-15 02:30:00	Pulse	29.154	2	2019-07-15	28.90575	0.553274720791277
2019-07-15 02:45:00	Pulse	28.855	2	2019-07-15	28.90575	0.553274720791277
2019-07-15 03:00:00	Pulse	28.656	3	2019-07-15	28.43325	0.169074687638332
2019-07-15 03:15:00	Pulse	28.458	3	2019-07-15	28.43325	0.169074687638332
2019-07-15 03:30:00	Pulse	28.359	3	2019-07-15	28.43325	0.169074687638332
2019-07-15 03:45:00	Pulse	28.26	3	2019-07-15	28.43325	0.169074687638332
2019-07-15 04:00:00	Pulse	28.161	4	2019-07-15	28.781	0.502373698886928
2019-07-15 04:15:00	Pulse	28.656	4	2019-07-15	28.781	0.502373698886928
2019-07-15 04:30:00	Pulse	29.353	4	2019-07-15	28.781	0.502373698886928
2019-07-15 04:45:00	Pulse	28.954	4	2019-07-15	28.781	0.502373698886928
2019-07-15 05:00:00	Pulse	28.756	5	2019-07-15	28.5325	0.169514011220311
2019-07-15 05:15:00	Pulse	28.557	5	2019-07-15	28.5325	0.169514011220311
2019-07-15 05:30:00	Pulse	28.458	5	2019-07-15	28.5325	0.169514011220311
2019-07-15 05:45:00	Pulse	28.359	5	2019-07-15	28.5325	0.169514011220311
2019-07-15 06:00:00	Pulse	28.26	6	2019-07-15	28.2105	0.0571576766497731
2019-07-15 06:15:00	Pulse	28.26	6	2019-07-15	28.2105	0.0571576766497731
2019-07-15 06:30:00	Pulse	28.161	6	2019-07-15	28.2105	0.0571576766497731
2019-07-15 06:45:00	Pulse	28.161	6	2019-07-15	28.2105	0.0571576766497731
2019-07-15 07:00:00	Pulse	29.653	7	2019-07-15	29.22875	0.349119248968028
2019-07-15 07:15:00	Pulse	29.353	7	2019-07-15	29.22875	0.349119248968028
2019-07-15 07:30:00	Pulse	29.054	7	2019-07-15	29.22875	0.349119248968028
2019-07-15 07:45:00	Pulse	28.855	7	2019-07-15	29.22875	0.349119248968028
2019-07-15 08:00:00	Pulse	28.656	8	2019-07-15	28.5075	0.127808450424844
2019-07-15 08:15:00	Pulse	28.557	8	2019-07-15	28.5075	0.127808450424844
2019-07-15 08:30:00	Pulse	28.458	8	2019-07-15	28.5075	0.127808450424844
2019-07-15 08:45:00	Pulse	28.359	8	2019-07-15	28.5075	0.127808450424844
2019-07-15 09:00:00	Pulse	28.26	9	2019-07-15	28.3095	0.0571576766497731
2019-07-15 09:15:00	Pulse	28.26	9	2019-07-15	28.3095	0.0571576766497731
2019-07-15 09:30:00	Pulse	28.359	9	2019-07-15	28.3095	0.0571576766497731
2019-07-15 09:45:00	Pulse	28.359	9	2019-07-15	28.3095	0.0571576766497731
2019-07-15 10:00:00	Pulse	28.359	10	2019-07-15	28.359	NA
2019-07-10 00:00:00	Constant High	28.469	0	2019-07-10	28.7175	0.206885636685263
2019-07-10 00:15:00	Constant High	28.966	0	2019-07-10	28.7175	0.206885636685263
2019-07-10 00:30:00	Constant High	28.767	0	2019-07-10	28.7175	0.206885636685263
2019-07-10 00:45:00	Constant High	28.668	0	2019-07-10	28.7175	0.206885636685263
2019-07-10 01:00:00	Constant High	28.668	1	2019-07-10	28.767	0.080833161511845
2019-07-10 01:15:00	Constant High	28.866	1	2019-07-10	28.767	0.080833161511845
2019-07-10 01:30:00	Constant High	28.767	1	2019-07-10	28.767	0.080833161511845
2019-07-10 01:45:00	Constant High	28.767	1	2019-07-10	28.767	0.080833161511845
2019-07-10 02:00:00	Constant High	28.866	2	2019-07-10	29.11525	0.172724009139822
2019-07-10 02:15:00	Constant High	29.265	2	2019-07-10	29.11525	0.172724009139822
2019-07-10 02:30:00	Constant High	29.165	2	2019-07-10	29.11525	0.172724009139822
2019-07-10 02:45:00	Constant High	29.165	2	2019-07-10	29.11525	0.172724009139822
2019-07-10 03:00:00	Constant High	29.265	3	2019-07-10	29.19025	0.0953078345852716
2019-07-10 03:15:00	Constant High	29.066	3	2019-07-10	29.19025	0.0953078345852716
2019-07-10 03:30:00	Constant High	29.165	3	2019-07-10	29.19025	0.0953078345852716
2019-07-10 03:45:00	Constant High	29.265	3	2019-07-10	29.19025	0.0953078345852716
2019-07-10 04:00:00	Constant High	29.066	4	2019-07-10	29.39025	0.221247033878424
2019-07-10 04:15:00	Constant High	29.565	4	2019-07-10	29.39025	0.221247033878424
2019-07-10 04:30:00	Constant High	29.465	4	2019-07-10	29.39025	0.221247033878424
2019-07-10 04:45:00	Constant High	29.465	4	2019-07-10	29.39025	0.221247033878424
2019-07-10 05:00:00	Constant High	29.565	5	2019-07-10	29.54	0.0957427107756336
2019-07-10 05:15:00	Constant High	29.665	5	2019-07-10	29.54	0.0957427107756336
2019-07-10 05:30:00	Constant High	29.465	5	2019-07-10	29.54	0.0957427107756336
2019-07-10 05:45:00	Constant High	29.465	5	2019-07-10	29.54	0.0957427107756336
2019-07-10 06:00:00	Constant High	29.565	6	2019-07-10	29.91625	0.238957980964576
2019-07-10 06:15:00	Constant High	29.966	6	2019-07-10	29.91625	0.238957980964576
2019-07-10 06:30:00	Constant High	30.067	6	2019-07-10	29.91625	0.238957980964576
2019-07-10 06:45:00	Constant High	30.067	6	2019-07-10	29.91625	0.238957980964576
2019-07-10 07:00:00	Constant High	30.067	7	2019-07-10	29.94125	0.0961782199876878
2019-07-10 07:15:00	Constant High	29.966	7	2019-07-10	29.94125	0.0961782199876878
2019-07-10 07:30:00	Constant High	29.866	7	2019-07-10	29.94125	0.0961782199876878
2019-07-10 07:45:00	Constant High	29.866	7	2019-07-10	29.94125	0.0961782199876878
2019-07-10 08:00:00	Constant High	29.866	8	2019-07-10	30.319	0.302
2019-07-10 08:15:00	Constant High	30.47	8	2019-07-10	30.319	0.302
2019-07-10 08:30:00	Constant High	30.47	8	2019-07-10	30.319	0.302
2019-07-10 08:45:00	Constant High	30.47	8	2019-07-10	30.319	0.302
2019-07-10 09:00:00	Constant High	30.47	9	2019-07-10	30.44475	0.0504999999999995
2019-07-10 09:15:00	Constant High	30.47	9	2019-07-10	30.44475	0.0504999999999995
2019-07-10 09:30:00	Constant High	30.47	9	2019-07-10	30.44475	0.0504999999999995
2019-07-10 09:45:00	Constant High	30.369	9	2019-07-10	30.44475	0.0504999999999995
2019-07-10 10:00:00	Constant High	30.369	10	2019-07-10	30.77375	0.274001672744286
2019-07-10 10:15:00	Constant High	30.875	10	2019-07-10	30.77375	0.274001672744286
2019-07-10 10:30:00	Constant High	30.976	10	2019-07-10	30.77375	0.274001672744286
2019-07-10 10:45:00	Constant High	30.875	10	2019-07-10	30.77375	0.274001672744286
2019-07-10 11:00:00	Constant High	30.875	11	2019-07-10	30.95075	0.0967001378833908
2019-07-10 11:15:00	Constant High	30.976	11	2019-07-10	30.95075	0.0967001378833908
2019-07-10 11:30:00	Constant High	30.875	11	2019-07-10	30.95075	0.0967001378833908
2019-07-10 11:45:00	Constant High	31.077	11	2019-07-10	30.95075	0.0967001378833908
2019-07-10 12:00:00	Constant High	31.179	12	2019-07-10	31.5615	0.268255475247012
2019-07-10 12:15:00	Constant High	31.689	12	2019-07-10	31.5615	0.268255475247012
2019-07-10 12:30:00	Constant High	31.587	12	2019-07-10	31.5615	0.268255475247012
2019-07-10 12:45:00	Constant High	31.791	12	2019-07-10	31.5615	0.268255475247012
2019-07-10 13:00:00	Constant High	31.689	13	2019-07-10	31.6635	0.0976575649911468
2019-07-10 13:15:00	Constant High	31.587	13	2019-07-10	31.6635	0.0976575649911468
2019-07-10 13:30:00	Constant High	31.587	13	2019-07-10	31.6635	0.0976575649911468
2019-07-10 13:45:00	Constant High	31.791	13	2019-07-10	31.6635	0.0976575649911468
2019-07-10 14:00:00	Constant High	31.689	14	2019-07-10	31.5615	0.0976575649911468
2019-07-10 14:15:00	Constant High	31.587	14	2019-07-10	31.5615	0.0976575649911468
2019-07-10 14:30:00	Constant High	31.485	14	2019-07-10	31.5615	0.0976575649911468
2019-07-10 14:45:00	Constant High	31.485	14	2019-07-10	31.5615	0.0976575649911468
2019-07-10 15:00:00	Constant High	31.587	15	2019-07-10	31.5105	0.0976575649911468
2019-07-10 15:15:00	Constant High	31.587	15	2019-07-10	31.5105	0.0976575649911468
2019-07-10 15:30:00	Constant High	31.383	15	2019-07-10	31.5105	0.0976575649911468
2019-07-10 15:45:00	Constant High	31.485	15	2019-07-10	31.5105	0.0976575649911468
2019-07-10 16:00:00	Constant High	31.485	16	2019-07-10	31.5105	0.0510000000000002
2019-07-10 16:15:00	Constant High	31.587	16	2019-07-10	31.5105	0.0510000000000002
2019-07-10 16:30:00	Constant High	31.485	16	2019-07-10	31.5105	0.0510000000000002
2019-07-10 16:45:00	Constant High	31.485	16	2019-07-10	31.5105	0.0510000000000002
2019-07-10 17:00:00	Constant High	31.485	17	2019-07-10	31.587	0.117779454914684
2019-07-10 17:15:00	Constant High	31.689	17	2019-07-10	31.587	0.117779454914684
2019-07-10 17:30:00	Constant High	31.689	17	2019-07-10	31.587	0.117779454914684
2019-07-10 17:45:00	Constant High	31.485	17	2019-07-10	31.587	0.117779454914684
2019-07-10 18:00:00	Constant High	31.383	18	2019-07-10	31.536	0.131681433771053
2019-07-10 18:15:00	Constant High	31.587	18	2019-07-10	31.536	0.131681433771053
2019-07-10 18:30:00	Constant High	31.485	18	2019-07-10	31.536	0.131681433771053
2019-07-10 18:45:00	Constant High	31.689	18	2019-07-10	31.536	0.131681433771053
2019-07-10 19:00:00	Constant High	31.587	19	2019-07-10	31.4595	0.0976575649911468
2019-07-10 19:15:00	Constant High	31.383	19	2019-07-10	31.4595	0.0976575649911468
2019-07-10 19:30:00	Constant High	31.383	19	2019-07-10	31.4595	0.0976575649911468
2019-07-10 19:45:00	Constant High	31.485	19	2019-07-10	31.4595	0.0976575649911468
2019-07-10 20:00:00	Constant High	31.587	20	2019-07-10	31.5105	0.0976575649911468
2019-07-10 20:15:00	Constant High	31.587	20	2019-07-10	31.5105	0.0976575649911468
2019-07-10 20:30:00	Constant High	31.485	20	2019-07-10	31.5105	0.0976575649911468
2019-07-10 20:45:00	Constant High	31.383	20	2019-07-10	31.5105	0.0976575649911468
2019-07-10 21:00:00	Constant High	31.383	21	2019-07-10	31.485	0.0832826512546283
2019-07-10 21:15:00	Constant High	31.587	21	2019-07-10	31.485	0.0832826512546283
2019-07-10 21:30:00	Constant High	31.485	21	2019-07-10	31.485	0.0832826512546283
2019-07-10 21:45:00	Constant High	31.485	21	2019-07-10	31.485	0.0832826512546283
2019-07-10 22:00:00	Constant High	31.485	22	2019-07-10	31.5615	0.0976575649911468
2019-07-10 22:15:00	Constant High	31.689	22	2019-07-10	31.5615	0.0976575649911468
2019-07-10 22:30:00	Constant High	31.587	22	2019-07-10	31.5615	0.0976575649911468
2019-07-10 22:45:00	Constant High	31.485	22	2019-07-10	31.5615	0.0976575649911468
2019-07-10 23:00:00	Constant High	31.383	23	2019-07-10	31.485	0.117779454914684
2019-07-10 23:15:00	Constant High	31.383	23	2019-07-10	31.485	0.117779454914684
2019-07-10 23:30:00	Constant High	31.587	23	2019-07-10	31.485	0.117779454914684
2019-07-10 23:45:00	Constant High	31.587	23	2019-07-10	31.485	0.117779454914684
2019-07-11 00:00:00	Constant High	31.485	0	2019-07-11	31.485	0.0832826512546283
2019-07-11 00:15:00	Constant High	31.383	0	2019-07-11	31.485	0.0832826512546283
2019-07-11 00:30:00	Constant High	31.485	0	2019-07-11	31.485	0.0832826512546283
2019-07-11 00:45:00	Constant High	31.587	0	2019-07-11	31.485	0.0832826512546283
2019-07-11 01:00:00	Constant High	31.485	1	2019-07-11	31.5105	0.128347185399603
2019-07-11 01:15:00	Constant High	31.383	1	2019-07-11	31.5105	0.128347185399603
2019-07-11 01:30:00	Constant High	31.485	1	2019-07-11	31.5105	0.128347185399603
2019-07-11 01:45:00	Constant High	31.689	1	2019-07-11	31.5105	0.128347185399603
2019-07-11 02:00:00	Constant High	31.587	2	2019-07-11	31.485	0.0832826512546283
2019-07-11 02:15:00	Constant High	31.383	2	2019-07-11	31.485	0.0832826512546283
2019-07-11 02:30:00	Constant High	31.485	2	2019-07-11	31.485	0.0832826512546283
2019-07-11 02:45:00	Constant High	31.485	2	2019-07-11	31.485	0.0832826512546283
2019-07-11 03:00:00	Constant High	31.587	3	2019-07-11	31.485	0.117779454914684
2019-07-11 03:15:00	Constant High	31.383	3	2019-07-11	31.485	0.117779454914684
2019-07-11 03:30:00	Constant High	31.383	3	2019-07-11	31.485	0.117779454914684
2019-07-11 03:45:00	Constant High	31.587	3	2019-07-11	31.485	0.117779454914684
2019-07-11 04:00:00	Constant High	31.587	4	2019-07-11	31.536	0.058889727457342
2019-07-11 04:15:00	Constant High	31.485	4	2019-07-11	31.536	0.058889727457342
2019-07-11 04:30:00	Constant High	31.485	4	2019-07-11	31.536	0.058889727457342
2019-07-11 04:45:00	Constant High	31.587	4	2019-07-11	31.536	0.058889727457342
2019-07-11 05:00:00	Constant High	31.485	5	2019-07-11	31.485	0.0832826512546283
2019-07-11 05:15:00	Constant High	31.383	5	2019-07-11	31.485	0.0832826512546283
2019-07-11 05:30:00	Constant High	31.485	5	2019-07-11	31.485	0.0832826512546283
2019-07-11 05:45:00	Constant High	31.587	5	2019-07-11	31.485	0.0832826512546283
2019-07-11 06:00:00	Constant High	31.485	6	2019-07-11	31.536	0.058889727457342
2019-07-11 06:15:00	Constant High	31.485	6	2019-07-11	31.536	0.058889727457342
2019-07-11 06:30:00	Constant High	31.587	6	2019-07-11	31.536	0.058889727457342
2019-07-11 06:45:00	Constant High	31.587	6	2019-07-11	31.536	0.058889727457342
2019-07-11 07:00:00	Constant High	31.689	7	2019-07-11	31.6125	0.0976575649911468
2019-07-11 07:15:00	Constant High	31.485	7	2019-07-11	31.6125	0.0976575649911468
2019-07-11 07:30:00	Constant High	31.587	7	2019-07-11	31.6125	0.0976575649911468
2019-07-11 07:45:00	Constant High	31.689	7	2019-07-11	31.6125	0.0976575649911468
2019-07-11 08:00:00	Constant High	31.587	8	2019-07-11	31.5615	0.0976575649911468
2019-07-11 08:15:00	Constant High	31.485	8	2019-07-11	31.5615	0.0976575649911468
2019-07-11 08:30:00	Constant High	31.485	8	2019-07-11	31.5615	0.0976575649911468
2019-07-11 08:45:00	Constant High	31.689	8	2019-07-11	31.5615	0.0976575649911468
2019-07-11 09:00:00	Constant High	31.485	9	2019-07-11	31.5615	0.0976575649911468
2019-07-11 09:15:00	Constant High	31.485	9	2019-07-11	31.5615	0.0976575649911468
2019-07-11 09:30:00	Constant High	31.587	9	2019-07-11	31.5615	0.0976575649911468
2019-07-11 09:45:00	Constant High	31.689	9	2019-07-11	31.5615	0.0976575649911468
2019-07-11 10:00:00	Constant High	31.485	10	2019-07-11	31.587	0.0832826512546283
2019-07-11 10:15:00	Constant High	31.587	10	2019-07-11	31.587	0.0832826512546283
2019-07-11 10:30:00	Constant High	31.689	10	2019-07-11	31.587	0.0832826512546283
2019-07-11 10:45:00	Constant High	31.587	10	2019-07-11	31.587	0.0832826512546283
2019-07-11 11:00:00	Constant High	31.485	11	2019-07-11	31.587	0.0832826512546283
2019-07-11 11:15:00	Constant High	31.587	11	2019-07-11	31.587	0.0832826512546283
2019-07-11 11:30:00	Constant High	31.689	11	2019-07-11	31.587	0.0832826512546283
2019-07-11 11:45:00	Constant High	31.587	11	2019-07-11	31.587	0.0832826512546283
2019-07-11 12:00:00	Constant High	31.485	12	2019-07-11	31.5615	0.0510000000000002
2019-07-11 12:15:00	Constant High	31.587	12	2019-07-11	31.5615	0.0510000000000002
2019-07-11 12:30:00	Constant High	31.587	12	2019-07-11	31.5615	0.0510000000000002
2019-07-11 12:45:00	Constant High	31.587	12	2019-07-11	31.5615	0.0510000000000002
2019-07-11 13:00:00	Constant High	31.485	13	2019-07-11	31.536	0.058889727457342
2019-07-11 13:15:00	Constant High	31.485	13	2019-07-11	31.536	0.058889727457342
2019-07-11 13:30:00	Constant High	31.587	13	2019-07-11	31.536	0.058889727457342
2019-07-11 13:45:00	Constant High	31.587	13	2019-07-11	31.536	0.058889727457342
2019-07-11 14:00:00	Constant High	31.485	14	2019-07-11	31.4595	0.0510000000000002
2019-07-11 14:15:00	Constant High	31.485	14	2019-07-11	31.4595	0.0510000000000002
2019-07-11 14:30:00	Constant High	31.383	14	2019-07-11	31.4595	0.0510000000000002
2019-07-11 14:45:00	Constant High	31.485	14	2019-07-11	31.4595	0.0510000000000002
2019-07-11 15:00:00	Constant High	31.485	15	2019-07-11	31.3065	0.128347185399603
2019-07-11 15:15:00	Constant High	31.179	15	2019-07-11	31.3065	0.128347185399603
2019-07-11 15:30:00	Constant High	31.281	15	2019-07-11	31.3065	0.128347185399603
2019-07-11 15:45:00	Constant High	31.281	15	2019-07-11	31.3065	0.128347185399603
2019-07-11 16:00:00	Constant High	31.383	16	2019-07-11	31.3575	0.0510000000000002
2019-07-11 16:15:00	Constant High	31.383	16	2019-07-11	31.3575	0.0510000000000002
2019-07-11 16:30:00	Constant High	31.281	16	2019-07-11	31.3575	0.0510000000000002
2019-07-11 16:45:00	Constant High	31.383	16	2019-07-11	31.3575	0.0510000000000002
2019-07-11 17:00:00	Constant High	31.383	17	2019-07-11	31.3575	0.0510000000000002
2019-07-11 17:15:00	Constant High	31.383	17	2019-07-11	31.3575	0.0510000000000002
2019-07-11 17:30:00	Constant High	31.281	17	2019-07-11	31.3575	0.0510000000000002
2019-07-11 17:45:00	Constant High	31.383	17	2019-07-11	31.3575	0.0510000000000002
2019-07-11 18:00:00	Constant High	31.485	18	2019-07-11	31.332	0.176669182372024
2019-07-11 18:15:00	Constant High	31.383	18	2019-07-11	31.332	0.176669182372024
2019-07-11 18:30:00	Constant High	31.077	18	2019-07-11	31.332	0.176669182372024
2019-07-11 18:45:00	Constant High	31.383	18	2019-07-11	31.332	0.176669182372024
2019-07-11 19:00:00	Constant High	31.383	19	2019-07-11	31.332	0.058889727457342
2019-07-11 19:15:00	Constant High	31.383	19	2019-07-11	31.332	0.058889727457342
2019-07-11 19:30:00	Constant High	31.281	19	2019-07-11	31.332	0.058889727457342
2019-07-11 19:45:00	Constant High	31.281	19	2019-07-11	31.332	0.058889727457342
2019-07-11 20:00:00	Constant High	31.383	20	2019-07-11	31.3065	0.0976575649911468
2019-07-11 20:15:00	Constant High	31.383	20	2019-07-11	31.3065	0.0976575649911468
2019-07-11 20:30:00	Constant High	31.179	20	2019-07-11	31.3065	0.0976575649911468
2019-07-11 20:45:00	Constant High	31.281	20	2019-07-11	31.3065	0.0976575649911468
2019-07-11 21:00:00	Constant High	31.485	21	2019-07-11	31.3575	0.0976575649911468
2019-07-11 21:15:00	Constant High	31.383	21	2019-07-11	31.3575	0.0976575649911468
2019-07-11 21:30:00	Constant High	31.281	21	2019-07-11	31.3575	0.0976575649911468
2019-07-11 21:45:00	Constant High	31.281	21	2019-07-11	31.3575	0.0976575649911468
2019-07-11 22:00:00	Constant High	31.383	22	2019-07-11	31.332	0.058889727457342
2019-07-11 22:15:00	Constant High	31.383	22	2019-07-11	31.332	0.058889727457342
2019-07-11 22:30:00	Constant High	31.281	22	2019-07-11	31.332	0.058889727457342
2019-07-11 22:45:00	Constant High	31.281	22	2019-07-11	31.332	0.058889727457342
2019-07-11 23:00:00	Constant High	31.485	23	2019-07-11	31.383	0.117779454914684
2019-07-11 23:15:00	Constant High	31.485	23	2019-07-11	31.383	0.117779454914684
2019-07-11 23:30:00	Constant High	31.281	23	2019-07-11	31.383	0.117779454914684
2019-07-11 23:45:00	Constant High	31.281	23	2019-07-11	31.383	0.117779454914684
2019-07-12 00:00:00	Constant High	31.383	0	2019-07-12	31.332	0.058889727457342
2019-07-12 00:15:00	Constant High	31.383	0	2019-07-12	31.332	0.058889727457342
2019-07-12 00:30:00	Constant High	31.281	0	2019-07-12	31.332	0.058889727457342
2019-07-12 00:45:00	Constant High	31.281	0	2019-07-12	31.332	0.058889727457342
2019-07-12 01:00:00	Constant High	31.383	1	2019-07-12	31.383	0.0832826512546283
2019-07-12 01:15:00	Constant High	31.485	1	2019-07-12	31.383	0.0832826512546283
2019-07-12 01:30:00	Constant High	31.383	1	2019-07-12	31.383	0.0832826512546283
2019-07-12 01:45:00	Constant High	31.281	1	2019-07-12	31.383	0.0832826512546283
2019-07-12 02:00:00	Constant High	31.281	2	2019-07-12	31.332	0.102
2019-07-12 02:15:00	Constant High	31.485	2	2019-07-12	31.332	0.102
2019-07-12 02:30:00	Constant High	31.281	2	2019-07-12	31.332	0.102
2019-07-12 02:45:00	Constant High	31.281	2	2019-07-12	31.332	0.102
2019-07-12 03:00:00	Constant High	31.485	3	2019-07-12	31.383	0.0832826512546283
2019-07-12 03:15:00	Constant High	31.383	3	2019-07-12	31.383	0.0832826512546283
2019-07-12 03:30:00	Constant High	31.281	3	2019-07-12	31.383	0.0832826512546283
2019-07-12 03:45:00	Constant High	31.383	3	2019-07-12	31.383	0.0832826512546283
2019-07-12 04:00:00	Constant High	31.383	4	2019-07-12	31.332	0.058889727457342
2019-07-12 04:15:00	Constant High	31.281	4	2019-07-12	31.332	0.058889727457342
2019-07-12 04:30:00	Constant High	31.281	4	2019-07-12	31.332	0.058889727457342
2019-07-12 04:45:00	Constant High	31.383	4	2019-07-12	31.332	0.058889727457342
2019-07-12 05:00:00	Constant High	31.485	5	2019-07-12	31.383	0.117779454914684
2019-07-12 05:15:00	Constant High	31.281	5	2019-07-12	31.383	0.117779454914684
2019-07-12 05:30:00	Constant High	31.281	5	2019-07-12	31.383	0.117779454914684
2019-07-12 05:45:00	Constant High	31.485	5	2019-07-12	31.383	0.117779454914684
2019-07-12 06:00:00	Constant High	31.485	6	2019-07-12	31.4085	0.0976575649911468
2019-07-12 06:15:00	Constant High	31.281	6	2019-07-12	31.4085	0.0976575649911468
2019-07-12 06:30:00	Constant High	31.383	6	2019-07-12	31.4085	0.0976575649911468
2019-07-12 06:45:00	Constant High	31.485	6	2019-07-12	31.4085	0.0976575649911468
2019-07-12 07:00:00	Constant High	31.281	7	2019-07-12	31.4085	0.0976575649911468
2019-07-12 07:15:00	Constant High	31.383	7	2019-07-12	31.4085	0.0976575649911468
2019-07-12 07:30:00	Constant High	31.485	7	2019-07-12	31.4085	0.0976575649911468
2019-07-12 07:45:00	Constant High	31.485	7	2019-07-12	31.4085	0.0976575649911468
2019-07-12 08:00:00	Constant High	31.281	8	2019-07-12	31.383	0.144249783362056
2019-07-12 08:15:00	Constant High	31.281	8	2019-07-12	31.383	0.144249783362056
2019-07-12 08:30:00	Constant High	31.383	8	2019-07-12	31.383	0.144249783362056
2019-07-12 08:45:00	Constant High	31.587	8	2019-07-12	31.383	0.144249783362056
2019-07-12 09:00:00	Constant High	31.587	9	2019-07-12	31.4085	0.153
2019-07-12 09:15:00	Constant High	31.485	9	2019-07-12	31.4085	0.153
2019-07-12 09:30:00	Constant High	31.281	9	2019-07-12	31.4085	0.153
2019-07-12 09:45:00	Constant High	31.281	9	2019-07-12	31.4085	0.153
2019-07-12 10:00:00	Constant High	31.485	10	2019-07-12	31.434	0.102
2019-07-12 10:15:00	Constant High	31.485	10	2019-07-12	31.434	0.102
2019-07-12 10:30:00	Constant High	31.281	10	2019-07-12	31.434	0.102
2019-07-12 10:45:00	Constant High	31.485	10	2019-07-12	31.434	0.102
2019-07-12 11:00:00	Constant High	31.485	11	2019-07-12	31.434	0.058889727457342
2019-07-12 11:15:00	Constant High	31.383	11	2019-07-12	31.434	0.058889727457342
2019-07-12 11:30:00	Constant High	31.383	11	2019-07-12	31.434	0.058889727457342
2019-07-12 11:45:00	Constant High	31.485	11	2019-07-12	31.434	0.058889727457342
2019-07-12 12:00:00	Constant High	31.383	12	2019-07-12	31.434	0.131681433771053
2019-07-12 12:15:00	Constant High	31.281	12	2019-07-12	31.434	0.131681433771053
2019-07-12 12:30:00	Constant High	31.485	12	2019-07-12	31.434	0.131681433771053
2019-07-12 12:45:00	Constant High	31.587	12	2019-07-12	31.434	0.131681433771053
2019-07-12 13:00:00	Constant High	31.485	13	2019-07-12	31.383	0.117779454914684
2019-07-12 13:15:00	Constant High	31.281	13	2019-07-12	31.383	0.117779454914684
2019-07-12 13:30:00	Constant High	31.281	13	2019-07-12	31.383	0.117779454914684
2019-07-12 13:45:00	Constant High	31.485	13	2019-07-12	31.383	0.117779454914684
2019-07-12 14:00:00	Constant High	31.485	14	2019-07-12	31.4085	0.0976575649911468
2019-07-12 14:15:00	Constant High	31.485	14	2019-07-12	31.4085	0.0976575649911468
2019-07-12 14:30:00	Constant High	31.383	14	2019-07-12	31.4085	0.0976575649911468
2019-07-12 14:45:00	Constant High	31.281	14	2019-07-12	31.4085	0.0976575649911468
2019-07-12 15:00:00	Constant High	31.383	15	2019-07-12	31.383	0.0832826512546283
2019-07-12 15:15:00	Constant High	31.485	15	2019-07-12	31.383	0.0832826512546283
2019-07-12 15:30:00	Constant High	31.383	15	2019-07-12	31.383	0.0832826512546283
2019-07-12 15:45:00	Constant High	31.281	15	2019-07-12	31.383	0.0832826512546283
2019-07-12 16:00:00	Constant High	31.383	16	2019-07-12	31.332	0.058889727457342
2019-07-12 16:15:00	Constant High	31.383	16	2019-07-12	31.332	0.058889727457342
2019-07-12 16:30:00	Constant High	31.281	16	2019-07-12	31.332	0.058889727457342
2019-07-12 16:45:00	Constant High	31.281	16	2019-07-12	31.332	0.058889727457342
2019-07-12 17:00:00	Constant High	31.485	17	2019-07-12	31.383	0.117779454914684
2019-07-12 17:15:00	Constant High	31.485	17	2019-07-12	31.383	0.117779454914684
2019-07-12 17:30:00	Constant High	31.281	17	2019-07-12	31.383	0.117779454914684
2019-07-12 17:45:00	Constant High	31.281	17	2019-07-12	31.383	0.117779454914684
2019-07-12 18:00:00	Constant High	31.383	18	2019-07-12	31.332	0.058889727457342
2019-07-12 18:15:00	Constant High	31.383	18	2019-07-12	31.332	0.058889727457342
2019-07-12 18:30:00	Constant High	31.281	18	2019-07-12	31.332	0.058889727457342
2019-07-12 18:45:00	Constant High	31.281	18	2019-07-12	31.332	0.058889727457342
2019-07-12 19:00:00	Constant High	31.383	19	2019-07-12	31.332	0.058889727457342
2019-07-12 19:15:00	Constant High	31.281	19	2019-07-12	31.332	0.058889727457342
2019-07-12 19:30:00	Constant High	31.281	19	2019-07-12	31.332	0.058889727457342
2019-07-12 19:45:00	Constant High	31.383	19	2019-07-12	31.332	0.058889727457342
2019-07-12 20:00:00	Constant High	31.383	20	2019-07-12	31.3575	0.0510000000000002
2019-07-12 20:15:00	Constant High	31.281	20	2019-07-12	31.3575	0.0510000000000002
2019-07-12 20:30:00	Constant High	31.383	20	2019-07-12	31.3575	0.0510000000000002
2019-07-12 20:45:00	Constant High	31.383	20	2019-07-12	31.3575	0.0510000000000002
2019-07-12 21:00:00	Constant High	31.383	21	2019-07-12	31.383	0.0832826512546283
2019-07-12 21:15:00	Constant High	31.281	21	2019-07-12	31.383	0.0832826512546283
2019-07-12 21:30:00	Constant High	31.383	21	2019-07-12	31.383	0.0832826512546283
2019-07-12 21:45:00	Constant High	31.485	21	2019-07-12	31.383	0.0832826512546283
2019-07-12 22:00:00	Constant High	31.383	22	2019-07-12	31.332	0.058889727457342
2019-07-12 22:15:00	Constant High	31.383	22	2019-07-12	31.332	0.058889727457342
2019-07-12 22:30:00	Constant High	31.281	22	2019-07-12	31.332	0.058889727457342
2019-07-12 22:45:00	Constant High	31.281	22	2019-07-12	31.332	0.058889727457342
2019-07-12 23:00:00	Constant High	31.281	23	2019-07-12	31.3575	0.0976575649911468
2019-07-12 23:15:00	Constant High	31.383	23	2019-07-12	31.3575	0.0976575649911468
2019-07-12 23:30:00	Constant High	31.485	23	2019-07-12	31.3575	0.0976575649911468
2019-07-12 23:45:00	Constant High	31.281	23	2019-07-12	31.3575	0.0976575649911468
2019-07-13 00:00:00	Constant High	31.281	0	2019-07-13	31.3575	0.0976575649911468
2019-07-13 00:15:00	Constant High	31.485	0	2019-07-13	31.3575	0.0976575649911468
2019-07-13 00:30:00	Constant High	31.383	0	2019-07-13	31.3575	0.0976575649911468
2019-07-13 00:45:00	Constant High	31.281	0	2019-07-13	31.3575	0.0976575649911468
2019-07-13 01:00:00	Constant High	31.383	1	2019-07-13	31.3575	0.0510000000000002
2019-07-13 01:15:00	Constant High	31.383	1	2019-07-13	31.3575	0.0510000000000002
2019-07-13 01:30:00	Constant High	31.383	1	2019-07-13	31.3575	0.0510000000000002
2019-07-13 01:45:00	Constant High	31.281	1	2019-07-13	31.3575	0.0510000000000002
2019-07-13 02:00:00	Constant High	31.383	2	2019-07-13	31.332	0.102
2019-07-13 02:15:00	Constant High	31.383	2	2019-07-13	31.332	0.102
2019-07-13 02:30:00	Constant High	31.383	2	2019-07-13	31.332	0.102
2019-07-13 02:45:00	Constant High	31.179	2	2019-07-13	31.332	0.102
2019-07-13 03:00:00	Constant High	31.281	3	2019-07-13	31.332	0.058889727457342
2019-07-13 03:15:00	Constant High	31.383	3	2019-07-13	31.332	0.058889727457342
2019-07-13 03:30:00	Constant High	31.383	3	2019-07-13	31.332	0.058889727457342
2019-07-13 03:45:00	Constant High	31.281	3	2019-07-13	31.332	0.058889727457342
2019-07-13 04:00:00	Constant High	31.281	4	2019-07-13	31.4085	0.0976575649911468
2019-07-13 04:15:00	Constant High	31.485	4	2019-07-13	31.4085	0.0976575649911468
2019-07-13 04:30:00	Constant High	31.485	4	2019-07-13	31.4085	0.0976575649911468
2019-07-13 04:45:00	Constant High	31.383	4	2019-07-13	31.4085	0.0976575649911468
2019-07-13 05:00:00	Constant High	31.281	5	2019-07-13	31.383	0.0832826512546283
2019-07-13 05:15:00	Constant High	31.383	5	2019-07-13	31.383	0.0832826512546283
2019-07-13 05:30:00	Constant High	31.485	5	2019-07-13	31.383	0.0832826512546283
2019-07-13 05:45:00	Constant High	31.383	5	2019-07-13	31.383	0.0832826512546283
2019-07-13 06:00:00	Constant High	31.281	6	2019-07-13	31.3575	0.0976575649911468
2019-07-13 06:15:00	Constant High	31.281	6	2019-07-13	31.3575	0.0976575649911468
2019-07-13 06:30:00	Constant High	31.383	6	2019-07-13	31.3575	0.0976575649911468
2019-07-13 06:45:00	Constant High	31.485	6	2019-07-13	31.3575	0.0976575649911468
2019-07-13 07:00:00	Constant High	31.383	7	2019-07-13	31.434	0.058889727457342
2019-07-13 07:15:00	Constant High	31.383	7	2019-07-13	31.434	0.058889727457342
2019-07-13 07:30:00	Constant High	31.485	7	2019-07-13	31.434	0.058889727457342
2019-07-13 07:45:00	Constant High	31.485	7	2019-07-13	31.434	0.058889727457342
2019-07-13 08:00:00	Constant High	31.281	8	2019-07-13	31.4085	0.0976575649911468
2019-07-13 08:15:00	Constant High	31.383	8	2019-07-13	31.4085	0.0976575649911468
2019-07-13 08:30:00	Constant High	31.485	8	2019-07-13	31.4085	0.0976575649911468
2019-07-13 08:45:00	Constant High	31.485	8	2019-07-13	31.4085	0.0976575649911468
2019-07-13 09:00:00	Constant High	31.383	9	2019-07-13	31.383	0.0832826512546283
2019-07-13 09:15:00	Constant High	31.281	9	2019-07-13	31.383	0.0832826512546283
2019-07-13 09:30:00	Constant High	31.383	9	2019-07-13	31.383	0.0832826512546283
2019-07-13 09:45:00	Constant High	31.485	9	2019-07-13	31.383	0.0832826512546283
2019-07-13 10:00:00	Constant High	31.383	10	2019-07-13	31.383	0.0832826512546283
2019-07-13 10:15:00	Constant High	31.281	10	2019-07-13	31.383	0.0832826512546283
2019-07-13 10:30:00	Constant High	31.383	10	2019-07-13	31.383	0.0832826512546283
2019-07-13 10:45:00	Constant High	31.485	10	2019-07-13	31.383	0.0832826512546283
2019-07-13 11:00:00	Constant High	31.383	11	2019-07-13	31.383	0.0832826512546283
2019-07-13 11:15:00	Constant High	31.281	11	2019-07-13	31.383	0.0832826512546283
2019-07-13 11:30:00	Constant High	31.383	11	2019-07-13	31.383	0.0832826512546283
2019-07-13 11:45:00	Constant High	31.485	11	2019-07-13	31.383	0.0832826512546283
2019-07-13 12:00:00	Constant High	31.485	12	2019-07-13	31.434	0.058889727457342
2019-07-13 12:15:00	Constant High	31.383	12	2019-07-13	31.434	0.058889727457342
2019-07-13 12:30:00	Constant High	31.383	12	2019-07-13	31.434	0.058889727457342
2019-07-13 12:45:00	Constant High	31.485	12	2019-07-13	31.434	0.058889727457342
2019-07-13 13:00:00	Constant High	31.587	13	2019-07-13	31.434	0.131681433771053
2019-07-13 13:15:00	Constant High	31.485	13	2019-07-13	31.434	0.131681433771053
2019-07-13 13:30:00	Constant High	31.281	13	2019-07-13	31.434	0.131681433771053
2019-07-13 13:45:00	Constant High	31.383	13	2019-07-13	31.434	0.131681433771053
2019-07-13 14:00:00	Constant High	31.383	14	2019-07-13	31.332	0.058889727457342
2019-07-13 14:15:00	Constant High	31.383	14	2019-07-13	31.332	0.058889727457342
2019-07-13 14:30:00	Constant High	31.281	14	2019-07-13	31.332	0.058889727457342
2019-07-13 14:45:00	Constant High	31.281	14	2019-07-13	31.332	0.058889727457342
2019-07-13 15:00:00	Constant High	31.383	15	2019-07-13	31.3575	0.0510000000000002
2019-07-13 15:15:00	Constant High	31.281	15	2019-07-13	31.3575	0.0510000000000002
2019-07-13 15:30:00	Constant High	31.383	15	2019-07-13	31.3575	0.0510000000000002
2019-07-13 15:45:00	Constant High	31.383	15	2019-07-13	31.3575	0.0510000000000002
2019-07-13 16:00:00	Constant High	31.383	16	2019-07-13	31.3575	0.0510000000000002
2019-07-13 16:15:00	Constant High	31.281	16	2019-07-13	31.3575	0.0510000000000002
2019-07-13 16:30:00	Constant High	31.383	16	2019-07-13	31.3575	0.0510000000000002
2019-07-13 16:45:00	Constant High	31.383	16	2019-07-13	31.3575	0.0510000000000002
2019-07-13 17:00:00	Constant High	31.281	17	2019-07-13	31.332	0.102
2019-07-13 17:15:00	Constant High	31.281	17	2019-07-13	31.332	0.102
2019-07-13 17:30:00	Constant High	31.485	17	2019-07-13	31.332	0.102
2019-07-13 17:45:00	Constant High	31.281	17	2019-07-13	31.332	0.102
2019-07-13 18:00:00	Constant High	31.281	18	2019-07-13	31.3065	0.0510000000000002
2019-07-13 18:15:00	Constant High	31.383	18	2019-07-13	31.3065	0.0510000000000002
2019-07-13 18:30:00	Constant High	31.281	18	2019-07-13	31.3065	0.0510000000000002
2019-07-13 18:45:00	Constant High	31.281	18	2019-07-13	31.3065	0.0510000000000002
2019-07-13 19:00:00	Constant High	31.179	19	2019-07-13	31.3065	0.0976575649911468
2019-07-13 19:15:00	Constant High	31.383	19	2019-07-13	31.3065	0.0976575649911468
2019-07-13 19:30:00	Constant High	31.383	19	2019-07-13	31.3065	0.0976575649911468
2019-07-13 19:45:00	Constant High	31.281	19	2019-07-13	31.3065	0.0976575649911468
2019-07-13 20:00:00	Constant High	31.383	20	2019-07-13	31.3575	0.0510000000000002
2019-07-13 20:15:00	Constant High	31.383	20	2019-07-13	31.3575	0.0510000000000002
2019-07-13 20:30:00	Constant High	31.281	20	2019-07-13	31.3575	0.0510000000000002
2019-07-13 20:45:00	Constant High	31.383	20	2019-07-13	31.3575	0.0510000000000002
2019-07-13 21:00:00	Constant High	31.485	21	2019-07-13	31.3575	0.0976575649911468
2019-07-13 21:15:00	Constant High	31.281	21	2019-07-13	31.3575	0.0976575649911468
2019-07-13 21:30:00	Constant High	31.281	21	2019-07-13	31.3575	0.0976575649911468
2019-07-13 21:45:00	Constant High	31.383	21	2019-07-13	31.3575	0.0976575649911468
2019-07-13 22:00:00	Constant High	31.485	22	2019-07-13	31.383	0.0832826512546283
2019-07-13 22:15:00	Constant High	31.383	22	2019-07-13	31.383	0.0832826512546283
2019-07-13 22:30:00	Constant High	31.281	22	2019-07-13	31.383	0.0832826512546283
2019-07-13 22:45:00	Constant High	31.383	22	2019-07-13	31.383	0.0832826512546283
2019-07-13 23:00:00	Constant High	31.383	23	2019-07-13	31.332	0.058889727457342
2019-07-13 23:15:00	Constant High	31.281	23	2019-07-13	31.332	0.058889727457342
2019-07-13 23:30:00	Constant High	31.281	23	2019-07-13	31.332	0.058889727457342
2019-07-13 23:45:00	Constant High	31.383	23	2019-07-13	31.332	0.058889727457342
2019-07-14 00:00:00	Constant High	31.383	0	2019-07-14	31.332	0.058889727457342
2019-07-14 00:15:00	Constant High	31.281	0	2019-07-14	31.332	0.058889727457342
2019-07-14 00:30:00	Constant High	31.281	0	2019-07-14	31.332	0.058889727457342
2019-07-14 00:45:00	Constant High	31.383	0	2019-07-14	31.332	0.058889727457342
2019-07-14 01:00:00	Constant High	31.383	1	2019-07-14	31.383	0.0832826512546283
2019-07-14 01:15:00	Constant High	31.281	1	2019-07-14	31.383	0.0832826512546283
2019-07-14 01:30:00	Constant High	31.485	1	2019-07-14	31.383	0.0832826512546283
2019-07-14 01:45:00	Constant High	31.383	1	2019-07-14	31.383	0.0832826512546283
2019-07-14 02:00:00	Constant High	31.179	2	2019-07-14	31.3065	0.128347185399603
2019-07-14 02:15:00	Constant High	31.281	2	2019-07-14	31.3065	0.128347185399603
2019-07-14 02:30:00	Constant High	31.485	2	2019-07-14	31.3065	0.128347185399603
2019-07-14 02:45:00	Constant High	31.281	2	2019-07-14	31.3065	0.128347185399603
2019-07-14 03:00:00	Constant High	31.281	3	2019-07-14	31.3575	0.0976575649911468
2019-07-14 03:15:00	Constant High	31.485	3	2019-07-14	31.3575	0.0976575649911468
2019-07-14 03:30:00	Constant High	31.383	3	2019-07-14	31.3575	0.0976575649911468
2019-07-14 03:45:00	Constant High	31.281	3	2019-07-14	31.3575	0.0976575649911468
2019-07-14 04:00:00	Constant High	31.383	4	2019-07-14	31.332	0.058889727457342
2019-07-14 04:15:00	Constant High	31.383	4	2019-07-14	31.332	0.058889727457342
2019-07-14 04:30:00	Constant High	31.281	4	2019-07-14	31.332	0.058889727457342
2019-07-14 04:45:00	Constant High	31.281	4	2019-07-14	31.332	0.058889727457342
2019-07-14 05:00:00	Constant High	31.383	5	2019-07-14	31.383	0.0832826512546283
2019-07-14 05:15:00	Constant High	31.485	5	2019-07-14	31.383	0.0832826512546283
2019-07-14 05:30:00	Constant High	31.281	5	2019-07-14	31.383	0.0832826512546283
2019-07-14 05:45:00	Constant High	31.383	5	2019-07-14	31.383	0.0832826512546283
2019-07-14 06:00:00	Constant High	31.485	6	2019-07-14	31.434	0.058889727457342
2019-07-14 06:15:00	Constant High	31.383	6	2019-07-14	31.434	0.058889727457342
2019-07-14 06:30:00	Constant High	31.383	6	2019-07-14	31.434	0.058889727457342
2019-07-14 06:45:00	Constant High	31.485	6	2019-07-14	31.434	0.058889727457342
2019-07-14 07:00:00	Constant High	31.485	7	2019-07-14	31.4595	0.0510000000000002
2019-07-14 07:15:00	Constant High	31.383	7	2019-07-14	31.4595	0.0510000000000002
2019-07-14 07:30:00	Constant High	31.485	7	2019-07-14	31.4595	0.0510000000000002
2019-07-14 07:45:00	Constant High	31.485	7	2019-07-14	31.4595	0.0510000000000002
2019-07-14 08:00:00	Constant High	31.383	8	2019-07-14	31.587	0.186225669551757
2019-07-14 08:15:00	Constant High	31.485	8	2019-07-14	31.587	0.186225669551757
2019-07-14 08:30:00	Constant High	31.791	8	2019-07-14	31.587	0.186225669551757
2019-07-14 08:45:00	Constant High	31.689	8	2019-07-14	31.587	0.186225669551757
2019-07-14 09:00:00	Constant High	31.587	9	2019-07-14	31.5105	0.0510000000000002
2019-07-14 09:15:00	Constant High	31.485	9	2019-07-14	31.5105	0.0510000000000002
2019-07-14 09:30:00	Constant High	31.485	9	2019-07-14	31.5105	0.0510000000000002
2019-07-14 09:45:00	Constant High	31.485	9	2019-07-14	31.5105	0.0510000000000002
2019-07-14 10:00:00	Constant High	31.587	10	2019-07-14	31.10525	0.764052517828453
2019-07-14 10:15:00	Constant High	29.966	10	2019-07-14	31.10525	0.764052517828453
2019-07-14 10:30:00	Constant High	31.485	10	2019-07-14	31.10525	0.764052517828453
2019-07-14 10:45:00	Constant High	31.383	10	2019-07-14	31.10525	0.764052517828453
2019-07-14 11:00:00	Constant High	31.485	11	2019-07-14	31.485	0.0832826512546283
2019-07-14 11:15:00	Constant High	31.587	11	2019-07-14	31.485	0.0832826512546283
2019-07-14 11:30:00	Constant High	31.485	11	2019-07-14	31.485	0.0832826512546283
2019-07-14 11:45:00	Constant High	31.383	11	2019-07-14	31.485	0.0832826512546283
2019-07-14 12:00:00	Constant High	31.485	12	2019-07-14	31.434	0.058889727457342
2019-07-14 12:15:00	Constant High	31.383	12	2019-07-14	31.434	0.058889727457342
2019-07-14 12:30:00	Constant High	31.383	12	2019-07-14	31.434	0.058889727457342
2019-07-14 12:45:00	Constant High	31.485	12	2019-07-14	31.434	0.058889727457342
2019-07-14 13:00:00	Constant High	31.485	13	2019-07-14	31.4085	0.0976575649911468
2019-07-14 13:15:00	Constant High	31.485	13	2019-07-14	31.4085	0.0976575649911468
2019-07-14 13:30:00	Constant High	31.281	13	2019-07-14	31.4085	0.0976575649911468
2019-07-14 13:45:00	Constant High	31.383	13	2019-07-14	31.4085	0.0976575649911468
2019-07-14 14:00:00	Constant High	31.485	14	2019-07-14	31.078	0.275478976814324
2019-07-14 14:15:00	Constant High	30.875	14	2019-07-14	31.078	0.275478976814324
2019-07-14 14:30:00	Constant High	30.976	14	2019-07-14	31.078	0.275478976814324
2019-07-14 14:45:00	Constant High	30.976	14	2019-07-14	31.078	0.275478976814324
2019-07-14 15:00:00	Constant High	30.875	15	2019-07-14	30.87475	0.0828749057314695
2019-07-14 15:15:00	Constant High	30.773	15	2019-07-14	30.87475	0.0828749057314695
2019-07-14 15:30:00	Constant High	30.875	15	2019-07-14	30.87475	0.0828749057314695
2019-07-14 15:45:00	Constant High	30.976	15	2019-07-14	30.87475	0.0828749057314695
2019-07-14 16:00:00	Constant High	30.976	16	2019-07-14	30.52075	0.3035
2019-07-14 16:15:00	Constant High	30.369	16	2019-07-14	30.52075	0.3035
2019-07-14 16:30:00	Constant High	30.369	16	2019-07-14	30.52075	0.3035
2019-07-14 16:45:00	Constant High	30.369	16	2019-07-14	30.52075	0.3035
2019-07-14 17:00:00	Constant High	30.47	17	2019-07-14	30.49525	0.0967001378833911
2019-07-14 17:15:00	Constant High	30.571	17	2019-07-14	30.49525	0.0967001378833911
2019-07-14 17:30:00	Constant High	30.571	17	2019-07-14	30.49525	0.0967001378833911
2019-07-14 17:45:00	Constant High	30.369	17	2019-07-14	30.49525	0.0967001378833911
2019-07-14 18:00:00	Constant High	30.369	18	2019-07-14	30.1425	0.151
2019-07-14 18:15:00	Constant High	30.067	18	2019-07-14	30.1425	0.151
2019-07-14 18:30:00	Constant High	30.067	18	2019-07-14	30.1425	0.151
2019-07-14 18:45:00	Constant High	30.067	18	2019-07-14	30.1425	0.151
2019-07-14 19:00:00	Constant High	29.866	19	2019-07-14	29.916	0.0577350269189634
2019-07-14 19:15:00	Constant High	29.866	19	2019-07-14	29.916	0.0577350269189634
2019-07-14 19:30:00	Constant High	29.966	19	2019-07-14	29.916	0.0577350269189634
2019-07-14 19:45:00	Constant High	29.966	19	2019-07-14	29.916	0.0577350269189634
2019-07-14 20:00:00	Constant High	30.067	20	2019-07-14	29.7155	0.265457466775125
2019-07-14 20:15:00	Constant High	29.765	20	2019-07-14	29.7155	0.265457466775125
2019-07-14 20:30:00	Constant High	29.465	20	2019-07-14	29.7155	0.265457466775125
2019-07-14 20:45:00	Constant High	29.565	20	2019-07-14	29.7155	0.265457466775125
2019-07-14 21:00:00	Constant High	29.565	21	2019-07-14	29.515	0.0577350269189634
2019-07-14 21:15:00	Constant High	29.465	21	2019-07-14	29.515	0.0577350269189634
2019-07-14 21:30:00	Constant High	29.565	21	2019-07-14	29.515	0.0577350269189634
2019-07-14 21:45:00	Constant High	29.465	21	2019-07-14	29.515	0.0577350269189634
2019-07-14 22:00:00	Constant High	29.465	22	2019-07-14	29.1655	0.215562056030276
2019-07-14 22:15:00	Constant High	29.165	22	2019-07-14	29.1655	0.215562056030276
2019-07-14 22:30:00	Constant High	28.966	22	2019-07-14	29.1655	0.215562056030276
2019-07-14 22:45:00	Constant High	29.066	22	2019-07-14	29.1655	0.215562056030276
2019-07-14 23:00:00	Constant High	29.066	23	2019-07-14	28.991	0.0957427107756333
2019-07-14 23:15:00	Constant High	28.866	23	2019-07-14	28.991	0.0957427107756333
2019-07-14 23:30:00	Constant High	29.066	23	2019-07-14	28.991	0.0957427107756333
2019-07-14 23:45:00	Constant High	28.966	23	2019-07-14	28.991	0.0957427107756333
2019-07-15 00:00:00	Constant High	29.165	0	2019-07-15	28.966	0.181844255706176
2019-07-15 00:15:00	Constant High	29.066	0	2019-07-15	28.966	0.181844255706176
2019-07-15 00:30:00	Constant High	28.866	0	2019-07-15	28.966	0.181844255706176
2019-07-15 00:45:00	Constant High	28.767	0	2019-07-15	28.966	0.181844255706176
2019-07-15 01:00:00	Constant High	28.668	1	2019-07-15	28.5435	0.0952207960479214
2019-07-15 01:15:00	Constant High	28.568	1	2019-07-15	28.5435	0.0952207960479214
2019-07-15 01:30:00	Constant High	28.469	1	2019-07-15	28.5435	0.0952207960479214
2019-07-15 01:45:00	Constant High	28.469	1	2019-07-15	28.5435	0.0952207960479214
2019-07-15 02:00:00	Constant High	28.469	2	2019-07-15	28.39475	0.0495000000000001
2019-07-15 02:15:00	Constant High	28.37	2	2019-07-15	28.39475	0.0495000000000001
2019-07-15 02:30:00	Constant High	28.37	2	2019-07-15	28.39475	0.0495000000000001
2019-07-15 02:45:00	Constant High	28.37	2	2019-07-15	28.39475	0.0495000000000001
2019-07-15 03:00:00	Constant High	28.37	3	2019-07-15	28.3205	0.0571576766497731
2019-07-15 03:15:00	Constant High	28.37	3	2019-07-15	28.3205	0.0571576766497731
2019-07-15 03:30:00	Constant High	28.271	3	2019-07-15	28.3205	0.0571576766497731
2019-07-15 03:45:00	Constant High	28.271	3	2019-07-15	28.3205	0.0571576766497731
2019-07-15 04:00:00	Constant High	28.271	4	2019-07-15	28.271	0
2019-07-15 04:15:00	Constant High	28.271	4	2019-07-15	28.271	0
2019-07-15 04:30:00	Constant High	28.271	4	2019-07-15	28.271	0
2019-07-15 04:45:00	Constant High	28.271	4	2019-07-15	28.271	0
2019-07-15 05:00:00	Constant High	28.271	5	2019-07-15	28.2215	0.0571576766497731
2019-07-15 05:15:00	Constant High	28.271	5	2019-07-15	28.2215	0.0571576766497731
2019-07-15 05:30:00	Constant High	28.172	5	2019-07-15	28.2215	0.0571576766497731
2019-07-15 05:45:00	Constant High	28.172	5	2019-07-15	28.2215	0.0571576766497731
2019-07-15 06:00:00	Constant High	28.172	6	2019-07-15	28.172	0
2019-07-15 06:15:00	Constant High	28.172	6	2019-07-15	28.172	0
2019-07-15 06:30:00	Constant High	28.172	6	2019-07-15	28.172	0
2019-07-15 06:45:00	Constant High	28.172	6	2019-07-15	28.172	0
2019-07-15 07:00:00	Constant High	28.172	7	2019-07-15	28.172	0
2019-07-15 07:15:00	Constant High	28.172	7	2019-07-15	28.172	0
2019-07-15 07:30:00	Constant High	28.172	7	2019-07-15	28.172	0
2019-07-15 07:45:00	Constant High	28.172	7	2019-07-15	28.172	0
2019-07-15 08:00:00	Constant High	28.172	8	2019-07-15	28.2215	0.0571576766497731
2019-07-15 08:15:00	Constant High	28.172	8	2019-07-15	28.2215	0.0571576766497731
2019-07-15 08:30:00	Constant High	28.271	8	2019-07-15	28.2215	0.0571576766497731
2019-07-15 08:45:00	Constant High	28.271	8	2019-07-15	28.2215	0.0571576766497731
2019-07-15 09:00:00	Constant High	28.271	9	2019-07-15	28.3205	0.0571576766497731
2019-07-15 09:15:00	Constant High	28.271	9	2019-07-15	28.3205	0.0571576766497731
2019-07-15 09:30:00	Constant High	28.37	9	2019-07-15	28.3205	0.0571576766497731
2019-07-15 09:45:00	Constant High	28.37	9	2019-07-15	28.3205	0.0571576766497731
2019-07-15 10:00:00	Constant High	28.37	10	2019-07-15	28.37	NA
2019-07-10 00:00:00	Pulse High	28.562	0	2019-07-10	28.78575	0.169855575906906
2019-07-10 00:15:00	Pulse High	28.96	0	2019-07-10	28.78575	0.169855575906906
2019-07-10 00:30:00	Pulse High	28.86	0	2019-07-10	28.78575	0.169855575906906
2019-07-10 00:45:00	Pulse High	28.761	0	2019-07-10	28.78575	0.169855575906906
2019-07-10 01:00:00	Pulse High	28.86	1	2019-07-10	28.78575	0.0947852836678777
2019-07-10 01:15:00	Pulse High	28.86	1	2019-07-10	28.78575	0.0947852836678777
2019-07-10 01:30:00	Pulse High	28.761	1	2019-07-10	28.78575	0.0947852836678777
2019-07-10 01:45:00	Pulse High	28.662	1	2019-07-10	28.78575	0.0947852836678777
2019-07-10 02:00:00	Pulse High	28.86	2	2019-07-10	29.18425	0.221247033878424
2019-07-10 02:15:00	Pulse High	29.359	2	2019-07-10	29.18425	0.221247033878424
2019-07-10 02:30:00	Pulse High	29.259	2	2019-07-10	29.18425	0.221247033878424
2019-07-10 02:45:00	Pulse High	29.259	2	2019-07-10	29.18425	0.221247033878424
2019-07-10 03:00:00	Pulse High	29.359	3	2019-07-10	29.284	0.0957427107756352
2019-07-10 03:15:00	Pulse High	29.359	3	2019-07-10	29.284	0.0957427107756352
2019-07-10 03:30:00	Pulse High	29.159	3	2019-07-10	29.284	0.0957427107756352
2019-07-10 03:45:00	Pulse High	29.259	3	2019-07-10	29.284	0.0957427107756352
2019-07-10 04:00:00	Pulse High	29.359	4	2019-07-10	29.7095	0.238468027207002
2019-07-10 04:15:00	Pulse High	29.759	4	2019-07-10	29.7095	0.238468027207002
2019-07-10 04:30:00	Pulse High	29.86	4	2019-07-10	29.7095	0.238468027207002
2019-07-10 04:45:00	Pulse High	29.86	4	2019-07-10	29.7095	0.238468027207002
2019-07-10 05:00:00	Pulse High	29.759	5	2019-07-10	29.709	0.0577350269189634
2019-07-10 05:15:00	Pulse High	29.759	5	2019-07-10	29.709	0.0577350269189634
2019-07-10 05:30:00	Pulse High	29.659	5	2019-07-10	29.709	0.0577350269189634
2019-07-10 05:45:00	Pulse High	29.659	5	2019-07-10	29.709	0.0577350269189634
2019-07-10 06:00:00	Pulse High	29.759	6	2019-07-10	30.111	0.2394479762565
2019-07-10 06:15:00	Pulse High	30.161	6	2019-07-10	30.111	0.2394479762565
2019-07-10 06:30:00	Pulse High	30.262	6	2019-07-10	30.111	0.2394479762565
2019-07-10 06:45:00	Pulse High	30.262	6	2019-07-10	30.111	0.2394479762565
2019-07-10 07:00:00	Pulse High	30.262	7	2019-07-10	30.262	0
2019-07-10 07:15:00	Pulse High	30.262	7	2019-07-10	30.262	0
2019-07-10 07:30:00	Pulse High	30.262	7	2019-07-10	30.262	0
2019-07-10 07:45:00	Pulse High	30.262	7	2019-07-10	30.262	0
2019-07-10 08:00:00	Pulse High	30.262	8	2019-07-10	30.4135	0.100999999999999
2019-07-10 08:15:00	Pulse High	30.464	8	2019-07-10	30.4135	0.100999999999999
2019-07-10 08:30:00	Pulse High	30.464	8	2019-07-10	30.4135	0.100999999999999
2019-07-10 08:45:00	Pulse High	30.464	8	2019-07-10	30.4135	0.100999999999999
2019-07-10 09:00:00	Pulse High	30.464	9	2019-07-10	30.48925	0.0505000000000013
2019-07-10 09:15:00	Pulse High	30.464	9	2019-07-10	30.48925	0.0505000000000013
2019-07-10 09:30:00	Pulse High	30.464	9	2019-07-10	30.48925	0.0505000000000013
2019-07-10 09:45:00	Pulse High	30.565	9	2019-07-10	30.48925	0.0505000000000013
2019-07-10 10:00:00	Pulse High	30.666	10	2019-07-10	30.69175	0.313149990686039
2019-07-10 10:15:00	Pulse High	30.262	10	2019-07-10	30.69175	0.313149990686039
2019-07-10 10:30:00	Pulse High	30.97	10	2019-07-10	30.69175	0.313149990686039
2019-07-10 10:45:00	Pulse High	30.869	10	2019-07-10	30.69175	0.313149990686039
2019-07-10 11:00:00	Pulse High	30.869	11	2019-07-10	30.894	0.127420563489573
2019-07-10 11:15:00	Pulse High	30.869	11	2019-07-10	30.894	0.127420563489573
2019-07-10 11:30:00	Pulse High	30.767	11	2019-07-10	30.894	0.127420563489573
2019-07-10 11:45:00	Pulse High	31.071	11	2019-07-10	30.894	0.127420563489573
2019-07-10 12:00:00	Pulse High	31.173	12	2019-07-10	31.479	0.220345183745868
2019-07-10 12:15:00	Pulse High	31.683	12	2019-07-10	31.479	0.220345183745868
2019-07-10 12:30:00	Pulse High	31.581	12	2019-07-10	31.479	0.220345183745868
2019-07-10 12:45:00	Pulse High	31.479	12	2019-07-10	31.479	0.220345183745868
2019-07-10 13:00:00	Pulse High	31.479	13	2019-07-10	31.5555	0.0976575649911468
2019-07-10 13:15:00	Pulse High	31.479	13	2019-07-10	31.5555	0.0976575649911468
2019-07-10 13:30:00	Pulse High	31.581	13	2019-07-10	31.5555	0.0976575649911468
2019-07-10 13:45:00	Pulse High	31.683	13	2019-07-10	31.5555	0.0976575649911468
2019-07-10 14:00:00	Pulse High	31.683	14	2019-07-10	31.2495	0.292972694973439
2019-07-10 14:15:00	Pulse High	31.071	14	2019-07-10	31.2495	0.292972694973439
2019-07-10 14:30:00	Pulse High	31.071	14	2019-07-10	31.2495	0.292972694973439
2019-07-10 14:45:00	Pulse High	31.173	14	2019-07-10	31.2495	0.292972694973439
2019-07-10 15:00:00	Pulse High	31.275	15	2019-07-10	31.12225	0.1312945162602
2019-07-10 15:15:00	Pulse High	31.173	15	2019-07-10	31.12225	0.1312945162602
2019-07-10 15:30:00	Pulse High	31.071	15	2019-07-10	31.12225	0.1312945162602
2019-07-10 15:45:00	Pulse High	30.97	15	2019-07-10	31.12225	0.1312945162602
2019-07-10 16:00:00	Pulse High	30.97	16	2019-07-10	30.81775	0.1015
2019-07-10 16:15:00	Pulse High	30.767	16	2019-07-10	30.81775	0.1015
2019-07-10 16:30:00	Pulse High	30.767	16	2019-07-10	30.81775	0.1015
2019-07-10 16:45:00	Pulse High	30.767	16	2019-07-10	30.81775	0.1015
2019-07-10 17:00:00	Pulse High	30.869	17	2019-07-10	30.7675	0.14330736198814
2019-07-10 17:15:00	Pulse High	30.869	17	2019-07-10	30.7675	0.14330736198814
2019-07-10 17:30:00	Pulse High	30.565	17	2019-07-10	30.7675	0.14330736198814
2019-07-10 17:45:00	Pulse High	30.767	17	2019-07-10	30.7675	0.14330736198814
2019-07-10 18:00:00	Pulse High	30.666	18	2019-07-10	30.363	0.202
2019-07-10 18:15:00	Pulse High	30.262	18	2019-07-10	30.363	0.202
2019-07-10 18:30:00	Pulse High	30.262	18	2019-07-10	30.363	0.202
2019-07-10 18:45:00	Pulse High	30.262	18	2019-07-10	30.363	0.202
2019-07-10 19:00:00	Pulse High	30.262	19	2019-07-10	30.262	0
2019-07-10 19:15:00	Pulse High	30.262	19	2019-07-10	30.262	0
2019-07-10 19:30:00	Pulse High	30.262	19	2019-07-10	30.262	0
2019-07-10 19:45:00	Pulse High	30.262	19	2019-07-10	30.262	0
2019-07-10 20:00:00	Pulse High	30.161	20	2019-07-10	30.0355	0.096265258530791
2019-07-10 20:15:00	Pulse High	29.96	20	2019-07-10	30.0355	0.096265258530791
2019-07-10 20:30:00	Pulse High	29.96	20	2019-07-10	30.0355	0.096265258530791
2019-07-10 20:45:00	Pulse High	30.061	20	2019-07-10	30.0355	0.096265258530791
2019-07-10 21:00:00	Pulse High	29.96	21	2019-07-10	29.96	0
2019-07-10 21:15:00	Pulse High	29.96	21	2019-07-10	29.96	0
2019-07-10 21:30:00	Pulse High	29.96	21	2019-07-10	29.96	0
2019-07-10 21:45:00	Pulse High	29.96	21	2019-07-10	29.96	0
2019-07-10 22:00:00	Pulse High	30.061	22	2019-07-10	29.96025	0.0820584141531712
2019-07-10 22:15:00	Pulse High	29.96	22	2019-07-10	29.96025	0.0820584141531712
2019-07-10 22:30:00	Pulse High	29.86	22	2019-07-10	29.96025	0.0820584141531712
2019-07-10 22:45:00	Pulse High	29.96	22	2019-07-10	29.96025	0.0820584141531712
2019-07-10 23:00:00	Pulse High	29.96	23	2019-07-10	30.0355	0.096265258530791
2019-07-10 23:15:00	Pulse High	30.061	23	2019-07-10	30.0355	0.096265258530791
2019-07-10 23:30:00	Pulse High	30.161	23	2019-07-10	30.0355	0.096265258530791
2019-07-10 23:45:00	Pulse High	29.96	23	2019-07-10	30.0355	0.096265258530791
2019-07-11 00:00:00	Pulse High	29.86	0	2019-07-11	29.91	0.0577350269189634
2019-07-11 00:15:00	Pulse High	29.86	0	2019-07-11	29.91	0.0577350269189634
2019-07-11 00:30:00	Pulse High	29.96	0	2019-07-11	29.91	0.0577350269189634
2019-07-11 00:45:00	Pulse High	29.96	0	2019-07-11	29.91	0.0577350269189634
2019-07-11 01:00:00	Pulse High	29.96	1	2019-07-11	30.0105	0.129616099823029
2019-07-11 01:15:00	Pulse High	29.86	1	2019-07-11	30.0105	0.129616099823029
2019-07-11 01:30:00	Pulse High	30.061	1	2019-07-11	30.0105	0.129616099823029
2019-07-11 01:45:00	Pulse High	30.161	1	2019-07-11	30.0105	0.129616099823029
2019-07-11 02:00:00	Pulse High	29.86	2	2019-07-11	29.885	0.0500000000000007
2019-07-11 02:15:00	Pulse High	29.86	2	2019-07-11	29.885	0.0500000000000007
2019-07-11 02:30:00	Pulse High	29.96	2	2019-07-11	29.885	0.0500000000000007
2019-07-11 02:45:00	Pulse High	29.86	2	2019-07-11	29.885	0.0500000000000007
2019-07-11 03:00:00	Pulse High	29.96	3	2019-07-11	29.935	0.0500000000000007
2019-07-11 03:15:00	Pulse High	29.96	3	2019-07-11	29.935	0.0500000000000007
2019-07-11 03:30:00	Pulse High	29.96	3	2019-07-11	29.935	0.0500000000000007
2019-07-11 03:45:00	Pulse High	29.86	3	2019-07-11	29.935	0.0500000000000007
2019-07-11 04:00:00	Pulse High	29.86	4	2019-07-11	29.86	0
2019-07-11 04:15:00	Pulse High	29.86	4	2019-07-11	29.86	0
2019-07-11 04:30:00	Pulse High	29.86	4	2019-07-11	29.86	0
2019-07-11 04:45:00	Pulse High	29.86	4	2019-07-11	29.86	0
2019-07-11 05:00:00	Pulse High	29.96	5	2019-07-11	30.06075	0.0820584141531712
2019-07-11 05:15:00	Pulse High	30.061	5	2019-07-11	30.06075	0.0820584141531712
2019-07-11 05:30:00	Pulse High	30.061	5	2019-07-11	30.06075	0.0820584141531712
2019-07-11 05:45:00	Pulse High	30.161	5	2019-07-11	30.06075	0.0820584141531712
2019-07-11 06:00:00	Pulse High	30.161	6	2019-07-11	30.363	0.142835569799681
2019-07-11 06:15:00	Pulse High	30.464	6	2019-07-11	30.363	0.142835569799681
2019-07-11 06:30:00	Pulse High	30.464	6	2019-07-11	30.363	0.142835569799681
2019-07-11 06:45:00	Pulse High	30.363	6	2019-07-11	30.363	0.142835569799681
2019-07-11 07:00:00	Pulse High	30.363	7	2019-07-11	30.4135	0.0583123771881517
2019-07-11 07:15:00	Pulse High	30.363	7	2019-07-11	30.4135	0.0583123771881517
2019-07-11 07:30:00	Pulse High	30.464	7	2019-07-11	30.4135	0.0583123771881517
2019-07-11 07:45:00	Pulse High	30.464	7	2019-07-11	30.4135	0.0583123771881517
2019-07-11 08:00:00	Pulse High	30.565	8	2019-07-11	30.793	0.151999999999999
2019-07-11 08:15:00	Pulse High	30.869	8	2019-07-11	30.793	0.151999999999999
2019-07-11 08:30:00	Pulse High	30.869	8	2019-07-11	30.793	0.151999999999999
2019-07-11 08:45:00	Pulse High	30.869	8	2019-07-11	30.793	0.151999999999999
2019-07-11 09:00:00	Pulse High	30.97	9	2019-07-11	31.0205	0.0583123771881537
2019-07-11 09:15:00	Pulse High	31.071	9	2019-07-11	31.0205	0.0583123771881537
2019-07-11 09:30:00	Pulse High	31.071	9	2019-07-11	31.0205	0.0583123771881537
2019-07-11 09:45:00	Pulse High	30.97	9	2019-07-11	31.0205	0.0583123771881537
2019-07-11 10:00:00	Pulse High	30.869	10	2019-07-11	31.097	0.173320512346346
2019-07-11 10:15:00	Pulse High	31.275	10	2019-07-11	31.097	0.173320512346346
2019-07-11 10:30:00	Pulse High	31.173	10	2019-07-11	31.097	0.173320512346346
2019-07-11 10:45:00	Pulse High	31.071	10	2019-07-11	31.097	0.173320512346346
2019-07-11 11:00:00	Pulse High	31.071	11	2019-07-11	31.1475	0.0509999999999984
2019-07-11 11:15:00	Pulse High	31.173	11	2019-07-11	31.1475	0.0509999999999984
2019-07-11 11:30:00	Pulse High	31.173	11	2019-07-11	31.1475	0.0509999999999984
2019-07-11 11:45:00	Pulse High	31.173	11	2019-07-11	31.1475	0.0509999999999984
2019-07-11 12:00:00	Pulse High	31.173	12	2019-07-11	31.53	0.242808566570458
2019-07-11 12:15:00	Pulse High	31.683	12	2019-07-11	31.53	0.242808566570458
2019-07-11 12:30:00	Pulse High	31.683	12	2019-07-11	31.53	0.242808566570458
2019-07-11 12:45:00	Pulse High	31.581	12	2019-07-11	31.53	0.242808566570458
2019-07-11 13:00:00	Pulse High	31.479	13	2019-07-11	31.5555	0.0976575649911468
2019-07-11 13:15:00	Pulse High	31.479	13	2019-07-11	31.5555	0.0976575649911468
2019-07-11 13:30:00	Pulse High	31.683	13	2019-07-11	31.5555	0.0976575649911468
2019-07-11 13:45:00	Pulse High	31.581	13	2019-07-11	31.5555	0.0976575649911468
2019-07-11 14:00:00	Pulse High	31.479	14	2019-07-11	31.224	0.176669182372025
2019-07-11 14:15:00	Pulse High	31.173	14	2019-07-11	31.224	0.176669182372025
2019-07-11 14:30:00	Pulse High	31.173	14	2019-07-11	31.224	0.176669182372025
2019-07-11 14:45:00	Pulse High	31.071	14	2019-07-11	31.224	0.176669182372025
2019-07-11 15:00:00	Pulse High	30.363	15	2019-07-11	30.8435	0.323852332604435
2019-07-11 15:15:00	Pulse High	31.071	15	2019-07-11	30.8435	0.323852332604435
2019-07-11 15:30:00	Pulse High	30.97	15	2019-07-11	30.8435	0.323852332604435
2019-07-11 15:45:00	Pulse High	30.97	15	2019-07-11	30.8435	0.323852332604435
2019-07-11 16:00:00	Pulse High	31.071	16	2019-07-11	30.7925	0.191674202750397
2019-07-11 16:15:00	Pulse High	30.767	16	2019-07-11	30.7925	0.191674202750397
2019-07-11 16:30:00	Pulse High	30.666	16	2019-07-11	30.7925	0.191674202750397
2019-07-11 16:45:00	Pulse High	30.666	16	2019-07-11	30.7925	0.191674202750397
2019-07-11 17:00:00	Pulse High	30.666	17	2019-07-11	30.6155	0.0583123771881517
2019-07-11 17:15:00	Pulse High	30.565	17	2019-07-11	30.6155	0.0583123771881517
2019-07-11 17:30:00	Pulse High	30.565	17	2019-07-11	30.6155	0.0583123771881517
2019-07-11 17:45:00	Pulse High	30.666	17	2019-07-11	30.6155	0.0583123771881517
2019-07-11 18:00:00	Pulse High	30.767	18	2019-07-11	30.53975	0.1515
2019-07-11 18:15:00	Pulse High	30.464	18	2019-07-11	30.53975	0.1515
2019-07-11 18:30:00	Pulse High	30.464	18	2019-07-11	30.53975	0.1515
2019-07-11 18:45:00	Pulse High	30.464	18	2019-07-11	30.53975	0.1515
2019-07-11 19:00:00	Pulse High	30.565	19	2019-07-11	30.464	0.082466154673701
2019-07-11 19:15:00	Pulse High	30.464	19	2019-07-11	30.464	0.082466154673701
2019-07-11 19:30:00	Pulse High	30.363	19	2019-07-11	30.464	0.082466154673701
2019-07-11 19:45:00	Pulse High	30.464	19	2019-07-11	30.464	0.082466154673701
2019-07-11 20:00:00	Pulse High	30.464	20	2019-07-11	30.16175	0.201499999999999
2019-07-11 20:15:00	Pulse High	30.061	20	2019-07-11	30.16175	0.201499999999999
2019-07-11 20:30:00	Pulse High	30.061	20	2019-07-11	30.16175	0.201499999999999
2019-07-11 20:45:00	Pulse High	30.061	20	2019-07-11	30.16175	0.201499999999999
2019-07-11 21:00:00	Pulse High	30.161	21	2019-07-11	30.161	0
2019-07-11 21:15:00	Pulse High	30.161	21	2019-07-11	30.161	0
2019-07-11 21:30:00	Pulse High	30.161	21	2019-07-11	30.161	0
2019-07-11 21:45:00	Pulse High	30.161	21	2019-07-11	30.161	0
2019-07-11 22:00:00	Pulse High	30.161	22	2019-07-11	30.136	0.0500000000000007
2019-07-11 22:15:00	Pulse High	30.161	22	2019-07-11	30.136	0.0500000000000007
2019-07-11 22:30:00	Pulse High	30.061	22	2019-07-11	30.136	0.0500000000000007
2019-07-11 22:45:00	Pulse High	30.161	22	2019-07-11	30.136	0.0500000000000007
2019-07-11 23:00:00	Pulse High	30.061	23	2019-07-11	30.01075	0.1005
2019-07-11 23:15:00	Pulse High	30.061	23	2019-07-11	30.01075	0.1005
2019-07-11 23:30:00	Pulse High	30.061	23	2019-07-11	30.01075	0.1005
2019-07-11 23:45:00	Pulse High	29.86	23	2019-07-11	30.01075	0.1005
2019-07-12 00:00:00	Pulse High	30.061	0	2019-07-12	30.03575	0.0504999999999995
2019-07-12 00:15:00	Pulse High	30.061	0	2019-07-12	30.03575	0.0504999999999995
2019-07-12 00:30:00	Pulse High	30.061	0	2019-07-12	30.03575	0.0504999999999995
2019-07-12 00:45:00	Pulse High	29.96	0	2019-07-12	30.03575	0.0504999999999995
2019-07-12 01:00:00	Pulse High	29.96	1	2019-07-12	30.0105	0.0583123771881517
2019-07-12 01:15:00	Pulse High	29.96	1	2019-07-12	30.0105	0.0583123771881517
2019-07-12 01:30:00	Pulse High	30.061	1	2019-07-12	30.0105	0.0583123771881517
2019-07-12 01:45:00	Pulse High	30.061	1	2019-07-12	30.0105	0.0583123771881517
2019-07-12 02:00:00	Pulse High	29.96	2	2019-07-12	29.98525	0.0504999999999995
2019-07-12 02:15:00	Pulse High	29.96	2	2019-07-12	29.98525	0.0504999999999995
2019-07-12 02:30:00	Pulse High	29.96	2	2019-07-12	29.98525	0.0504999999999995
2019-07-12 02:45:00	Pulse High	30.061	2	2019-07-12	29.98525	0.0504999999999995
2019-07-12 03:00:00	Pulse High	30.061	3	2019-07-12	30.086	0.0500000000000007
2019-07-12 03:15:00	Pulse High	30.061	3	2019-07-12	30.086	0.0500000000000007
2019-07-12 03:30:00	Pulse High	30.061	3	2019-07-12	30.086	0.0500000000000007
2019-07-12 03:45:00	Pulse High	30.161	3	2019-07-12	30.086	0.0500000000000007
2019-07-12 04:00:00	Pulse High	30.061	4	2019-07-12	30.061	0
2019-07-12 04:15:00	Pulse High	30.061	4	2019-07-12	30.061	0
2019-07-12 04:30:00	Pulse High	30.061	4	2019-07-12	30.061	0
2019-07-12 04:45:00	Pulse High	30.061	4	2019-07-12	30.061	0
2019-07-12 05:00:00	Pulse High	30.061	5	2019-07-12	30.086	0.0500000000000007
2019-07-12 05:15:00	Pulse High	30.061	5	2019-07-12	30.086	0.0500000000000007
2019-07-12 05:30:00	Pulse High	30.061	5	2019-07-12	30.086	0.0500000000000007
2019-07-12 05:45:00	Pulse High	30.161	5	2019-07-12	30.086	0.0500000000000007
2019-07-12 06:00:00	Pulse High	30.161	6	2019-07-12	30.38825	0.151499999999999
2019-07-12 06:15:00	Pulse High	30.464	6	2019-07-12	30.38825	0.151499999999999
2019-07-12 06:30:00	Pulse High	30.464	6	2019-07-12	30.38825	0.151499999999999
2019-07-12 06:45:00	Pulse High	30.464	6	2019-07-12	30.38825	0.151499999999999
2019-07-12 07:00:00	Pulse High	30.262	7	2019-07-12	30.4135	0.130390439322317
2019-07-12 07:15:00	Pulse High	30.363	7	2019-07-12	30.4135	0.130390439322317
2019-07-12 07:30:00	Pulse High	30.464	7	2019-07-12	30.4135	0.130390439322317
2019-07-12 07:45:00	Pulse High	30.565	7	2019-07-12	30.4135	0.130390439322317
2019-07-12 08:00:00	Pulse High	30.464	8	2019-07-12	30.666	0.142835569799683
2019-07-12 08:15:00	Pulse High	30.767	8	2019-07-12	30.666	0.142835569799683
2019-07-12 08:30:00	Pulse High	30.767	8	2019-07-12	30.666	0.142835569799683
2019-07-12 08:45:00	Pulse High	30.666	8	2019-07-12	30.666	0.142835569799683
2019-07-12 09:00:00	Pulse High	30.869	9	2019-07-12	30.89425	0.0504999999999995
2019-07-12 09:15:00	Pulse High	30.869	9	2019-07-12	30.89425	0.0504999999999995
2019-07-12 09:30:00	Pulse High	30.869	9	2019-07-12	30.89425	0.0504999999999995
2019-07-12 09:45:00	Pulse High	30.97	9	2019-07-12	30.89425	0.0504999999999995
2019-07-12 10:00:00	Pulse High	30.869	10	2019-07-12	31.0205	0.101000000000001
2019-07-12 10:15:00	Pulse High	31.071	10	2019-07-12	31.0205	0.101000000000001
2019-07-12 10:30:00	Pulse High	31.071	10	2019-07-12	31.0205	0.101000000000001
2019-07-12 10:45:00	Pulse High	31.071	10	2019-07-12	31.0205	0.101000000000001
2019-07-12 11:00:00	Pulse High	31.071	11	2019-07-12	31.122	0.05888972745734
2019-07-12 11:15:00	Pulse High	31.173	11	2019-07-12	31.122	0.05888972745734
2019-07-12 11:30:00	Pulse High	31.071	11	2019-07-12	31.122	0.05888972745734
2019-07-12 11:45:00	Pulse High	31.173	11	2019-07-12	31.122	0.05888972745734
2019-07-12 12:00:00	Pulse High	31.173	12	2019-07-12	31.5045	0.226170289826052
2019-07-12 12:15:00	Pulse High	31.683	12	2019-07-12	31.5045	0.226170289826052
2019-07-12 12:30:00	Pulse High	31.581	12	2019-07-12	31.5045	0.226170289826052
2019-07-12 12:45:00	Pulse High	31.581	12	2019-07-12	31.5045	0.226170289826052
2019-07-12 13:00:00	Pulse High	31.377	13	2019-07-12	31.428	0.058889727457342
2019-07-12 13:15:00	Pulse High	31.377	13	2019-07-12	31.428	0.058889727457342
2019-07-12 13:30:00	Pulse High	31.479	13	2019-07-12	31.428	0.058889727457342
2019-07-12 13:45:00	Pulse High	31.479	13	2019-07-12	31.428	0.058889727457342
2019-07-12 14:00:00	Pulse High	31.581	14	2019-07-12	31.224	0.242808566570456
2019-07-12 14:15:00	Pulse High	31.071	14	2019-07-12	31.224	0.242808566570456
2019-07-12 14:30:00	Pulse High	31.071	14	2019-07-12	31.224	0.242808566570456
2019-07-12 14:45:00	Pulse High	31.173	14	2019-07-12	31.224	0.242808566570456
2019-07-12 15:00:00	Pulse High	31.275	15	2019-07-12	31.1475	0.0976575649911449
2019-07-12 15:15:00	Pulse High	31.173	15	2019-07-12	31.1475	0.0976575649911449
2019-07-12 15:30:00	Pulse High	31.071	15	2019-07-12	31.1475	0.0976575649911449
2019-07-12 15:45:00	Pulse High	31.071	15	2019-07-12	31.1475	0.0976575649911449
2019-07-12 16:00:00	Pulse High	30.97	16	2019-07-12	30.742	0.151999999999999
2019-07-12 16:15:00	Pulse High	30.666	16	2019-07-12	30.742	0.151999999999999
2019-07-12 16:30:00	Pulse High	30.666	16	2019-07-12	30.742	0.151999999999999
2019-07-12 16:45:00	Pulse High	30.666	16	2019-07-12	30.742	0.151999999999999
2019-07-12 17:00:00	Pulse High	30.666	17	2019-07-12	30.666	0
2019-07-12 17:15:00	Pulse High	30.666	17	2019-07-12	30.666	0
2019-07-12 17:30:00	Pulse High	30.666	17	2019-07-12	30.666	0
2019-07-12 17:45:00	Pulse High	30.666	17	2019-07-12	30.666	0
2019-07-12 18:00:00	Pulse High	30.666	18	2019-07-12	30.41375	0.253714242143926
2019-07-12 18:15:00	Pulse High	30.464	18	2019-07-12	30.41375	0.253714242143926
2019-07-12 18:30:00	Pulse High	30.061	18	2019-07-12	30.41375	0.253714242143926
2019-07-12 18:45:00	Pulse High	30.464	18	2019-07-12	30.41375	0.253714242143926
2019-07-12 19:00:00	Pulse High	30.464	19	2019-07-12	30.464	0
2019-07-12 19:15:00	Pulse High	30.464	19	2019-07-12	30.464	0
2019-07-12 19:30:00	Pulse High	30.464	19	2019-07-12	30.464	0
2019-07-12 19:45:00	Pulse High	30.464	19	2019-07-12	30.464	0
2019-07-12 20:00:00	Pulse High	30.464	20	2019-07-12	30.18675	0.190750054608991
2019-07-12 20:15:00	Pulse High	30.061	20	2019-07-12	30.18675	0.190750054608991
2019-07-12 20:30:00	Pulse High	30.061	20	2019-07-12	30.18675	0.190750054608991
2019-07-12 20:45:00	Pulse High	30.161	20	2019-07-12	30.18675	0.190750054608991
2019-07-12 21:00:00	Pulse High	30.161	21	2019-07-12	30.161	0
2019-07-12 21:15:00	Pulse High	30.161	21	2019-07-12	30.161	0
2019-07-12 21:30:00	Pulse High	30.161	21	2019-07-12	30.161	0
2019-07-12 21:45:00	Pulse High	30.161	21	2019-07-12	30.161	0
2019-07-12 22:00:00	Pulse High	30.061	22	2019-07-12	30.03575	0.0504999999999995
2019-07-12 22:15:00	Pulse High	29.96	22	2019-07-12	30.03575	0.0504999999999995
2019-07-12 22:30:00	Pulse High	30.061	22	2019-07-12	30.03575	0.0504999999999995
2019-07-12 22:45:00	Pulse High	30.061	22	2019-07-12	30.03575	0.0504999999999995
2019-07-12 23:00:00	Pulse High	30.061	23	2019-07-12	30.01075	0.1005
2019-07-12 23:15:00	Pulse High	30.061	23	2019-07-12	30.01075	0.1005
2019-07-12 23:30:00	Pulse High	30.061	23	2019-07-12	30.01075	0.1005
2019-07-12 23:45:00	Pulse High	29.86	23	2019-07-12	30.01075	0.1005
2019-07-13 00:00:00	Pulse High	29.96	0	2019-07-13	29.96	0
2019-07-13 00:15:00	Pulse High	29.96	0	2019-07-13	29.96	0
2019-07-13 00:30:00	Pulse High	29.96	0	2019-07-13	29.96	0
2019-07-13 00:45:00	Pulse High	29.96	0	2019-07-13	29.96	0
2019-07-13 01:00:00	Pulse High	29.96	1	2019-07-13	29.96	0
2019-07-13 01:15:00	Pulse High	29.96	1	2019-07-13	29.96	0
2019-07-13 01:30:00	Pulse High	29.96	1	2019-07-13	29.96	0
2019-07-13 01:45:00	Pulse High	29.96	1	2019-07-13	29.96	0
2019-07-13 02:00:00	Pulse High	29.96	2	2019-07-13	30.0105	0.0583123771881517
2019-07-13 02:15:00	Pulse High	29.96	2	2019-07-13	30.0105	0.0583123771881517
2019-07-13 02:30:00	Pulse High	30.061	2	2019-07-13	30.0105	0.0583123771881517
2019-07-13 02:45:00	Pulse High	30.061	2	2019-07-13	30.0105	0.0583123771881517
2019-07-13 03:00:00	Pulse High	30.061	3	2019-07-13	30.061	0
2019-07-13 03:15:00	Pulse High	30.061	3	2019-07-13	30.061	0
2019-07-13 03:30:00	Pulse High	30.061	3	2019-07-13	30.061	0
2019-07-13 03:45:00	Pulse High	30.061	3	2019-07-13	30.061	0
2019-07-13 04:00:00	Pulse High	30.061	4	2019-07-13	30.061	0
2019-07-13 04:15:00	Pulse High	30.061	4	2019-07-13	30.061	0
2019-07-13 04:30:00	Pulse High	30.061	4	2019-07-13	30.061	0
2019-07-13 04:45:00	Pulse High	30.061	4	2019-07-13	30.061	0
2019-07-13 05:00:00	Pulse High	30.061	5	2019-07-13	30.136	0.0500000000000007
2019-07-13 05:15:00	Pulse High	30.161	5	2019-07-13	30.136	0.0500000000000007
2019-07-13 05:30:00	Pulse High	30.161	5	2019-07-13	30.136	0.0500000000000007
2019-07-13 05:45:00	Pulse High	30.161	5	2019-07-13	30.136	0.0500000000000007
2019-07-13 06:00:00	Pulse High	30.161	6	2019-07-13	30.363	0.142835569799681
2019-07-13 06:15:00	Pulse High	30.464	6	2019-07-13	30.363	0.142835569799681
2019-07-13 06:30:00	Pulse High	30.363	6	2019-07-13	30.363	0.142835569799681
2019-07-13 06:45:00	Pulse High	30.464	6	2019-07-13	30.363	0.142835569799681
2019-07-13 07:00:00	Pulse High	30.363	7	2019-07-13	30.38825	0.0504999999999995
2019-07-13 07:15:00	Pulse High	30.363	7	2019-07-13	30.38825	0.0504999999999995
2019-07-13 07:30:00	Pulse High	30.464	7	2019-07-13	30.38825	0.0504999999999995
2019-07-13 07:45:00	Pulse High	30.363	7	2019-07-13	30.38825	0.0504999999999995
2019-07-13 08:00:00	Pulse High	30.464	8	2019-07-13	30.76775	0.202500000000001
2019-07-13 08:15:00	Pulse High	30.869	8	2019-07-13	30.76775	0.202500000000001
2019-07-13 08:30:00	Pulse High	30.869	8	2019-07-13	30.76775	0.202500000000001
2019-07-13 08:45:00	Pulse High	30.869	8	2019-07-13	30.76775	0.202500000000001
2019-07-13 09:00:00	Pulse High	30.869	9	2019-07-13	30.79275	0.0972226825385926
2019-07-13 09:15:00	Pulse High	30.869	9	2019-07-13	30.79275	0.0972226825385926
2019-07-13 09:30:00	Pulse High	30.767	9	2019-07-13	30.79275	0.0972226825385926
2019-07-13 09:45:00	Pulse High	30.666	9	2019-07-13	30.79275	0.0972226825385926
2019-07-13 10:00:00	Pulse High	30.767	10	2019-07-13	30.995	0.152000000000001
2019-07-13 10:15:00	Pulse High	31.071	10	2019-07-13	30.995	0.152000000000001
2019-07-13 10:30:00	Pulse High	31.071	10	2019-07-13	30.995	0.152000000000001
2019-07-13 10:45:00	Pulse High	31.071	10	2019-07-13	30.995	0.152000000000001
2019-07-13 11:00:00	Pulse High	31.071	11	2019-07-13	31.122	0.05888972745734
2019-07-13 11:15:00	Pulse High	31.071	11	2019-07-13	31.122	0.05888972745734
2019-07-13 11:30:00	Pulse High	31.173	11	2019-07-13	31.122	0.05888972745734
2019-07-13 11:45:00	Pulse High	31.173	11	2019-07-13	31.122	0.05888972745734
2019-07-13 12:00:00	Pulse High	31.173	12	2019-07-13	31.5045	0.226170289826052
2019-07-13 12:15:00	Pulse High	31.683	12	2019-07-13	31.5045	0.226170289826052
2019-07-13 12:30:00	Pulse High	31.581	12	2019-07-13	31.5045	0.226170289826052
2019-07-13 12:45:00	Pulse High	31.581	12	2019-07-13	31.5045	0.226170289826052
2019-07-13 13:00:00	Pulse High	31.479	13	2019-07-13	31.4535	0.0510000000000002
2019-07-13 13:15:00	Pulse High	31.377	13	2019-07-13	31.4535	0.0510000000000002
2019-07-13 13:30:00	Pulse High	31.479	13	2019-07-13	31.4535	0.0510000000000002
2019-07-13 13:45:00	Pulse High	31.479	13	2019-07-13	31.4535	0.0510000000000002
2019-07-13 14:00:00	Pulse High	31.683	14	2019-07-13	31.275	0.276217305757623
2019-07-13 14:15:00	Pulse High	31.071	14	2019-07-13	31.275	0.276217305757623
2019-07-13 14:30:00	Pulse High	31.173	14	2019-07-13	31.275	0.276217305757623
2019-07-13 14:45:00	Pulse High	31.173	14	2019-07-13	31.275	0.276217305757623
2019-07-13 15:00:00	Pulse High	31.173	15	2019-07-13	31.09675	0.0972226825385923
2019-07-13 15:15:00	Pulse High	31.173	15	2019-07-13	31.09675	0.0972226825385923
2019-07-13 15:30:00	Pulse High	31.071	15	2019-07-13	31.09675	0.0972226825385923
2019-07-13 15:45:00	Pulse High	30.97	15	2019-07-13	31.09675	0.0972226825385923
2019-07-13 16:00:00	Pulse High	29.96	16	2019-07-13	30.4895	0.353
2019-07-13 16:15:00	Pulse High	30.666	16	2019-07-13	30.4895	0.353
2019-07-13 16:30:00	Pulse High	30.666	16	2019-07-13	30.4895	0.353
2019-07-13 16:45:00	Pulse High	30.666	16	2019-07-13	30.4895	0.353
2019-07-13 17:00:00	Pulse High	30.767	17	2019-07-13	30.74175	0.0504999999999995
2019-07-13 17:15:00	Pulse High	30.767	17	2019-07-13	30.74175	0.0504999999999995
2019-07-13 17:30:00	Pulse High	30.767	17	2019-07-13	30.74175	0.0504999999999995
2019-07-13 17:45:00	Pulse High	30.666	17	2019-07-13	30.74175	0.0504999999999995
2019-07-13 18:00:00	Pulse High	30.767	18	2019-07-13	30.16225	0.53933500720795
2019-07-13 18:15:00	Pulse High	30.464	18	2019-07-13	30.16225	0.53933500720795
2019-07-13 18:30:00	Pulse High	29.659	18	2019-07-13	30.16225	0.53933500720795
2019-07-13 18:45:00	Pulse High	29.759	18	2019-07-13	30.16225	0.53933500720795
2019-07-13 19:00:00	Pulse High	30.262	19	2019-07-13	30.33775	0.0504999999999995
2019-07-13 19:15:00	Pulse High	30.363	19	2019-07-13	30.33775	0.0504999999999995
2019-07-13 19:30:00	Pulse High	30.363	19	2019-07-13	30.33775	0.0504999999999995
2019-07-13 19:45:00	Pulse High	30.363	19	2019-07-13	30.33775	0.0504999999999995
2019-07-13 20:00:00	Pulse High	30.464	20	2019-07-13	30.23675	0.151499999999999
2019-07-13 20:15:00	Pulse High	30.161	20	2019-07-13	30.23675	0.151499999999999
2019-07-13 20:30:00	Pulse High	30.161	20	2019-07-13	30.23675	0.151499999999999
2019-07-13 20:45:00	Pulse High	30.161	20	2019-07-13	30.23675	0.151499999999999
2019-07-13 21:00:00	Pulse High	30.161	21	2019-07-13	30.136	0.0500000000000007
2019-07-13 21:15:00	Pulse High	30.161	21	2019-07-13	30.136	0.0500000000000007
2019-07-13 21:30:00	Pulse High	30.061	21	2019-07-13	30.136	0.0500000000000007
2019-07-13 21:45:00	Pulse High	30.161	21	2019-07-13	30.136	0.0500000000000007
2019-07-13 22:00:00	Pulse High	30.061	22	2019-07-13	29.96025	0.0820584141531712
2019-07-13 22:15:00	Pulse High	29.86	22	2019-07-13	29.96025	0.0820584141531712
2019-07-13 22:30:00	Pulse High	29.96	22	2019-07-13	29.96025	0.0820584141531712
2019-07-13 22:45:00	Pulse High	29.96	22	2019-07-13	29.96025	0.0820584141531712
2019-07-13 23:00:00	Pulse High	30.061	23	2019-07-13	30.086	0.0500000000000007
2019-07-13 23:15:00	Pulse High	30.061	23	2019-07-13	30.086	0.0500000000000007
2019-07-13 23:30:00	Pulse High	30.061	23	2019-07-13	30.086	0.0500000000000007
2019-07-13 23:45:00	Pulse High	30.161	23	2019-07-13	30.086	0.0500000000000007
2019-07-14 00:00:00	Pulse High	30.161	0	2019-07-14	30.161	0
2019-07-14 00:15:00	Pulse High	30.161	0	2019-07-14	30.161	0
2019-07-14 00:30:00	Pulse High	30.161	0	2019-07-14	30.161	0
2019-07-14 00:45:00	Pulse High	30.161	0	2019-07-14	30.161	0
2019-07-14 01:00:00	Pulse High	29.96	1	2019-07-14	29.96	0
2019-07-14 01:15:00	Pulse High	29.96	1	2019-07-14	29.96	0
2019-07-14 01:30:00	Pulse High	29.96	1	2019-07-14	29.96	0
2019-07-14 01:45:00	Pulse High	29.96	1	2019-07-14	29.96	0
2019-07-14 02:00:00	Pulse High	29.96	2	2019-07-14	30.06075	0.0820584141531712
2019-07-14 02:15:00	Pulse High	30.061	2	2019-07-14	30.06075	0.0820584141531712
2019-07-14 02:30:00	Pulse High	30.061	2	2019-07-14	30.06075	0.0820584141531712
2019-07-14 02:45:00	Pulse High	30.161	2	2019-07-14	30.06075	0.0820584141531712
2019-07-14 03:00:00	Pulse High	30.161	3	2019-07-14	30.161	0
2019-07-14 03:15:00	Pulse High	30.161	3	2019-07-14	30.161	0
2019-07-14 03:30:00	Pulse High	30.161	3	2019-07-14	30.161	0
2019-07-14 03:45:00	Pulse High	30.161	3	2019-07-14	30.161	0
2019-07-14 04:00:00	Pulse High	30.161	4	2019-07-14	30.136	0.0500000000000007
2019-07-14 04:15:00	Pulse High	30.161	4	2019-07-14	30.136	0.0500000000000007
2019-07-14 04:30:00	Pulse High	30.061	4	2019-07-14	30.136	0.0500000000000007
2019-07-14 04:45:00	Pulse High	30.161	4	2019-07-14	30.136	0.0500000000000007
2019-07-14 05:00:00	Pulse High	30.061	5	2019-07-14	30.03575	0.0504999999999995
2019-07-14 05:15:00	Pulse High	30.061	5	2019-07-14	30.03575	0.0504999999999995
2019-07-14 05:30:00	Pulse High	30.061	5	2019-07-14	30.03575	0.0504999999999995
2019-07-14 05:45:00	Pulse High	29.96	5	2019-07-14	30.03575	0.0504999999999995
2019-07-14 06:00:00	Pulse High	30.061	6	2019-07-14	30.3885	0.223464389407649
2019-07-14 06:15:00	Pulse High	30.565	6	2019-07-14	30.3885	0.223464389407649
2019-07-14 06:30:00	Pulse High	30.464	6	2019-07-14	30.3885	0.223464389407649
2019-07-14 06:45:00	Pulse High	30.464	6	2019-07-14	30.3885	0.223464389407649
2019-07-14 07:00:00	Pulse High	30.464	7	2019-07-14	30.38825	0.0504999999999995
2019-07-14 07:15:00	Pulse High	30.363	7	2019-07-14	30.38825	0.0504999999999995
2019-07-14 07:30:00	Pulse High	30.363	7	2019-07-14	30.38825	0.0504999999999995
2019-07-14 07:45:00	Pulse High	30.363	7	2019-07-14	30.38825	0.0504999999999995
2019-07-14 08:00:00	Pulse High	30.363	8	2019-07-14	30.81825	0.314504239505077
2019-07-14 08:15:00	Pulse High	30.869	8	2019-07-14	30.81825	0.314504239505077
2019-07-14 08:30:00	Pulse High	31.071	8	2019-07-14	30.81825	0.314504239505077
2019-07-14 08:45:00	Pulse High	30.97	8	2019-07-14	30.81825	0.314504239505077
2019-07-14 09:00:00	Pulse High	30.97	9	2019-07-14	30.89425	0.0504999999999995
2019-07-14 09:15:00	Pulse High	30.869	9	2019-07-14	30.89425	0.0504999999999995
2019-07-14 09:30:00	Pulse High	30.869	9	2019-07-14	30.89425	0.0504999999999995
2019-07-14 09:45:00	Pulse High	30.869	9	2019-07-14	30.89425	0.0504999999999995
2019-07-14 10:00:00	Pulse High	30.869	10	2019-07-14	31.0715	0.14330736198814
2019-07-14 10:15:00	Pulse High	31.173	10	2019-07-14	31.0715	0.14330736198814
2019-07-14 10:30:00	Pulse High	31.173	10	2019-07-14	31.0715	0.14330736198814
2019-07-14 10:45:00	Pulse High	31.071	10	2019-07-14	31.0715	0.14330736198814
2019-07-14 11:00:00	Pulse High	30.97	11	2019-07-14	31.046	0.0971356439899038
2019-07-14 11:15:00	Pulse High	30.97	11	2019-07-14	31.046	0.0971356439899038
2019-07-14 11:30:00	Pulse High	31.173	11	2019-07-14	31.046	0.0971356439899038
2019-07-14 11:45:00	Pulse High	31.071	11	2019-07-14	31.046	0.0971356439899038
2019-07-14 12:00:00	Pulse High	30.97	12	2019-07-14	31.40275	0.292479486460162
2019-07-14 12:15:00	Pulse High	31.581	12	2019-07-14	31.40275	0.292479486460162
2019-07-14 12:30:00	Pulse High	31.581	12	2019-07-14	31.40275	0.292479486460162
2019-07-14 12:45:00	Pulse High	31.479	12	2019-07-14	31.40275	0.292479486460162
[truncated: 944 more rows]
