# Supplementary material for: Expression plasticity regulates intraspecific variation in the acclimatization potential of a reef-building coral
Source: Nat Commun. 2022 Aug 15;13:4790. doi: 10.1038/s41467-022-32452-4 (PMC9378650; doi:10.1038/s41467-022-32452-4)
Supplement: Supplementary file 4 — Source Data [file 41467_2022_32452_MOESM4_ESM.zip › source_data/fs1.txt]

date_time	Tank_6	Tank_7	temp
2019-11-14 10:00:00	28.655	28.258	28.4565
2019-11-14 10:15:00	28.754	28.258	28.506
2019-11-14 10:30:00	28.853	28.357	28.605
2019-11-14 10:45:00	28.754	28.456	28.605
2019-11-14 11:00:00	28.655	28.258	28.4565
2019-11-14 11:15:00	28.754	28.357	28.5555
2019-11-14 11:30:00	28.655	28.357	28.506
2019-11-14 11:45:00	28.655	28.357	28.506
2019-11-14 12:00:00	28.953	28.555	28.754
2019-11-14 12:15:00	28.953	28.555	28.754
2019-11-14 12:30:00	28.853	28.655	28.754
2019-11-14 12:45:00	28.754	28.555	28.6545
2019-11-14 13:00:00	28.953	28.754	28.8535
2019-11-14 13:15:00	29.053	28.853	28.953
2019-11-14 13:30:00	28.853	28.754	28.8035
2019-11-14 13:45:00	28.754	28.555	28.6545
2019-11-14 14:00:00	28.853	28.655	28.754
2019-11-14 14:15:00	28.853	28.655	28.754
2019-11-14 14:30:00	28.853	28.655	28.754
2019-11-14 14:45:00	28.853	28.754	28.8035
2019-11-14 15:00:00	28.853	28.754	28.8035
2019-11-14 15:15:00	28.853	28.655	28.754
2019-11-14 15:30:00	28.754	28.655	28.7045
2019-11-14 15:45:00	28.754	28.555	28.6545
2019-11-14 16:00:00	28.754	28.555	28.6545
2019-11-14 16:15:00	28.953	28.456	28.7045
2019-11-14 16:30:00	28.953	28.456	28.7045
2019-11-14 16:45:00	28.853	28.655	28.754
2019-11-14 17:00:00	28.754	28.555	28.6545
2019-11-14 17:15:00	28.953	28.456	28.7045
2019-11-14 17:30:00	28.853	28.655	28.754
2019-11-14 17:45:00	28.754	28.555	28.6545
2019-11-14 18:00:00	28.953	28.456	28.7045
2019-11-14 18:15:00	28.853	28.655	28.754
2019-11-14 18:30:00	28.754	28.655	28.7045
2019-11-14 18:45:00	28.953	28.555	28.754
2019-11-14 19:00:00	28.853	28.456	28.6545
2019-11-14 19:15:00	28.853	28.754	28.8035
2019-11-14 19:30:00	28.953	28.655	28.804
2019-11-14 19:45:00	28.853	28.555	28.704
2019-11-14 20:00:00	29.053	28.754	28.9035
2019-11-14 20:15:00	28.953	28.655	28.804
2019-11-14 20:30:00	29.152	28.555	28.8535
2019-11-14 20:45:00	28.953	28.754	28.8535
2019-11-14 21:00:00	29.152	28.655	28.9035
2019-11-14 21:15:00	29.053	28.853	28.953
2019-11-14 21:30:00	29.152	28.754	28.953
2019-11-14 21:45:00	29.053	28.754	28.9035
2019-11-14 22:00:00	29.252	28.853	29.0525
2019-11-14 22:15:00	29.053	28.754	28.9035
2019-11-14 22:30:00	29.252	28.853	29.0525
2019-11-14 22:45:00	29.053	28.754	28.9035
2019-11-14 23:00:00	29.252	28.953	29.1025
2019-11-14 23:15:00	29.053	28.853	28.953
2019-11-14 23:30:00	29.252	28.953	29.1025
2019-11-14 23:45:00	29.152	28.853	29.0025
2019-11-15 00:00:00	29.252	28.953	29.1025
2019-11-15 00:15:00	29.352	28.953	29.1525
2019-11-15 00:30:00	29.252	28.853	29.0525
2019-11-15 00:45:00	29.352	28.953	29.1525
2019-11-15 01:00:00	29.252	28.853	29.0525
2019-11-15 01:15:00	29.352	28.953	29.1525
2019-11-15 01:30:00	29.152	28.853	29.0025
2019-11-15 01:45:00	29.352	28.953	29.1525
2019-11-15 02:00:00	29.352	29.053	29.2025
2019-11-15 02:15:00	29.352	29.053	29.2025
2019-11-15 02:30:00	29.452	29.053	29.2525
2019-11-15 02:45:00	29.252	29.053	29.1525
2019-11-15 03:00:00	29.352	29.152	29.252
2019-11-15 03:15:00	29.452	29.053	29.2525
2019-11-15 03:30:00	29.352	29.152	29.252
2019-11-15 03:45:00	29.452	29.053	29.2525
2019-11-15 04:00:00	29.452	29.152	29.302
2019-11-15 04:15:00	29.352	29.053	29.2025
2019-11-15 04:30:00	29.552	29.152	29.352
2019-11-15 04:45:00	29.452	29.152	29.302
2019-11-15 05:00:00	29.452	29.152	29.302
2019-11-15 05:15:00	29.552	29.252	29.402
2019-11-15 05:30:00	29.352	29.053	29.2025
2019-11-15 05:45:00	29.452	29.252	29.352
2019-11-15 06:00:00	29.652	29.252	29.452
2019-11-15 06:15:00	29.452	29.152	29.302
2019-11-15 06:30:00	29.552	29.352	29.452
2019-11-15 06:45:00	29.652	29.152	29.402
2019-11-15 07:00:00	29.452	29.352	29.402
2019-11-15 07:15:00	29.552	29.152	29.352
2019-11-15 07:30:00	29.652	29.352	29.502
2019-11-15 07:45:00	29.452	29.252	29.352
2019-11-15 08:00:00	29.652	29.352	29.502
2019-11-15 08:15:00	29.752	29.352	29.552
2019-11-15 08:30:00	29.652	29.352	29.502
2019-11-15 08:45:00	29.752	29.552	29.652
2019-11-15 09:00:00	29.652	29.452	29.552
2019-11-15 09:15:00	29.752	29.352	29.552
2019-11-15 09:30:00	29.652	29.552	29.602
2019-11-15 09:45:00	29.953	29.452	29.7025
2019-11-15 10:00:00	29.752	29.552	29.652
2019-11-15 10:15:00	29.953	29.552	29.7525
2019-11-15 10:30:00	29.853	29.552	29.7025
2019-11-15 10:45:00	30.054	29.752	29.903
2019-11-15 11:00:00	29.853	29.652	29.7525
2019-11-15 11:15:00	29.953	29.552	29.7525
2019-11-15 11:30:00	29.953	29.552	29.7525
2019-11-15 11:45:00	29.752	29.752	29.752
2019-11-15 12:00:00	29.953	29.652	29.8025
2019-11-15 12:15:00	29.853	29.652	29.7525
2019-11-15 12:30:00	29.853	29.552	29.7025
2019-11-15 12:45:00	29.953	29.752	29.8525
2019-11-15 13:00:00	29.853	29.752	29.8025
2019-11-15 13:15:00	30.054	29.652	29.853
2019-11-15 13:30:00	29.953	29.552	29.7525
2019-11-15 13:45:00	29.752	29.652	29.702
2019-11-15 14:00:00	29.953	29.652	29.8025
2019-11-15 14:15:00	29.853	29.552	29.7025
2019-11-15 14:30:00	30.054	29.752	29.903
2019-11-15 14:45:00	29.953	29.752	29.8525
2019-11-15 15:00:00	29.853	29.652	29.7525
2019-11-15 15:15:00	30.054	29.652	29.853
2019-11-15 15:30:00	29.953	29.752	29.8525
2019-11-15 15:45:00	30.054	29.752	29.903
2019-11-15 16:00:00	29.953	29.652	29.8025
2019-11-15 16:15:00	30.054	29.752	29.903
2019-11-15 16:30:00	29.953	29.652	29.8025
2019-11-15 16:45:00	29.953	29.552	29.7525
2019-11-15 17:00:00	30.054	29.752	29.903
2019-11-15 17:15:00	30.054	29.652	29.853
2019-11-15 17:30:00	29.953	29.752	29.8525
2019-11-15 17:45:00	30.054	29.752	29.903
2019-11-15 18:00:00	29.953	29.552	29.7525
2019-11-15 18:15:00	30.154	29.752	29.953
2019-11-15 18:30:00	29.953	29.652	29.8025
2019-11-15 18:45:00	30.154	29.752	29.953
2019-11-15 19:00:00	29.953	29.652	29.8025
2019-11-15 19:15:00	30.154	29.853	30.0035
2019-11-15 19:30:00	29.953	29.752	29.8525
2019-11-15 19:45:00	30.054	29.853	29.9535
2019-11-15 20:00:00	30.154	29.752	29.953
2019-11-15 20:15:00	30.054	29.853	29.9535
2019-11-15 20:30:00	30.154	29.752	29.953
2019-11-15 20:45:00	30.054	29.853	29.9535
2019-11-15 21:00:00	30.154	29.752	29.953
2019-11-15 21:15:00	30.255	29.853	30.054
2019-11-15 21:30:00	30.054	29.752	29.903
2019-11-15 21:45:00	30.154	29.853	30.0035
2019-11-15 22:00:00	30.255	29.752	30.0035
2019-11-15 22:15:00	30.054	29.853	29.9535
2019-11-15 22:30:00	30.255	29.953	30.104
2019-11-15 22:45:00	30.255	29.853	30.054
2019-11-15 23:00:00	30.154	29.953	30.0535
2019-11-15 23:15:00	30.255	29.752	30.0035
2019-11-15 23:30:00	30.255	29.853	30.054
2019-11-15 23:45:00	30.154	29.953	30.0535
2019-11-16 00:00:00	30.255	29.853	30.054
2019-11-16 00:15:00	30.356	29.953	30.1545
2019-11-16 00:30:00	30.154	29.853	30.0035
2019-11-16 00:45:00	30.255	29.953	30.104
2019-11-16 01:00:00	30.356	29.953	30.1545
2019-11-16 01:15:00	30.154	29.953	30.0535
2019-11-16 01:30:00	30.255	30.054	30.1545
2019-11-16 01:45:00	30.356	29.853	30.1045
2019-11-16 02:00:00	30.154	29.953	30.0535
2019-11-16 02:15:00	30.255	29.953	30.104
2019-11-16 02:30:00	30.356	29.953	30.1545
2019-11-16 02:45:00	30.154	30.054	30.104
2019-11-16 03:00:00	30.255	29.853	30.054
2019-11-16 03:15:00	30.356	30.054	30.205
2019-11-16 03:30:00	30.154	30.054	30.104
2019-11-16 03:45:00	30.255	29.953	30.104
2019-11-16 04:00:00	30.356	30.054	30.205
2019-11-16 04:15:00	30.356	29.953	30.1545
2019-11-16 04:30:00	30.255	30.054	30.1545
2019-11-16 04:45:00	30.356	30.154	30.255
2019-11-16 05:00:00	30.457	29.953	30.205
2019-11-16 05:15:00	30.255	30.054	30.1545
2019-11-16 05:30:00	30.356	30.154	30.255
2019-11-16 05:45:00	30.457	30.054	30.2555
2019-11-16 06:00:00	30.356	30.154	30.255
2019-11-16 06:15:00	30.356	30.054	30.205
2019-11-16 06:30:00	30.457	30.054	30.2555
2019-11-16 06:45:00	30.457	30.154	30.3055
2019-11-16 07:00:00	30.356	30.054	30.205
2019-11-16 07:15:00	30.457	30.154	30.3055
2019-11-16 07:30:00	30.457	30.154	30.3055
2019-11-16 07:45:00	30.356	30.054	30.205
2019-11-16 08:00:00	30.457	30.154	30.3055
2019-11-16 08:15:00	30.558	30.154	30.356
2019-11-16 08:30:00	30.356	30.154	30.255
2019-11-16 08:45:00	30.457	30.255	30.356
2019-11-16 09:00:00	30.558	30.154	30.356
2019-11-16 09:15:00	30.457	30.255	30.356
2019-11-16 09:30:00	30.457	30.255	30.356
2019-11-16 09:45:00	30.659	30.154	30.4065
2019-11-16 10:00:00	30.457	30.255	30.356
2019-11-16 10:15:00	30.558	30.154	30.356
2019-11-16 10:30:00	30.558	30.356	30.457
2019-11-16 10:45:00	30.558	30.154	30.356
2019-11-16 11:00:00	30.659	30.356	30.5075
2019-11-16 11:15:00	30.457	30.154	30.3055
2019-11-16 11:30:00	30.558	30.356	30.457
2019-11-16 11:45:00	30.659	30.154	30.4065
2019-11-16 12:00:00	30.457	30.356	30.4065
2019-11-16 12:15:00	30.659	30.356	30.5075
2019-11-16 12:30:00	30.558	30.356	30.457
2019-11-16 12:45:00	30.659	30.255	30.457
2019-11-16 13:00:00	30.659	30.356	30.5075
2019-11-16 13:15:00	30.659	30.255	30.457
2019-11-16 13:30:00	30.862	30.558	30.71
2019-11-16 13:45:00	30.659	30.356	30.5075
2019-11-16 14:00:00	30.76	30.356	30.558
2019-11-16 14:15:00	30.659	30.558	30.6085
2019-11-16 14:30:00	30.862	30.457	30.6595
2019-11-16 14:45:00	30.659	30.356	30.5075
2019-11-16 15:00:00	30.76	30.457	30.6085
2019-11-16 15:15:00	30.659	30.255	30.457
2019-11-16 15:30:00	30.76	30.457	30.6085
2019-11-16 15:45:00	30.558	30.356	30.457
2019-11-16 16:00:00	30.76	30.457	30.6085
2019-11-16 16:15:00	30.558	30.356	30.457
2019-11-16 16:30:00	30.659	30.457	30.558
2019-11-16 16:45:00	30.76	30.356	30.558
2019-11-16 17:00:00	30.558	30.457	30.5075
2019-11-16 17:15:00	30.659	30.255	30.457
2019-11-16 17:30:00	30.659	30.457	30.558
2019-11-16 17:45:00	30.659	30.255	30.457
2019-11-16 18:00:00	30.76	30.457	30.6085
2019-11-16 18:15:00	30.558	30.356	30.457
2019-11-16 18:30:00	30.659	30.457	30.558
2019-11-16 19:15:00	30.457	30.356	30.4065
2019-11-16 19:30:00	30.558	30.356	30.457
2019-11-16 19:45:00	30.659	30.457	30.558
2019-11-16 20:30:00	30.659	30.457	30.558
2019-11-16 20:45:00	30.659	30.457	30.558
2019-11-16 21:00:00	30.76	30.356	30.558
2019-11-16 21:15:00	30.76	30.457	30.6085
2019-11-16 21:30:00	30.862	30.558	30.71
2019-11-16 21:45:00	30.659	30.356	30.5075
2019-11-16 22:00:00	30.659	30.457	30.558
2019-11-16 22:15:00	30.76	30.558	30.659
2019-11-16 22:30:00	30.862	30.356	30.609
2019-11-16 22:45:00	30.862	30.457	30.6595
2019-11-16 23:00:00	30.76	30.558	30.659
2019-11-16 23:15:00	30.76	30.356	30.558
2019-11-16 23:30:00	30.862	30.457	30.6595
2019-11-16 23:45:00	30.862	30.558	30.71
2019-11-17 00:00:00	30.76	30.457	30.6085
2019-11-17 00:15:00	30.76	30.558	30.659
2019-11-17 00:30:00	30.76	30.558	30.659
2019-11-17 00:45:00	30.862	30.457	30.6595
2019-11-17 01:00:00	30.862	30.457	30.6595
2019-11-17 01:15:00	30.963	30.558	30.7605
2019-11-17 01:30:00	30.76	30.558	30.659
2019-11-17 01:45:00	30.76	30.457	30.6085
2019-11-17 02:00:00	30.862	30.558	30.71
2019-11-17 02:15:00	30.963	30.659	30.811
2019-11-17 02:30:00	30.963	30.457	30.71
2019-11-17 02:45:00	30.862	30.558	30.71
2019-11-17 03:00:00	30.76	30.558	30.659
2019-11-17 03:15:00	30.76	30.659	30.7095
2019-11-17 03:30:00	30.862	30.457	30.6595
2019-11-17 03:45:00	30.862	30.558	30.71
2019-11-17 04:00:00	30.963	30.659	30.811
2019-11-17 04:15:00	30.963	30.558	30.7605
2019-11-17 04:30:00	30.963	30.558	30.7605
2019-11-17 04:45:00	30.862	30.659	30.7605
2019-11-17 05:00:00	30.862	30.659	30.7605
2019-11-17 05:15:00	30.862	30.558	30.71
2019-11-17 05:30:00	30.963	30.659	30.811
2019-11-17 05:45:00	31.064	30.659	30.8615
2019-11-17 06:00:00	30.963	30.558	30.7605
2019-11-17 06:15:00	30.862	30.659	30.7605
2019-11-17 06:30:00	30.862	30.76	30.811
2019-11-17 06:45:00	30.963	30.558	30.7605
2019-11-17 07:00:00	30.963	30.659	30.811
2019-11-17 07:15:00	31.064	30.76	30.912
2019-11-17 07:30:00	31.064	30.659	30.8615
2019-11-17 07:45:00	30.963	30.659	30.811
2019-11-17 08:00:00	30.862	30.76	30.811
2019-11-17 08:15:00	30.963	30.659	30.811
2019-11-17 08:30:00	31.064	30.659	30.8615
2019-11-17 08:45:00	31.064	30.862	30.963
2019-11-17 09:00:00	30.963	30.659	30.811
2019-11-17 09:15:00	31.064	30.862	30.963
2019-11-17 09:30:00	31.268	30.659	30.9635
2019-11-17 09:45:00	31.166	30.76	30.963
2019-11-17 10:00:00	31.064	30.862	30.963
2019-11-17 10:15:00	31.166	30.862	31.014
2019-11-17 10:30:00	31.268	30.862	31.065
2019-11-17 10:45:00	31.064	30.76	30.912
2019-11-17 11:00:00	31.064	30.862	30.963
2019-11-17 11:15:00	31.166	30.76	30.963
2019-11-17 11:30:00	30.963	30.659	30.811
2019-11-17 11:45:00	31.064	30.76	30.912
2019-11-17 12:00:00	31.166	30.862	31.014
2019-11-17 12:15:00	31.268	30.862	31.065
2019-11-17 12:30:00	31.166	30.76	30.963
2019-11-17 12:45:00	31.064	30.862	30.963
2019-11-17 13:00:00	31.064	30.862	30.963
2019-11-17 13:15:00	31.166	30.862	31.014
2019-11-17 13:30:00	31.268	30.963	31.1155
2019-11-17 13:45:00	31.166	30.862	31.014
2019-11-17 14:00:00	31.268	30.862	31.065
2019-11-17 14:15:00	31.166	31.268	31.217
2019-11-17 14:30:00	31.268	31.166	31.217
2019-11-17 14:45:00	31.268	31.166	31.217
2019-11-17 15:00:00	31.166	31.166	31.166
2019-11-17 15:15:00	31.166	30.963	31.0645
2019-11-17 15:30:00	31.268	30.862	31.065
2019-11-17 15:45:00	31.166	30.963	31.0645
2019-11-17 16:00:00	31.064	30.76	30.912
2019-11-17 16:15:00	31.064	30.862	30.963
2019-11-17 16:30:00	31.166	30.963	31.0645
2019-11-17 16:45:00	31.166	30.862	31.014
2019-11-17 17:00:00	31.268	30.76	31.014
2019-11-17 17:15:00	31.268	30.862	31.065
2019-11-17 17:30:00	31.268	30.963	31.1155
2019-11-17 17:45:00	31.268	30.963	31.1155
2019-11-17 18:00:00	31.166	30.76	30.963
2019-11-17 18:15:00	31.166	30.76	30.963
2019-11-17 18:30:00	31.166	30.862	31.014
2019-11-17 18:45:00	31.166	30.963	31.0645
2019-11-17 19:00:00	31.268	30.963	31.1155
2019-11-17 19:15:00	31.166	30.862	31.014
2019-11-17 19:30:00	31.166	30.862	31.014
2019-11-17 19:45:00	31.166	30.862	31.014
2019-11-17 20:00:00	31.166	30.963	31.0645
2019-11-17 20:15:00	31.166	30.963	31.0645
2019-11-17 20:30:00	31.166	30.862	31.014
2019-11-17 20:45:00	31.166	30.862	31.014
2019-11-17 21:00:00	31.268	30.963	31.1155
2019-11-17 21:15:00	31.268	30.963	31.1155
2019-11-17 21:30:00	31.37	30.862	31.116
2019-11-17 21:45:00	31.268	30.862	31.065
2019-11-17 22:00:00	31.166	30.963	31.0645
2019-11-17 22:15:00	31.268	31.064	31.166
2019-11-17 22:30:00	31.37	30.963	31.1665
2019-11-17 22:45:00	31.268	30.862	31.065
2019-11-17 23:00:00	31.166	30.963	31.0645
2019-11-17 23:15:00	31.268	30.963	31.1155
2019-11-17 23:30:00	31.268	31.064	31.166
2019-11-17 23:45:00	31.37	30.862	31.116
2019-11-18 00:00:00	31.37	30.963	31.1665
2019-11-18 00:15:00	31.37	30.963	31.1665
2019-11-18 00:30:00	31.37	31.064	31.217
2019-11-18 00:45:00	31.268	31.064	31.166
2019-11-18 01:00:00	31.37	30.862	31.116
2019-11-18 01:15:00	31.268	30.963	31.1155
2019-11-18 01:30:00	31.268	31.064	31.166
2019-11-18 01:45:00	31.268	31.064	31.166
2019-11-18 02:00:00	31.268	31.064	31.166
2019-11-18 02:15:00	31.268	30.862	31.065
2019-11-18 02:30:00	31.268	30.963	31.1155
2019-11-18 02:45:00	31.268	31.064	31.166
2019-11-18 03:00:00	31.268	31.064	31.166
2019-11-18 03:15:00	31.268	31.064	31.166
2019-11-18 03:30:00	31.268	31.064	31.166
2019-11-18 03:45:00	31.268	30.963	31.1155
2019-11-18 04:00:00	31.268	30.963	31.1155
2019-11-18 04:15:00	31.268	31.064	31.166
2019-11-18 04:30:00	31.268	31.064	31.166
2019-11-18 04:45:00	31.268	31.166	31.217
2019-11-18 05:00:00	31.37	31.064	31.217
2019-11-18 05:15:00	31.37	30.963	31.1665
2019-11-18 05:30:00	31.37	31.064	31.217
2019-11-18 05:45:00	31.472	31.064	31.268
2019-11-18 06:00:00	31.37	31.166	31.268
2019-11-18 06:15:00	31.37	31.064	31.217
2019-11-18 06:30:00	31.37	30.963	31.1665
2019-11-18 06:45:00	31.472	31.064	31.268
2019-11-18 07:00:00	31.37	31.166	31.268
2019-11-18 07:15:00	31.37	31.166	31.268
2019-11-18 07:30:00	31.37	31.064	31.217
2019-11-18 07:45:00	31.472	31.064	31.268
2019-11-18 08:00:00	31.574	31.166	31.37
2019-11-18 08:15:00	31.574	31.268	31.421
2019-11-18 08:30:00	31.472	31.064	31.268
2019-11-18 08:45:00	31.472	31.064	31.268
2019-11-18 09:00:00	31.37	31.268	31.319
2019-11-18 09:30:00	31.472	30.963	31.2175
2019-11-18 09:45:00	31.574	31.268	31.421
2019-11-18 10:00:00	31.676	31.37	31.523
2019-11-18 10:15:00	31.574	31.268	31.421
2019-11-18 10:30:00	31.574	31.268	31.421
2019-11-18 10:45:00	31.676	31.37	31.523
2019-11-18 11:00:00	31.983	31.472	31.7275
2019-11-18 11:15:00	31.778	31.676	31.727
2019-11-18 11:30:00	31.778	31.166	31.472
2019-11-18 11:45:00	31.88	31.37	31.625
2019-11-18 12:00:00	31.676	31.166	31.421
2019-11-18 12:15:00	31.983	31.676	31.8295
2019-11-18 12:30:00	31.574	31.983	31.7785
2019-11-18 12:45:00	31.574	31.37	31.472
2019-11-18 13:00:00	31.778	31.472	31.625
2019-11-18 13:15:00	31.983	31.268	31.6255
2019-11-18 13:30:00	31.574	31.472	31.523
2019-11-18 13:45:00	31.88	31.676	31.778
2019-11-18 14:00:00	31.676	31.472	31.574
2019-11-18 14:15:00	31.472	31.472	31.472
2019-11-18 14:30:00	31.574	31.37	31.472
2019-11-18 14:45:00	31.676	31.268	31.472
2019-11-18 15:00:00	31.472	31.268	31.37
2019-11-18 15:15:00	31.574	31.472	31.523
2019-11-18 15:30:00	31.676	31.268	31.472
2019-11-18 15:45:00	31.676	31.268	31.472
2019-11-18 16:00:00	31.472	31.37	31.421
2019-11-18 16:15:00	31.574	31.268	31.421
2019-11-18 16:30:00	31.574	31.37	31.472
2019-11-18 16:45:00	31.676	31.166	31.421
2019-11-18 17:00:00	31.574	31.268	31.421
2019-11-18 17:15:00	31.574	31.37	31.472
2019-11-18 17:30:00	31.676	31.166	31.421
2019-11-18 17:45:00	31.472	31.166	31.319
2019-11-18 18:00:00	31.574	31.268	31.421
2019-11-18 18:15:00	31.676	31.268	31.472
2019-11-18 18:45:00	31.574	31.268	31.421
2019-11-18 19:00:00	31.676	31.166	31.421
2019-11-18 19:15:00	31.472	31.268	31.37
2019-11-18 19:30:00	31.574	31.268	31.421
2019-11-18 19:45:00	31.574	31.37	31.472
2019-11-18 20:00:00	31.676	31.37	31.523
2019-11-18 20:15:00	31.676	31.268	31.472
2019-11-18 20:30:00	31.574	31.166	31.37
2019-11-18 20:45:00	31.574	31.268	31.421
2019-11-18 21:00:00	31.472	31.37	31.421
2019-11-18 21:15:00	31.574	31.37	31.472
2019-11-18 21:30:00	31.574	31.37	31.472
2019-11-18 21:45:00	31.574	31.268	31.421
2019-11-18 22:00:00	31.676	31.268	31.472
2019-11-18 22:15:00	31.676	31.37	31.523
2019-11-18 22:30:00	31.676	31.37	31.523
2019-11-18 22:45:00	31.574	31.37	31.472
2019-11-18 23:00:00	31.574	31.268	31.421
2019-11-18 23:15:00	31.574	31.268	31.421
2019-11-18 23:30:00	31.676	31.37	31.523
2019-11-19 23:45:00	31.676	31.37	31.523
2019-11-19 00:00:00	31.676	31.37	31.523
2019-11-19 00:15:00	31.778	31.268	31.523
2019-11-19 00:30:00	31.676	31.268	31.472
2019-11-19 00:45:00	31.574	31.37	31.472
2019-11-19 01:00:00	31.574	31.472	31.523
2019-11-19 01:15:00	31.676	31.37	31.523
2019-11-19 01:30:00	31.676	31.268	31.472
2019-11-19 01:45:00	31.778	31.37	31.574
2019-11-19 02:00:00	31.778	31.37	31.574
2019-11-19 02:15:00	31.778	31.472	31.625
2019-11-19 02:30:00	31.676	31.472	31.574
2019-11-19 02:45:00	31.676	31.472	31.574
2019-11-19 03:00:00	31.778	31.37	31.574
2019-11-19 03:15:00	31.778	31.268	31.523
2019-11-19 03:30:00	31.676	31.37	31.523
2019-11-19 03:45:00	31.778	31.472	31.625
2019-11-19 04:00:00	31.778	31.472	31.625
2019-11-19 04:15:00	31.778	31.472	31.625
2019-11-19 04:30:00	31.778	31.472	31.625
2019-11-19 04:45:00	31.778	31.472	31.625
2019-11-19 05:00:00	31.778	31.37	31.574
2019-11-19 05:15:00	31.778	31.268	31.523
2019-11-19 05:30:00	31.778	31.37	31.574
2019-11-19 05:45:00	31.778	31.37	31.574
2019-11-19 06:00:00	31.778	31.472	31.625
2019-11-19 06:15:00	31.676	31.472	31.574
2019-11-19 06:30:00	31.676	31.472	31.574
2019-11-19 06:45:00	31.676	31.472	31.574
2019-11-19 07:00:00	31.778	31.472	31.625
2019-11-19 07:15:00	31.778	31.472	31.625
2019-11-19 07:30:00	31.778	31.37	31.574
2019-11-19 07:45:00	31.778	31.37	31.574
2019-11-19 08:00:00	31.778	31.37	31.574
2019-11-19 08:15:00	31.88	31.472	31.676
2019-11-19 08:30:00	31.88	31.472	31.676
2019-11-19 08:45:00	31.88	31.574	31.727
2019-11-19 09:00:00	31.88	31.574	31.727
2019-11-19 09:15:00	31.778	31.574	31.676
2019-11-19 09:30:00	31.88	31.574	31.727
2019-11-19 09:45:00	32.086	31.574	31.83
2019-11-19 10:00:00	31.88	31.574	31.727
2019-11-19 10:15:00	31.88	31.472	31.676
2019-11-19 10:30:00	31.983	31.574	31.7785
2019-11-19 10:45:00	31.88	31.676	31.778
2019-11-19 11:00:00	32.086	31.676	31.881
2019-11-19 11:15:00	32.086	31.88	31.983
2019-11-19 11:30:00	32.291	31.778	32.0345
2019-11-19 11:45:00	32.188	31.88	32.034
2019-11-19 12:00:00	32.188	31.983	32.0855
2019-11-19 12:15:00	32.291	32.086	32.1885
2019-11-19 12:30:00	31.983	31.676	31.8295
2019-11-19 12:45:00	31.88	31.778	31.829
2019-11-19 13:00:00	31.88	31.778	31.829
2019-11-19 13:15:00	32.188	31.778	31.983
2019-11-19 13:30:00	31.983	31.676	31.8295
2019-11-19 13:45:00	31.88	31.676	31.778
2019-11-19 14:00:00	31.88	31.574	31.727
2019-11-19 14:15:00	31.983	31.676	31.8295
2019-11-19 14:30:00	31.983	31.472	31.7275
2019-11-19 14:45:00	31.778	31.574	31.676
2019-11-19 15:00:00	31.778	31.676	31.727
2019-11-19 15:15:00	31.88	31.472	31.676
2019-11-19 15:30:00	31.983	31.574	31.7785
2019-11-19 15:45:00	31.778	31.676	31.727
2019-11-19 16:00:00	31.778	31.472	31.625
2019-11-19 16:15:00	31.983	31.574	31.7785
2019-11-19 16:30:00	31.778	31.676	31.727
2019-11-19 16:45:00	31.983	31.574	31.7785
2019-11-19 17:00:00	31.983	31.574	31.7785
2019-11-19 17:15:00	31.778	31.676	31.727
2019-11-19 17:30:00	31.88	31.472	31.676
2019-11-19 17:45:00	31.983	31.574	31.7785
2019-11-19 18:00:00	31.983	31.574	31.7785
2019-11-19 18:15:00	31.778	31.676	31.727
2019-11-19 18:30:00	31.88	31.574	31.727
2019-11-19 18:45:00	31.983	31.472	31.7275
2019-11-19 19:00:00	31.983	31.574	31.7785
2019-11-19 19:15:00	31.88	31.574	31.727
2019-11-19 19:30:00	31.88	31.676	31.778
2019-11-19 19:45:00	31.983	31.574	31.7785
2019-11-19 20:00:00	31.983	31.472	31.7275
2019-11-19 20:15:00	31.88	31.574	31.727
2019-11-19 20:30:00	31.88	31.676	31.778
2019-11-19 20:45:00	31.88	31.676	31.778
2019-11-19 21:00:00	31.983	31.574	31.7785
2019-11-19 21:15:00	31.983	31.472	31.7275
2019-11-19 21:30:00	31.88	31.574	31.727
2019-11-19 21:45:00	31.88	31.676	31.778
2019-11-19 22:00:00	31.983	31.676	31.8295
2019-11-19 22:15:00	31.88	31.574	31.727
2019-11-19 22:30:00	31.778	31.574	31.676
2019-11-19 22:45:00	31.88	31.574	31.727
2019-11-19 23:00:00	31.983	31.574	31.7785
2019-11-19 23:15:00	31.983	31.574	31.7785
2019-11-19 23:30:00	31.88	31.574	31.727
2019-11-20 23:45:00	31.88	31.676	31.778
2019-11-20 00:00:00	31.983	31.676	31.8295
2019-11-20 00:15:00	31.88	31.574	31.727
2019-11-20 00:30:00	31.983	31.574	31.7785
2019-11-20 00:45:00	31.88	31.676	31.778
2019-11-20 01:00:00	32.086	31.676	31.881
2019-11-20 01:15:00	31.88	31.574	31.727
2019-11-20 01:30:00	31.983	31.574	31.7785
2019-11-20 01:45:00	31.983	31.676	31.8295
2019-11-20 02:00:00	31.88	31.676	31.778
2019-11-20 02:15:00	31.88	31.676	31.778
2019-11-20 02:30:00	31.983	31.574	31.7785
2019-11-20 02:45:00	32.086	31.574	31.83
2019-11-20 03:00:00	31.983	31.676	31.8295
2019-11-20 03:15:00	31.88	31.676	31.778
2019-11-20 03:30:00	31.88	31.778	31.829
2019-11-20 03:45:00	31.88	31.676	31.778
2019-11-20 04:00:00	31.88	31.574	31.727
2019-11-20 04:15:00	31.88	31.574	31.727
2019-11-20 04:30:00	31.983	31.574	31.7785
2019-11-20 04:45:00	31.983	31.676	31.8295
2019-11-20 05:00:00	31.983	31.778	31.8805
2019-11-20 05:15:00	32.086	31.778	31.932
2019-11-20 05:30:00	31.983	31.676	31.8295
2019-11-20 05:45:00	31.983	31.574	31.7785
2019-11-20 06:00:00	31.88	31.574	31.727
2019-11-20 06:15:00	31.983	31.676	31.8295
2019-11-20 06:30:00	31.983	31.676	31.8295
2019-11-20 06:45:00	32.086	31.778	31.932
2019-11-20 07:00:00	32.086	31.778	31.932
2019-11-20 07:15:00	32.086	31.778	31.932
2019-11-20 07:30:00	31.983	31.676	31.8295
2019-11-20 07:45:00	31.983	31.676	31.8295
2019-11-20 08:00:00	32.086	31.778	31.932
2019-11-20 08:15:00	32.086	31.88	31.983
2019-11-20 08:30:00	31.983	31.676	31.8295
2019-11-20 08:45:00	32.086	31.778	31.932
2019-11-20 09:00:00	31.983	31.88	31.9315
2019-11-20 09:15:00	32.188	31.778	31.983
2019-11-20 09:30:00	31.983	31.778	31.8805
2019-11-20 09:45:00	32.188	31.88	32.034
2019-11-20 10:00:00	32.394	31.88	32.137
2019-11-20 10:15:00	32.188	31.88	32.034
2019-11-20 10:30:00	31.983	31.88	31.9315
2019-11-20 10:45:00	31.983	31.88	31.9315
2019-11-20 11:00:00	31.983	31.778	31.8805
2019-11-20 11:15:00	32.291	31.983	32.137
2019-11-20 11:30:00	32.291	32.086	32.1885
2019-11-20 11:45:00	32.291	31.778	32.0345
2019-11-20 12:00:00	32.394	31.983	32.1885
2019-11-20 12:15:00	32.291	31.88	32.0855
2019-11-20 12:30:00	32.086	31.88	31.983
2019-11-20 12:45:00	32.086	31.88	31.983
2019-11-20 13:00:00	32.086	31.778	31.932
2019-11-20 13:15:00	32.188	32.086	32.137
2019-11-20 13:30:00	32.188	31.983	32.0855
2019-11-20 13:45:00	32.291	31.778	32.0345
2019-11-20 14:00:00	32.188	31.88	32.034
2019-11-20 14:15:00	32.188	31.88	32.034
2019-11-20 14:30:00	32.086	31.88	31.983
2019-11-20 14:45:00	32.188	31.778	31.983
2019-11-20 15:00:00	32.086	31.778	31.932
2019-11-20 15:15:00	32.188	31.778	31.983
2019-11-20 15:30:00	32.188	31.88	32.034
2019-11-20 15:45:00	32.086	31.88	31.983
2019-11-20 16:00:00	32.086	31.88	31.983
2019-11-20 16:15:00	32.188	31.676	31.932
2019-11-20 16:30:00	32.188	31.778	31.983
2019-11-20 16:45:00	32.086	31.88	31.983
2019-11-20 17:00:00	32.086	31.778	31.932
2019-11-20 17:15:00	32.188	31.676	31.932
2019-11-20 17:30:00	32.086	31.778	31.932
2019-11-20 17:45:00	32.188	31.88	32.034
2019-11-20 18:00:00	32.086	31.778	31.932
2019-11-20 18:15:00	31.983	31.676	31.8295
2019-11-20 18:30:00	32.086	31.778	31.932
2019-11-20 18:45:00	32.188	31.88	32.034
2019-11-20 19:00:00	32.086	31.88	31.983
2019-11-20 19:15:00	32.188	31.88	32.034
2019-11-20 19:30:00	32.086	31.778	31.932
2019-11-20 19:45:00	31.983	31.676	31.8295
2019-11-20 20:00:00	31.983	31.778	31.8805
2019-11-20 20:15:00	31.983	31.778	31.8805
2019-11-20 20:30:00	32.086	31.778	31.932
2019-11-20 20:45:00	32.086	31.778	31.932
2019-11-20 21:00:00	32.086	31.88	31.983
2019-11-20 21:15:00	32.086	31.88	31.983
2019-11-20 21:30:00	32.188	31.88	32.034
2019-11-20 21:45:00	32.188	31.88	32.034
2019-11-20 22:00:00	32.188	31.778	31.983
2019-11-20 22:15:00	32.086	31.778	31.932
2019-11-20 22:30:00	32.086	31.778	31.932
2019-11-20 22:45:00	31.983	31.88	31.9315
2019-11-20 23:00:00	32.086	31.88	31.983
2019-11-20 23:15:00	32.086	31.88	31.983
2019-11-20 23:30:00	32.086	31.88	31.983
2019-11-21 23:45:00	32.086	31.88	31.983
2019-11-21 00:00:00	32.086	31.778	31.932
2019-11-21 00:15:00	32.188	31.778	31.983
2019-11-21 00:30:00	32.188	31.778	31.983
2019-11-21 00:45:00	32.086	31.88	31.983
2019-11-21 01:00:00	32.291	31.88	32.0855
2019-11-21 01:15:00	32.086	31.778	31.932
2019-11-21 01:30:00	32.188	31.88	32.034
2019-11-21 01:45:00	32.291	31.983	32.137
2019-11-21 02:00:00	32.086	31.778	31.932
2019-11-21 02:15:00	32.188	31.88	32.034
2019-11-21 02:30:00	32.188	31.983	32.0855
2019-11-21 02:45:00	32.086	31.88	31.983
2019-11-21 03:00:00	32.188	31.778	31.983
2019-11-21 03:15:00	32.188	31.88	32.034
2019-11-21 03:30:00	32.086	31.983	32.0345
2019-11-21 03:45:00	32.188	31.778	31.983
2019-11-21 04:00:00	32.086	31.778	31.932
2019-11-21 04:15:00	32.188	31.88	32.034
2019-11-21 04:30:00	32.291	31.88	32.0855
2019-11-21 04:45:00	32.086	31.983	32.0345
2019-11-21 05:00:00	32.086	31.983	32.0345
2019-11-21 05:15:00	32.188	31.88	32.034
2019-11-21 05:30:00	32.188	31.778	31.983
2019-11-21 05:45:00	32.291	31.778	32.0345
2019-11-21 06:00:00	32.291	31.778	32.0345
2019-11-21 06:15:00	32.291	31.778	32.0345
2019-11-21 06:30:00	32.291	31.88	32.0855
2019-11-21 06:45:00	32.291	31.88	32.0855
2019-11-21 07:00:00	32.291	31.88	32.0855
2019-11-21 07:15:00	32.188	31.983	32.0855
2019-11-21 07:30:00	32.086	31.983	32.0345
2019-11-21 07:45:00	32.291	31.983	32.137
2019-11-21 08:00:00	32.188	31.983	32.0855
2019-11-21 08:15:00	32.188	31.983	32.0855
2019-11-21 08:30:00	32.188	31.88	32.034
2019-11-21 08:45:00	32.291	31.88	32.0855
2019-11-21 09:00:00	32.394	31.88	32.137
2019-11-21 09:15:00	32.291	31.88	32.0855
2019-11-21 09:30:00	32.394	31.983	32.1885
2019-11-21 09:45:00	32.394	31.88	32.137
2019-11-21 10:00:00	32.291	31.88	32.0855
2019-11-21 10:15:00	32.188	31.88	32.034
2019-11-21 10:30:00	32.188	31.983	32.0855
2019-11-21 10:45:00	32.188	31.983	32.0855
2019-11-21 11:00:00	32.291	31.983	32.137
2019-11-21 11:15:00	32.291	31.983	32.137
2019-11-21 11:30:00	32.291	31.983	32.137
2019-11-21 11:45:00	32.394	32.086	32.24
2019-11-21 12:00:00	32.291	32.086	32.1885
2019-11-21 12:15:00	32.394	32.188	32.291
2019-11-21 12:30:00	32.394	32.188	32.291
2019-11-21 12:45:00	32.394	32.086	32.24
2019-11-21 13:00:00	32.291	32.086	32.1885
2019-11-21 13:15:00	32.394	31.983	32.1885
2019-11-21 13:30:00	32.291	31.983	32.137
2019-11-21 13:45:00	32.394	31.983	32.1885
2019-11-21 14:00:00	32.291	31.983	32.137
2019-11-21 14:15:00	32.291	31.983	32.137
2019-11-21 14:30:00	32.291	31.983	32.137
2019-11-21 14:45:00	32.394	32.086	32.24
2019-11-21 15:00:00	32.291	32.086	32.1885
2019-11-21 15:15:00	32.291	32.086	32.1885
2019-11-21 15:30:00	32.291	32.086	32.1885
2019-11-21 15:45:00	32.291	31.983	32.137
2019-11-21 16:00:00	32.291	31.983	32.137
2019-11-21 16:15:00	32.291	31.983	32.137
2019-11-21 16:30:00	32.188	31.983	32.0855
2019-11-21 16:45:00	32.188	31.983	32.0855
2019-11-21 17:00:00	32.188	31.983	32.0855
2019-11-21 17:15:00	32.291	31.983	32.137
2019-11-21 17:30:00	32.188	31.983	32.0855
2019-11-21 17:45:00	32.188	31.88	32.034
2019-11-21 18:00:00	32.291	31.88	32.0855
2019-11-21 18:15:00	32.188	31.88	32.034
2019-11-21 18:30:00	32.291	31.88	32.0855
2019-11-21 18:45:00	32.291	31.983	32.137
2019-11-21 19:00:00	32.188	31.983	32.0855
2019-11-21 19:15:00	32.188	31.88	32.034
2019-11-21 19:30:00	32.291	31.88	32.0855
2019-11-21 19:45:00	32.291	31.88	32.0855
2019-11-21 20:00:00	32.188	32.086	32.137
2019-11-21 20:15:00	32.188	31.983	32.0855
2019-11-21 20:30:00	32.188	31.88	32.034
2019-11-21 20:45:00	32.291	31.983	32.137
2019-11-21 21:00:00	32.291	31.983	32.137
2019-11-21 21:15:00	32.188	31.983	32.0855
2019-11-21 21:30:00	32.188	31.983	32.0855
2019-11-21 21:45:00	32.291	31.88	32.0855
2019-11-21 22:00:00	32.188	31.88	32.034
2019-11-21 22:15:00	32.188	31.983	32.0855
2019-11-21 22:30:00	32.291	32.086	32.1885
2019-11-21 22:45:00	32.291	32.086	32.1885
2019-11-21 23:00:00	32.188	32.086	32.137
2019-11-21 23:15:00	32.291	32.086	32.1885
2019-11-21 23:30:00	32.291	32.086	32.1885
2019-11-22 23:45:00	32.291	32.086	32.1885
2019-11-22 00:00:00	32.291	32.086	32.1885
2019-11-22 00:15:00	32.291	32.086	32.1885
2019-11-22 00:30:00	32.291	32.086	32.1885
2019-11-22 00:45:00	32.291	32.086	32.1885
2019-11-22 01:00:00	32.291	32.086	32.1885
2019-11-22 01:15:00	32.291	32.086	32.1885
2019-11-22 01:30:00	32.291	32.086	32.1885
2019-11-22 01:45:00	32.291	32.086	32.1885
2019-11-22 02:00:00	32.291	32.086	32.1885
2019-11-22 02:15:00	32.291	31.983	32.137
2019-11-22 02:30:00	32.291	31.983	32.137
2019-11-22 02:45:00	32.291	31.983	32.137
2019-11-22 03:00:00	32.291	31.88	32.0855
2019-11-22 03:15:00	32.188	31.88	32.034
2019-11-22 03:30:00	32.188	31.983	32.0855
2019-11-22 03:45:00	32.188	31.983	32.0855
2019-11-22 04:00:00	32.291	32.086	32.1885
2019-11-22 04:15:00	32.394	32.086	32.24
2019-11-22 04:30:00	32.291	32.086	32.1885
2019-11-22 04:45:00	32.394	32.086	32.24
2019-11-22 05:00:00	32.291	32.086	32.1885
2019-11-22 05:15:00	32.291	32.086	32.1885
2019-11-22 05:30:00	32.291	31.983	32.137
2019-11-22 05:45:00	32.291	31.983	32.137
2019-11-22 06:00:00	32.291	31.88	32.0855
2019-11-22 06:15:00	32.291	31.983	32.137
2019-11-22 06:30:00	32.291	31.983	32.137
2019-11-22 06:45:00	32.291	32.086	32.1885
2019-11-22 07:00:00	32.291	32.086	32.1885
2019-11-22 07:15:00	32.291	32.086	32.1885
2019-11-22 07:30:00	32.291	31.983	32.137
2019-11-22 07:45:00	32.291	31.983	32.137
2019-11-22 08:00:00	32.291	31.983	32.137
2019-11-22 08:15:00	32.291	32.086	32.1885
2019-11-22 08:30:00	32.291	32.086	32.1885
2019-11-22 08:45:00	32.394	32.086	32.24
2019-11-22 09:00:00	32.394	31.983	32.1885
2019-11-22 09:15:00	32.291	31.983	32.137
2019-11-22 09:30:00	32.394	32.188	32.291
2019-11-22 09:45:00	32.497	32.188	32.3425
2019-11-22 10:00:00	32.497	32.188	32.3425
2019-11-22 10:15:00	32.497	32.188	32.3425
2019-11-22 10:30:00	32.497	32.188	32.3425
2019-11-22 10:45:00	32.497	32.086	32.2915
2019-11-22 11:00:00	32.6	32.188	32.394
2019-11-22 11:15:00	32.497	32.188	32.3425
2019-11-22 11:30:00	32.704	32.394	32.549
2019-11-22 11:45:00	32.704	32.291	32.4975
2019-11-22 12:00:00	32.704	32.497	32.6005
2019-11-22 12:15:00	32.497	32.291	32.394
2019-11-22 12:30:00	32.497	32.086	32.2915
2019-11-22 12:45:00	32.497	32.086	32.2915
2019-11-22 13:00:00	32.497	32.188	32.3425
2019-11-22 13:15:00	32.6	32.291	32.4455
2019-11-22 13:30:00	32.291	32.188	32.2395
2019-11-22 13:45:00	32.394	32.188	32.291
2019-11-22 14:00:00	32.497	32.086	32.2915
2019-11-22 14:15:00	32.394	32.086	32.24
2019-11-22 14:30:00	32.497	32.086	32.2915
2019-11-22 14:45:00	32.394	32.086	32.24
2019-11-22 15:00:00	32.394	32.086	32.24
2019-11-22 15:15:00	32.394	32.086	32.24
2019-11-22 15:30:00	32.291	31.983	32.137
2019-11-22 15:45:00	32.291	31.983	32.137
2019-11-22 16:00:00	32.291	32.086	32.1885
2019-11-22 16:15:00	32.394	32.188	32.291
2019-11-22 16:30:00	32.394	31.983	32.1885
2019-11-22 16:45:00	32.394	32.188	32.291
2019-11-22 17:00:00	32.394	32.086	32.24
2019-11-22 17:15:00	32.291	31.983	32.137
2019-11-22 17:30:00	32.394	32.086	32.24
2019-11-22 17:45:00	32.291	32.086	32.1885
2019-11-22 18:00:00	32.291	31.983	32.137
2019-11-22 18:15:00	32.291	31.983	32.137
2019-11-22 18:30:00	32.394	31.983	32.1885
2019-11-22 18:45:00	32.086	31.983	32.0345
2019-11-22 19:00:00	32.086	32.086	32.086
2019-11-22 19:15:00	32.291	31.983	32.137
2019-11-22 19:30:00	32.291	31.983	32.137
2019-11-22 19:45:00	32.394	32.086	32.24
2019-11-22 20:00:00	32.291	32.086	32.1885
2019-11-22 20:15:00	32.291	32.188	32.2395
2019-11-22 20:30:00	32.291	32.188	32.2395
2019-11-22 20:45:00	32.291	32.188	32.2395
2019-11-22 21:00:00	32.394	32.188	32.291
2019-11-22 21:15:00	32.394	32.188	32.291
2019-11-22 21:30:00	32.394	32.188	32.291
2019-11-22 21:45:00	32.394	32.086	32.24
2019-11-22 22:00:00	32.394	32.086	32.24
2019-11-22 22:15:00	32.291	32.086	32.1885
2019-11-22 22:30:00	32.291	31.983	32.137
2019-11-22 22:45:00	32.291	31.983	32.137
2019-11-22 23:00:00	32.291	31.983	32.137
2019-11-22 23:15:00	32.291	31.983	32.137
2019-11-22 23:30:00	32.394	31.983	32.1885
2019-11-23 23:45:00	32.394	31.983	32.1885
2019-11-23 00:00:00	32.291	31.983	32.137
2019-11-23 00:15:00	32.394	31.983	32.1885
2019-11-23 00:30:00	32.394	32.086	32.24
2019-11-23 00:45:00	32.291	32.086	32.1885
2019-11-23 01:00:00	32.394	32.086	32.24
2019-11-23 01:15:00	32.394	32.188	32.291
2019-11-23 01:30:00	32.291	32.188	32.2395
2019-11-23 01:45:00	32.394	32.188	32.291
2019-11-23 02:00:00	32.394	32.188	32.291
2019-11-23 02:15:00	32.291	32.188	32.2395
2019-11-23 02:30:00	32.394	32.188	32.291
2019-11-23 02:45:00	32.394	32.188	32.291
2019-11-23 03:00:00	32.394	32.188	32.291
2019-11-23 03:15:00	32.394	32.188	32.291
2019-11-23 03:30:00	32.394	32.086	32.24
2019-11-23 03:45:00	32.291	32.086	32.1885
2019-11-23 04:00:00	32.394	32.086	32.24
2019-11-23 04:15:00	32.394	31.983	32.1885
2019-11-23 04:30:00	32.291	32.086	32.1885
2019-11-23 04:45:00	32.394	31.983	32.1885
2019-11-23 05:00:00	32.291	31.983	32.137
2019-11-23 05:15:00	32.394	32.086	32.24
2019-11-23 05:30:00	32.394	32.188	32.291
2019-11-23 05:45:00	32.394	32.188	32.291
2019-11-23 06:00:00	32.291	32.188	32.2395
2019-11-23 06:15:00	32.394	32.188	32.291
2019-11-23 06:30:00	32.291	32.188	32.2395
2019-11-23 06:45:00	32.394	31.983	32.1885
2019-11-23 07:00:00	32.291	32.188	32.2395
2019-11-23 07:15:00	32.188	32.086	32.137
2019-11-23 07:30:00	32.086	32.086	32.086
2019-11-23 07:45:00	31.983	32.086	32.0345
2019-11-23 08:00:00	31.676	31.88	31.778
2019-11-23 08:15:00	31.472	31.676	31.574
2019-11-23 08:30:00	31.268	31.472	31.37
2019-11-23 08:45:00	31.166	31.37	31.268
2019-11-23 09:00:00	31.166	31.37	31.268
2019-11-23 09:15:00	31.064	31.268	31.166
2019-11-23 09:30:00	31.064	31.37	31.217
2019-11-23 09:45:00	31.166	31.37	31.268
2019-11-23 10:00:00	31.166	31.472	31.319
2019-11-23 10:15:00	31.166	31.574	31.37
2019-11-23 10:30:00	31.268	31.676	31.472
2019-11-23 10:45:00	31.37	31.778	31.574
2019-11-23 11:00:00	31.676	32.086	31.881
2019-11-23 11:15:00	31.88	32.291	32.0855
2019-11-23 11:30:00	31.983	32.188	32.0855
2019-11-23 11:45:00	32.291	32.086	32.1885
2019-11-23 12:00:00	32.6	32.291	32.4455
2019-11-23 12:15:00	32.497	32.291	32.394
2019-11-23 12:30:00	32.497	32.291	32.394
2019-11-23 12:45:00	32.497	32.188	32.3425
2019-11-23 13:00:00	32.497	32.291	32.394
2019-11-23 13:15:00	32.497	32.394	32.4455
2019-11-23 13:30:00	32.6	32.394	32.497
2019-11-23 13:45:00	32.497	32.291	32.394
2019-11-23 14:00:00	32.497	32.188	32.3425
2019-11-23 14:15:00	32.394	32.086	32.24
2019-11-23 14:30:00	32.394	32.086	32.24
2019-11-23 14:45:00	32.394	32.188	32.291
2019-11-23 15:00:00	32.497	32.188	32.3425
2019-11-23 15:15:00	32.394	32.291	32.3425
2019-11-23 15:30:00	32.497	32.086	32.2915
2019-11-23 15:45:00	32.497	32.188	32.3425
2019-11-23 16:00:00	32.497	32.188	32.3425
2019-11-23 16:15:00	32.497	32.086	32.2915
2019-11-23 16:30:00	32.394	32.188	32.291
2019-11-23 16:45:00	32.497	32.188	32.3425
2019-11-23 17:00:00	32.394	32.291	32.3425
2019-11-23 17:15:00	32.394	32.291	32.3425
2019-11-23 17:30:00	32.394	32.188	32.291
2019-11-23 17:45:00	32.394	32.188	32.291
2019-11-23 18:00:00	32.394	32.188	32.291
2019-11-23 18:15:00	32.291	32.086	32.1885
2019-11-23 18:30:00	32.291	32.086	32.1885
2019-11-23 18:45:00	32.291	32.086	32.1885
2019-11-23 19:00:00	32.497	31.983	32.24
2019-11-23 19:15:00	32.394	32.086	32.24
2019-11-23 19:30:00	32.394	32.086	32.24
2019-11-23 19:45:00	32.394	32.086	32.24
2019-11-23 20:00:00	32.394	32.086	32.24
2019-11-23 20:15:00	32.394	32.086	32.24
2019-11-23 20:30:00	32.394	32.086	32.24
2019-11-23 20:45:00	32.394	32.086	32.24
2019-11-23 21:00:00	32.497	32.086	32.2915
2019-11-23 21:15:00	32.394	32.086	32.24
2019-11-23 21:30:00	32.394	32.188	32.291
2019-11-23 21:45:00	32.394	32.291	32.3425
2019-11-23 22:00:00	32.497	32.086	32.2915
2019-11-23 22:15:00	32.497	32.086	32.2915
2019-11-23 22:30:00	32.394	32.188	32.291
2019-11-23 22:45:00	32.394	32.086	32.24
2019-11-23 23:00:00	32.291	32.291	32.291
2019-11-23 23:15:00	32.497	32.188	32.3425
2019-11-23 23:30:00	32.394	32.086	32.24
2019-11-24 23:45:00	32.497	32.188	32.3425
2019-11-24 00:00:00	32.394	32.291	32.3425
2019-11-24 00:15:00	32.291	32.188	32.2395
2019-11-24 00:30:00	32.291	32.188	32.2395
2019-11-24 00:45:00	32.291	32.188	32.2395
2019-11-24 01:00:00	32.497	32.188	32.3425
2019-11-24 01:15:00	32.394	32.188	32.291
2019-11-24 01:30:00	32.394	32.188	32.291
2019-11-24 01:45:00	32.394	32.086	32.24
2019-11-24 02:00:00	32.394	32.188	32.291
2019-11-24 02:15:00	32.394	32.188	32.291
2019-11-24 02:30:00	32.394	32.291	32.3425
2019-11-24 02:45:00	32.394	32.291	32.3425
2019-11-24 03:00:00	32.291	32.188	32.2395
2019-11-24 03:15:00	32.291	32.291	32.291
2019-11-24 03:30:00	32.291	32.188	32.2395
2019-11-24 03:45:00	32.394	32.188	32.291
2019-11-24 04:00:00	32.497	31.983	32.24
2019-11-24 04:15:00	32.394	32.086	32.24
2019-11-24 04:30:00	32.497	32.188	32.3425
2019-11-24 04:45:00	32.394	32.086	32.24
2019-11-24 05:00:00	32.291	32.188	32.2395
2019-11-24 05:15:00	32.188	32.086	32.137
2019-11-24 05:30:00	32.291	32.291	32.291
2019-11-24 05:45:00	32.394	32.188	32.291
2019-11-24 06:00:00	32.394	32.086	32.24
2019-11-24 06:15:00	32.394	32.086	32.24
2019-11-24 06:30:00	32.394	32.086	32.24
2019-11-24 06:45:00	32.394	32.188	32.291
2019-11-24 07:00:00	32.394	32.188	32.291
2019-11-24 07:15:00	32.394	32.188	32.291
2019-11-24 07:30:00	32.394	32.086	32.24
2019-11-24 07:45:00	32.394	32.086	32.24
2019-11-24 08:00:00	32.394	32.086	32.24
2019-11-24 08:15:00	32.497	32.086	32.2915
2019-11-24 08:30:00	32.497	32.086	32.2915
2019-11-24 08:45:00	32.394	32.086	32.24
2019-11-24 09:00:00	32.394	32.086	32.24
2019-11-24 09:15:00	32.497	32.188	32.3425
2019-11-24 09:30:00	32.6	32.291	32.4455
2019-11-24 09:45:00	32.6	32.188	32.394
2019-11-24 10:00:00	32.497	32.291	32.394
2019-11-24 10:15:00	32.497	32.291	32.394
2019-11-24 10:30:00	32.6	32.188	32.394
2019-11-24 10:45:00	32.704	32.188	32.446
2019-11-24 11:00:00	32.704	32.394	32.549
2019-11-24 11:15:00	32.6	32.497	32.5485
2019-11-24 11:30:00	32.497	32.188	32.3425
2019-11-24 11:45:00	32.807	32.291	32.549
2019-11-24 12:00:00	32.704	32.6	32.652
2019-11-24 12:15:00	32.807	32.394	32.6005
2019-11-24 12:30:00	32.6	32.291	32.4455
2019-11-24 12:45:00	32.497	32.394	32.4455
2019-11-24 13:00:00	32.497	32.291	32.394
2019-11-24 13:15:00	32.6	32.291	32.4455
2019-11-24 13:30:00	32.497	32.291	32.394
2019-11-24 13:45:00	32.6	32.394	32.497
2019-11-24 14:00:00	32.497	32.291	32.394
2019-11-24 14:15:00	32.6	32.188	32.394
2019-11-24 14:30:00	32.497	32.086	32.2915
2019-11-24 14:45:00	32.497	32.188	32.3425
2019-11-24 15:00:00	32.394	32.188	32.291
2019-11-24 15:15:00	32.394	32.188	32.291
2019-11-24 15:30:00	32.394	32.086	32.24
2019-11-24 15:45:00	32.394	32.086	32.24
2019-11-24 16:00:00	32.497	32.086	32.2915
2019-11-24 16:15:00	32.394	32.086	32.24
2019-11-24 16:30:00	32.394	32.188	32.291
2019-11-24 16:45:00	32.394	32.188	32.291
2019-11-24 17:00:00	32.394	32.086	32.24
2019-11-24 17:15:00	32.394	32.188	32.291
2019-11-24 17:30:00	32.497	32.086	32.2915
2019-11-24 17:45:00	32.394	32.188	32.291
2019-11-24 18:00:00	32.394	32.188	32.291
2019-11-24 18:15:00	32.394	32.188	32.291
2019-11-24 18:30:00	32.497	32.086	32.2915
2019-11-24 18:45:00	32.291	32.086	32.1885
2019-11-24 19:00:00	32.394	32.188	32.291
2019-11-24 19:15:00	32.086	32.086	32.086
2019-11-24 19:30:00	32.291	32.188	32.2395
2019-11-24 19:45:00	32.291	32.188	32.2395
2019-11-24 20:00:00	32.394	32.086	32.24
2019-11-24 20:15:00	32.394	32.086	32.24
2019-11-24 20:30:00	32.497	32.188	32.3425
2019-11-24 20:45:00	32.394	32.188	32.291
2019-11-24 21:00:00	32.394	32.188	32.291
2019-11-24 21:15:00	32.394	32.188	32.291
2019-11-24 21:30:00	32.497	32.188	32.3425
2019-11-24 21:45:00	32.394	32.086	32.24
2019-11-24 22:00:00	32.394	32.086	32.24
2019-11-24 22:15:00	32.394	32.188	32.291
2019-11-24 22:30:00	32.497	32.188	32.3425
2019-11-24 22:45:00	32.394	32.086	32.24
2019-11-24 23:00:00	32.394	32.086	32.24
2019-11-24 23:15:00	32.394	32.086	32.24
2019-11-24 23:30:00	32.394	32.086	32.24
2019-11-25 23:45:00	32.394	32.188	32.291
2019-11-25 00:00:00	32.394	32.188	32.291
2019-11-25 00:15:00	32.394	32.086	32.24
2019-11-25 00:30:00	32.394	32.086	32.24
2019-11-25 00:45:00	32.394	32.188	32.291
2019-11-25 01:00:00	32.394	32.086	32.24
2019-11-25 01:15:00	32.394	32.188	32.291
2019-11-25 01:30:00	32.394	32.086	32.24
2019-11-25 01:45:00	32.394	32.188	32.291
2019-11-25 02:00:00	32.394	32.188	32.291
2019-11-25 02:15:00	32.497	32.188	32.3425
2019-11-25 02:30:00	32.497	32.086	32.2915
2019-11-25 02:45:00	32.394	32.086	32.24
2019-11-25 03:00:00	32.394	32.086	32.24
2019-11-25 03:15:00	32.497	32.188	32.3425
2019-11-25 03:30:00	32.394	32.188	32.291
2019-11-25 03:45:00	32.394	32.086	32.24
2019-11-25 04:00:00	32.394	32.086	32.24
2019-11-25 04:15:00	32.497	32.188	32.3425
2019-11-25 04:30:00	32.497	32.188	32.3425
2019-11-25 04:45:00	32.394	32.086	32.24
2019-11-25 05:00:00	32.394	32.086	32.24
2019-11-25 05:15:00	32.394	32.086	32.24
2019-11-25 05:30:00	32.497	32.086	32.2915
2019-11-25 05:45:00	32.394	32.086	32.24
2019-11-25 06:00:00	32.394	32.086	32.24
2019-11-25 06:15:00	32.394	32.188	32.291
2019-11-25 06:30:00	32.394	32.086	32.24
2019-11-25 06:45:00	32.394	32.086	32.24
2019-11-25 07:00:00	32.394	32.086	32.24
2019-11-25 07:15:00	32.394	32.086	32.24
2019-11-25 07:30:00	32.394	32.188	32.291
2019-11-25 07:45:00	32.394	32.188	32.291
2019-11-25 08:00:00	32.497	32.086	32.2915
2019-11-25 08:15:00	32.394	32.188	32.291
2019-11-25 08:30:00	32.394	32.188	32.291
2019-11-25 08:45:00	32.394	32.188	32.291
2019-11-25 09:00:00	32.497	32.086	32.2915
2019-11-25 09:15:00	32.497	32.188	32.3425
2019-11-25 09:30:00	32.497	32.291	32.394
2019-11-25 09:45:00	32.704	32.291	32.4975
2019-11-25 10:00:00	32.704	32.188	32.446
2019-11-25 10:15:00	32.497	32.188	32.3425
2019-11-25 10:30:00	32.497	32.188	32.3425
2019-11-25 10:45:00	32.6	32.291	32.4455
2019-11-25 11:00:00	32.704	32.394	32.549
2019-11-25 11:15:00	32.6	32.291	32.4455
2019-11-25 11:30:00	32.6	32.291	32.4455
2019-11-25 11:45:00	32.807	32.188	32.4975
2019-11-25 12:00:00	32.911	32.497	32.704
2019-11-25 12:15:00	32.807	32.497	32.652
2019-11-25 12:30:00	32.497	32.291	32.394
2019-11-25 12:45:00	32.6	32.291	32.4455
2019-11-25 13:00:00	32.704	32.394	32.549
2019-11-25 13:15:00	32.807	32.291	32.549
2019-11-25 13:30:00	32.497	32.188	32.3425
2019-11-25 13:45:00	32.6	32.188	32.394
2019-11-25 14:00:00	32.6	32.291	32.4455
2019-11-25 14:15:00	32.394	32.086	32.24
2019-11-25 14:30:00	32.497	32.086	32.2915
2019-11-25 14:45:00	32.394	32.188	32.291
2019-11-25 15:00:00	32.394	32.188	32.291
2019-11-25 15:15:00	32.497	32.086	32.2915
2019-11-25 15:30:00	32.497	32.188	32.3425
2019-11-25 15:45:00	32.497	32.188	32.3425
2019-11-25 16:00:00	32.497	32.086	32.2915
2019-11-25 16:15:00	32.497	32.086	32.2915
2019-11-25 16:30:00	32.497	32.086	32.2915
2019-11-25 16:45:00	32.497	32.188	32.3425
2019-11-25 17:00:00	32.497	32.188	32.3425
2019-11-25 17:15:00	32.394	32.086	32.24
2019-11-25 17:30:00	32.394	32.188	32.291
2019-11-25 17:45:00	32.394	32.086	32.24
2019-11-25 18:00:00	32.394	32.086	32.24
2019-11-25 18:15:00	32.394	32.086	32.24
2019-11-25 18:30:00	32.394	32.188	32.291
2019-11-25 18:45:00	32.394	32.188	32.291
2019-11-25 19:00:00	32.394	32.086	32.24
2019-11-25 19:15:00	32.394	32.086	32.24
2019-11-25 19:30:00	32.394	32.086	32.24
2019-11-25 19:45:00	32.394	32.086	32.24
2019-11-25 20:00:00	32.394	32.188	32.291
2019-11-25 20:15:00	32.394	32.086	32.24
2019-11-25 20:30:00	32.394	32.188	32.291
2019-11-25 20:45:00	32.394	32.086	32.24
2019-11-25 21:00:00	32.394	32.086	32.24
2019-11-25 21:15:00	32.394	32.086	32.24
2019-11-25 21:30:00	32.394	32.188	32.291
2019-11-25 21:45:00	32.394	32.188	32.291
2019-11-25 22:00:00	32.394	32.086	32.24
2019-11-25 22:15:00	32.394	32.086	32.24
2019-11-25 22:30:00	32.394	32.188	32.291
2019-11-25 22:45:00	32.394	32.086	32.24
2019-11-25 23:00:00	32.394	32.188	32.291
2019-11-25 23:15:00	32.394	32.086	32.24
2019-11-25 23:30:00	32.394	32.188	32.291
2019-11-26 23:45:00	32.394	32.188	32.291
2019-11-26 00:00:00	32.394	32.086	32.24
2019-11-26 00:15:00	32.394	32.086	32.24
2019-11-26 00:30:00	32.394	32.188	32.291
2019-11-26 00:45:00	32.394	32.086	32.24
2019-11-26 01:00:00	32.394	32.188	32.291
2019-11-26 01:15:00	32.394	32.086	32.24
2019-11-26 01:30:00	32.394	32.188	32.291
2019-11-26 01:45:00	32.394	32.086	32.24
2019-11-26 02:00:00	32.394	32.188	32.291
2019-11-26 02:15:00	32.394	32.086	32.24
2019-11-26 02:30:00	32.394	32.086	32.24
2019-11-26 02:45:00	32.394	32.188	32.291
2019-11-26 03:00:00	32.394	32.188	32.291
2019-11-26 03:15:00	32.497	32.188	32.3425
2019-11-26 03:30:00	32.394	32.188	32.291
2019-11-26 03:45:00	32.394	32.086	32.24
2019-11-26 04:00:00	32.394	32.086	32.24
2019-11-26 04:15:00	32.497	32.188	32.3425
2019-11-26 04:30:00	32.497	32.291	32.394
2019-11-26 04:45:00	32.394	32.188	32.291
2019-11-26 05:00:00	32.394	32.188	32.291
2019-11-26 05:15:00	32.394	32.086	32.24
2019-11-26 05:30:00	32.394	32.086	32.24
2019-11-26 05:45:00	32.394	32.086	32.24
2019-11-26 06:00:00	32.394	32.188	32.291
2019-11-26 06:15:00	32.394	32.188	32.291
2019-11-26 06:30:00	32.394	32.086	32.24
2019-11-26 06:45:00	32.394	32.188	32.291
2019-11-26 07:00:00	32.394	32.086	32.24
2019-11-26 07:15:00	32.497	32.188	32.3425
2019-11-26 07:30:00	32.497	32.188	32.3425
2019-11-26 07:45:00	32.394	32.086	32.24
2019-11-26 08:00:00	32.394	32.086	32.24
2019-11-26 08:15:00	32.394	32.086	32.24
2019-11-26 08:30:00	32.394	32.188	32.291
2019-11-26 08:45:00	32.394	32.188	32.291
2019-11-26 09:00:00	32.394	32.188	32.291
2019-11-26 09:15:00	32.497	32.291	32.394
2019-11-26 09:30:00	32.497	32.291	32.394
2019-11-26 09:45:00	32.497	32.188	32.3425
2019-11-26 10:00:00	32.497	32.291	32.394
2019-11-26 10:15:00	32.497	32.188	32.3425
2019-11-26 10:30:00	32.497	32.188	32.3425
2019-11-26 10:45:00	32.497	32.291	32.394
2019-11-26 11:00:00	32.6	32.394	32.497
2019-11-26 11:15:00	32.704	32.497	32.6005
2019-11-26 11:30:00	32.807	32.497	32.652
2019-11-26 11:45:00	32.807	32.188	32.4975
2019-11-26 12:00:00	32.807	32.394	32.6005
2019-11-26 12:15:00	32.6	32.291	32.4455
2019-11-26 12:30:00	32.497	32.291	32.394
2019-11-26 12:45:00	32.497	32.291	32.394
2019-11-26 13:00:00	32.291	32.497	32.394
2019-11-26 13:15:00	32.497	32.807	32.652
2019-11-26 13:30:00	32.6	32.807	32.7035
2019-11-26 13:45:00	32.497	32.704	32.6005
2019-11-26 14:00:00	32.6	32.807	32.7035
2019-11-26 14:15:00	32.291	32.6	32.4455
2019-11-26 14:30:00	32.394	32.394	32.394
2019-11-26 14:45:00	32.188	32.291	32.2395
2019-11-26 15:00:00	32.291	32.497	32.394
2019-11-26 15:15:00	32.6	32.291	32.4455
2019-11-26 15:30:00	32.497	32.291	32.394
2019-11-26 15:45:00	32.394	32.188	32.291
2019-11-26 16:00:00	32.497	32.188	32.3425
2019-11-26 16:15:00	32.497	32.291	32.394
2019-11-26 16:30:00	32.394	32.188	32.291
2019-11-26 16:45:00	32.497	32.086	32.2915
2019-11-26 17:00:00	32.394	32.291	32.3425
2019-11-26 17:15:00	32.394	32.188	32.291
2019-11-26 17:30:00	32.497	32.188	32.3425
2019-11-26 17:45:00	32.497	32.188	32.3425
2019-11-26 18:00:00	32.394	32.291	32.3425
2019-11-26 18:15:00	32.394	32.086	32.24
2019-11-26 18:30:00	32.497	32.188	32.3425
2019-11-26 18:45:00	32.188	32.291	32.2395
2019-11-26 19:00:00	32.497	32.086	32.2915
2019-11-26 19:15:00	32.497	32.086	32.2915
2019-11-26 19:30:00	32.394	32.188	32.291
2019-11-26 19:45:00	32.291	32.291	32.291
2019-11-26 20:00:00	32.394	32.188	32.291
2019-11-26 20:15:00	32.497	32.086	32.2915
2019-11-26 20:30:00	32.394	32.188	32.291
2019-11-26 20:45:00	32.394	32.291	32.3425
2019-11-26 21:00:00	32.497	32.188	32.3425
2019-11-26 21:15:00	32.497	32.086	32.2915
2019-11-26 21:30:00	32.394	32.086	32.24
2019-11-26 21:45:00	32.497	32.291	32.394
2019-11-26 22:00:00	32.497	32.086	32.2915
2019-11-26 22:15:00	32.394	32.291	32.3425
2019-11-26 22:30:00	32.394	32.086	32.24
2019-11-26 22:45:00	32.394	32.188	32.291
2019-11-26 23:00:00	32.497	32.188	32.3425
2019-11-26 23:15:00	32.291	32.086	32.1885
2019-11-26 23:30:00	32.497	32.291	32.394
2019-11-27 00:00:00	32.394	32.086	32.24
2019-11-27 00:15:00	32.394	32.188	32.291
2019-11-27 00:30:00	32.394	32.188	32.291
2019-11-27 00:45:00	32.394	32.188	32.291
2019-11-27 01:00:00	32.394	32.188	32.291
2019-11-27 01:15:00	32.394	32.291	32.3425
2019-11-27 01:30:00	32.497	32.086	32.2915
2019-11-27 01:45:00	32.497	32.086	32.2915
2019-11-27 02:00:00	32.394	32.188	32.291
2019-11-27 02:15:00	32.394	32.291	32.3425
2019-11-27 02:30:00	32.394	32.291	32.3425
2019-11-27 02:45:00	32.394	32.086	32.24
2019-11-27 03:00:00	32.497	32.086	32.2915
2019-11-27 03:15:00	32.497	32.188	32.3425
2019-11-27 03:30:00	32.497	32.291	32.394
2019-11-27 03:45:00	32.497	32.188	32.3425
2019-11-27 04:00:00	32.291	32.291	32.291
2019-11-27 04:15:00	32.394	32.086	32.24
2019-11-27 04:30:00	32.394	32.086	32.24
2019-11-27 04:45:00	32.394	32.086	32.24
2019-11-27 05:00:00	32.394	32.188	32.291
2019-11-27 05:15:00	32.497	32.291	32.394
2019-11-27 05:30:00	32.394	32.188	32.291
2019-11-27 05:45:00	32.291	32.086	32.1885
2019-11-27 06:00:00	32.497	32.188	32.3425
2019-11-27 06:15:00	32.394	32.291	32.3425
2019-11-27 06:30:00	32.394	32.086	32.24
2019-11-27 06:45:00	32.497	32.188	32.3425
2019-11-27 07:00:00	32.6	32.291	32.4455
2019-11-27 07:15:00	32.291	32.086	32.1885
2019-11-27 07:30:00	32.291	32.291	32.291
2019-11-27 07:45:00	32.394	32.086	32.24
