# Supplementary material for: Expression plasticity regulates intraspecific variation in the acclimatization potential of a reef-building coral
Source: Nat Commun. 2022 Aug 15;13:4790. doi: 10.1038/s41467-022-32452-4 (PMC9378650; doi:10.1038/s41467-022-32452-4)
Supplement: Supplementary file 4 — Source Data [file 41467_2022_32452_MOESM4_ESM.zip › source_data/fs2.txt]

cluster	padj	log2FoldChange	treatment
Cluster1003	0.00805121731914195	0.771443764599834	constant_high
Cluster10114	9.02985319055353e-08	0.796694717507668	constant_high
Cluster101322	0.00649044070254282	21.631854180069	constant_high
Cluster1018	0.00629645407889332	0.629858140909455	constant_high
Cluster102407	5.90473294016748e-13	-29.8384114303273	constant_high
Cluster103298	3.03002422553418e-07	-5.25835124114719	constant_high
Cluster10355	0.00126123792026873	-1.18104991925607	constant_high
Cluster103763	0.000254333795073341	-1.95991750379705	constant_high
Cluster103812	7.68010421066199e-08	-27.4228396439517	constant_high
Cluster104137	1.30934810582108e-18	-24.715868896181	constant_high
Cluster104595	5.76438090806702e-07	-36.674381051451	constant_high
Cluster104632	5.12297086069288e-05	2.69977429143814	constant_high
Cluster10529	0.00196764349212484	0.892935214536158	constant_high
Cluster105354	9.94906843692397e-18	-29.8708109560953	constant_high
Cluster105630	9.08617936588742e-07	22.8578486459285	constant_high
Cluster105923	6.25129973863341e-09	-23.6487874651536	constant_high
Cluster106239	0.00191970545905979	24.1027799050829	constant_high
Cluster10751	0.00164135037110074	-0.633093177648602	constant_high
Cluster108017	0.00213538549297004	-19.462914232744	constant_high
Cluster108469	0.00197686526572341	7.04837787126738	constant_high
Cluster10933	3.73413944806161e-06	1.49788378137695	constant_high
Cluster109742	0.00136037506465818	5.16571372372952	constant_high
Cluster110371	8.66680596598173e-05	1.67385301681987	constant_high
Cluster110655	2.1462542399621e-07	-37.8936725781306	constant_high
Cluster11080	1.69341341531718e-10	-1.20632079217841	constant_high
Cluster11244	5.37010316336403e-05	-0.913975270006354	constant_high
Cluster113153	0.000821087717339506	3.45289467918531	constant_high
Cluster113783	5.13354811806769e-06	-33.6323603347432	constant_high
Cluster11390	0.00297038451568197	0.708388569883874	constant_high
Cluster11426	0.000379486688574441	-0.917331177325208	constant_high
Cluster114412	0.000307463753327399	-19.9905384413624	constant_high
Cluster114675	9.78454849819803e-12	-28.1923248102573	constant_high
Cluster11530	0.000202361559039619	0.936352537091429	constant_high
Cluster1154	4.36784426649217e-06	1.05786759262005	constant_high
Cluster115634	0.00660962149462165	21.5934942851751	constant_high
Cluster115830	0.00152941587425274	-16.3181694725942	constant_high
Cluster115962	3.33414622343766e-07	-21.779065603753	constant_high
Cluster11687	0.00185152695036277	-1.12049343606428	constant_high
Cluster117220	0.000126744472691155	10.1761004969349	constant_high
Cluster117661	0.00541982594813645	-4.26467662559937	constant_high
Cluster11840	0.00411172522176801	-1.48002380849518	constant_high
Cluster119625	2.19595678796152e-05	-31.582829909713	constant_high
Cluster11990	8.90996729649201e-08	-1.2090371459247	constant_high
Cluster1201	0.0059263154534561	-0.962971030795159	constant_high
Cluster121980	4.30899171163713e-09	-27.2927485804814	constant_high
Cluster122424	0.00498127106771751	-2.73187260010235	constant_high
Cluster123291	4.18814491123565e-18	-24.0749751993515	constant_high
Cluster123986	1.09058446927259e-06	30.2367986488659	constant_high
Cluster12413	0.000971763724027258	2.08403749115935	constant_high
Cluster124190	0.00379107131909282	22.7731375542511	constant_high
Cluster125851	1.6552048021935e-18	-38.8292713116232	constant_high
Cluster125932	0.00166979662642207	-24.3447709597205	constant_high
Cluster12647	0.00242056190427822	-1.08773746742581	constant_high
Cluster127171	0.000656906832982972	-26.0665277858941	constant_high
Cluster1274	2.41713056333147e-05	-1.05735744339454	constant_high
Cluster127507	0.00224234026810317	0.976946741519803	constant_high
Cluster127660	0.00873965321905528	-4.35438956813952	constant_high
Cluster12781	0.000784272599305398	0.541422521612214	constant_high
Cluster127948	9.15789977439474e-05	-29.434500051919	constant_high
Cluster128262	2.70033651812058e-13	-31.012095786657	constant_high
Cluster12854	0.00134531511421434	0.689181750309542	constant_high
Cluster12861	0.00315866255565324	0.9932892720402	constant_high
Cluster129576	0.00270965903719335	23.4235990613996	constant_high
Cluster12964	0.00771579669396894	-1.25411264449856	constant_high
Cluster129887	0.00209939039554657	-6.56470099912514	constant_high
Cluster130293	2.94999505817461e-12	-18.5586827643134	constant_high
Cluster131022	2.24983399100274e-08	-16.7594144252549	constant_high
Cluster131037	3.43469741814804e-09	-42.6041401813985	constant_high
Cluster132275	0.000818169043320065	16.4676461169055	constant_high
Cluster132376	0.000384873030455246	-26.9368898441637	constant_high
Cluster13245	1.88731106344339e-06	-1.62440590249051	constant_high
Cluster133189	0.00108960534699894	22.2252995760714	constant_high
Cluster133840	1.94352656774208e-06	-34.9599703438969	constant_high
Cluster13463	6.46420587225939e-05	0.479827904897999	constant_high
Cluster135247	1.19378643592273e-06	-27.460010650839	constant_high
Cluster135248	2.07212950210029e-45	-45.8852059121442	constant_high
Cluster135263	0.0062558634364441	6.86831076393801	constant_high
Cluster135391	4.1765570540008e-05	-19.3455807233141	constant_high
Cluster13553	5.76968577236229e-07	-1.2831482203496	constant_high
Cluster135669	5.84260125626985e-13	-24.6873798118542	constant_high
Cluster135963	0.00671913382820892	-21.5407498853373	constant_high
Cluster136053	0.00713018846620819	21.4186299389774	constant_high
Cluster136107	0.00125818802593278	-5.4474621207391	constant_high
Cluster136404	2.92163724117175e-07	20.6173636006141	constant_high
Cluster1365	2.22826660105671e-13	-1.88083633004711	constant_high
Cluster137943	8.68160276159319e-06	32.8859880277531	constant_high
Cluster13811	0.00281186033135782	1.05139305065498	constant_high
Cluster138520	0.00220145557774993	23.834487885712	constant_high
Cluster13913	0.00785872682409519	0.845646204136961	constant_high
Cluster139321	0.00756956853158801	-21.3084223210069	constant_high
Cluster139391	5.21648525228213e-07	-16.6463582753211	constant_high
Cluster13997	0.000482645797099702	1.08029000157268	constant_high
Cluster141316	0.00615332249840218	-9.21377061838358	constant_high
Cluster141697	0.000845259960029071	1.54378382986631	constant_high
Cluster14177	0.00417189036739138	-1.03608901609247	constant_high
Cluster142028	0.00570399613173996	-21.9089724788725	constant_high
Cluster143181	1.99295978477009e-05	29.588441485673	constant_high
Cluster14328	0.000635871840636407	1.22326201565008	constant_high
Cluster14338	0.00793950308543263	-0.747817773252928	constant_high
Cluster14480	0.00508796303195348	0.825581217220333	constant_high
Cluster145455	7.65064622306102e-05	-29.6648478143973	constant_high
Cluster14581	8.46520068070482e-05	-0.60094093188875	constant_high
Cluster14616	0.00165695755815984	-4.64393939248258	constant_high
Cluster146286	0.00355753421534894	-6.8867561544281	constant_high
Cluster146293	0.0032479561437326	-15.0021726001465	constant_high
Cluster146448	7.04255382947899e-09	-25.4622970770885	constant_high
Cluster14655	0.00623989296547409	0.87150607106664	constant_high
Cluster146690	0.00033703276912705	-27.21937005788	constant_high
Cluster146706	0.0017915420290962	-6.80311535506578	constant_high
Cluster14708	0.00214563016887045	0.888172559884087	constant_high
Cluster147212	0.000428839493099767	-7.61489474581004	constant_high
Cluster14753	0.00191888512349703	0.997070116094729	constant_high
Cluster147562	0.000820666134574445	25.6686024390242	constant_high
Cluster1477	0.000750227727091694	0.546517915350131	constant_high
Cluster14802	0.00138090925636173	-1.558150209747	constant_high
Cluster148098	0.000154107859772649	-28.5335802021158	constant_high
Cluster1486	0.00766234001356772	-0.830956228154442	constant_high
Cluster148994	1.6552048021935e-18	-27.2566736820259	constant_high
Cluster149045	0.0017915420290962	-3.21462339980176	constant_high
Cluster149334	8.13559341800639e-15	-27.7080177784066	constant_high
Cluster149398	0.000108612709015077	-24.3845322047009	constant_high
Cluster14980	0.00011023373600719	-0.573928256305921	constant_high
Cluster14990	0.000273881504607505	-0.674152528137257	constant_high
Cluster15026	0.00503951647389043	-1.23938839211931	constant_high
Cluster150539	0.0067253353227057	21.5232589984398	constant_high
Cluster15124	3.20225639903351e-08	1.62504597594968	constant_high
Cluster151378	4.63129237500081e-23	-34.00807543217	constant_high
Cluster151842	0.00192606735560887	5.49103930270683	constant_high
Cluster15185	0.000805483810287187	2.11223359801128	constant_high
Cluster153143	7.10857594058972e-09	-26.0014679839599	constant_high
Cluster153335	4.57757420831406e-06	-32.3187063270082	constant_high
Cluster153574	0.00130610807069228	-2.04916014691454	constant_high
Cluster153650	2.52368400804942e-07	-23.7666575951309	constant_high
Cluster153735	1.98451296389656e-21	-30.0127938283978	constant_high
Cluster1544	0.00547670468627107	0.695985849287249	constant_high
Cluster15448	2.62700279450758e-16	2.94153732344452	constant_high
Cluster155375	0.000102749224020307	20.2758489631383	constant_high
Cluster155811	0.000527209871378542	-17.0417944411443	constant_high
Cluster156022	0.000116302417921325	-29.012698888834	constant_high
Cluster156384	4.0101550193075e-06	-21.8943770551064	constant_high
Cluster156469	0.00561067189080225	-21.9810358544714	constant_high
Cluster15666	0.000156498524208539	0.883796930016294	constant_high
Cluster157276	5.30880935192036e-09	-25.085652950207	constant_high
Cluster157436	7.79632142521891e-06	-22.9915338090748	constant_high
Cluster15751	1.43583185830564e-08	-2.48743097680495	constant_high
Cluster157660	5.65910396131892e-06	-20.3211506297847	constant_high
Cluster158357	1.16751978269953e-07	-35.2055039368188	constant_high
Cluster158634	0.00107102812771396	-25.1611846561743	constant_high
Cluster158651	0.000271546556729398	-27.5869317856714	constant_high
Cluster159248	7.86909130223877e-07	29.1112789674325	constant_high
Cluster160119	0.00129155146265846	-24.8724813408936	constant_high
Cluster160485	5.38226591492859e-06	33.6273932262265	constant_high
Cluster160665	1.19260183768979e-06	-21.4273446939442	constant_high
Cluster161435	0.00307632711065979	3.96840018833509	constant_high
Cluster161928	3.93381346267469e-05	-30.7238701025189	constant_high
Cluster161949	0.00401485553954005	-22.6634179248629	constant_high
Cluster162158	5.83505214136032e-07	-24.0638722439504	constant_high
Cluster162491	0.00193940921219049	24.040360977094	constant_high
Cluster16319	0.00381004428052502	1.78849531093451	constant_high
Cluster163433	6.80740579961341e-08	-38.1546607334774	constant_high
Cluster164033	1.28109380336301e-05	32.3390582871569	constant_high
Cluster165014	5.53145299102171e-06	-33.5458561167021	constant_high
Cluster165375	0.004355009535393	-22.4999532938032	constant_high
Cluster16574	0.000323461650741717	-0.648491336724212	constant_high
Cluster165833	6.99786189379074e-11	-26.3532471123632	constant_high
Cluster166067	7.27608890034585e-10	-21.1824802168981	constant_high
Cluster16612	0.00182150076155774	-0.967052710454875	constant_high
Cluster168221	2.19693421237696e-12	-21.5252314125707	constant_high
Cluster168595	0.000362981514186299	27.0550870287246	constant_high
Cluster1687	0.000185963365057796	-1.074169832261	constant_high
Cluster169164	5.42419980153893e-05	-24.2199037095582	constant_high
Cluster169172	5.25129989525036e-09	-27.4419875933569	constant_high
Cluster170647	0.000119545633325203	-28.9808109157085	constant_high
Cluster170893	1.71763535359081e-05	31.9072594539775	constant_high
Cluster171256	0.00139045919708073	-23.3108073514454	constant_high
Cluster172749	1.4471573774519e-05	32.2221858108901	constant_high
Cluster172923	0.00916439933289059	-8.57740456802177	constant_high
Cluster175152	0.00128641523114575	15.4222002183896	constant_high
Cluster175191	4.16639849846834e-05	30.5766067464464	constant_high
Cluster17531	2.79641546706485e-08	-1.66444455773763	constant_high
Cluster1754	0.00482017872489112	-1.01811535873656	constant_high
Cluster17552	0.0039418152501371	-1.02473560568147	constant_high
Cluster175654	0.00014546214458829	-28.6883061068628	constant_high
Cluster176182	0.000172022287143635	-18.5357960144552	constant_high
Cluster176413	0.000261410505286119	-27.7150085149185	constant_high
Cluster176620	0.00095560944142022	-1.68253128150219	constant_high
Cluster17684	2.22769931678013e-05	0.683260789035313	constant_high
Cluster178564	2.79853754087154e-33	-44.8207577138431	constant_high
Cluster17889	0.000969157260348625	-4.98018748007033	constant_high
Cluster178969	1.67559255889262e-05	29.2161784790347	constant_high
Cluster1791	1.94001096159448e-12	1.96944521198773	constant_high
Cluster179427	0.004355009535393	-22.478352151247	constant_high
Cluster179438	5.32175141598376e-13	-27.8506184476977	constant_high
Cluster179560	1.58405796638286e-08	-20.7726319135033	constant_high
Cluster180431	0.000695259174869777	-26.0043585695581	constant_high
Cluster1806	0.00642005425648895	-1.10987642291771	constant_high
Cluster180603	0.00951572496313122	18.5626983219289	constant_high
Cluster180773	9.05499156276202e-06	-32.9088031423821	constant_high
Cluster181036	0.000160543414732377	-28.4243747456606	constant_high
Cluster181215	5.58926360106209e-05	19.8487635886645	constant_high
Cluster181247	4.06802705733975e-07	-27.8460338865735	constant_high
Cluster181772	0.00217565847211568	-21.3290720485989	constant_high
Cluster181938	0.00931082092749742	20.8353059919521	constant_high
Cluster18213	2.50304864780636e-13	-1.72041855594111	constant_high
Cluster182250	0.0072124944840714	-3.25227463655562	constant_high
Cluster183399	0.00931082092749742	-6.83517887066417	constant_high
Cluster183789	7.63029752555224e-06	-33.0579135966919	constant_high
Cluster184131	3.67275728183106e-06	-34.1552633988475	constant_high
Cluster185186	2.31616907579414e-27	-39.3971665907116	constant_high
Cluster185565	0.00147529434136941	24.5855466223297	constant_high
Cluster18597	0.0046722400193416	0.654176398032002	constant_high
Cluster186326	1.03640831380951e-10	-22.0415966931068	constant_high
Cluster186481	0.000353224267396951	-11.3106799932902	constant_high
Cluster186858	0.00667160491081959	-9.76007330254279	constant_high
Cluster187021	7.78201116438324e-10	-44.0795163062036	constant_high
Cluster187577	0.00607109943913541	21.7353620297687	constant_high
Cluster187743	9.3941012765882e-10	-20.4949186354911	constant_high
Cluster187858	3.61580788685694e-17	-21.8041640587002	constant_high
Cluster188045	0.00998974852390148	-7.97543244818831	constant_high
Cluster18829	0.00244783949201968	-1.03612056537038	constant_high
Cluster188456	4.53542148889581e-05	-23.7148134121487	constant_high
Cluster188575	0.00272813086990643	23.4226997461016	constant_high
Cluster189319	8.59156209243518e-06	-32.9518078878644	constant_high
Cluster18951	0.00418975316552571	0.709789666658156	constant_high
Cluster189516	0.00725704867162492	13.6829046666143	constant_high
Cluster189863	3.57773921384925e-16	-17.9247580839498	constant_high
Cluster190168	0.001746404252507	9.31924244796838	constant_high
Cluster190508	2.86453738920797e-06	-23.3911137695968	constant_high
Cluster190687	4.45182514281834e-06	23.1891724601616	constant_high
Cluster192459	3.03216239289629e-13	-24.5239784608963	constant_high
Cluster192543	3.61797301339148e-05	-17.9065159534536	constant_high
Cluster19329	0.00117785279202063	0.666077224903128	constant_high
Cluster193403	1.03145193927854e-06	-25.4034214184682	constant_high
Cluster193415	0.00260958960838954	-21.7161684095627	constant_high
Cluster193427	2.3862946942703e-07	-18.7860445521063	constant_high
Cluster193956	4.72795089553301e-06	-32.372763226334	constant_high
Cluster194101	0.00865172990342686	-21.0354654165208	constant_high
Cluster194385	0.00398040947553138	22.6481803400301	constant_high
Cluster1950	0.000439017347004247	0.976711559701764	constant_high
Cluster195140	0.00552731292126384	-22.0002844210667	constant_high
Cluster195207	7.63750547046988e-05	15.0166602075123	constant_high
Cluster19558	9.00338788655133e-06	1.4889169184734	constant_high
Cluster195912	0.00171852380322886	-1.97362010934047	constant_high
Cluster196424	5.53083585510179e-07	-36.7309697879377	constant_high
Cluster197196	0.0013468147181607	-11.5587998915104	constant_high
Cluster197224	1.20711738122504e-10	-19.5595699099518	constant_high
Cluster197832	0.000149163556265077	17.7884215345191	constant_high
Cluster199237	0.0023856514417135	-20.062888697006	constant_high
Cluster199769	0.00652549311481662	21.5889892712255	constant_high
Cluster199903	0.00295157455199736	-4.99607403971737	constant_high
Cluster200453	1.16332859267117e-20	-29.8137592221783	constant_high
Cluster200529	0.00127495845335136	14.1525265477484	constant_high
Cluster200633	0.00123176362669226	-22.1177791993828	constant_high
Cluster201112	6.35693320361857e-15	-36.6990733844	constant_high
Cluster201361	0.00333500023210159	-22.9718562506174	constant_high
Cluster201631	0.00138127565405713	-24.7620236578184	constant_high
Cluster201647	0.00368526855686233	22.7972663869436	constant_high
Cluster20165	3.02624793778965e-05	-1.03635173905658	constant_high
Cluster201671	0.000124539709274274	19.9773870788875	constant_high
Cluster201796	4.44941241563681e-08	-36.2080242976667	constant_high
Cluster201974	0.00833547531994728	-1.75012256066834	constant_high
Cluster202528	0.00321056165911136	19.8720193317923	constant_high
Cluster20267	0.00755746418020405	-1.24427445734708	constant_high
Cluster203241	6.48224924572838e-05	-29.9813314250846	constant_high
Cluster203275	0.00012340337752715	-28.9521179082104	constant_high
Cluster203907	0.000360137955598097	-27.1130810161976	constant_high
Cluster204014	8.95005678053769e-07	36.0252698405144	constant_high
Cluster204153	0.00289828184913537	23.3038217259351	constant_high
Cluster204322	0.00177011767218748	-24.251433649116	constant_high
Cluster204672	2.87380734217698e-09	-26.3994760443945	constant_high
Cluster204697	4.34774075251903e-12	-24.5242266078919	constant_high
Cluster204702	0.00111796133988471	-25.1409587281814	constant_high
Cluster205291	1.52954058411413e-05	-32.1555434968837	constant_high
Cluster20541	4.33841278403882e-05	-1.03282456059075	constant_high
Cluster205475	1.14636610816101e-05	-32.5153682947346	constant_high
Cluster206393	4.45949127510512e-06	-33.8798694824173	constant_high
Cluster208343	0.00601624200170902	-10.7167942266986	constant_high
Cluster208597	5.17445520370634e-06	-23.5995488887463	constant_high
Cluster20887	1.50946225379184e-06	0.929045945657534	constant_high
Cluster209032	1.39807816544547e-06	32.1411023850328	constant_high
Cluster209391	8.27273427138482e-06	-32.9880899410382	constant_high
Cluster209668	0.000916940411870862	25.4220897911715	constant_high
Cluster210457	0.000202023236068997	17.2797380540984	constant_high
Cluster210683	0.00317426449686604	18.1214397610793	constant_high
Cluster210714	0.00232939005604025	-23.7379927755289	constant_high
Cluster21102	0.0036687108640135	0.92372083346417	constant_high
Cluster2111	0.00395028148472213	-0.415850380047927	constant_high
Cluster211137	1.84816016671085e-07	-21.8484125768264	constant_high
Cluster21142	0.0002011382932628	1.02711688572478	constant_high
Cluster211710	1.69557213526322e-17	-21.8929342544905	constant_high
Cluster211856	0.00438434550821403	18.7084883782849	constant_high
Cluster211894	1.90403411782448e-06	-13.2944463635796	constant_high
Cluster212456	6.5421473529182e-15	-27.2281168959639	constant_high
Cluster21280	1.38528533206173e-08	4.16141282968611	constant_high
Cluster212860	0.00623771446417628	21.6951137122969	constant_high
Cluster213186	4.9284792341083e-08	-39.5564802091573	constant_high
Cluster213211	6.48434730093591e-09	-20.9831359602892	constant_high
Cluster213288	2.46312956241871e-05	-31.3257688443873	constant_high
Cluster21342	0.000172891718670547	1.00665730238238	constant_high
Cluster214258	0.000656078009455151	-26.0840968449539	constant_high
Cluster21443	0.000106733773278162	1.03516933913961	constant_high
Cluster214747	3.95466558417533e-12	-33.4890203561515	constant_high
Cluster21481	0.00112783329531094	-1.49001458119051	constant_high
Cluster21598	0.000127581736596618	1.86608280804443	constant_high
Cluster21619	0.00474788988922099	0.697864088093192	constant_high
Cluster216202	6.46901452873978e-09	25.3486099838827	constant_high
Cluster216494	0.000291262978927715	27.4448218158417	constant_high
Cluster21651	0.00605998842111987	0.858766264471773	constant_high
Cluster216600	0.000861954076428163	-25.5922106123067	constant_high
Cluster21664	0.000418224506534221	1.03600586295157	constant_high
Cluster216946	0.00360529134865891	-22.8521110174822	constant_high
Cluster21702	0.000277036150111836	-0.94478635924498	constant_high
Cluster21703	1.60289623699835e-08	-2.2975038060978	constant_high
Cluster217202	5.13022969217779e-09	-20.274464702581	constant_high
Cluster217733	4.4991339369706e-07	-36.9213509622208	constant_high
Cluster217788	0.00056323707125755	-26.3889159419284	constant_high
Cluster217972	1.69220377294373e-14	-32.1705155868077	constant_high
Cluster218018	3.07966490304762e-11	-25.6333346722991	constant_high
Cluster21828	0.000665195917425596	-0.663330512507365	constant_high
Cluster218481	0.00193020463906727	-24.088083811666	constant_high
Cluster218525	4.57408993634459e-06	33.8215594372076	constant_high
Cluster21878	0.00485597463376047	0.731454728566889	constant_high
Cluster219347	0.00012127652371863	-28.981083233284	constant_high
Cluster21942	0.00036059539528488	-0.777449671268181	constant_high
Cluster21957	0.000701432924274893	1.72412839943014	constant_high
Cluster22007	9.11376794233322e-07	-1.2429040961046	constant_high
Cluster220107	0.00179352321176272	-24.2372700243198	constant_high
Cluster220240	0.000866779535335611	-25.5812549828035	constant_high
Cluster221023	3.32051108422683e-06	-17.130256776688	constant_high
Cluster22116	5.85306193683895e-05	-0.915767276727624	constant_high
Cluster221629	0.00662272392502618	-21.5948505679832	constant_high
Cluster221691	2.83933543995462e-12	-26.5114240907862	constant_high
Cluster22217	2.46467782250424e-06	-1.16495165513383	constant_high
Cluster222172	0.000110134646601065	-29.0502656239406	constant_high
Cluster22231	1.51072160057534e-06	1.3380408286323	constant_high
Cluster222415	1.38735166432739e-08	-20.0283716290311	constant_high
Cluster222656	0.00193772786415026	23.6324707834415	constant_high
Cluster222668	0.00293630920170855	-11.4711700703814	constant_high
Cluster223194	0.00552731292126384	21.9898229646334	constant_high
Cluster223403	2.14870565557465e-18	-21.2905002780538	constant_high
Cluster223424	0.00930051891491185	-1.7221083901979	constant_high
Cluster223944	0.00878546544042258	20.9511390640629	constant_high
Cluster223989	0.000370012396919121	-27.0314622239769	constant_high
Cluster224009	0.00793057105030567	-21.1812368538369	constant_high
Cluster22504	0.00340767076278787	-1.39558954307504	constant_high
Cluster22514	0.000213918340636392	-2.57725340856636	constant_high
Cluster225614	0.000737918527407601	-22.2092950199868	constant_high
Cluster225699	1.64672147058692e-08	-19.8837015386061	constant_high
Cluster226336	1.19853768644994e-06	-35.6209872781945	constant_high
Cluster226546	0.00146545600221427	-24.6481947268963	constant_high
Cluster22659	0.00118643861150462	2.14693220918994	constant_high
Cluster227126	8.27273427138482e-06	26.1026380988616	constant_high
Cluster227205	5.17514153496328e-05	30.2184027544661	constant_high
Cluster227363	2.67607862105533e-14	-25.574864582461	constant_high
Cluster227421	0.0079680734530161	-21.2107531461682	constant_high
Cluster22793	0.000148011861980419	-0.816327536954742	constant_high
Cluster228226	9.49512008937474e-05	-29.334319781715	constant_high
Cluster229098	7.95706915943804e-13	-26.2990440534142	constant_high
Cluster229713	0.000544060000010578	-26.3882701065698	constant_high
Cluster229947	0.00215148799324504	-23.8862676147427	constant_high
Cluster229960	0.00716858186654048	7.02776972384407	constant_high
Cluster230346	7.00477538526934e-05	-29.8073464126848	constant_high
Cluster230446	2.20125504185763e-09	-22.6326515009502	constant_high
Cluster230485	0.000160874529621088	-28.472512966964	constant_high
Cluster230560	0.000273881504607505	22.2944347874081	constant_high
Cluster23074	0.00423915132514479	0.773263700034857	constant_high
Cluster230770	1.25586642683138e-06	35.6117570572408	constant_high
Cluster231126	1.98510853513958e-05	31.7067361825315	constant_high
Cluster231258	0.00463896500240982	22.3433290174676	constant_high
Cluster23136	0.00280378878795186	-0.929063148827976	constant_high
Cluster231439	0.0040882025489832	-5.56796636901016	constant_high
Cluster23150	0.000907101286596475	0.672664903662064	constant_high
Cluster231589	0.0054354026580435	-22.0455081293487	constant_high
Cluster231900	2.46467782250424e-06	25.711140264856	constant_high
Cluster231937	0.000159647421111806	-28.5328786420504	constant_high
Cluster23213	0.00140223428281936	-1.24717714603235	constant_high
Cluster232142	1.00012630704244e-06	-35.8505472238673	constant_high
Cluster232180	1.34068424346518e-11	-24.2358009317954	constant_high
Cluster23220	3.14091702128685e-09	1.08758439056307	constant_high
Cluster232828	1.9604166693795e-06	-34.9693368722466	constant_high
Cluster232895	0.00773065899424603	21.1161701148832	constant_high
Cluster232939	0.00010830998612165	-29.1600937237743	constant_high
Cluster23328	0.0085541041149391	-0.534728895681941	constant_high
Cluster233444	0.000452660172920539	26.729886018828	constant_high
Cluster233672	6.13280309735137e-06	-33.3911795003089	constant_high
Cluster233833	9.05901412954862e-07	36.0135571671823	constant_high
Cluster23463	0.00677937581378726	0.494058546344787	constant_high
Cluster234639	5.39579507728918e-05	17.5400807408311	constant_high
Cluster234690	4.29747592930252e-06	-33.9108127932732	constant_high
Cluster234723	0.00739411800966472	-21.3840105190871	constant_high
Cluster234752	3.30283613697041e-07	-18.5608186178947	constant_high
Cluster234757	0.00614081528346828	8.99764675463224	constant_high
Cluster234932	1.21692330523705e-05	-32.410399459466	constant_high
Cluster235234	1.61649718691778e-07	-38.1628544649793	constant_high
Cluster235433	6.15095693967851e-06	23.7069220256709	constant_high
Cluster235540	8.94952626203481e-06	20.8866562514504	constant_high
Cluster235672	1.3347537510097e-07	-38.4188143685295	constant_high
Cluster235744	1.32852219591854e-18	-42.498796208581	constant_high
Cluster2359	2.96057032210341e-08	1.44769380670435	constant_high
Cluster236191	1.75780273210358e-10	-32.5316210809972	constant_high
Cluster236207	1.72151346771816e-05	-29.9228312178826	constant_high
Cluster236231	0.0060533712373805	-21.8178429324731	constant_high
Cluster23720	0.00655817567693292	-0.577965142821672	constant_high
Cluster237617	1.04329116312809e-05	-32.6649744531392	constant_high
Cluster238224	0.000381275894025647	14.6815135980449	constant_high
Cluster238326	0.000228044011670334	-27.8970211431179	constant_high
Cluster238348	0.00442458018670996	22.4392108941201	constant_high
Cluster238841	0.000151204517499458	28.6074461797938	constant_high
Cluster238890	0.00375819029489402	-15.1932888832329	constant_high
Cluster239100	2.16802416587296e-16	-30.0378747875334	constant_high
Cluster239140	3.19335775364222e-07	-22.6105266487756	constant_high
Cluster239160	0.00603077365965761	20.2625037371338	constant_high
Cluster23922	1.1786525733006e-08	-1.87093410919948	constant_high
Cluster239782	0.00416511238090852	-10.3580549540149	constant_high
Cluster240091	0.00215496251442787	-23.8674864021402	constant_high
Cluster240135	4.8634448844571e-07	-36.7935794139158	constant_high
Cluster24059	0.00314422054390766	-1.01544363560139	constant_high
Cluster240909	7.33581750891348e-05	-29.7487680068838	constant_high
Cluster240917	8.79419371920928e-10	-35.6698015572976	constant_high
Cluster241738	7.28008714527897e-14	-34.6887641646228	constant_high
Cluster242469	0.00545279610886974	22.005828791563	constant_high
Cluster242504	0.000117482011706176	28.9345019530988	constant_high
Cluster243533	1.1569213300109e-07	-19.4258038032787	constant_high
Cluster243610	6.41147202280294e-08	-39.2769318685966	constant_high
Cluster243724	1.58310753113701e-11	-30.0898220347282	constant_high
Cluster24418	0.00387315339187469	1.02673371106338	constant_high
Cluster244417	1.34701377741748e-05	-24.2146625039024	constant_high
Cluster244540	9.44440752231602e-06	21.3186912946369	constant_high
Cluster24508	0.000498106976139468	1.88074846000672	constant_high
Cluster24517	0.000814059996578905	0.73427300624592	constant_high
Cluster245455	0.00930749082116816	20.8660979271628	constant_high
Cluster245483	0.0052749447566064	22.0360081714859	constant_high
Cluster24553	0.000287297598285726	0.615688092287536	constant_high
Cluster245696	0.00739411800966472	-21.3323574795989	constant_high
Cluster246295	0.0094742130459852	-18.9691045812165	constant_high
Cluster246324	6.52822272612203e-12	31.372881239483	constant_high
Cluster246400	0.0034874084153124	-22.9503937404699	constant_high
Cluster247221	0.00740441334888463	-8.28795194980598	constant_high
Cluster2474	0.00292671787863052	0.930093151105374	constant_high
Cluster247536	0.00833428525679418	-21.1203065906462	constant_high
Cluster24814	0.00870738403128122	0.791310959270642	constant_high
Cluster24877	5.48549134564093e-09	-1.10639904609366	constant_high
Cluster249009	2.35226366924272e-05	22.0470105672828	constant_high
Cluster249033	6.20168512048169e-05	-29.9445712462579	constant_high
Cluster249149	0.000610627925613531	-26.2178641470647	constant_high
Cluster249388	9.00334712663636e-13	-43.6834893912622	constant_high
Cluster249408	0.000202487869400959	28.0726685115286	constant_high
Cluster249410	0.00122375148425957	-24.9977332078424	constant_high
Cluster249982	0.000380833643066095	26.9809261037343	constant_high
Cluster250013	4.3718351594115e-16	-36.2950462355053	constant_high
Cluster250079	9.9785348634423e-08	38.7896647352348	constant_high
Cluster250904	0.00875513055891608	-20.9681564131848	constant_high
Cluster25136	0.000114677065006449	-0.871149701627408	constant_high
Cluster25153	0.000422136391404273	-1.06999110451492	constant_high
Cluster251865	1.74210639439297e-09	-26.0483684987997	constant_high
Cluster251955	5.19053096090957e-09	-28.8606623893746	constant_high
Cluster252164	0.00251044422511999	17.0645960241638	constant_high
Cluster252795	1.63099364323742e-11	-29.1858726421385	constant_high
Cluster252922	1.25586642683138e-06	-35.5651976319175	constant_high
Cluster252926	8.08489678466028e-05	-29.5905717654079	constant_high
Cluster253039	1.71680276127909e-05	-21.5401976399884	constant_high
Cluster253316	1.01447117250785e-06	35.8674489524672	constant_high
Cluster253403	6.44728208533345e-08	-20.3298876183559	constant_high
Cluster25351	0.0029071381159464	0.892794238385198	constant_high
Cluster253708	2.23612951741299e-09	-22.303241970358	constant_high
Cluster253813	3.92081877322147e-06	-34.0916827875062	constant_high
Cluster253851	4.61896669201724e-08	23.2559050233254	constant_high
Cluster254274	0.00033969724349068	-27.258532047391	constant_high
Cluster254788	0.000697153873287924	-25.979519400164	constant_high
Cluster254838	0.000956892164972171	-22.4955657761172	constant_high
Cluster254997	0.00361233618766354	22.8198054140606	constant_high
Cluster255810	0.00219636136574138	-6.41355269658343	constant_high
Cluster25584	0.00014240658555541	-0.736334614277973	constant_high
Cluster256004	0.00600943382470714	-12.6047394270876	constant_high
Cluster256270	0.00886013933499762	20.9332173093597	constant_high
Cluster257074	0.0090838872007519	-20.9043937954549	constant_high
Cluster258269	4.44021873968339e-05	-23.0367744795984	constant_high
Cluster258373	0.00290587489046187	-23.3086305493197	constant_high
Cluster25843	0.00196757037427532	1.09374354494162	constant_high
Cluster258800	0.00169748702869292	-14.1171802890371	constant_high
Cluster259602	0.000560861589321403	-26.3614896904153	constant_high
Cluster259707	1.39822229711112e-07	-26.9231630920138	constant_high
Cluster25982	0.000383355933772384	1.28072888219371	constant_high
Cluster26078	0.00298929100477858	1.24732523705126	constant_high
Cluster260916	0.00966916215179654	-16.6878174749368	constant_high
Cluster260927	8.66701700446735e-05	29.5068252624264	constant_high
Cluster261018	0.00504379071581903	-11.8293327859172	constant_high
Cluster261077	0.00262030343105542	-23.5115118605309	constant_high
Cluster261224	0.00805121731914195	-21.1968143458228	constant_high
Cluster261747	1.52222779171484e-05	-32.1657278942791	constant_high
Cluster261794	1.33845990847515e-12	-33.4068870096686	constant_high
Cluster261872	3.79222900861847e-13	-24.3603701852231	constant_high
Cluster262754	0.00120446234645461	-25.0142256039091	constant_high
Cluster262804	0.000332791913398193	-26.0716040255096	constant_high
Cluster262830	8.35931680210286e-06	-32.9865239822982	constant_high
Cluster2631	2.07509086163186e-05	2.1980161409518	constant_high
Cluster26351	1.69236428793333e-05	3.41698977248553	constant_high
Cluster2636	0.00161572630614872	0.916399126890676	constant_high
Cluster263606	8.68921834823911e-08	-38.9269545146689	constant_high
Cluster263666	2.61410248690065e-10	-26.4251438063231	constant_high
Cluster263732	0.0020561487554295	-23.9667925903804	constant_high
Cluster264692	8.52266757770219e-05	-18.7211014717723	constant_high
Cluster264843	0.00171236998700189	-24.2925363859507	constant_high
Cluster265388	1.93257365901927e-12	-37.0519246421755	constant_high
Cluster265412	0.00444387668957193	-7.72683569548273	constant_high
Cluster265794	0.00790560544797271	21.1709016482531	constant_high
Cluster2658	0.00117012007055786	-0.854185945650191	constant_high
Cluster267101	2.07196452172002e-12	-21.0452814419934	constant_high
Cluster267868	0.000714780920951011	-22.695409160945	constant_high
Cluster267885	0.00506332027110277	-13.6451311007008	constant_high
Cluster268030	0.000125931762115969	28.8742144895365	constant_high
Cluster268054	0.000960697269292303	-17.3417549860562	constant_high
Cluster268131	1.79083299075043e-12	-25.2327081237454	constant_high
Cluster268369	4.34609193753297e-05	-30.5983363985659	constant_high
Cluster268412	0.000255294576584968	27.7451793961198	constant_high
Cluster26863	0.00454954538872187	-0.925265863638824	constant_high
Cluster268923	1.34173195763133e-19	-19.2230126345474	constant_high
Cluster269214	2.5688303120085e-05	-31.3261307008213	constant_high
Cluster269300	0.00324759511591118	-21.2241110991218	constant_high
Cluster2695	0.00643989415130512	-0.70285746022379	constant_high
Cluster269830	0.00128270294870369	-23.0229884536133	constant_high
Cluster2703	0.000446232080350015	-1.02203345518378	constant_high
Cluster270611	0.00698299366734866	-7.67636894167599	constant_high
Cluster270991	1.41941971801282e-09	-30.1638997592986	constant_high
Cluster271561	0.00188376462107856	-24.1040183994442	constant_high
Cluster271953	0.00108763048133148	-16.8594895603409	constant_high
Cluster272029	0.00351295322367737	-22.9354161934942	constant_high
Cluster27214	2.73126675020049e-09	0.695339125405636	constant_high
Cluster272161	3.77463517790362e-05	-30.7701173861669	constant_high
Cluster272263	1.19378643592273e-06	20.6187759768795	constant_high
Cluster272267	0.000349734957792338	-27.1653137545879	constant_high
Cluster273041	7.53426067689319e-06	-17.5340780938079	constant_high
Cluster273215	2.32206740146445e-06	34.7611893195886	constant_high
Cluster273217	0.00921796461144572	-6.62124021782295	constant_high
Cluster273224	1.15302720733245e-11	-28.5155868913717	constant_high
Cluster27348	0.00709453330128734	-1.40591492473286	constant_high
Cluster273695	5.30767241537359e-12	-41.9155370005503	constant_high
Cluster273829	0.00531689495804977	-22.0254445532047	constant_high
Cluster274133	7.48452349851626e-31	-32.1843814214246	constant_high
Cluster274150	1.87113509210278e-07	-37.9881483426327	constant_high
Cluster27449	8.18522801296759e-05	-1.22669816762244	constant_high
Cluster274503	2.59865323866959e-12	-49.5922728363703	constant_high
Cluster274810	5.76968577236229e-07	-24.9883895021286	constant_high
Cluster275133	0.00045860009769644	-26.7007708286526	constant_high
Cluster275462	1.6291695312942e-07	-38.2078859681221	constant_high
Cluster275533	3.11243925289282e-06	-34.3209383627975	constant_high
Cluster275587	2.59830615813498e-19	-22.1743983257477	constant_high
Cluster275638	5.07150900150711e-15	-26.830303775311	constant_high
Cluster275706	3.71784469028981e-19	-34.2905142063233	constant_high
Cluster275723	0.00346768717599547	-13.7867656450198	constant_high
Cluster27627	4.9294606824962e-12	2.03650173430498	constant_high
Cluster276323	0.00459037325131406	-22.3737323513243	constant_high
Cluster276435	0.00111283302767104	17.194304083708	constant_high
Cluster276453	0.000986145664847699	-25.3257523867605	constant_high
Cluster276455	0.00992629466613188	-20.7300772933652	constant_high
Cluster276568	0.000158315929346771	26.3604616750308	constant_high
Cluster276765	0.000112073295983658	-29.1156505940065	constant_high
Cluster276769	0.00134962100840622	-12.1812952585661	constant_high
Cluster27688	0.00220145557774993	-3.34513205438836	constant_high
Cluster277076	9.79277441266741e-10	-29.3661809168435	constant_high
Cluster277820	0.00600260022791513	-15.6047036699398	constant_high
Cluster27786	0.000141639264251523	0.676402015428589	constant_high
Cluster278354	1.4895562752412e-09	-29.5295894201032	constant_high
Cluster278604	0.00575647387784565	-7.81050979110181	constant_high
Cluster279236	0.00434443402360334	8.24168988199479	constant_high
Cluster279543	0.00852783636000808	-21.046877731258	constant_high
Cluster279559	4.92199087342189e-05	-30.3659739389321	constant_high
Cluster279732	3.48325092864675e-09	16.9285165072108	constant_high
Cluster279854	0.000263119207464274	-27.6305597153439	constant_high
Cluster279937	1.02760975968639e-05	32.6095966363379	constant_high
Cluster281002	0.00227440381753388	20.6816032829819	constant_high
Cluster28257	0.0014102391530758	-0.765552910481346	constant_high
Cluster282765	1.40555085216279e-05	-32.2300450820019	constant_high
Cluster28285	0.00179746597239291	-0.434629475803371	constant_high
Cluster283348	0.00274269695115285	23.3572929018268	constant_high
Cluster283569	0.00206748605949319	-23.9772189800977	constant_high
Cluster283631	1.73019923167895e-18	-23.5830629301646	constant_high
Cluster283747	0.00369715764558474	-22.8093214904874	constant_high
Cluster284101	1.21032867424875e-06	14.9993062786693	constant_high
Cluster284446	0.000230564930568208	-15.0839066491949	constant_high
Cluster284462	0.000166828054719941	-28.4133981312633	constant_high
Cluster284514	8.16888671889828e-26	-42.1903216520747	constant_high
Cluster284519	2.58631460392645e-07	-23.6774378088213	constant_high
Cluster284922	7.07657544540126e-13	-22.0673473661724	constant_high
Cluster285254	7.62822870597069e-14	-34.3888811565139	constant_high
Cluster285346	0.00540417365403225	-9.55760320305933	constant_high
Cluster285496	0.00137464450208228	-24.7600648072438	constant_high
Cluster285578	0.000326630656644299	-27.3398759361163	constant_high
Cluster28568	0.00108314682858943	0.582939367441432	constant_high
Cluster285923	0.000347691353555818	-27.2289632494718	constant_high
Cluster28624	0.00631093288686708	-3.22241139305757	constant_high
Cluster286275	0.00117037402781111	-25.0375778606913	constant_high
Cluster286499	4.71098362160607e-06	-18.3526392357804	constant_high
Cluster286542	0.00536236838271151	14.1783331191651	constant_high
Cluster286609	0.0031779305705984	-23.0755630951708	constant_high
Cluster286614	4.16925305262811e-05	30.5905977497298	constant_high
Cluster28754	3.02883147720741e-07	1.33827814166644	constant_high
Cluster287850	1.05213441073852e-27	-38.5851185816802	constant_high
Cluster288617	0.00116167506410131	25.024896524804	constant_high
Cluster288676	1.89101189461954e-22	-35.4108466744937	constant_high
Cluster28872	0.00495178432310924	1.5167424946668	constant_high
Cluster288726	3.93381346267469e-05	-30.751675206401	constant_high
Cluster2889	0.000761120396168566	-1.01467473232708	constant_high
Cluster289653	1.42723172249015e-09	-25.1439401821307	constant_high
Cluster289677	3.37795889366036e-05	-30.9023142212096	constant_high
Cluster289901	0.000481625492411383	-24.3661363589376	constant_high
Cluster289908	0.000842926480424515	-25.6450589745094	constant_high
Cluster290185	7.37875730596536e-05	-29.7401752710013	constant_high
Cluster290472	0.00192264686630767	-24.1208060193896	constant_high
Cluster29116	2.3539818259335e-05	1.34258018259885	constant_high
Cluster2913	1.60620371477511e-05	1.08712990645802	constant_high
Cluster291535	0.000718309527573043	16.0076988819278	constant_high
Cluster291905	6.39213161339809e-06	-33.3720329270236	constant_high
Cluster292177	0.00360779870505628	18.5510314703446	constant_high
Cluster292220	1.45460665889224e-09	-25.1160457482424	constant_high
Cluster292602	0.00527938457206561	7.56074790192282	constant_high
Cluster292624	0.000146730511005212	-28.6616076004638	constant_high
Cluster2929	0.00176021641790477	-0.947727181674311	constant_high
Cluster292900	0.00687379503620315	-6.26024519808623	constant_high
Cluster29291	0.00239238071230067	1.02400074369707	constant_high
Cluster293039	0.000437777394775302	-26.7749097095284	constant_high
Cluster293305	0.00134531511421434	-24.7447047774897	constant_high
Cluster293694	0.00233678406930433	23.7003275377874	constant_high
Cluster29397	0.00154433639763664	2.12009610871237	constant_high
Cluster294256	0.00343378729857333	-22.9818832401828	constant_high
Cluster294502	0.00058127084100573	-26.2831792822116	constant_high
Cluster294530	0.00020299992303433	-28.1055369858241	constant_high
Cluster294905	0.000559602657641698	-25.8215317836351	constant_high
Cluster294998	0.00262308029042037	-10.8818753869403	constant_high
Cluster295127	0.00966916215179654	-4.44540059121717	constant_high
Cluster295756	0.00730167447359156	-21.3885323187485	constant_high
Cluster296524	0.00169733907045496	-24.0446871614484	constant_high
Cluster296608	0.00340172525695209	22.9682572195258	constant_high
Cluster296692	7.18130413705681e-20	-22.9033893252296	constant_high
Cluster296829	0.00941035738317635	-14.1164321914096	constant_high
Cluster296850	1.27401913241878e-28	-30.2914501062436	constant_high
Cluster296931	0.00128209075686805	-24.909882681497	constant_high
Cluster2972	0.000367334951724962	-1.13357473888739	constant_high
Cluster29722	0.00293630920170855	0.552463882371657	constant_high
Cluster297241	2.1718551456358e-08	-40.5092936961129	constant_high
Cluster29730	0.00738948904116657	0.933459370186062	constant_high
Cluster297649	0.0091460134032367	-17.0529529167938	constant_high
Cluster297674	0.00935385643871141	-20.8244512310818	constant_high
Cluster29838	0.000124005745294379	0.508737026760858	constant_high
Cluster2988	0.00116141926735267	-0.656721670557442	constant_high
Cluster298845	0.00043435152439799	-24.7627592819678	constant_high
Cluster298882	0.00800603838027299	-8.40501742253816	constant_high
Cluster298937	2.28029359718764e-07	-32.1254123896551	constant_high
Cluster299243	8.14196903587478e-05	25.5553278612115	constant_high
Cluster300057	1.09878404989715e-07	-36.5042173258441	constant_high
Cluster300348	1.1841570407521e-18	-23.6792630513853	constant_high
Cluster300390	0.000779751800940839	19.2104983777544	constant_high
Cluster30110	0.000100611970640047	0.561566369775287	constant_high
Cluster301121	0.00151861193284691	24.552713782432	constant_high
Cluster30126	0.00157969417412634	-0.789115053613291	constant_high
Cluster301301	2.01633880956443e-08	-23.3015633337357	constant_high
Cluster301557	0.000116504674737601	16.7444495934871	constant_high
Cluster302275	1.15190706049183e-16	-21.1282837319954	constant_high
Cluster302638	9.8602015154637e-05	23.8269861070801	constant_high
Cluster302709	0.000148419412180725	28.5968648171065	constant_high
Cluster302729	0.00755443125417399	-0.803960172955828	constant_high
Cluster302882	4.31469698548424e-05	-22.6495208634971	constant_high
Cluster303520	0.0034874084153124	-22.9346948260531	constant_high
Cluster303635	6.4735489755389e-20	-23.6685607103079	constant_high
Cluster303827	0.00247877827612952	23.5939699304215	constant_high
Cluster30401	0.00368380727706859	-0.520187523283815	constant_high
Cluster304115	8.95289408972121e-05	-22.9979452649887	constant_high
Cluster304224	0.00831787590437892	-2.24939474150307	constant_high
Cluster304692	2.19944886868689e-21	-35.3782305668984	constant_high
Cluster304736	0.00178046197618684	24.2598277672201	constant_high
Cluster30580	0.0018579295291784	0.734945568668376	constant_high
Cluster305906	1.96391872330829e-08	-27.7486220027826	constant_high
Cluster305910	0.000525006687367042	1.57443647098468	constant_high
Cluster30707	0.000190482025334781	0.94943932709392	constant_high
Cluster307444	1.53034527861404e-05	23.098437962585	constant_high
Cluster307445	0.00605998842111987	-15.0889207355109	constant_high
Cluster307601	0.000769914434607695	25.7451103452549	constant_high
Cluster307779	0.00122989200508824	-24.9870784552265	constant_high
Cluster30804	0.000545741928813821	1.22304955362882	constant_high
Cluster308266	6.90136847053196e-05	-29.831065430508	constant_high
Cluster308664	5.2911902562309e-05	-26.3699555837954	constant_high
Cluster308700	2.07212950210029e-45	-35.8107391851638	constant_high
Cluster308752	0.00858520098742225	-17.5862493001232	constant_high
Cluster309054	3.99701628545538e-05	-15.6968405845192	constant_high
Cluster309077	7.09643007929214e-06	-33.2134899624678	constant_high
Cluster309543	0.00504061908133671	-22.2084398558521	constant_high
Cluster309595	6.88766664004527e-10	-21.9538105885931	constant_high
Cluster309743	1.54192656331585e-06	-35.2893698485504	constant_high
Cluster309786	0.000189462735621746	28.1559293663172	constant_high
Cluster309877	2.75816055100216e-11	-26.0513306635813	constant_high
Cluster309922	1.7237775140642e-06	29.6130258464143	constant_high
Cluster309934	1.62724738652621e-13	-28.2251236016365	constant_high
Cluster309941	4.830621829241e-05	-22.6058415648619	constant_high
Cluster310080	0.000718777577681669	25.9317759054758	constant_high
Cluster310151	7.63029752555224e-06	-33.1509465744883	constant_high
Cluster310816	2.41713056333147e-05	-31.3840208109441	constant_high
Cluster310828	0.00226094729137629	20.4254938206985	constant_high
Cluster310867	8.42915252218383e-08	-38.9762689636425	constant_high
Cluster310936	0.000485590350926422	-26.6481851549828	constant_high
Cluster310984	4.38567685240645e-06	-19.9650943898848	constant_high
Cluster311049	0.00286629753682916	-17.8458349682132	constant_high
Cluster311127	0.000830466064834882	-7.19335245068633	constant_high
Cluster311238	0.00677937581378726	-21.490904026337	constant_high
Cluster311331	0.000409785029978921	-26.8634784215075	constant_high
Cluster312082	1.15267679503483e-17	-36.0222507609997	constant_high
Cluster312090	0.00255974193575715	5.45670063569246	constant_high
Cluster312165	5.0208688321457e-05	-30.3472687287148	constant_high
Cluster31230	0.00160646745807881	-1.76167888953176	constant_high
Cluster312340	2.48467781240897e-06	13.826737668419	constant_high
Cluster31251	0.00130725811901494	1.80437980208095	constant_high
Cluster312957	1.07324450006003e-05	-19.1496835287182	constant_high
Cluster313320	0.00134531511421434	-24.814116880892	constant_high
Cluster313819	0.000816537001522144	-25.6651906245452	constant_high
Cluster314083	0.00138641052252756	-19.8467743732064	constant_high
Cluster314643	7.62041646989862e-08	-39.0891353003306	constant_high
Cluster314782	3.46355679842551e-08	-19.0276184127448	constant_high
Cluster314807	0.00126292859451364	24.9026808824418	constant_high
Cluster31483	0.00605998842111987	-1.52793924829845	constant_high
Cluster314906	1.02960994379757e-05	-32.7158661217361	constant_high
Cluster315109	3.37273407116341e-13	-20.9100913923166	constant_high
Cluster315140	4.12347390562879e-08	-39.7979432697098	constant_high
Cluster315220	0.00204751687211019	23.9667153575573	constant_high
Cluster3154	0.00122710156904474	-1.11201162540225	constant_high
Cluster315749	2.09226388279552e-06	-32.6381335890803	constant_high
Cluster315764	0.00529169184760211	-22.0874295249169	constant_high
Cluster315801	0.000182238590089564	-9.37813185368449	constant_high
Cluster315898	5.09056264910903e-07	-17.9199557995962	constant_high
Cluster316034	7.84240928947122e-06	-33.054916178181	constant_high
Cluster316544	0.000114290002756144	-29.0250355212084	constant_high
Cluster316609	0.00133938671316761	-9.08929433899289	constant_high
Cluster317121	3.17933271013663e-09	-42.6077101002868	constant_high
Cluster317145	0.000209848708536948	13.9626793999104	constant_high
Cluster317242	1.34068424346518e-11	-33.781110165641	constant_high
Cluster31735	1.43038351048657e-06	1.32488037072946	constant_high
Cluster317403	2.79290282410237e-07	-19.8055202959489	constant_high
Cluster31750	0.00183563888175624	3.42216607944539	constant_high
Cluster31783	3.82784913129258e-06	-1.08700831643282	constant_high
Cluster318249	8.79341110640373e-15	-33.2783560295821	constant_high
Cluster318432	8.93933047194101e-10	-36.2051815217527	constant_high
Cluster318433	1.90108501177794e-07	-37.9492735485349	constant_high
Cluster318528	5.41220661005674e-06	-16.2079457271127	constant_high
Cluster318605	4.12058129680696e-08	-22.5216915297422	constant_high
Cluster319236	7.5287418227685e-18	-33.4757927591478	constant_high
Cluster319411	9.68427100695271e-08	19.6419646116053	constant_high
Cluster319639	1.97016213619918e-06	-30.2807426948965	constant_high
Cluster319662	7.25611142456052e-07	-36.2730434419026	constant_high
Cluster319745	0.0006304038902899	26.1003383463165	constant_high
Cluster32005	0.00045932405651363	-0.761156573400826	constant_high
Cluster320290	0.00467490005178521	22.3488342773385	constant_high
Cluster320703	0.000142899414924167	15.6256238811537	constant_high
Cluster320760	6.75462951027057e-07	-25.6985630804706	constant_high
Cluster321094	0.00104417813152034	-25.2546166190872	constant_high
Cluster322030	0.00302011002909021	-1.43975470148645	constant_high
Cluster322156	0.00251063432718389	-23.5917646110497	constant_high
Cluster322347	5.40322129028867e-12	-25.2344094726286	constant_high
Cluster322427	0.0049104248530345	-6.01219190009993	constant_high
Cluster32257	2.39882122731834e-09	-0.894119256813787	constant_high
Cluster32364	3.25575024276082e-08	-1.36436346000829	constant_high
Cluster323744	6.84342199641103e-09	-28.0745746473021	constant_high
Cluster323906	7.10857594058972e-09	-21.4034378015657	constant_high
Cluster324416	3.73807223438509e-07	28.0931753316502	constant_high
Cluster324468	0.00176288608590884	-24.2964316679156	constant_high
Cluster324691	0.000334406353347368	-20.6676741835558	constant_high
Cluster324858	1.11341682186387e-07	-38.637362293508	constant_high
Cluster324879	0.00164588268760938	-24.3837965302559	constant_high
Cluster324953	0.000323015639864206	11.5122979855587	constant_high
Cluster325078	0.00555480712421516	-22.0005011200548	constant_high
Cluster325139	8.79839130578633e-06	-32.8679375808058	constant_high
Cluster325150	0.00162038913006585	24.4229887576206	constant_high
Cluster325206	9.53753464448975e-08	-19.3444271360621	constant_high
Cluster32521	0.00826993954669433	-0.564581821150543	constant_high
Cluster325878	0.00331635475712061	17.9726176548877	constant_high
Cluster325904	0.00927973927314324	-20.8841637322635	constant_high
Cluster326148	1.79083299075043e-12	26.2073599532713	constant_high
Cluster326242	5.30855732870094e-17	-21.655270737837	constant_high
Cluster326310	2.71962607683497e-11	-23.1018718460028	constant_high
Cluster326373	0.000701198957262927	-24.1017414835181	constant_high
Cluster326436	0.0075637026685421	-21.310162416414	constant_high
Cluster326578	0.00387071912326594	-5.88062786635222	constant_high
Cluster326581	5.83530588296278e-10	29.5973432363742	constant_high
Cluster327247	1.15949218522586e-06	-19.0211898237754	constant_high
Cluster327294	0.00010558109081715	-23.0170007251448	constant_high
Cluster327396	1.82888421872786e-08	-19.1302827879201	constant_high
Cluster327708	5.77993522162101e-07	-21.289609884671	constant_high
Cluster328318	3.06248413927e-06	34.3461367400933	constant_high
Cluster328399	1.50114890184638e-07	-30.5514078350993	constant_high
Cluster328414	0.0041133163654918	22.5843203634163	constant_high
Cluster328510	2.85466550260023e-06	-23.1748879419263	constant_high
Cluster328860	0.00011023373600719	-29.0657543165484	constant_high
Cluster328939	1.91902951128246e-19	-39.9758376012256	constant_high
Cluster328944	0.00212231106824024	-23.9254434980418	constant_high
Cluster329784	5.60422320288717e-08	-19.9886820538378	constant_high
Cluster329819	7.56512461778954e-13	-22.8822152796798	constant_high
Cluster329988	1.28898589950824e-17	-25.767439553985	constant_high
Cluster329994	0.000394971653152698	-11.0792448146422	constant_high
Cluster330051	0.000755893835420383	-25.8157980599615	constant_high
Cluster330211	0.00458905814000378	-22.397296692707	constant_high
Cluster330256	4.47735517186593e-05	-30.5129699971438	constant_high
Cluster330258	4.49426984630594e-08	-24.4641129785889	constant_high
Cluster330266	3.37979210929953e-14	-30.1086575108233	constant_high
Cluster330291	5.42419980153893e-05	-28.7810975698951	constant_high
Cluster330330	0.00480504109743882	-15.7751063495885	constant_high
Cluster330443	9.86867841123831e-08	-38.7846368991796	constant_high
Cluster330577	2.00192554864974e-05	-31.7233620765972	constant_high
Cluster33093	0.00578731287097676	1.09889114268656	constant_high
Cluster330945	5.42419980153893e-05	-30.1959872961479	constant_high
Cluster33154	0.0029071381159464	0.609433885867507	constant_high
Cluster331670	2.79135949306109e-05	-31.2455218564538	constant_high
Cluster331834	5.53795129939163e-07	-36.6193153992298	constant_high
Cluster331885	3.07023424411589e-06	34.3738650381395	constant_high
Cluster331998	1.08821156998114e-06	-26.1769844175616	constant_high
Cluster332130	2.84226478712508e-06	-33.7244978502354	constant_high
Cluster332536	0.000227336715074802	-27.90822784457	constant_high
Cluster332574	3.1723506382611e-13	-22.1466984229648	constant_high
Cluster332578	0.000246496762762775	-27.7613825358869	constant_high
Cluster332674	2.06849510172486e-09	23.5597024819125	constant_high
Cluster332910	2.2898065623878e-06	-22.3419884499676	constant_high
Cluster332930	0.000372525577617928	-27.082707153009	constant_high
Cluster332952	0.000122464578689065	-28.9525477781121	constant_high
Cluster332984	2.10171149240641e-08	-40.5821526692583	constant_high
Cluster333067	0.0085123129936121	-8.41211571799994	constant_high
Cluster333344	2.23353567661779e-13	-36.1622758699726	constant_high
Cluster333355	0.00410524562743962	-22.6182716196697	constant_high
Cluster333440	0.000292726715210048	-14.4016877843887	constant_high
Cluster333683	0.00276541935739453	-23.3701572826217	constant_high
Cluster334194	3.98697860115345e-05	-30.6708739921063	constant_high
Cluster3342	0.000534599609573364	0.883378242026367	constant_high
Cluster334306	5.98485493639238e-05	-16.0836073623165	constant_high
Cluster334319	0.00895950636031612	19.2923830437502	constant_high
Cluster334450	0.00969090712465533	-20.7372830884865	constant_high
Cluster334451	1.67638877626863e-24	-37.9550706473215	constant_high
Cluster334809	0.000114477067525729	-17.8487339533311	constant_high
Cluster33514	2.36643080622587e-06	0.957201049505857	constant_high
Cluster335179	3.56303583012281e-05	-29.4652973024421	constant_high
Cluster335262	2.0947889142208e-06	-34.8429951060499	constant_high
Cluster335687	1.27690535680616e-07	-28.0350103045159	constant_high
Cluster335729	0.000240903611947061	-19.5684900725175	constant_high
Cluster335800	2.34998810204105e-05	-31.4571080656124	constant_high
Cluster3359	0.00398294171464637	-1.00724028868197	constant_high
Cluster335994	0.00249184031860618	-23.5567991604607	constant_high
Cluster336207	8.66471808143554e-05	-29.4726302851336	constant_high
Cluster336618	0.000359140832652535	16.8043722088913	constant_high
Cluster336671	7.70633162973643e-07	-36.2396271512605	constant_high
Cluster336677	0.00897380752611905	13.760259312017	constant_high
Cluster336724	0.00209492068595031	-5.90484465409742	constant_high
Cluster336993	2.75253179756627e-05	-31.2233692088231	constant_high
Cluster337105	0.0049620777852917	-9.57226616470566	constant_high
Cluster337223	0.00284699080745578	23.2032307024491	constant_high
Cluster33801	0.00517448595432735	1.09697138887907	constant_high
Cluster338327	0.00143420247049973	-24.6298067934387	constant_high
Cluster338697	0.00215219188574496	-23.8719855668442	constant_high
Cluster338725	8.42788108408145e-05	29.5369323682284	constant_high
Cluster339206	1.52236719001471e-05	-30.7992512243877	constant_high
Cluster339600	1.72318101226221e-13	-26.8328586252135	constant_high
Cluster339606	0.00117952190454031	19.9263224296731	constant_high
Cluster339644	0.000256177194548431	-22.7837889528727	constant_high
Cluster339697	0.000252050654531071	-27.781383073691	constant_high
Cluster339858	0.00228501296812334	-18.692320406384	constant_high
Cluster339896	0.000902846418768426	-11.0338358477727	constant_high
Cluster340027	2.70865230693364e-05	-31.1837005095803	constant_high
Cluster340068	0.00657504614672367	21.610990949319	constant_high
Cluster340132	0.00360529134865891	22.58310029885	constant_high
Cluster340243	0.00160571260243238	-24.4294664330006	constant_high
Cluster34051	0.00868381637220936	6.37845161859657	constant_high
Cluster340960	0.000106713382585379	-29.1359251267997	constant_high
Cluster341104	7.07792958781065e-06	-33.2047360362955	constant_high
Cluster341164	1.54384021267872e-05	16.7656786030169	constant_high
Cluster341205	0.00276078270458567	-11.5791854556275	constant_high
Cluster341351	2.57386699021503e-09	-42.8425525171447	constant_high
Cluster341365	1.5919586901918e-12	-24.0345349562543	constant_high
Cluster341506	0.000276005869407469	27.5683583848311	constant_high
Cluster34175	0.000852838124491099	-1.01726045988898	constant_high
Cluster342290	0.00051610376854192	26.5183428126935	constant_high
Cluster342529	2.41713056333147e-05	-20.4817969040362	constant_high
Cluster342541	5.04011761620522e-05	30.3209000495654	constant_high
Cluster342635	0.00791558819062104	-10.0812003349626	constant_high
Cluster342897	2.91895912742379e-05	17.9315138265785	constant_high
Cluster342979	2.57825085911758e-05	-25.5393902722539	constant_high
Cluster343335	0.00147173799146768	-24.3173123484804	constant_high
Cluster343843	0.00539648486227218	-7.90473028895277	constant_high
Cluster344015	0.00077760809167948	-25.7922599469585	constant_high
Cluster344071	8.63980409890795e-06	20.9031555958258	constant_high
Cluster344274	0.00626880249499415	-21.7358035709221	constant_high
Cluster345209	0.00206301589624786	-23.9464785875169	constant_high
Cluster34523	7.75879992724207e-10	1.98566547369738	constant_high
Cluster345235	5.25727677713629e-06	-33.6561112598219	constant_high
Cluster345252	6.66133883616548e-05	-28.4615344012395	constant_high
Cluster345268	3.16411592748041e-08	29.8738422175273	constant_high
Cluster345354	0.00313447649853528	19.5663413966841	constant_high
Cluster345617	7.75879992724207e-10	-44.1953979326388	constant_high
Cluster345704	0.00058127084100573	-26.2681899533772	constant_high
Cluster345758	0.00113644791919952	-25.0956623028394	constant_high
Cluster346942	0.000432061570439264	-19.1281063995267	constant_high
Cluster347009	1.27250657306075e-05	-19.3179911813997	constant_high
Cluster347075	0.000596943650287796	-26.2079918870186	constant_high
Cluster347169	9.3941012765882e-10	-30.6839328704264	constant_high
Cluster347250	8.98737803714213e-10	-31.6492520092586	constant_high
Cluster347540	0.000153120513938812	28.516432998462	constant_high
Cluster347685	0.000358657292995862	27.1621346722774	constant_high
Cluster347731	4.41064628106976e-08	-27.1904524510248	constant_high
Cluster347752	1.86819173611273e-05	31.7616132018637	constant_high
Cluster34781	0.00226488321471253	0.848866410801625	constant_high
Cluster348101	0.0074638904947583	-21.3637918220087	constant_high
Cluster3482	0.00035169027945303	-0.724380293278387	constant_high
Cluster348236	0.000904311114946277	25.4799207299494	constant_high
Cluster348283	0.00216261403432088	-23.8364427874618	constant_high
Cluster348324	0.000272193251304062	-17.5920876318436	constant_high
Cluster348419	2.26514253533927e-06	-29.4384455202537	constant_high
Cluster348446	2.14234813940867e-07	-37.8277861562782	constant_high
Cluster348508	7.63975836291964e-08	-26.5631281515775	constant_high
Cluster348643	1.5334770513395e-06	-35.3951477468628	constant_high
Cluster348702	7.14263714617733e-07	-30.53355707235	constant_high
Cluster348853	4.73212569123239e-12	-22.4200444017247	constant_high
Cluster348964	0.008217464929085	-21.1214449422794	constant_high
Cluster34932	0.00234260341053446	0.921530321658924	constant_high
Cluster349632	1.22993606058792e-13	-23.1503421629058	constant_high
Cluster349820	0.000149857321957851	-7.60109417486541	constant_high
Cluster349930	0.00161474459066265	-24.3978033976915	constant_high
Cluster349957	5.43482358152083e-06	-33.5589571654865	constant_high
Cluster349990	0.000107774731819656	-29.1573649673737	constant_high
Cluster350049	0.00144340749438392	24.6397829157258	constant_high
Cluster3503	0.000292365208349153	-0.956984453650685	constant_high
Cluster350300	0.000154688797440443	16.1717226548859	constant_high
Cluster350838	0.00986529270377925	-10.8560160994374	constant_high
Cluster3513	9.10462676040316e-05	0.898307627086066	constant_high
Cluster351352	0.000112785657195459	-29.0489686272838	constant_high
Cluster351381	1.21348581502891e-09	-39.0847255046648	constant_high
Cluster351432	9.49898667999966e-07	-26.0633204261497	constant_high
Cluster351630	6.77946309992028e-06	-25.6713591898548	constant_high
Cluster351634	6.5845066082953e-16	-40.8551661108151	constant_high
Cluster351642	1.3427608839031e-13	-34.5367857786215	constant_high
Cluster351889	0.00119905543015818	-25.0231758645841	constant_high
Cluster352057	0.00138219833814288	24.735568591891	constant_high
Cluster352167	1.16332859267117e-20	-21.8817128425056	constant_high
Cluster352231	9.85456691713276e-06	14.4325536804838	constant_high
Cluster352518	1.8714904766105e-22	-35.1335845551768	constant_high
Cluster352630	3.55808438974132e-09	-34.0315435787842	constant_high
Cluster352918	0.00700602340648184	-21.4588817388141	constant_high
Cluster353016	0.000437777394775302	-16.1451453709005	constant_high
Cluster353251	0.000837123502297788	20.0901222846517	constant_high
Cluster353270	8.54303397101775e-10	19.7997662013876	constant_high
Cluster354186	0.000752172090705154	10.702248918417	constant_high
Cluster354533	8.74896296431308e-05	-29.4730427875423	constant_high
Cluster354567	0.000323015639864206	-27.3582963327051	constant_high
Cluster354648	8.86969066495768e-07	-23.5438359070239	constant_high
Cluster354904	0.000545159725147035	-26.3651355873906	constant_high
Cluster354966	0.00945046532568249	-20.829559029375	constant_high
Cluster354981	1.51080595467173e-07	-25.7519132532443	constant_high
Cluster355644	5.08991210022346e-07	-18.8807462776438	constant_high
Cluster355749	0.000674106939386944	25.9840321194572	constant_high
Cluster355788	2.61376221606391e-05	-31.2626131364278	constant_high
Cluster355819	0.00116396453300049	-17.9625780642289	constant_high
Cluster355962	2.33556753477707e-05	-16.3624485946062	constant_high
Cluster356165	0.00176809849683533	-19.7444102133468	constant_high
Cluster356563	0.000347579892140444	27.1784351452455	constant_high
Cluster356810	0.000374287043650672	13.2693891512408	constant_high
Cluster35688	0.00186810010462024	-1.28489349544082	constant_high
Cluster35699	0.00771900472866025	0.585748307299799	constant_high
Cluster357128	0.000328138293657234	-27.3049904065727	constant_high
Cluster357140	1.27176083207556e-08	-32.4505938254474	constant_high
Cluster357177	0.000240903611947061	-25.137902509012	constant_high
Cluster357274	0.000152410241071843	-28.1805901565628	constant_high
Cluster357320	0.00100702944959931	25.3033209042113	constant_high
Cluster35738	5.64766536197223e-06	7.02150777184758	constant_high
Cluster357435	7.79837651990027e-06	23.4630247139555	constant_high
Cluster357500	0.0080904101959475	-21.1743986309526	constant_high
Cluster357645	1.78885856650373e-11	-22.2205911533205	constant_high
Cluster357664	0.000165611825500492	-28.4690360729809	constant_high
Cluster357838	2.52928980606066e-11	-27.1760927013651	constant_high
Cluster35826	0.000228035837981691	-0.723708523051227	constant_high
Cluster358329	4.12856146127399e-06	25.0856429869281	constant_high
Cluster358609	2.09867079926437e-19	-35.7529375340734	constant_high
Cluster358615	4.67265451001999e-07	29.4157306941129	constant_high
Cluster358704	1.35899908463956e-09	-30.3360324255035	constant_high
Cluster358771	0.00141152213028418	-24.7183816378369	constant_high
Cluster358773	3.68384412097521e-07	-37.1731100163836	constant_high
Cluster358801	0.000635226951156817	-22.5770623880307	constant_high
Cluster358892	7.74169266428311e-07	-36.2000252244015	constant_high
Cluster359032	1.0956959435547e-07	-38.5893341157433	constant_high
Cluster359100	8.13345105006268e-13	-27.8994955026685	constant_high
Cluster359137	2.09493364793204e-08	-35.4750796951926	constant_high
Cluster359189	1.31450295777518e-08	-39.9140171749472	constant_high
Cluster359206	3.49405321903245e-05	-30.7930358299427	constant_high
Cluster359405	7.40691062505452e-09	-41.6726089358002	constant_high
Cluster359501	0.000334986810532915	27.2489884149994	constant_high
Cluster360087	1.30414202389619e-06	-32.9126745592082	constant_high
Cluster360340	0.000101758932558513	29.2482190269858	constant_high
Cluster3605	0.000190220177808627	-0.815280756497239	constant_high
Cluster360520	0.00852365488866717	14.5221378627925	constant_high
Cluster360678	0.00395238865303088	-9.9322226724018	constant_high
Cluster36090	5.16865870808822e-06	-0.840546471015885	constant_high
Cluster361525	8.16864626154732e-06	-33.0034779276573	constant_high
Cluster361679	0.0061200806143788	16.5138217989797	constant_high
Cluster361728	0.00782400585844517	21.2483528068014	constant_high
Cluster361731	3.10441901289602e-06	16.5503002968727	constant_high
Cluster361738	0.000347691353555818	-27.1664983528803	constant_high
Cluster361935	0.000166438140369982	-19.9298284274361	constant_high
Cluster361951	0.00019498537061428	21.7542641770531	constant_high
Cluster362043	3.3815949288627e-06	-34.2785296717878	constant_high
Cluster362051	1.15302720733245e-11	-29.763068988006	constant_high
Cluster362119	7.13842994166986e-20	-34.7155907319805	constant_high
Cluster362493	7.62155473869738e-10	18.2346737066688	constant_high
Cluster363169	2.13508638678385e-07	-28.3052016556551	constant_high
Cluster363320	0.00230472792719622	12.7276318416145	constant_high
Cluster363449	0.00041429977652075	26.8240754114142	constant_high
Cluster363587	2.2666365967786e-05	-22.3092456973124	constant_high
Cluster363801	0.00219888299021317	-20.2850623886903	constant_high
Cluster363833	0.000793658595505037	14.712548001114	constant_high
Cluster364	0.00126997597485274	-0.946659593675921	constant_high
Cluster364109	6.61657250718692e-07	-36.432795034862	constant_high
Cluster36427	0.00138323027706694	-1.46697116023728	constant_high
Cluster364580	0.000260767259436545	27.6119734337147	constant_high
Cluster364666	2.93633445260047e-06	-31.6329265846373	constant_high
Cluster364740	0.000330407000430714	-27.2804930702581	constant_high
Cluster364785	9.97149517843572e-05	-1.0975241260129	constant_high
Cluster364822	0.00382083350184408	-22.7318558297566	constant_high
Cluster364880	4.01531395085369e-06	-17.6775020870425	constant_high
Cluster364922	3.64252235709784e-05	16.6521086362591	constant_high
Cluster365123	7.75879992724207e-10	-44.1532146328164	constant_high
Cluster365295	0.00667220593512504	-21.5449466155344	constant_high
Cluster365296	0.000178242548844134	28.2277250166581	constant_high
Cluster365387	0.00607335271467121	-21.7881197888885	constant_high
Cluster365426	5.15404349250874e-06	19.9632818731134	constant_high
Cluster366359	1.99568396626598e-05	-31.6940309927143	constant_high
Cluster366449	3.37795889366036e-05	30.9328554976633	constant_high
Cluster366610	3.43100094357889e-07	20.7335974420221	constant_high
Cluster366797	6.97029732417726e-07	-36.3740797313082	constant_high
Cluster366878	3.10734457052249e-07	-22.5225955022109	constant_high
Cluster366911	0.00154433639763664	-24.4845522862418	constant_high
Cluster36709	0.00346998209959502	0.448780724231396	constant_high
Cluster367522	0.0039986605103613	14.1212198636126	constant_high
Cluster367579	1.30545029944069e-06	-35.592031287363	constant_high
Cluster367620	0.000130060277800786	28.7636365211297	constant_high
Cluster367809	3.5400149146286e-08	-20.1493977954742	constant_high
Cluster367951	1.47556184775453e-08	-40.920229023001	constant_high
Cluster368198	0.005883216923532	21.8619254057459	constant_high
Cluster368427	0.00401485553954005	-22.6314755581312	constant_high
Cluster368501	1.52926875146011e-06	-16.7092501001043	constant_high
Cluster368527	2.65751724126513e-06	24.7720347512302	constant_high
Cluster368555	0.0074275404804997	-21.3306312742782	constant_high
Cluster369098	0.000309595510601192	-27.361975155259	constant_high
Cluster36940	0.00191970545905979	1.33185105426201	constant_high
Cluster36962	0.00428597314250808	2.63887818016519	constant_high
Cluster36966	0.00378286633167632	0.560039297022727	constant_high
Cluster369755	0.00610134772434001	-21.7952985636596	constant_high
Cluster369825	0.00190320226394359	-24.1467834424841	constant_high
Cluster370028	5.49461988755758e-11	-34.2784952889615	constant_high
Cluster370070	6.63773816975021e-06	-22.4975413658674	constant_high
Cluster370191	1.05525899463735e-07	30.5442114914741	constant_high
Cluster370454	0.000448912540599705	21.1209660534184	constant_high
Cluster370520	0.00259847827796947	-23.494452602904	constant_high
Cluster370620	0.00016610549524387	19.0638666679983	constant_high
Cluster3707	1.02760975968639e-05	-1.27246288438613	constant_high
Cluster371181	1.87404026196542e-06	-20.8106461095473	constant_high
Cluster371262	3.26188850120207e-06	24.6833099605962	constant_high
Cluster371429	0.0053116453929377	17.5841388642516	constant_high
Cluster371435	1.00464760965572e-10	-21.2362782559482	constant_high
Cluster371482	2.39302237902855e-09	-25.0280882326023	constant_high
Cluster371536	8.47027632249506e-06	-23.6490089041543	constant_high
Cluster371648	0.000274909199659181	-20.3681874637357	constant_high
Cluster371668	3.37737384304087e-06	-19.5517065968813	constant_high
Cluster37194	1.64053085517377e-05	-1.51965942328006	constant_high
Cluster372109	0.00294358955135151	-6.37838698415942	constant_high
Cluster372161	0.00922415237953125	20.8465209683638	constant_high
Cluster372184	3.73462129196853e-10	-44.9154767401226	constant_high
Cluster372559	0.000457034096628499	26.6731059521511	constant_high
Cluster372701	4.50015671011801e-06	-18.775317069417	constant_high
Cluster372818	2.31588948408897e-07	-22.5870340725358	constant_high
Cluster372975	0.000291516440854808	27.5117940157142	constant_high
Cluster373017	2.89327897435705e-08	-17.9144175779495	constant_high
Cluster373105	4.65638328817264e-06	-18.4899337946775	constant_high
Cluster373272	0.00467490005178521	-22.3587862380088	constant_high
Cluster373611	4.20964998483483e-05	-30.6176880526962	constant_high
Cluster373697	1.90378148469627e-06	-27.0574306265005	constant_high
Cluster374286	0.000550454345539325	-26.4286028807261	constant_high
Cluster374334	0.000696997295319633	25.9514366748056	constant_high
Cluster374467	0.00821762045531324	-21.1411295667415	constant_high
Cluster374519	9.95712113404487e-06	-26.3559846147248	constant_high
Cluster374750	0.00286629753682916	-23.3359850485175	constant_high
Cluster374797	0.000183015223566051	-28.2222902726624	constant_high
Cluster374834	1.62408149670217e-06	-22.3340668534342	constant_high
Cluster374851	0.00011863530121227	17.4078287868205	constant_high
Cluster374934	0.00487725146918705	-19.922796990025	constant_high
Cluster374994	0.000225990127782715	-27.9025889589201	constant_high
Cluster375016	3.48325092864675e-09	-31.7555927967887	constant_high
Cluster375258	0.000101561990545182	-29.2794778724583	constant_high
Cluster375294	0.00257649006438688	-20.457286568501	constant_high
Cluster375410	0.000144145558591442	-28.6392886722468	constant_high
Cluster375489	0.00205665002188564	15.3050350022453	constant_high
Cluster375554	4.42165369425382e-06	24.0699843287838	constant_high
Cluster375770	1.42478271236726e-13	-18.6096755744104	constant_high
Cluster375891	6.11627098436665e-13	-25.3581276871358	constant_high
Cluster375938	1.21337901955252e-05	-32.4734017960401	constant_high
Cluster375959	0.000195988748277265	-28.1798143321471	constant_high
Cluster376088	0.00299055846415727	23.1906284755059	constant_high
Cluster376466	1.36321667478618e-05	-10.8264573243049	constant_high
Cluster376487	0.00211153497069905	-23.9133786860031	constant_high
Cluster37653	8.82874576620745e-05	-1.09085747343835	constant_high
Cluster376910	0.00246648810205882	-12.9074847024186	constant_high
Cluster377365	0.0011982914622052	-24.9499214888021	constant_high
Cluster377395	0.000292678281767576	20.6622161402279	constant_high
Cluster377804	0.0079541089305023	21.2145898905044	constant_high
Cluster377879	0.000886943788481339	21.316699302935	constant_high
Cluster377981	0.0016752719982591	-18.4232158435096	constant_high
Cluster378028	1.75245541798997e-06	-35.2093863126084	constant_high
Cluster378542	0.00229477982849483	-23.7434652929841	constant_high
Cluster379088	1.93862005842153e-13	-25.3735892002679	constant_high
Cluster379090	1.32174397406822e-09	-22.2871521999382	constant_high
Cluster379203	0.000179099804468996	-28.2757543250677	constant_high
Cluster379391	1.56109264091898e-06	-18.5694706520566	constant_high
Cluster379401	7.49742444248006e-07	-17.5368091149096	constant_high
Cluster379411	8.73525051894674e-05	-27.3619001393194	constant_high
Cluster379417	5.34376507579278e-08	-21.1213186887842	constant_high
Cluster379475	0.0003952238286709	-27.0008041804087	constant_high
Cluster379698	1.92186810455845e-09	-18.8538033943488	constant_high
Cluster379760	5.90468958490199e-05	-30.1341762502336	constant_high
Cluster379811	5.69762037341109e-07	-18.0387698215747	constant_high
Cluster379982	2.27493334280152e-12	-35.7122171174747	constant_high
Cluster380363	1.34652278636454e-16	-20.5115337712973	constant_high
Cluster380406	4.18922032779852e-06	-18.3607169785987	constant_high
Cluster380683	1.88786618302834e-06	-33.0276578401241	constant_high
Cluster380684	3.2005274518767e-05	-18.931415606648	constant_high
Cluster380777	0.00111079965978223	-25.1421542748567	constant_high
Cluster380814	1.45902088901606e-05	-19.6291867447541	constant_high
Cluster38094	0.00292434650317557	1.54346903345762	constant_high
Cluster381017	0.00626880249499415	-7.58296011644536	constant_high
Cluster381070	5.73176606341023e-07	36.5932693218356	constant_high
Cluster381187	1.01252333129402e-12	-28.9994116803855	constant_high
Cluster381244	0.00159051850092994	20.177907874182	constant_high
Cluster381286	7.74372241036533e-05	-29.6244229139672	constant_high
Cluster381303	0.000189732326116255	-19.986308667245	constant_high
Cluster381371	0.00216261403432088	-23.8838978642858	constant_high
Cluster381667	0.00160646745807881	-24.4766053423297	constant_high
Cluster381950	0.00506795619493529	-8.50867520650842	constant_high
Cluster382489	0.000478439032373551	26.6094529633389	constant_high
Cluster382533	1.20448219953107e-05	-22.3185982460973	constant_high
Cluster382556	7.09940199779809e-06	19.2395432064649	constant_high
Cluster382560	0.00107985893107289	22.2646305224089	constant_high
Cluster382691	0.00350057871015426	-22.8766263890637	constant_high
Cluster382722	1.49359932584591e-12	-33.9483573715453	constant_high
Cluster382770	0.00205998351325466	-18.2015056200404	constant_high
Cluster382821	0.00933598877153717	-15.5990169580372	constant_high
Cluster382938	7.7676975578136e-06	-33.116413083083	constant_high
Cluster382987	1.30756282770745e-16	-26.1616751651866	constant_high
Cluster383100	2.86621734240999e-08	-36.1814429510736	constant_high
Cluster383128	0.00851103553912578	-1.78007174868011	constant_high
Cluster383491	7.71483239257955e-08	-25.9433063129741	constant_high
Cluster383782	6.60456604870961e-10	-19.0695985458301	constant_high
Cluster383871	5.65910396131892e-06	-16.6601681273954	constant_high
Cluster383908	2.34316398449833e-12	-27.7619370667542	constant_high
Cluster384110	2.37960810647987e-05	-31.4128707313375	constant_high
Cluster384112	8.66680596598173e-05	-19.6775634802163	constant_high
Cluster384276	0.00826936713840213	-5.96982542504923	constant_high
Cluster384351	2.53623057279489e-09	-36.4722903105674	constant_high
Cluster384379	8.2709102096969e-05	-29.6142313017366	constant_high
Cluster384592	5.84155512995267e-06	-29.5708161061324	constant_high
Cluster384656	9.11610918694547e-06	-32.8660678476933	constant_high
Cluster384718	9.1563053869855e-06	-30.0836316520003	constant_high
Cluster384728	2.92349268138266e-09	-27.955688285299	constant_high
Cluster384753	8.63403262601742e-10	-24.2733691425446	constant_high
Cluster384765	4.92712681549873e-09	-42.1656522461429	constant_high
Cluster384846	0.00677020973938676	-16.6001366104806	constant_high
Cluster384862	2.89327897435705e-08	-27.5233608957957	constant_high
Cluster384937	0.000177235775801839	-28.3314852454399	constant_high
Cluster385807	3.88047948147824e-05	-26.1870199964648	constant_high
Cluster385856	0.00092654471892871	-25.4861155979868	constant_high
Cluster385862	1.97016213619918e-06	-17.9944397755343	constant_high
Cluster385884	1.51822542828735e-09	43.4452357144724	constant_high
Cluster385892	0.000103028009148065	-17.2570954856814	constant_high
Cluster385950	0.00335309528428166	23.0169784900705	constant_high
Cluster386104	1.18368320308278e-07	-38.5817670712115	constant_high
Cluster386124	7.31906565343922e-07	-22.3977850164933	constant_high
Cluster386324	0.000133435172620333	-23.4747597075225	constant_high
Cluster386328	1.06380875306237e-06	-35.8275398483815	constant_high
Cluster386340	4.04376256392737e-07	-20.3054033042186	constant_high
Cluster386695	3.41670651578904e-07	-28.0889332972011	constant_high
Cluster387303	0.00933545677946099	-14.303489409242	constant_high
Cluster387308	1.38688179541786e-05	-32.2719103391086	constant_high
Cluster387315	0.00418975316552571	22.5615932759271	constant_high
Cluster387423	0.00243680352323607	23.5827218112798	constant_high
Cluster387505	2.62103514528866e-11	-24.3002363985858	constant_high
Cluster387609	1.78597154821799e-08	-23.8671771376325	constant_high
Cluster387632	0.00948605918373943	20.7784543715252	constant_high
Cluster387835	0.000574443673158374	-26.2868609949775	constant_high
Cluster387836	0.00688924434901434	-21.4808287999943	constant_high
Cluster387853	0.0014741284295722	21.9548628281093	constant_high
Cluster387940	0.00332632843049508	-5.96356336558483	constant_high
Cluster387949	0.00706723688143699	-21.4402668693471	constant_high
Cluster388023	0.000528237318150385	15.9378906210954	constant_high
Cluster388072	0.000110323089207323	-29.044030296877	constant_high
Cluster388245	0.00614426016350955	-21.780374444188	constant_high
Cluster388555	6.81406316111191e-07	-36.4247470222449	constant_high
Cluster388779	1.44835873329599e-08	-41.0661799692122	constant_high
Cluster388853	5.41606481734214e-08	-39.4518913647043	constant_high
Cluster388951	0.00891337633996063	-20.9718802434993	constant_high
Cluster388976	0.000260396756138295	-27.6952941660095	constant_high
Cluster388992	7.0421088569782e-05	-29.7867704863082	constant_high
Cluster389005	1.65909521819711e-06	-35.1733386817984	constant_high
Cluster389007	0.00028500625262216	24.6519266950095	constant_high
Cluster389110	1.69236428793333e-05	-31.9417218392933	constant_high
Cluster389120	5.26977744523459e-05	8.39696015129625	constant_high
Cluster389163	0.0014871081826102	23.4161433319865	constant_high
Cluster389404	9.51409664329959e-06	25.3484328957267	constant_high
Cluster389464	0.00185152695036277	-20.5565106236914	constant_high
Cluster389674	6.06349129784721e-07	-23.0038970302881	constant_high
Cluster389708	1.7237775140642e-06	-25.8463541472901	constant_high
Cluster389715	2.05544761168114e-05	-31.6530545207565	constant_high
Cluster389880	9.7135125992543e-05	29.3071337051881	constant_high
Cluster389974	0.000148419412180725	17.7175530943985	constant_high
Cluster389986	0.00790560544797271	-14.8292817198681	constant_high
Cluster390107	2.70754299141044e-06	-34.5840723840003	constant_high
Cluster390212	1.21604129589088e-05	-28.1267685991609	constant_high
Cluster390629	0.00113644791919952	-20.457915950893	constant_high
Cluster391195	0.000776781389645549	15.2100730107144	constant_high
Cluster391354	0.0012223712044365	-16.8319342785856	constant_high
Cluster391406	0.00034111210508777	-27.2267895718387	constant_high
Cluster391904	5.79832330172399e-05	-21.410761385012	constant_high
Cluster392373	0.000248174633503258	-26.774249921856	constant_high
Cluster392380	1.4161671988353e-08	-41.0549582526247	constant_high
Cluster392632	4.39389567597776e-07	-34.061103238291	constant_high
Cluster39273	0.00277524556365263	0.674490772776874	constant_high
Cluster392926	0.00019631758944371	-25.1366555936688	constant_high
Cluster393296	0.00127626277148899	7.96429710142765	constant_high
Cluster393507	1.75635318234524e-06	-25.4817804555314	constant_high
Cluster393678	4.30540118019798e-10	-34.1966826539821	constant_high
Cluster393756	2.73477753350503e-05	-28.834301826752	constant_high
Cluster393782	3.1723506382611e-13	-36.8697543695828	constant_high
Cluster393923	0.000332981835782773	-23.3645483946613	constant_high
Cluster394016	8.1729982640782e-05	19.0617525034251	constant_high
Cluster394250	2.47955181932655e-10	-38.9828138905629	constant_high
Cluster394292	0.00590970665102906	21.8118341084529	constant_high
Cluster394366	0.00108778537293605	-25.1608099526922	constant_high
Cluster3945	0.00644122213326029	-1.0317823364582	constant_high
Cluster394532	0.00247772608979059	-7.36788784900891	constant_high
Cluster394674	2.13600141410312e-18	-33.9781896736826	constant_high
Cluster394758	3.75095810892915e-05	17.7155649406746	constant_high
Cluster394826	0.000139402417331926	-28.7559379172482	constant_high
Cluster394856	5.16961901983469e-05	-30.2949231137107	constant_high
Cluster394911	0.000955237503999803	-18.531900923894	constant_high
Cluster394973	1.81818614569331e-08	-31.3073359202429	constant_high
Cluster395025	0.00362827406830873	-22.8364101385313	constant_high
Cluster395110	0.000171399929926685	-10.4681679566061	constant_high
Cluster395139	0.000288196928692114	-27.512697368525	constant_high
Cluster395218	0.0075264195026638	-21.3215769909839	constant_high
Cluster395398	0.000291516440854808	-25.189210578976	constant_high
Cluster395804	0.00279912505689759	21.7764013868796	constant_high
Cluster395807	0.00167343752124401	-18.927626697249	constant_high
Cluster395854	0.00019631758944371	-16.8452105227252	constant_high
Cluster395885	2.27075595715445e-10	-30.7990700766015	constant_high
Cluster395919	1.87113509210278e-07	-38.0581168698125	constant_high
Cluster395920	0.000491200360965652	-26.6279600267764	constant_high
Cluster39626	5.85431189357546e-09	2.11975157879462	constant_high
Cluster396265	5.47226684103528e-10	-22.8972477127677	constant_high
Cluster396421	0.00107897110837989	-25.16048597173	constant_high
Cluster396524	4.3686140529488e-05	-30.5438354708848	constant_high
Cluster397310	4.06833134110093e-05	-30.7008942271345	constant_high
Cluster397413	0.00286627557579423	23.2686027069333	constant_high
Cluster397462	1.06178882225832e-05	-32.6884659087664	constant_high
Cluster397553	0.001629731668877	-24.4462346386524	constant_high
Cluster397584	7.62822870597069e-14	-26.8954356797185	constant_high
Cluster397597	5.14477618662049e-07	1.46274723839928	constant_high
Cluster397638	2.95110538593422e-07	-8.30700471815623	constant_high
Cluster397733	1.16751978269953e-07	-38.5241360627354	constant_high
Cluster397743	0.00458905814000378	-7.68737273836162	constant_high
Cluster397757	2.0555399990344e-22	-30.191219711471	constant_high
Cluster397769	0.000114533880253407	-29.0479811720052	constant_high
Cluster397943	0.000409359065394544	-26.9443971090348	constant_high
Cluster398005	0.000446133396252046	14.6188146609731	constant_high
Cluster398058	0.00036059539528488	-25.0449467267648	constant_high
Cluster398191	1.93007448146057e-09	-25.3349600824526	constant_high
Cluster398267	5.58315966679762e-06	-14.1600805213799	constant_high
Cluster398348	0.000286197640955373	27.4914061255176	constant_high
Cluster398394	4.34682361857513e-07	-35.7598889464134	constant_high
Cluster398402	7.50228174476543e-10	-25.8744470969914	constant_high
Cluster398537	0.00012798465871362	-28.8449630775832	constant_high
Cluster398591	0.00300709033943364	13.2446448459689	constant_high
Cluster39863	7.26408946388851e-05	1.02208303391477	constant_high
Cluster398704	6.61154873125262e-05	-29.8834167967883	constant_high
Cluster399022	0.00526769550791834	-22.0459150456234	constant_high
Cluster399265	0.00813207560448205	-21.17318041266	constant_high
Cluster399285	9.61481469423938e-10	-37.9518159685353	constant_high
Cluster399438	9.61884884924061e-08	-23.1769405367632	constant_high
Cluster399613	8.86868928660978e-05	-29.4828493711056	constant_high
Cluster399727	6.28655506918623e-06	-33.3842727974283	constant_high
Cluster399761	1.28899530775704e-08	-24.6137497892868	constant_high
Cluster399845	9.45015632965102e-05	27.794730011671	constant_high
Cluster400052	3.44347788457618e-13	-42.4637948289961	constant_high
Cluster400085	3.47139922641737e-34	-44.5369395413194	constant_high
Cluster400326	0.00160646745807881	-24.4756655662484	constant_high
Cluster400402	5.66046525308577e-06	-33.5001729813879	constant_high
Cluster400832	0.000460224720313332	-25.798522418364	constant_high
Cluster400872	1.11063100348066e-05	20.2896272070389	constant_high
Cluster400998	1.40235627089075e-09	-39.0503885376198	constant_high
Cluster401001	0.000675929146861396	-21.3637498974515	constant_high
Cluster401081	0.000355229243511835	-27.1651538784471	constant_high
Cluster401172	1.53420814290982e-27	-20.445652927971	constant_high
Cluster401239	1.51420997588414e-08	-40.9558667016016	constant_high
Cluster401378	0.000910008293178908	20.0837094332731	constant_high
Cluster401527	0.000784166080800786	-25.7977474088105	constant_high
Cluster401535	0.00831787590437892	21.1037444307327	constant_high
Cluster401675	0.00388716672981574	-22.7299394927161	constant_high
Cluster401989	0.000232632123368909	27.8281802396148	constant_high
Cluster402025	0.00087059195904585	-25.5860595070708	constant_high
Cluster402056	1.61525554351448e-05	32.0090346295303	constant_high
Cluster402070	2.54404862201875e-08	-28.352788616709	constant_high
Cluster402087	0.0055533934535265	-6.67850917096905	constant_high
Cluster402104	2.49505889326525e-07	32.2763651984495	constant_high
Cluster402214	9.83533091663516e-08	-22.0754289209009	constant_high
Cluster402295	3.5166384864618e-06	-16.3537245680181	constant_high
Cluster402435	7.84583561197775e-13	-38.3619989795187	constant_high
Cluster402640	4.28752427152953e-07	-33.5595600042201	constant_high
Cluster402687	0.00498127106771751	-22.1892198737483	constant_high
Cluster40275	0.00147402499015025	0.880107923009056	constant_high
Cluster402752	1.33362981074667e-14	-23.3957468843263	constant_high
Cluster402754	0.000276216872374404	-27.5629968566322	constant_high
Cluster402998	0.00290265657264807	12.1268581111282	constant_high
Cluster402999	0.000840078266471141	-25.4398239699727	constant_high
Cluster403050	2.09970450161635e-11	-33.6142136045599	constant_high
Cluster403101	0.00139224822496559	-24.7440566821033	constant_high
Cluster403151	8.63278795171914e-05	18.3357850457383	constant_high
Cluster403316	0.00665342276607125	-21.5854642272706	constant_high
Cluster403343	0.00179746597239291	-15.9268191606754	constant_high
Cluster403369	0.000452736783313886	-26.6885935583359	constant_high
Cluster403709	0.00533712034080469	-22.0841414940069	constant_high
Cluster403753	7.87489836301873e-08	21.1117865126285	constant_high
Cluster404246	0.000119318080134409	-26.5171551406113	constant_high
Cluster404365	3.29228048885458e-07	21.3733142086543	constant_high
Cluster404458	1.17769753215532e-10	-37.3530795557141	constant_high
Cluster404474	8.32879035590033e-07	-12.8216773136963	constant_high
Cluster404511	4.53048728028907e-07	36.8921046218198	constant_high
Cluster40457	0.000338496840492199	2.44111745916879	constant_high
Cluster404677	9.65758680898701e-07	-35.896245792181	constant_high
Cluster404859	0.00848496721155764	-17.275618489982	constant_high
Cluster404914	1.71580144029344e-07	26.0697900824159	constant_high
Cluster404929	1.71435542427573e-07	-38.1114583624874	constant_high
Cluster404943	0.00883459291400864	20.9701016193688	constant_high
Cluster404984	0.00591507640743074	-21.8507966652626	constant_high
Cluster405007	4.06802705733975e-07	-33.1348006246362	constant_high
Cluster405539	0.00108728845186467	-25.2056818882918	constant_high
Cluster405735	0.00805121731914195	21.183627175811	constant_high
Cluster406036	0.0020591612509292	-23.9415511899792	constant_high
Cluster406045	0.00389121985881825	-22.6938957413793	constant_high
Cluster406064	0.000884339769852948	-25.5722375917578	constant_high
Cluster406069	0.00078610897437185	25.754174265592	constant_high
Cluster406219	5.49456908314478e-05	-30.1713538297594	constant_high
Cluster406230	0.00262178287210574	-10.7818567240318	constant_high
Cluster406312	6.47767974632745e-10	-36.0483617124471	constant_high
Cluster406476	0.0030251195682959	23.2132880907331	constant_high
Cluster406478	0.00034111210508777	-27.2638238105616	constant_high
Cluster406510	0.000119956315762134	28.9453665390118	constant_high
Cluster406557	0.000301992871904485	-21.7295539110769	constant_high
Cluster406622	0.00278067755409423	23.3847204312328	constant_high
Cluster406846	0.000546936715259462	26.4271102095154	constant_high
Cluster406991	5.53386009233189e-07	-36.6026524519582	constant_high
Cluster407027	0.00181559569674062	24.1905618364072	constant_high
Cluster407067	1.26925531872791e-05	-32.3380085312328	constant_high
Cluster407102	1.44353256742344e-05	-24.7941629922331	constant_high
Cluster407168	3.79431074161886e-05	30.7448614183096	constant_high
Cluster407169	5.83110711282372e-09	-26.711101022062	constant_high
Cluster407235	0.000102163951296935	-20.774754423691	constant_high
Cluster407341	2.31955635349391e-08	-36.0899052776671	constant_high
Cluster407439	0.000211895923376163	-28.0489656535137	constant_high
Cluster407913	0.000411513513641627	-14.657338482102	constant_high
Cluster407916	8.52747207037679e-07	-22.6957823736528	constant_high
Cluster407955	0.00144013306907421	-8.71374897915303	constant_high
Cluster407995	0.00036059539528488	-20.2349607892606	constant_high
Cluster408241	1.89229761830142e-06	-35.0405167761242	constant_high
Cluster408267	0.00609933461604844	21.7858367715263	constant_high
Cluster40832	0.000641696348722727	-1.26643187987131	constant_high
Cluster408359	0.00959069699751407	-20.7546307209063	constant_high
Cluster408361	0.000492928652511427	-26.6216953242005	constant_high
Cluster408466	1.1679140447251e-08	-21.8690171610686	constant_high
Cluster408608	5.5878128178234e-05	-29.8187544299073	constant_high
Cluster408656	0.000160102446833982	19.8472016231628	constant_high
Cluster408774	0.000373521922150972	-27.0976488713706	constant_high
Cluster408793	0.00975192663552568	-14.0587033105048	constant_high
Cluster408832	0.00195108648259667	-24.0882076296278	constant_high
Cluster408833	3.61164190453605e-05	-30.7764639305569	constant_high
Cluster408993	0.00386757837789046	22.6870791300421	constant_high
Cluster408995	5.92695462920331e-09	23.2296367177716	constant_high
Cluster409039	5.85256154731905e-07	-34.267380858277	constant_high
Cluster409043	4.98529733243175e-05	-30.3258667663813	constant_high
Cluster409304	9.65682034028274e-05	-17.7698475988443	constant_high
Cluster409365	0.000252745831431741	27.6833303374345	constant_high
Cluster409482	0.000512407475678927	-26.1462544280099	constant_high
Cluster409506	0.00262308029042037	-23.5079509199142	constant_high
Cluster409658	0.00504794985694472	-22.1422163262215	constant_high
Cluster409720	0.000996600972542391	-13.2362561421424	constant_high
Cluster409749	0.00649275112374907	21.6293918313312	constant_high
Cluster409823	3.74811492327022e-10	-39.5350607208248	constant_high
Cluster409844	0.000384873030455246	-27.0043824089925	constant_high
Cluster409847	5.19549582593934e-10	-31.3167028591751	constant_high
Cluster409877	1.31467093685355e-05	-22.1362358246223	constant_high
Cluster409956	0.00972341863698025	-20.7733216675263	constant_high
Cluster410084	0.000161088647809206	-28.4448816168031	constant_high
Cluster410259	0.00205018375684699	-23.9644570272842	constant_high
Cluster410391	2.96099226019735e-06	-34.3618462708506	constant_high
Cluster410401	0.000185963365057796	-14.6660081044071	constant_high
Cluster410404	2.0555399990344e-22	-34.3894194894316	constant_high
Cluster410613	0.00012798465871362	20.2778891745988	constant_high
Cluster411107	2.90484501131014e-29	-51.783151082142	constant_high
Cluster411167	0.0037537032278618	22.7935640160241	constant_high
Cluster411438	3.40107796084678e-06	-20.267855262427	constant_high
Cluster411459	0.0018910909486814	-24.1589967269891	constant_high
Cluster411588	0.00253305253005752	-23.5655694830708	constant_high
Cluster411662	9.10462676040316e-05	-17.0448389553464	constant_high
Cluster411784	0.000942572193777557	25.4201956384729	constant_high
Cluster411830	8.57960519845081e-13	-23.3597055749814	constant_high
Cluster412022	1.27401913241878e-28	-29.1743691977588	constant_high
Cluster412299	2.15121950652492e-06	-34.8609830705377	constant_high
Cluster412315	1.80340826949274e-05	31.8576321552528	constant_high
Cluster413023	3.16058705628677e-09	-25.9533871650585	constant_high
Cluster413138	2.69877532070309e-11	-22.8981169316879	constant_high
Cluster413220	0.00262308029042037	20.6073270813312	constant_high
Cluster413298	6.27671140052039e-05	30.0005103378628	constant_high
Cluster413303	1.35021626237653e-06	-32.3404117436497	constant_high
Cluster413337	1.09143371646316e-05	-17.6897957539971	constant_high
Cluster4134	0.000860265980036598	-0.93184991971594	constant_high
Cluster413406	3.72844068122681e-06	-17.8236877189269	constant_high
Cluster413830	0.000120365039280802	-23.0870458818176	constant_high
Cluster413851	3.61164190453605e-05	30.793579215787	constant_high
Cluster413956	1.5673214385017e-12	-31.2062881961463	constant_high
Cluster413976	1.63398558425868e-17	-41.5724347009683	constant_high
Cluster414027	1.80340826949274e-05	-31.8220962877992	constant_high
Cluster414159	0.00850272428742451	21.0468804835884	constant_high
Cluster414164	0.0059223964769134	-21.8693974188349	constant_high
Cluster414446	1.28807007320896e-07	-22.5353937081484	constant_high
Cluster414459	0.00189822651893081	-21.3497341873816	constant_high
Cluster414568	0.000298063808351439	27.4226273223593	constant_high
Cluster414628	6.03972231386765e-05	-22.2434649878981	constant_high
Cluster414651	0.00808126774896757	-21.1672506393675	constant_high
Cluster414669	3.61233316694335e-06	27.9898173642106	constant_high
Cluster41487	0.0057352873891122	0.735375911418323	constant_high
Cluster414949	3.06248413927e-06	-34.4636787823599	constant_high
Cluster415095	7.56512461778954e-13	-19.9641864590615	constant_high
Cluster415244	9.38750305493626e-13	-22.3091647005461	constant_high
Cluster415294	1.04499452901569e-05	32.6159117059152	constant_high
Cluster415323	5.22662892619522e-09	-26.8620560831894	constant_high
Cluster415387	0.00396125001472701	-22.6390098256881	constant_high
Cluster415403	0.000197271737505017	28.1387638865618	constant_high
Cluster415562	9.16586699728464e-06	-23.6110391315564	constant_high
Cluster415576	0.00518558032764727	22.1136895267329	constant_high
Cluster415660	2.22392337260494e-05	31.5007525267042	constant_high
Cluster415714	0.000113410331540282	-29.0658512879082	constant_high
Cluster415867	0.000670485553229702	19.5911523881504	constant_high
Cluster416148	1.04096935344878e-11	-34.1430857301597	constant_high
Cluster416357	0.000237478806407634	-15.1095725820138	constant_high
Cluster416466	0.00169748702869292	-22.6895272779868	constant_high
Cluster416530	0.000185519042588359	-28.2309868599116	constant_high
Cluster416680	1.93209676020389e-09	-22.5780587204058	constant_high
Cluster416834	6.07174509613952e-31	-48.5885231932279	constant_high
Cluster416915	2.14129687519504e-05	-8.44694468028583	constant_high
Cluster416974	0.000527803215876156	-26.4677453435803	constant_high
Cluster417120	0.000222176695851144	-27.9076620362976	constant_high
Cluster417271	0.000235508292154333	-27.8766204302664	constant_high
Cluster417372	1.98510853513958e-05	31.6964732884699	constant_high
Cluster417378	1.82888421872786e-08	34.2754456492604	constant_high
Cluster417646	0.000995044789988072	-20.6002416393098	constant_high
Cluster417831	0.000546936715259462	-26.4404140908263	constant_high
Cluster418208	1.34826665635979e-20	-31.4168769817694	constant_high
Cluster418473	0.000381643580017472	-27.0130493436691	constant_high
Cluster418725	0.00111528660071462	23.5517783353341	constant_high
Cluster418742	0.00542523467862305	-13.1165646317512	constant_high
Cluster418746	1.4685194802594e-17	-38.5037217308242	constant_high
Cluster418763	0.00147266849100944	-24.6385151017526	constant_high
Cluster418848	0.00238415863480991	-23.6141292007645	constant_high
Cluster418936	0.00254080077105628	-23.5467303052296	constant_high
Cluster418947	0.00092654471892871	-25.4879763912027	constant_high
Cluster418952	1.60202285409156e-05	-29.9448433374442	constant_high
Cluster419049	0.000665666742354323	-26.0188929650053	constant_high
Cluster419097	1.60524340912601e-06	-35.3158046368239	constant_high
Cluster419114	8.27273427138482e-06	-32.9970419825619	constant_high
Cluster419119	2.34361360778988e-05	-31.5085938654147	constant_high
Cluster419140	1.51301006777182e-08	-24.3574519946108	constant_high
Cluster419185	0.00237022462241039	23.6483857826671	constant_high
Cluster419239	5.97808685734693e-06	-17.8805856244872	constant_high
Cluster419398	0.000449891310713845	-26.7046058913272	constant_high
Cluster41940	0.00190399756366173	1.43611049954045	constant_high
Cluster41963	7.93872026254969e-06	-0.939543610155988	constant_high
Cluster419660	0.00698299366734866	-21.4742490747055	constant_high
Cluster419838	0.00211204986245562	-23.9343342559535	constant_high
Cluster419888	0.00243665565501469	-23.6502174048951	constant_high
Cluster419905	1.1115554537607e-05	-32.6197252567075	constant_high
Cluster419911	3.49405321903245e-05	30.8618795082349	constant_high
Cluster41999	0.000259958604610423	-0.999780165164192	constant_high
Cluster420040	2.70732969833242e-05	24.7541185997003	constant_high
Cluster420060	8.85117324115998e-07	-30.5694487671389	constant_high
Cluster420078	0.00016610549524387	28.4068708376439	constant_high
Cluster420082	2.75404878196594e-05	-25.1280813429396	constant_high
Cluster420116	6.44728208533345e-08	-39.2383378225304	constant_high
Cluster420236	0.00898186960205968	-20.9114362259289	constant_high
Cluster420270	1.52738493319979e-05	-32.0564531949424	constant_high
Cluster4203	0.00684855490365432	-0.616669605313505	constant_high
Cluster420444	1.74525787181179e-07	-29.5272210496373	constant_high
Cluster420469	9.43295355890266e-19	-43.8639674774099	constant_high
Cluster42056	0.00892225192562516	-0.798509811847401	constant_high
Cluster420802	0.0058444497097276	-21.8970483585308	constant_high
Cluster420977	0.000125993458276005	-28.8333023909176	constant_high
Cluster421037	0.00085652961589123	25.5540433701237	constant_high
Cluster421042	1.64815070075403e-07	-27.3819691283047	constant_high
Cluster421070	0.000211895923376163	28.0026461837563	constant_high
Cluster421115	0.00561239627228293	-21.9401696378428	constant_high
Cluster421116	1.57687371837262e-10	-29.9417730530482	constant_high
Cluster421200	6.8403793749015e-05	-26.4808022723382	constant_high
Cluster421539	0.00193524545228469	24.0809849346278	constant_high
Cluster421558	1.43462542722503e-18	-38.8469847453737	constant_high
Cluster421579	0.00058127084100573	-17.1445290107901	constant_high
Cluster421590	9.42187001156896e-08	-36.2414405612017	constant_high
Cluster421608	0.00165191027681079	24.3782195879661	constant_high
Cluster421669	0.00162366838350237	-24.4298870668723	constant_high
Cluster421708	7.47552811553951e-06	22.4246136608028	constant_high
Cluster421745	1.35021626237653e-06	35.5081325242601	constant_high
Cluster421799	1.59093708653576e-42	-49.3797091041665	constant_high
Cluster421811	7.16509913646861e-07	24.4684007297683	constant_high
Cluster421861	1.62044245587825e-05	-18.9980297962792	constant_high
Cluster422004	8.96479025952042e-07	-36.0475703017808	constant_high
Cluster422032	8.14196903587478e-05	-23.0119026071313	constant_high
Cluster422157	8.41583565517708e-08	-32.194520273775	constant_high
Cluster422214	6.02438751719031e-06	-18.5394367473619	constant_high
Cluster422266	2.06921626546639e-05	-26.1703198565107	constant_high
Cluster422387	0.00220145557774993	-23.7852769846246	constant_high
Cluster422478	0.00162366838350237	17.3922947311905	constant_high
Cluster422497	0.000439017347004247	-11.2928099362044	constant_high
Cluster422667	8.1729982640782e-05	-29.5492893729984	constant_high
Cluster422771	2.25651408510039e-08	-40.4022153025755	constant_high
Cluster423079	1.74470386209102e-06	-24.5097761642733	constant_high
Cluster423354	0.00240516584371732	-21.0094175949396	constant_high
Cluster423448	7.82970577240797e-05	-29.6492094046072	constant_high
Cluster423479	6.88582776922881e-05	-29.8433971055711	constant_high
Cluster423552	1.34321626250022e-05	19.8684108298755	constant_high
Cluster423581	3.14825111155296e-13	-34.5893047472271	constant_high
Cluster423624	0.00019215966349177	-28.2239942863705	constant_high
Cluster423674	2.96533451888782e-06	34.4036200811887	constant_high
Cluster423838	0.00173958174347505	-24.2575216975829	constant_high
Cluster423842	0.00148490678291482	-24.6190843798641	constant_high
Cluster423866	1.74607368798522e-07	-38.0284792323919	constant_high
Cluster423912	1.42463016219219e-07	-38.3508709958676	constant_high
Cluster423981	0.000417342655426604	-26.8541181907691	constant_high
Cluster424053	1.32358354341573e-05	-32.3356684762094	constant_high
Cluster424112	0.000962079985840113	-25.4076296005692	constant_high
Cluster424136	0.00159779332275364	-24.4048280774149	constant_high
Cluster424159	2.60704914371205e-06	-34.6581326214	constant_high
Cluster424279	1.37875194819392e-05	-32.2719282207506	constant_high
Cluster424355	0.00289828184913537	-15.497934126967	constant_high
Cluster424502	0.00191415465009703	24.1103790185663	constant_high
Cluster424790	0.00623260406593689	21.7080367145441	constant_high
Cluster424808	0.000349734957792338	-27.2050654964861	constant_high
Cluster425004	0.0050524248262691	11.2960935225098	constant_high
Cluster425204	0.000720729812134541	-19.5826163037689	constant_high
Cluster425229	0.00417459859955087	22.5487249680109	constant_high
Cluster425357	0.000237845158763345	27.8323747132061	constant_high
Cluster425704	8.33199977631798e-09	-41.5280184073521	constant_high
Cluster425754	0.000152508309568133	-28.6063226348848	constant_high
Cluster425796	4.28394599398337e-13	-32.1456161989945	constant_high
Cluster425946	0.000828234764938619	25.6294168111155	constant_high
Cluster426003	0.000671066535201777	-26.0802740485012	constant_high
Cluster426167	0.000124124493344261	-28.8896933787183	constant_high
Cluster426285	0.00841105564337562	-21.1003512654553	constant_high
Cluster426381	1.11895232295148e-22	-38.9182645526191	constant_high
Cluster426607	0.000646180101182432	-26.1347001239874	constant_high
Cluster426645	1.45477796193949e-06	-35.3936568153975	constant_high
Cluster426742	2.53903329772254e-17	-24.7604068833538	constant_high
Cluster426748	0.000198170998337027	-19.1828994971503	constant_high
Cluster426828	0.00213155418914681	-23.9173843512514	constant_high
Cluster426836	0.000820319294075986	-25.7202289704379	constant_high
Cluster426867	2.19880275749538e-07	37.7494587166455	constant_high
Cluster426960	0.00266794201835056	-16.4382310822002	constant_high
Cluster427026	0.00749342992176846	-9.84450109252793	constant_high
Cluster427037	1.55337478366426e-06	35.2899492376733	constant_high
Cluster427109	0.000684956117568692	-26.0422088344168	constant_high
Cluster427173	0.00813311638497668	21.1128318146549	constant_high
Cluster427265	2.08186797432003e-08	-38.0491489066074	constant_high
Cluster427293	0.00231355424745791	23.7384863291754	constant_high
Cluster427344	0.0017185186674856	24.2895735138629	constant_high
Cluster427366	0.00109362532726291	-7.16754104702991	constant_high
Cluster427397	0.0044389124850052	-12.762931458343	constant_high
Cluster427401	0.0041856325647577	-9.10311011069897	constant_high
Cluster427433	1.95121998185149e-05	31.7138565522662	constant_high
Cluster427439	0.0040589418698694	-19.0067351995417	constant_high
Cluster427453	0.000468436865980295	-16.9794253225836	constant_high
Cluster427567	0.00207990776875189	-23.9656123758793	constant_high
Cluster427593	0.00113108795057272	-25.059960399864	constant_high
Cluster427772	4.21963508686799e-06	-33.9566343079024	constant_high
Cluster427831	0.00241119302621339	-23.6703110483901	constant_high
Cluster427918	0.000148419412180725	28.637811297634	constant_high
Cluster427995	0.00751656817462049	-14.7974539372683	constant_high
Cluster428020	4.61736597492718e-09	19.5251314248828	constant_high
Cluster428084	0.00673541850033173	15.8386490091106	constant_high
Cluster428180	1.1686793083718e-16	-24.6362052354921	constant_high
Cluster428228	6.32807390645749e-05	29.9593341868083	constant_high
Cluster428514	0.00027305997800119	-27.5604879391622	constant_high
Cluster428563	0.00349360105543224	15.8924717741692	constant_high
Cluster428597	2.25782657191288e-05	-31.5678043148976	constant_high
Cluster428648	0.00281555825338449	-23.3703709995854	constant_high
Cluster428651	1.27405695874836e-10	-27.6962248974487	constant_high
Cluster428705	3.75993602764604e-06	20.8179235660344	constant_high
Cluster428715	0.000834970975867444	-22.5868407467779	constant_high
Cluster428740	0.00665985919093592	9.07129773374711	constant_high
Cluster428793	0.00353173523395055	22.8661764549873	constant_high
Cluster429074	1.24266540021142e-07	-34.5714534093995	constant_high
Cluster429204	4.13413025614358e-10	-44.8069902747127	constant_high
Cluster429221	9.24223386230292e-06	-32.7698737853084	constant_high
Cluster429231	0.00826496787560402	-21.0981412804764	constant_high
Cluster429244	0.00121763299479815	-17.8019098230421	constant_high
Cluster429301	0.000190482025334781	19.0275817337962	constant_high
Cluster429386	6.73851907363739e-07	-36.4944605212725	constant_high
Cluster429491	5.1589815731808e-05	21.7126570926637	constant_high
Cluster429787	0.00600599188538542	-21.775462763448	constant_high
Cluster430395	0.00287771082483169	-10.1424286689474	constant_high
Cluster430483	1.62044245587825e-05	-31.9926219122091	constant_high
Cluster430487	8.46601963207446e-05	29.5099191302663	constant_high
Cluster430548	1.65178844215812e-06	-35.2775176036312	constant_high
Cluster43064	6.96820809559773e-05	0.598983789247354	constant_high
Cluster430795	5.97448470079752e-17	-22.8484003496688	constant_high
Cluster430835	1.04096935344878e-11	32.9567877748577	constant_high
Cluster430912	0.00173461162136589	9.84291290260374	constant_high
Cluster430915	1.27405275989247e-06	-17.9031535353561	constant_high
Cluster430946	2.68130660074615e-06	-34.5876101753854	constant_high
Cluster431079	0.00458905814000378	-21.8087349230779	constant_high
Cluster431148	1.4820341984937e-07	-25.4903257213115	constant_high
Cluster4312	0.00354540029766802	0.48331294681831	constant_high
Cluster431260	3.88438468886918e-06	-34.1050297022399	constant_high
Cluster431418	8.20248574692454e-08	-22.8391095401761	constant_high
Cluster431712	8.11271560083093e-05	-29.550336743693	constant_high
Cluster431734	5.27368212856036e-06	-29.0737162296577	constant_high
Cluster431942	0.00593756996136472	21.8096829222013	constant_high
Cluster432105	0.00277775704630554	-9.69035812542517	constant_high
Cluster432152	3.16411592748041e-08	-26.1140562318684	constant_high
Cluster432240	0.00576993957612718	-21.922406958372	constant_high
Cluster432285	0.000347691353555818	27.1493405032188	constant_high
Cluster432301	0.00145165190099438	-24.6652534596374	constant_high
Cluster432420	8.94163540946512e-05	-29.4428263443182	constant_high
Cluster432453	0.000497602505473014	-22.4048140955371	constant_high
Cluster432524	0.00016118925737729	-14.9671364019828	constant_high
Cluster432536	4.73543444319483e-06	-33.7509447853282	constant_high
Cluster432543	0.000196732167611175	-28.1030624691983	constant_high
Cluster432558	0.000181828385344734	-28.3167670020523	constant_high
Cluster432650	9.05901412954862e-07	-17.8732447596544	constant_high
Cluster432727	8.21466936843489e-08	-38.9833283168826	constant_high
Cluster432891	7.94524139704992e-07	-20.2270638401306	constant_high
Cluster433206	0.00275026880139041	-20.1363717776808	constant_high
Cluster433418	1.84286652400186e-05	-31.7960570036234	constant_high
Cluster433557	1.49688393336964e-05	-24.2065108492226	constant_high
Cluster434003	0.00148137238537901	24.5834521295314	constant_high
Cluster434005	0.00658496574522969	21.5997204612082	constant_high
Cluster434063	0.000335721263754131	-27.2535099262816	constant_high
Cluster434179	3.14083848781373e-08	40.1403853820836	constant_high
Cluster434328	4.12764221472607e-11	-22.9359088777438	constant_high
Cluster434394	0.00584929366722272	21.8543881286532	constant_high
Cluster434419	6.42926882790842e-07	-36.4656752258431	constant_high
Cluster434447	1.27919846644676e-07	-29.8599612267099	constant_high
Cluster434525	5.99322098368998e-06	-33.4292152616008	constant_high
Cluster434568	8.28586136450534e-06	-32.9829469852166	constant_high
Cluster434778	1.92644443487982e-05	-31.7016563515001	constant_high
Cluster434793	0.00524449033697653	-22.1246662009661	constant_high
Cluster434820	7.81595305616716e-05	-29.6105888697613	constant_high
Cluster435209	5.55218427933774e-06	-19.5333926742715	constant_high
Cluster43522	0.00893686796287762	2.09869873892166	constant_high
Cluster435366	0.000291132811609859	27.4775691978285	constant_high
Cluster435413	0.00012340337752715	-28.9111611646961	constant_high
Cluster435490	4.13195023143226e-05	-30.6000245862938	constant_high
Cluster435575	2.07196452172002e-12	-33.54985143142	constant_high
Cluster435651	0.000222176695851144	27.973142964301	constant_high
Cluster435666	1.43515432932521e-16	-23.9068725831297	constant_high
Cluster435724	5.09336507940792e-05	-30.2467220418754	constant_high
Cluster435762	6.75372674789523e-16	-26.0105795875438	constant_high
Cluster435843	0.00220145557774993	-23.8243084704631	constant_high
Cluster435901	1.21583972025294e-05	-32.4229424620312	constant_high
Cluster435927	1.34068424346518e-11	-26.279170003796	constant_high
Cluster435931	6.37891264900399e-06	-28.9439649231677	constant_high
Cluster435940	0.00507094269358558	22.1590326433781	constant_high
Cluster435952	0.000239970521210922	-27.8472086403023	constant_high
Cluster435959	0.00381707161085261	22.7167645989643	constant_high
Cluster435997	7.07657544540126e-13	-31.1944738319142	constant_high
Cluster436007	7.79837651990027e-06	-33.043174310203	constant_high
Cluster436125	6.16326625440377e-06	-33.3615509735645	constant_high
Cluster436493	0.000108519365544404	-29.1152346431065	constant_high
Cluster436605	9.39801106103903e-07	-26.3860852287507	constant_high
Cluster436619	0.000889872492251022	-25.5729818098649	constant_high
Cluster436711	7.11089018566425e-07	-20.6425302089157	constant_high
Cluster436812	0.000213918340636392	-27.9777094606587	constant_high
Cluster436849	1.20731967711993e-05	-32.3944549463048	constant_high
Cluster43687	0.0065439494145589	-0.861666829862685	constant_high
Cluster437005	0.00417189036739138	-9.88383669906076	constant_high
Cluster437077	8.56416681372324e-14	-26.4821088899507	constant_high
Cluster437131	0.00941471393451279	-20.8033776260929	constant_high
Cluster437186	0.000743956433513226	-25.8796101080278	constant_high
Cluster437271	0.000651839929943483	26.1186516486968	constant_high
Cluster437277	1.20639745599577e-06	-35.680687556025	constant_high
Cluster437291	1.68620822399846e-09	-31.3631156162977	constant_high
Cluster437340	0.00673245388793457	21.444492588986	constant_high
Cluster437431	0.000962405885754384	-25.3437154498233	constant_high
Cluster437557	3.58655252316218e-15	-33.6318218413604	constant_high
Cluster437562	0.00364954516327218	-22.8032965915397	constant_high
Cluster437565	0.00297038451568197	-21.0930853162284	constant_high
Cluster437656	0.00209630129679506	9.04950352841901	constant_high
Cluster437663	3.72634556648065e-06	-34.1833061978175	constant_high
Cluster437735	0.00745409766450658	21.3258107700023	constant_high
Cluster437739	0.00061381962333071	26.1588417962939	constant_high
Cluster437771	0.00191061558969939	21.1019451729354	constant_high
Cluster437783	1.23309266820071e-19	-24.9820587145115	constant_high
Cluster437820	5.61502214552918e-05	-30.110915927224	constant_high
Cluster437837	1.97260019642778e-06	-35.0412442213069	constant_high
Cluster437892	0.00306910455174555	-23.176589028732	constant_high
Cluster438000	0.00863417038117296	-20.9683676470578	constant_high
Cluster438045	0.00416686034980716	22.5543278308763	constant_high
Cluster438063	2.22722372470517e-15	-42.5312611864789	constant_high
Cluster4381	4.98953476283253e-07	1.69189752228469	constant_high
Cluster438592	7.26221088765726e-06	-31.4961879441521	constant_high
Cluster438897	4.18693983552107e-10	-39.678458069616	constant_high
Cluster438938	0.00789720438171022	21.221869420765	constant_high
Cluster439013	3.03002422553418e-07	-37.3877060413763	constant_high
Cluster439014	5.76281061870472e-05	-18.3387747290305	constant_high
Cluster439170	0.000449891310713845	-26.7127288482481	constant_high
Cluster439194	4.6127446230123e-27	-39.837443984589	constant_high
Cluster439204	1.81410106328859e-06	-35.1340309373568	constant_high
Cluster439275	0.000571097376725384	-26.3378745559545	constant_high
Cluster439304	0.000136663775475536	-28.7155932381097	constant_high
Cluster439352	7.50202682230657e-13	-30.7067059465994	constant_high
Cluster439433	0.000228181229647777	27.88632538248	constant_high
Cluster439453	3.25360015869459e-08	-40.0613933989942	constant_high
Cluster439493	1.45794212142936e-05	-32.102289892079	constant_high
Cluster439574	0.000639016934381472	-26.1227089138944	constant_high
Cluster439594	9.69782299374895e-05	-29.3406551378938	constant_high
Cluster439655	0.00279315186362843	-23.361976206096	constant_high
Cluster439674	4.0423577012209e-05	-30.7106297729589	constant_high
Cluster439861	6.85987367952369e-07	-12.7753866151995	constant_high
Cluster439914	2.27154006102676e-05	-31.4644668456612	constant_high
Cluster440042	0.00122710156904474	-10.0846147309686	constant_high
Cluster440066	4.29533472933575e-05	-30.5172363917997	constant_high
Cluster440077	0.00193154315977846	-24.0980185874332	constant_high
Cluster440430	0.00665985919093592	-19.8079882835676	constant_high
Cluster440525	2.24983399100274e-08	-40.4880552501971	constant_high
Cluster440609	2.90904133253118e-05	31.1267266519921	constant_high
Cluster440618	0.000367498561914902	-27.1276945291705	constant_high
Cluster440725	1.50064558173157e-07	-29.5338155212953	constant_high
Cluster440867	0.00464567921277321	22.3204609874701	constant_high
Cluster440954	1.77945345024273e-22	-24.3126166052037	constant_high
Cluster441203	1.35021626237653e-06	-35.4921888107843	constant_high
Cluster441253	2.18929729782088e-05	-31.5634182050615	constant_high
Cluster441254	0.00531823448681369	-22.0928579102829	constant_high
Cluster441280	0.00104131342878236	-25.2397350309307	constant_high
Cluster441290	0.00130439012976074	-24.8343436913782	constant_high
Cluster441298	1.78270633079767e-10	-21.8543899142217	constant_high
Cluster441405	6.85433167509489e-07	-36.4503938566787	constant_high
Cluster441468	0.00946131801246998	-20.8362389165877	constant_high
Cluster441474	0.00563887821361299	-21.3864175641843	constant_high
Cluster442102	9.0208149882155e-07	-9.26694402804329	constant_high
Cluster442182	6.07520180205352e-13	-20.4897191855801	constant_high
Cluster442291	0.00158013500383603	-24.5085897487734	constant_high
Cluster442370	8.93319880588725e-07	-36.0427993708	constant_high
Cluster442486	0.00134731072040607	-24.8099903184533	constant_high
Cluster442489	0.000180938177994545	-17.0830193062632	constant_high
Cluster442504	0.00602892801647468	17.5207840338563	constant_high
Cluster442548	0.000508942662891199	-26.5195401850444	constant_high
Cluster442661	0.00204752197519486	-23.9999520840937	constant_high
Cluster442664	0.00306169445674991	9.49500058123916	constant_high
Cluster442756	0.000372525577617928	-23.7223999030683	constant_high
Cluster442801	9.18155257340349e-06	-32.8502695050346	constant_high
Cluster442818	4.13413025614358e-10	34.4207574354642	constant_high
Cluster442858	0.00355551473227263	-22.856362725213	constant_high
Cluster443024	0.00243823884698614	17.8206195126874	constant_high
Cluster443051	0.000114427520843687	-28.9938835891402	constant_high
Cluster443055	0.00330170825662651	-23.0297248276168	constant_high
Cluster443066	0.00109659495268347	25.1429588176781	constant_high
Cluster443287	0.00488747587245929	22.2173094492134	constant_high
Cluster443353	0.000772724578861592	23.3848945124556	constant_high
Cluster443617	0.00281093296047181	23.351570286954	constant_high
Cluster443829	1.92073649039816e-08	-25.1401748860082	constant_high
Cluster443834	0.000274909199659181	-23.6648581287533	constant_high
Cluster443958	1.17032698576875e-07	-22.6776277897945	constant_high
Cluster444026	0.00135744825366344	-20.2519091396014	constant_high
Cluster444044	0.000160668730720045	28.4231772726375	constant_high
Cluster444114	0.00946131801246998	-20.8362389165877	constant_high
Cluster444144	0.000134510689749594	-28.8095128633202	constant_high
Cluster444192	0.00104452822143505	25.2538506137721	constant_high
Cluster444246	5.61266952145428e-05	-30.0799153904626	constant_high
Cluster444248	5.45187216176955e-07	-36.7535282369719	constant_high
Cluster444270	1.11584277352012e-10	-19.772847869657	constant_high
Cluster444310	4.29533472933575e-05	25.7530052997954	constant_high
Cluster444376	0.00451707618936627	-22.4302232670606	constant_high
Cluster444407	0.000703200164177376	-12.8076035565914	constant_high
Cluster444423	4.0600781277198e-07	-37.0898899195747	constant_high
Cluster444445	1.8802323107568e-05	-31.7978089963341	constant_high
Cluster444518	0.000269286834802482	-27.6666053930396	constant_high
Cluster444535	1.45686908333954e-05	-32.1648956352438	constant_high
Cluster444566	9.51395908187951e-05	-29.3713644109496	constant_high
Cluster444707	0.00572652905572005	-21.9128209667433	constant_high
Cluster444712	0.00615701896145214	-10.9069715940403	constant_high
Cluster444756	1.03592250801431e-09	-26.3746274789859	constant_high
Cluster444776	0.00076307962710843	-25.8217236463599	constant_high
Cluster444800	0.000277883295783959	-27.580091504766	constant_high
Cluster444813	1.87113509210278e-07	-32.9778468314859	constant_high
Cluster444911	2.35080221644077e-08	-40.3924946416409	constant_high
Cluster445067	0.000402140111843986	26.9345849380053	constant_high
Cluster445086	0.000181078046023607	-28.2469291722211	constant_high
Cluster445094	1.44346918554002e-07	-31.248292404242	constant_high
Cluster445111	7.85673661836394e-06	-33.1269840578776	constant_high
Cluster445204	0.00725704867162492	21.382901464553	constant_high
Cluster445277	0.00572654380915672	21.9057510011967	constant_high
Cluster445441	0.00121438427498524	-24.9887096889079	constant_high
Cluster445539	0.00689209201869694	21.5184936805585	constant_high
Cluster445544	2.42079194456999e-06	-30.9239106137645	constant_high
Cluster445579	0.00805121731914195	-21.1984177121495	constant_high
Cluster445648	0.00572652905572005	21.9074752891347	constant_high
Cluster445703	2.54652650977031e-09	-22.5040101528825	constant_high
Cluster445733	4.8369651338461e-08	-27.5083735889261	constant_high
Cluster445800	1.09706163771184e-16	-35.1645304824246	constant_high
Cluster445838	0.00310885728898308	-23.1513125905888	constant_high
Cluster445841	6.57237554793764e-07	-36.4531475751492	constant_high
Cluster445875	0.00332891682699272	-22.3334308256291	constant_high
Cluster445926	6.04653833406909e-14	-43.9832198361853	constant_high
Cluster445968	5.58926360106209e-05	30.1876806460323	constant_high
Cluster445988	0.000266925465341474	10.2815668126395	constant_high
Cluster446039	0.00127015033952223	24.8426943535027	constant_high
Cluster446141	0.00698016830822933	-21.5051530754611	constant_high
Cluster446150	0.000271908566817454	25.2564829426272	constant_high
Cluster446211	3.46379219783148e-05	30.866582390726	constant_high
Cluster446245	7.82970577240797e-05	29.639104179186	constant_high
Cluster446373	8.27102505484015e-10	-20.6979581251415	constant_high
Cluster446553	7.62294267206001e-11	-36.4039441847276	constant_high
Cluster446559	5.30292673210039e-06	-33.6785513694586	constant_high
Cluster44658	0.00969090712465533	1.93340330100487	constant_high
Cluster446629	1.07906829394809e-07	-38.6802210946673	constant_high
Cluster446686	4.28460797994343e-06	-33.9338521893106	constant_high
Cluster446785	0.000501702789835902	26.539270661316	constant_high
Cluster446798	0.00598334289138439	-21.8375654531116	constant_high
Cluster447035	1.07037386550722e-06	-29.6025684230408	constant_high
Cluster447070	0.0004211000587459	26.8272883976129	constant_high
Cluster447201	1.94302477330797e-07	-25.2256615197857	constant_high
Cluster447224	0.00748276537322461	-21.3569323818618	constant_high
Cluster447261	1.47556184775453e-08	-29.0916886547213	constant_high
Cluster447271	0.000291542008638228	-7.89205430733455	constant_high
Cluster447482	0.00621524061226891	21.7350686852683	constant_high
Cluster447514	0.00679183536125214	-11.6246952631712	constant_high
Cluster447566	7.76365435467026e-05	-29.7066529253698	constant_high
Cluster447614	1.2051234850773e-07	-25.9082520406245	constant_high
Cluster447771	0.00117596759161435	-25.027760554598	constant_high
Cluster447864	0.00102605527286176	25.2587564506747	constant_high
Cluster447909	0.00209715712876257	-23.9256332887065	constant_high
Cluster447924	0.00448697685053305	22.4096068305422	constant_high
Cluster447959	7.21667194216467e-06	-32.0897610951208	constant_high
Cluster447973	7.18088508852494e-09	18.459246656659	constant_high
Cluster448005	1.27358526743458e-06	21.1435192459481	constant_high
Cluster448166	0.00812344980964216	21.1348934759409	constant_high
Cluster448288	0.000535382720164307	26.4274231960658	constant_high
Cluster448361	0.000155794960455816	-16.4949616597557	constant_high
Cluster448403	5.32380223386639e-10	-39.5042889165185	constant_high
Cluster448421	1.14698662529213e-13	-29.3978619500289	constant_high
Cluster448486	0.000183629901542694	-28.231267467801	constant_high
Cluster448566	0.00932924235748448	20.8301672277705	constant_high
Cluster448762	1.46639957892691e-05	-32.1532063987457	constant_high
Cluster448979	0.000457034096628499	26.6854544518213	constant_high
Cluster448982	0.000671502957570504	-26.0783462539332	constant_high
Cluster449049	0.00835301205420669	21.0497339165817	constant_high
Cluster449062	8.14369531893996e-06	16.1538585105528	constant_high
Cluster449068	0.000682123241975902	-25.9996823933306	constant_high
Cluster449088	0.00105751637343209	-25.2554624596715	constant_high
Cluster4491	6.55476895934603e-05	-1.57015460559702	constant_high
Cluster449121	1.85558618382938e-05	-31.8009990158264	constant_high
Cluster449149	1.16674976360506e-05	-32.5212075587701	constant_high
Cluster449164	0.00601624200170902	21.7905881526356	constant_high
Cluster449175	0.00215148799324504	-23.8725455447179	constant_high
Cluster449178	8.87532406055434e-06	-32.8566681634317	constant_high
Cluster449282	0.000305801612578864	19.8683339095536	constant_high
Cluster449323	1.62872297063448e-06	-20.7057943376822	constant_high
Cluster449356	1.41752056678254e-09	21.8022727703314	constant_high
Cluster449368	1.91592562296874e-06	-34.9983078175314	constant_high
Cluster449383	0.00258788983488426	-23.4692898808762	constant_high
Cluster449415	0.00975192663552568	-20.7665400461023	constant_high
Cluster449418	0.000501279626303674	26.4941169799248	constant_high
Cluster449462	0.00154065317155765	-24.5202599231426	constant_high
Cluster449471	7.28590031256011e-08	19.37251914977	constant_high
Cluster449590	7.35983996939349e-05	-22.554667201776	constant_high
Cluster449633	0.000410226391477728	-26.9383252223144	constant_high
Cluster449679	1.1119580552192e-07	-38.6456152795186	constant_high
Cluster449701	1.44353256742344e-05	-32.1341925135074	constant_high
Cluster449813	5.6221815778577e-05	-30.2050958626746	constant_high
Cluster449843	0.00906186190741317	-20.9147189386745	constant_high
Cluster449930	6.69015819467377e-05	-29.8747060715253	constant_high
Cluster450019	5.31577540719041e-10	-35.8831504087123	constant_high
Cluster450068	0.000588313960874421	-26.3092758626845	constant_high
Cluster450259	0.00021604092361172	-28.0016916319427	constant_high
Cluster450308	1.60277581588301e-05	-16.305545049594	constant_high
Cluster450726	4.22757076212325e-10	-32.9721686387629	constant_high
Cluster450730	0.00713018846620819	-8.93600886235654	constant_high
Cluster450739	4.13413025614358e-10	-32.9056425265939	constant_high
Cluster450777	0.000344392610603453	-27.1547492717738	constant_high
Cluster450808	1.44872298693623e-06	-35.4094120262877	constant_high
Cluster450873	1.10714306595579e-08	-32.8231168021398	constant_high
Cluster450892	2.47589319341577e-05	-27.79233395029	constant_high
Cluster451000	1.90026831400756e-06	-35.0775210801579	constant_high
Cluster451097	0.00159489335871953	-24.4086804115849	constant_high
Cluster451159	2.23718934724097e-05	-31.4911226679132	constant_high
Cluster451178	0.000124124493344261	-28.8633328483124	constant_high
Cluster451209	1.67642557407248e-06	20.9637275797928	constant_high
Cluster451222	0.000684947989182946	18.2947330121076	constant_high
Cluster451236	0.00994113820577032	20.6857271604534	constant_high
Cluster45136	1.66533795806687e-06	1.21300382352423	constant_high
Cluster451364	0.00454954538872187	-22.4054126034906	constant_high
Cluster451494	1.15786343645141e-18	-26.7316987601472	constant_high
Cluster451502	4.35159962328447e-05	-30.5954263861756	constant_high
Cluster451510	6.34673832692071e-05	-27.7393280301186	constant_high
Cluster45154	0.00134962100840622	-1.01728980644177	constant_high
Cluster451605	0.000695882605834152	-25.9569605829028	constant_high
Cluster451928	0.00055642817316008	26.3850491123595	constant_high
Cluster451958	0.000347356461390935	-27.1897714653992	constant_high
Cluster451983	0.00650550699064283	-21.6565904426543	constant_high
Cluster452283	2.79577345491802e-09	-20.572103332054	constant_high
Cluster452362	0.00700648978362827	-21.4634676169559	constant_high
Cluster452376	1.19378643592273e-06	-23.8486990789193	constant_high
Cluster452407	9.40413424815218e-09	-25.5405959636953	constant_high
Cluster452448	3.18028823688727e-08	-21.9238837131628	constant_high
Cluster452501	0.00558430924711317	-21.9350135850017	constant_high
Cluster452644	0.00138244913124898	-24.711593379154	constant_high
Cluster452652	1.33110963455728e-06	-17.4398261416479	constant_high
Cluster452708	5.40232368754341e-07	-36.7091327216178	constant_high
Cluster452720	1.37983725783735e-07	-21.7526630150708	constant_high
Cluster452805	0.00956479551938237	20.7898167988302	constant_high
Cluster452880	1.59130049610646e-05	32.0667457262678	constant_high
Cluster452900	0.000274242401894794	-21.1166760819863	constant_high
Cluster452944	3.93658397845089e-06	-34.0529450768057	constant_high
Cluster452998	6.49079992066936e-06	-33.337847587662	constant_high
Cluster452999	1.10915101632759e-05	22.7739041734187	constant_high
Cluster453017	0.00767735867756039	-21.264702384118	constant_high
Cluster453082	1.3864384233846e-09	-21.4937016780324	constant_high
Cluster453176	0.00028280498638011	-27.5131693935064	constant_high
Cluster453261	0.00713018846620819	-21.3953035984654	constant_high
Cluster453270	0.000562705790206716	-26.3415526147693	constant_high
Cluster453327	0.00209712950272336	19.0552641463401	constant_high
Cluster453384	9.31762683243944e-05	-29.3349151243487	constant_high
Cluster453537	3.84120582336622e-05	-30.7881924930275	constant_high
Cluster454046	4.76150271432717e-06	-33.7374269321966	constant_high
Cluster454095	8.51890765429448e-05	29.4663767149853	constant_high
Cluster454103	0.000476522997880788	-20.5130226176638	constant_high
Cluster454115	2.03240277057528e-08	-29.0722566064184	constant_high
Cluster454174	1.0651871194639e-05	-32.6554476971601	constant_high
Cluster454176	1.38095290838976e-14	-39.7120967088572	constant_high
Cluster454258	2.33679038928667e-05	-31.4670942431887	constant_high
Cluster454280	8.46058678818541e-05	-21.7563196681113	constant_high
Cluster454285	6.20149823787577e-10	-21.9097488220714	constant_high
Cluster454297	0.000133435172620333	28.7387579556092	constant_high
Cluster454391	3.07053458228743e-10	-29.1107223141872	constant_high
Cluster454397	0.00190384716811141	-24.1453872857107	constant_high
Cluster454433	0.00014723054536591	-19.4728103033249	constant_high
Cluster454536	0.000215189917134088	-28.0362079015071	constant_high
Cluster454572	0.00660962149462165	21.5882259449122	constant_high
Cluster454586	3.87209303427885e-09	-19.7908853770906	constant_high
Cluster454646	0.00215148799324504	-23.8707515820667	constant_high
Cluster454654	0.000576623849051324	-26.2718285610354	constant_high
Cluster45467	2.85153375050936e-05	1.67247262119767	constant_high
Cluster454727	0.000299788556133781	27.4504692650378	constant_high
Cluster454729	0.00265997630709742	23.4703711407025	constant_high
Cluster454754	1.56109264091898e-06	-35.300080779336	constant_high
Cluster454782	6.70982390636852e-09	-41.8450478359303	constant_high
Cluster454824	6.40536178023889e-18	-33.2618514024801	constant_high
Cluster454843	0.00847562067615092	21.0649472238558	constant_high
Cluster454853	1.86632381208651e-06	-35.1131320511771	constant_high
Cluster454869	1.67454877222528e-05	-31.9491130824478	constant_high
Cluster454891	0.000482792394692271	-26.6578708308594	constant_high
Cluster454938	4.23519686278578e-06	-19.4655845853635	constant_high
Cluster454955	0.00300727351296717	23.1363355583636	constant_high
Cluster455039	0.00391926846452783	-22.7132634608233	constant_high
Cluster455046	1.69236981129748e-27	-38.6641725658509	constant_high
Cluster455049	0.00169201667894574	21.1997925608693	constant_high
Cluster455052	1.8206985449596e-08	-28.9950719875205	constant_high
Cluster455097	0.000934194617367171	-25.4356307217079	constant_high
Cluster455157	8.10510693086395e-07	28.2433092422999	constant_high
Cluster455204	2.81996529144892e-05	31.1426069841703	constant_high
Cluster455474	3.61797301339148e-05	-30.8748203846464	constant_high
Cluster455483	6.03260031285334e-15	-27.6717051892909	constant_high
Cluster455591	3.21755381865972e-05	-30.9845486474264	constant_high
Cluster455798	0.00420719841609347	-8.42265190908719	constant_high
Cluster455840	9.253506955313e-06	13.130594781469	constant_high
Cluster455860	5.24867249750993e-06	33.6154308981342	constant_high
Cluster456029	9.68099738081041e-05	29.3004246612155	constant_high
Cluster456136	0.000723542848930322	-25.9280130150428	constant_high
Cluster456161	0.00130503416875461	-24.8174696003752	constant_high
Cluster456164	0.00176877787177962	24.2217873213658	constant_high
Cluster456206	8.73525051894674e-05	29.4791376531417	constant_high
Cluster456310	8.83007886906448e-16	-26.8840529945807	constant_high
Cluster456316	2.48347995864259e-05	-31.4029290768705	constant_high
Cluster456359	5.88861827444299e-09	-23.2144641929905	constant_high
Cluster456426	0.00378634801308084	-22.7762135165826	constant_high
Cluster456443	0.00335869550581681	-23.0247452323985	constant_high
Cluster456457	9.52170974725893e-08	-24.9373350021624	constant_high
Cluster456481	0.00117910573647782	-25.02466085379	constant_high
Cluster456599	0.00303775817433794	-13.7137663930794	constant_high
Cluster456757	1.02160494316672e-05	-32.7144293375715	constant_high
Cluster456842	9.88484626152263e-07	-35.9715108937232	constant_high
Cluster456906	1.31716848549114e-07	-38.4494384921286	constant_high
Cluster456913	0.00142071136066117	-24.6930723573678	constant_high
Cluster456943	0.00167343752124401	-24.3961766124764	constant_high
Cluster457060	6.35480830809079e-06	-33.3007021938996	constant_high
Cluster457126	1.88786618302834e-06	28.161718417571	constant_high
Cluster457422	1.76765013701668e-05	-31.8582101998598	constant_high
Cluster457566	0.00187688851927519	18.6888634931968	constant_high
Cluster457680	2.16590264068421e-07	-22.9152879851672	constant_high
Cluster457739	2.18929729782088e-05	-31.5884381693331	constant_high
[truncated: 5,859 more rows]
